# Supplementary material for: An in vitro lung model to assess true shunt fraction by multiple inert gas elimination
Source: PLoS One. 2017 Sep 6;12(9):e0184212. doi: 10.1371/journal.pone.0184212 (PMC5587330; doi:10.1371/journal.pone.0184212)
Supplement: S1 Data — Data sets pertaining to MMIMS-MIGET derived IVLM shunt fractions with blood and saline as priming fluids. (ZIP) [file pone.0184212.s001.zip]

Archive with 37 entries (34 files):
- IVLMData/
- IVLMData/Data_Blood/
- IVLMData/Data_Blood/dataBernExpt04Set01_Dec14_2011.txt
- IVLMData/Data_Blood/dataBernExpt04Set02_Dec14_2011.txt
- IVLMData/Data_Blood/dataBernExpt04Set03_Dec14_2011.txt
- IVLMData/Data_Blood/dataBernExpt04Set04_Dec14_2011.txt
- IVLMData/Data_Blood/dataBernExpt04Set05_Dec14_2011.txt
- IVLMData/Data_Blood/dataBernExpt04Set06_Dec14_2011.txt
- IVLMData/Data_Blood/dataBernExpt04Set07_Dec14_2011.txt
- IVLMData/Data_Blood/dataBernExpt04Set08_Dec14_2011.txt
- IVLMData/Data_Blood/dataBernExpt04Set09_Dec14_2011.txt
- IVLMData/Data_Blood/dataBernExpt04Set10_Dec14_2011.txt
- IVLMData/Data_Blood/dataBernExpt04Set11_Dec14_2011.txt
- IVLMData/Data_Saline/
- IVLMData/Data_Saline/dataBernExpt01Set01_Jan05_2012.txt
- IVLMData/Data_Saline/dataBernExpt01Set02_Jan05_2012.txt
- IVLMData/Data_Saline/dataBernExpt01Set03_Jan05_2012.txt
- IVLMData/Data_Saline/dataBernExpt01Set04_Jan05_2012.txt
- IVLMData/Data_Saline/dataBernExpt01Set05_Jan05_2012.txt
- IVLMData/Data_Saline/dataBernExpt01Set06_Jan05_2012.txt
- IVLMData/Data_Saline/dataBernExpt01Set07_Jan05_2012.txt
- IVLMData/Data_Saline/dataBernExpt01Set08_Jan05_2012.txt
- IVLMData/Data_Saline/dataBernExpt01Set09_Jan05_2012.txt
- IVLMData/Data_Saline/dataBernExpt01Set10_Jan05_2012.txt
- IVLMData/Data_Saline/dataBernExpt01Set11_Jan05_2012.txt
- IVLMData/Data_Saline/dataBernExpt01Set12_Jan05_2012.txt
- IVLMData/Data_Saline/dataBernExpt01Set13_Jan05_2012.txt
- IVLMData/Data_Saline/dataBernExpt01Set14_Jan05_2012.txt
- IVLMData/Data_Saline/dataBernExpt01Set15_Jan05_2012.txt
- IVLMData/Data_Saline/dataBernExpt01Set16_Jan05_2012.txt
- IVLMData/Data_Saline/dataBernExpt01Set17_Jan05_2012.txt
- IVLMData/Data_Saline/dataBernExpt01Set18_Jan05_2012.txt
- IVLMData/Data_Saline/dataBernExpt01Set19_Jan05_2012.txt
- IVLMData/Data_Saline/dataBernExpt01Set20_Jan05_2012.txt
- IVLMData/Data_Saline/dataBernExpt01Set21_Jan05_2012.txt
- IVLMData/Data_Saline/dataBernExpt01Set22_Jan05_2012.txt
- IVLMData/Data_Saline/dataBernExpt01Set23_Jan05_2012.txt
