# Supplementary material for: An in vitro lung model to assess true shunt fraction by multiple inert gas elimination
Source: PLoS One. 2017 Sep 6;12(9):e0184212. doi: 10.1371/journal.pone.0184212 (PMC5587330; doi:10.1371/journal.pone.0184212)
Supplement: S1 Data — Data sets pertaining to MMIMS-MIGET derived IVLM shunt fractions with blood and saline as priming fluids. (ZIP) [file pone.0184212.s001.zip › IVLMData/Data_Blood/dataBernExpt04Set01_Dec14_2011.txt]

Bern	Wednesday, December 14, 2011
10:35 AM	Expt04	Set# 1

Sample Temperature (degC)	37.00
Samples Type:	all 3

Cardiac Output (ml/min)	2500.0
Minute Ventilation (ml/min)	2500.0
Description: Null_IVLM_141211
Comment: Null_IVLM_141211

solubility method: default
species: pig
solubilities: 
0.007200	0.07000	0.3970	1.260	10.90	378.0
smoothing: 40.0
weights: 
10.0	2.00	70.0	70.0	50.0	50.0


valve times:
1.122230E+3	1.603203E+3

1.087143E+3	2.248753E-12	1.153221E-12	3.693780E-12	3.718984E-12	4.717620E-12	3.856206E-12
1.088343E+3	-1.279241E-12	2.580325E-12	4.272911E-12	4.387729E-12	3.883650E-12	5.190895E-12
1.089543E+3	-2.554001E-13	6.356998E-13	4.377087E-12	-1.078729E-12	-7.734814E-13	4.961819E-12
1.090743E+3	1.348692E-12	5.585197E-12	5.719058E-12	3.661295E-12	-2.486790E-13	4.542873E-12
1.091943E+3	4.358044E-12	4.381568E-12	-1.215391E-13	3.250750E-12	8.210889E-13	3.446221E-12
1.093143E+3	3.839403E-12	5.875322E-13	3.606966E-12	-1.224352E-12	1.028882E-12	4.627446E-12
1.094343E+3	5.806992E-12	1.327408E-13	4.416853E-12	-1.194107E-12	4.417973E-12	4.011910E-12
1.095543E+3	3.932937E-12	-5.432853E-14	-8.569346E-14	-1.548083E-12	4.459980E-12	4.895728E-12
1.096743E+3	3.406455E-12	6.032147E-12	3.970463E-12	-1.601291E-12	3.394133E-13	2.846367E-12
1.097943E+3	-6.216976E-14	6.900284E-13	4.451579E-12	5.360041E-12	-1.457909E-12	6.076394E-12
1.099143E+3	4.364205E-12	5.173532E-12	4.246027E-12	3.475906E-12	2.034239E-12	3.837722E-12
1.100343E+3	4.095363E-12	5.255305E-12	-1.233314E-12	-1.069208E-12	1.307245E-12	3.675297E-12
1.101542E+3	3.491588E-12	1.768758E-12	-1.083770E-12	3.686499E-12	3.686499E-12	4.281872E-12
1.102742E+3	-1.471351E-12	3.943579E-12	9.773534E-13	-1.338050E-12	4.354684E-12	4.887327E-12
1.103942E+3	6.911485E-13	6.463414E-13	-3.074883E-13	5.359482E-12	5.564473E-12	4.207380E-12
1.105142E+3	3.332523E-12	5.903327E-13	3.385171E-12	3.549277E-12	1.736273E-13	5.119764E-12
1.106342E+3	4.797153E-12	4.078560E-12	1.428224E-13	-1.754195E-12	5.146648E-12	4.374287E-12
1.107542E+3	2.223549E-13	5.472619E-12	1.977670E-12	3.543676E-12	1.595690E-12	4.033193E-12
1.108742E+3	5.739221E-12	6.146965E-12	-1.377816E-12	2.588166E-12	4.577598E-12	4.869404E-12
1.109942E+3	4.727142E-12	5.913408E-12	4.650970E-12	-1.857812E-12	1.954707E-13	5.033510E-12
1.111142E+3	4.591601E-12	4.555195E-12	-1.408061E-12	3.987826E-12	2.430221E-12	3.686499E-12
1.112342E+3	5.463097E-12	4.154732E-12	-3.455743E-13	-6.441011E-14	4.644809E-12	5.179693E-12
1.113542E+3	4.512068E-12	1.129697E-12	4.937735E-12	5.081677E-12	-1.114015E-12	4.437577E-12
1.114742E+3	4.838600E-12	5.753223E-12	2.453745E-12	5.438454E-13	-1.362694E-12	5.292271E-12
1.115942E+3	3.986146E-12	2.916938E-12	4.773629E-12	-1.002557E-13	3.720104E-12	3.965422E-12
1.117142E+3	8.160481E-13	5.808112E-12	4.827398E-12	5.205457E-12	1.247316E-12	4.760747E-12
1.118342E+3	3.014393E-12	6.575432E-13	4.008549E-12	-1.248996E-12	3.261952E-12	3.447341E-12
1.119541E+3	4.894048E-12	1.242275E-12	4.845321E-12	-1.379497E-12	3.884770E-12	5.486061E-12
1.120741E+3	-1.358773E-12	4.741145E-12	-1.008158E-13	2.863170E-12	1.414782E-12	3.822600E-12
1.121941E+3	3.172338E-12	2.789238E-13	5.752103E-12	5.016708E-12	4.063998E-12	3.485427E-12
1.123146E+3	4.900210E-12	3.310120E-13	-2.604409E-13	2.173141E-12	4.849241E-12	5.688253E-12
1.124346E+3	-8.294902E-13	5.572875E-13	3.743067E-12	5.801391E-12	9.521494E-13	4.018071E-12
1.125546E+3	5.366763E-12	7.600393E-13	7.768420E-13	5.308513E-12	4.556315E-12	4.603923E-12
1.126746E+3	-1.388458E-12	7.572388E-13	4.230344E-12	4.507028E-12	5.258106E-12	4.425255E-12
1.127946E+3	4.768028E-12	7.045906E-13	4.251067E-12	-1.168904E-12	1.415902E-12	3.072642E-12
1.129146E+3	-1.319007E-12	3.366128E-13	4.770829E-12	4.707539E-12	3.357167E-12	3.932937E-12
1.130346E+3	3.515672E-12	7.734814E-13	4.990943E-12	2.191064E-12	5.738101E-12	5.051993E-12
1.131546E+3	1.112335E-12	2.363571E-13	6.004142E-13	5.310754E-12	3.597445E-12	3.800757E-12
1.132746E+3	3.354927E-12	2.187143E-12	2.552321E-12	2.955584E-12	5.053673E-12	4.592721E-12
1.133946E+3	5.178013E-12	-2.800440E-15	4.234265E-12	3.838843E-12	5.340438E-12	4.545113E-12
1.135146E+3	2.020797E-12	5.382445E-13	5.539270E-12	5.567834E-12	4.114966E-12	3.564400E-12
1.136345E+3	4.603362E-12	1.291003E-12	4.107125E-12	4.487984E-12	8.322907E-13	3.209304E-12
1.137545E+3	1.772118E-12	8.210889E-13	3.368369E-12	8.154880E-13	5.934692E-12	4.640888E-12
1.138745E+3	4.725462E-12	5.141607E-13	2.133935E-13	7.622797E-13	2.424620E-12	4.512068E-12
1.139945E+3	3.643372E-12	2.413979E-13	6.091517E-12	8.261296E-13	5.193135E-12	5.526948E-12
1.141145E+3	3.135932E-12	7.057108E-13	4.322758E-12	2.550640E-12	1.410301E-12	5.370683E-12
1.142345E+3	1.161062E-12	1.308365E-12	5.799711E-12	1.712189E-12	2.942142E-12	4.458860E-12
1.143545E+3	4.756827E-12	6.407406E-13	6.290907E-12	1.372215E-12	9.594306E-13	4.663292E-12
1.144745E+3	4.210181E-12	7.174726E-13	5.260346E-12	2.594887E-12	5.012787E-12	5.680411E-12
1.145945E+3	2.468307E-12	9.622311E-13	2.257154E-13	2.503033E-12	1.936784E-12	4.218022E-12
1.147145E+3	5.134326E-12	1.513358E-12	3.209304E-13	4.719301E-12	1.512237E-12	4.514869E-12
1.148345E+3	4.773629E-12	4.405651E-12	4.187217E-12	4.206260E-12	4.566397E-12	5.435093E-12
1.149545E+3	5.432293E-12	4.928773E-13	9.067824E-13	5.161210E-12	6.340195E-12	4.613444E-12
1.150745E+3	-1.254037E-12	5.143848E-12	5.673691E-13	4.286353E-12	5.774507E-12	5.824914E-12
1.151945E+3	4.141850E-12	8.283700E-13	8.126875E-13	3.740827E-12	6.526144E-12	5.167932E-12
1.153145E+3	8.922201E-13	5.025109E-12	6.681849E-13	3.866847E-12	5.885964E-12	3.822600E-12
1.154344E+3	-5.600879E-15	8.317305E-13	4.808355E-12	4.675614E-12	2.651456E-12	5.374044E-12
1.155544E+3	1.224352E-12	5.351080E-12	4.200659E-13	5.807552E-12	6.996618E-12	4.815076E-12
1.156744E+3	-1.159382E-12	2.473348E-12	1.469111E-12	3.903813E-12	4.695777E-12	4.500867E-12
1.157944E+3	5.137126E-12	6.278586E-13	3.917815E-12	4.850361E-12	5.404289E-12	4.220823E-12
1.159144E+3	1.607452E-13	1.135298E-12	6.356998E-13	5.636725E-12	2.211227E-12	5.092879E-12
1.160344E+3	3.803557E-12	5.617682E-13	7.421165E-13	4.634167E-12	5.822114E-12	5.460857E-12
1.161544E+3	-1.233874E-12	1.963108E-12	7.521981E-13	4.362525E-12	5.916208E-12	5.129285E-12
1.162744E+3	3.140973E-12	3.847804E-13	4.956778E-13	5.351080E-12	2.895094E-12	6.152006E-12
1.163944E+3	5.001586E-12	3.803557E-12	1.231633E-12	5.019508E-12	5.982299E-12	5.055914E-12
1.165144E+3	4.676734E-12	5.746502E-13	7.538784E-13	5.288350E-12	2.821723E-12	2.793719E-12
1.166344E+3	1.992793E-12	5.354440E-13	1.072008E-12	4.175455E-12	4.980862E-12	4.141290E-12
1.167544E+3	5.406529E-12	6.782665E-13	7.796424E-13	6.834193E-12	3.974944E-12	4.826837E-12
1.168744E+3	2.296360E-14	3.489908E-12	3.511751E-13	5.849558E-12	4.916452E-12	3.413176E-12
1.169944E+3	4.313797E-12	1.133058E-12	3.936298E-12	6.502061E-12	2.056643E-12	5.475979E-12
1.171144E+3	5.202097E-12	1.248436E-12	6.037747E-13	4.541193E-12	4.768588E-12	4.773629E-12
1.172343E+3	6.631441E-13	1.093852E-12	1.306685E-12	7.207772E-12	6.025426E-12	5.397567E-12
1.173543E+3	3.024475E-12	1.357093E-12	5.547670E-12	6.740098E-12	4.922052E-12	4.602242E-12
1.174743E+3	4.131768E-12	4.990943E-12	5.141607E-13	5.140487E-12	2.243712E-12	6.117280E-12
1.175943E+3	3.878609E-12	6.569831E-13	8.955806E-13	6.175529E-12	2.140096E-12	6.899163E-12
1.177143E+3	3.457983E-12	9.006214E-13	9.101429E-13	6.406286E-12	1.935104E-12	5.684332E-12
1.178343E+3	4.560236E-12	5.436773E-12	8.054064E-13	5.910048E-12	2.243712E-12	5.296191E-12
1.179543E+3	4.177136E-12	5.703935E-12	9.706323E-13	5.291151E-12	5.807552E-12	5.243543E-12
1.180743E+3	3.646172E-13	2.545600E-12	7.891639E-13	6.531746E-12	4.133449E-12	4.611204E-12
1.181943E+3	4.646489E-12	4.143530E-12	4.500306E-12	5.745382E-12	5.100721E-12	5.380205E-12
1.183143E+3	4.437577E-12	5.691053E-12	5.830516E-13	7.561186E-12	6.421968E-12	5.197615E-12
1.184343E+3	3.055280E-12	5.165131E-12	8.580547E-13	7.501818E-12	2.389895E-12	4.480143E-12
1.185543E+3	5.021188E-12	1.557604E-12	4.885647E-12	6.691930E-12	2.067285E-12	6.553028E-12
1.186743E+3	9.790337E-13	9.812740E-13	5.746502E-13	6.181691E-12	2.999271E-12	4.777550E-12
1.187943E+3	4.149691E-12	4.408452E-12	7.185928E-13	6.095437E-12	6.067992E-12	4.300915E-12
1.189142E+3	4.463901E-13	6.749059E-13	6.088156E-13	7.096314E-12	5.645686E-12	4.536152E-12
1.190342E+3	2.635774E-12	4.560796E-12	1.208670E-12	7.284504E-12	2.377573E-12	4.783151E-12
1.191542E+3	1.327408E-13	1.173944E-12	1.085450E-12	6.236579E-12	3.538075E-12	5.104641E-12
1.192742E+3	1.517278E-12	6.582153E-12	2.419580E-13	6.581033E-12	2.648656E-12	5.834436E-12
1.193942E+3	4.994864E-12	1.557044E-12	1.282601E-12	7.191529E-12	2.227470E-12	4.899089E-12
1.195142E+3	5.848998E-12	4.196179E-12	9.487889E-13	5.703376E-12	3.471985E-12	5.873642E-12
1.196342E+3	1.406941E-12	1.203629E-12	9.431880E-13	7.216173E-12	6.016464E-12	4.691856E-12
1.197542E+3	4.089202E-12	1.339730E-12	8.048464E-13	6.757461E-12	2.280118E-12	4.406212E-12
1.198742E+3	5.587997E-12	2.123293E-12	8.154880E-13	8.023260E-12	2.557922E-12	3.012153E-12
1.199942E+3	3.614247E-12	4.580399E-12	5.830516E-13	6.637042E-12	2.794279E-12	5.284430E-12
1.201142E+3	2.181542E-12	1.702107E-12	9.891151E-13	7.998055E-12	2.299721E-12	5.925730E-12
1.202342E+3	3.992867E-12	1.658980E-12	1.761477E-12	7.041986E-12	5.197056E-12	4.542313E-12
1.203542E+3	3.920055E-12	4.813956E-12	1.588969E-12	7.249778E-12	3.176259E-12	4.141290E-12
1.204742E+3	3.559359E-12	6.022066E-12	1.274200E-12	8.244494E-12	4.412933E-12	5.415491E-12
1.205942E+3	4.296435E-12	4.885087E-12	9.538297E-13	5.838357E-12	5.850678E-12	3.091125E-12
1.207141E+3	1.966469E-12	5.764985E-12	5.079437E-12	7.159604E-12	6.242740E-12	5.483821E-12
1.208341E+3	4.546794E-12	3.188580E-12	1.409181E-12	7.716331E-12	3.589603E-12	5.462538E-12
1.209541E+3	3.409815E-12	1.517278E-12	6.989897E-13	6.667286E-12	2.609450E-12	3.642812E-12
1.210741E+3	1.432705E-12	5.395887E-12	5.746502E-13	5.884844E-12	4.638648E-12	5.868041E-12
1.211941E+3	3.334203E-12	5.114722E-12	1.072568E-12	6.887401E-12	2.510314E-12	5.945334E-12
1.213141E+3	4.780910E-12	1.044564E-12	5.824914E-13	6.696411E-12	2.226910E-12	3.820360E-12
1.214341E+3	2.113212E-12	6.485818E-13	1.350932E-12	7.159043E-12	6.755781E-12	4.554075E-12
1.215541E+3	3.918375E-12	1.490394E-12	4.995984E-13	7.427886E-12	5.929650E-12	5.053673E-12
1.216741E+3	-1.194107E-12	6.166568E-13	9.543898E-13	7.891639E-12	2.354049E-12	4.863803E-12
1.217941E+3	4.550714E-12	9.286258E-13	1.376696E-12	6.833073E-12	4.307076E-12	6.208574E-12
1.219141E+3	2.658177E-12	2.834045E-13	7.841231E-13	7.324270E-12	1.925022E-12	3.938538E-12
1.220341E+3	3.072642E-12	9.426279E-13	1.142019E-12	5.051993E-12	4.413493E-12	3.984465E-12
1.221541E+3	5.515746E-12	4.301475E-13	5.091200E-13	7.473813E-12	2.823403E-12	5.211058E-12
1.222741E+3	1.008158E-13	1.410301E-12	4.072399E-12	7.784102E-12	2.256034E-12	4.786511E-12
1.223940E+3	4.824597E-12	4.051116E-12	1.063047E-12	6.605117E-12	2.470548E-12	5.526948E-12
1.225140E+3	3.694340E-12	1.280361E-12	1.050165E-12	7.207772E-12	5.997981E-12	4.657691E-12
1.226340E+3	-1.383417E-12	4.421894E-12	4.654331E-12	7.855233E-12	4.872765E-12	6.567591E-12
1.227540E+3	2.985269E-13	1.290443E-12	1.398539E-12	7.439088E-12	3.777793E-12	4.965740E-12
1.228740E+3	5.567274E-12	4.569757E-12	5.309633E-13	7.276662E-12	7.151763E-12	5.109122E-12
1.229940E+3	5.312435E-12	9.588706E-13	1.420383E-12	7.069990E-12	5.409889E-12	6.157606E-12
1.231140E+3	4.405091E-12	4.335080E-12	1.549763E-12	6.908685E-12	5.693853E-12	4.602242E-12
1.232340E+3	1.904299E-13	5.931331E-13	9.387073E-13	7.883798E-12	5.818193E-12	5.311314E-12
1.233540E+3	5.118643E-12	1.275320E-12	2.068965E-12	8.659519E-12	5.222260E-12	5.926850E-12
1.234740E+3	1.279801E-12	4.913652E-12	9.487889E-13	7.177527E-12	3.470305E-12	4.127288E-12
1.235940E+3	4.498066E-12	1.788361E-12	1.082090E-12	6.379402E-12	5.519106E-12	6.013104E-12
1.237140E+3	7.449170E-14	5.185294E-12	1.077049E-12	6.881240E-12	2.498552E-12	4.075200E-12
1.238340E+3	4.408452E-12	3.506151E-13	1.357093E-12	8.332428E-12	4.829638E-12	5.842837E-12
1.239540E+3	5.298431E-12	6.323393E-13	1.420383E-12	6.502061E-12	2.067285E-12	4.478463E-12
1.240740E+3	5.124805E-12	9.112630E-13	1.587849E-12	6.071913E-12	5.535349E-12	5.378524E-12
1.241939E+3	2.683381E-12	9.913555E-13	4.872205E-12	7.752177E-12	5.976698E-12	4.007989E-12
1.243139E+3	4.629687E-12	6.048950E-12	1.211470E-12	7.229055E-12	2.998711E-12	6.166568E-12
1.244339E+3	4.582639E-12	9.017415E-13	5.192015E-13	8.781058E-12	4.934375E-12	5.351080E-12
1.245539E+3	2.042081E-12	1.664581E-12	1.357093E-12	7.732014E-12	2.822843E-12	5.566153E-12
1.246739E+3	4.020871E-12	6.569271E-12	6.194572E-13	5.927971E-12	6.761381E-12	2.943822E-12
1.247939E+3	3.236748E-12	1.778279E-12	8.518937E-13	7.038625E-12	6.192892E-12	6.846515E-12
1.249139E+3	2.557922E-12	5.247463E-12	1.266359E-12	8.441085E-12	2.141776E-12	4.567517E-12
1.250339E+3	3.699381E-12	4.218022E-12	1.710508E-12	8.552542E-12	3.104007E-12	3.147694E-12
1.251539E+3	-1.357093E-12	5.828835E-12	4.678974E-12	8.560383E-12	2.150177E-12	3.067602E-12
1.252739E+3	7.281143E-15	1.588409E-12	1.161622E-12	6.696411E-12	5.584636E-12	5.491102E-12
1.253939E+3	3.358847E-12	4.672813E-12	1.383977E-12	6.223697E-12	2.510314E-12	5.610401E-12
1.255139E+3	2.023038E-12	1.506076E-12	1.919981E-12	8.177844E-12	3.294997E-12	4.449338E-12
1.256339E+3	5.263146E-12	3.449582E-12	3.058640E-12	6.961893E-12	4.889567E-12	4.089762E-12
1.257539E+3	3.847804E-12	1.494315E-12	1.404140E-12	7.243057E-12	2.505833E-12	2.666579E-12
1.258738E+3	4.152492E-12	7.521981E-13	1.596251E-12	6.770343E-12	6.162087E-12	5.292831E-12
1.259938E+3	5.217779E-12	1.448387E-12	2.228590E-12	9.444764E-12	3.046318E-12	4.813956E-12
1.261138E+3	-1.377816E-13	5.343238E-12	2.385414E-12	6.167688E-12	2.497992E-12	4.060077E-12
1.262338E+3	2.270036E-12	1.156582E-12	6.905884E-13	7.588631E-12	3.476466E-12	3.496629E-12
1.263538E+3	3.836602E-12	1.264679E-12	3.668576E-13	7.958290E-12	1.750835E-12	5.329796E-12
1.264738E+3	4.505907E-12	9.168639E-13	8.905398E-13	8.424842E-12	2.953904E-12	3.615928E-12
1.265938E+3	2.152418E-12	1.167223E-12	1.565446E-12	6.362599E-12	3.732426E-12	5.655768E-12
1.267138E+3	3.751469E-12	4.208501E-12	6.758581E-12	6.709294E-12	2.821723E-12	4.920372E-12
1.268338E+3	-1.219871E-12	5.091200E-13	1.474151E-12	6.973094E-12	2.875492E-12	3.527434E-12
1.269538E+3	5.823234E-12	1.936784E-12	7.107515E-13	7.330431E-12	2.531598E-12	4.671693E-12
1.270738E+3	3.711143E-12	4.600562E-12	5.658569E-12	6.847635E-12	5.887085E-12	5.954855E-12
1.271938E+3	5.500063E-12	8.580547E-13	4.619045E-12	7.928605E-12	2.819482E-12	3.915014E-12
1.273138E+3	4.501427E-12	1.665141E-12	1.499915E-12	7.725853E-12	5.141607E-12	5.450215E-12
1.274338E+3	5.533669E-12	1.302764E-12	8.485332E-13	6.876199E-12	2.580885E-12	5.989020E-12
1.275538E+3	4.268430E-12	1.648339E-12	6.135203E-12	6.933328E-12	5.962696E-12	5.453576E-12
1.276737E+3	4.468381E-12	7.538784E-13	1.431585E-12	7.427326E-12	3.097846E-12	4.048876E-12
1.277937E+3	3.988386E-12	4.137369E-12	2.620652E-12	6.700892E-12	1.701547E-12	3.489348E-12
1.279137E+3	3.620968E-12	3.758190E-12	4.254988E-12	7.364596E-12	5.898846E-12	4.752347E-12
1.280337E+3	2.422380E-12	4.403971E-12	6.463414E-13	7.691687E-12	2.403897E-12	5.043032E-12
1.281537E+3	3.472545E-12	1.614173E-12	9.605508E-13	7.858034E-12	4.843080E-12	4.582639E-12
1.282737E+3	4.676734E-12	4.653211E-12	9.090227E-13	7.998616E-12	2.554001E-12	5.007186E-12
1.283937E+3	3.702741E-12	5.908927E-12	9.163039E-13	6.704253E-12	4.598322E-12	4.184417E-12
1.285137E+3	5.512945E-12	5.627204E-12	1.156582E-12	7.673764E-12	5.407649E-12	5.140487E-12
1.286337E+3	5.573435E-12	8.205288E-13	1.119056E-12	8.389557E-12	5.550472E-12	4.420774E-12
1.287537E+3	3.963182E-12	6.491419E-13	9.756731E-13	7.598712E-12	5.408209E-12	3.800757E-12
1.288737E+3	4.471182E-12	1.227153E-12	1.431025E-12	5.514065E-12	4.158653E-12	3.921735E-12
1.289937E+3	5.358922E-12	6.795546E-12	4.540073E-12	7.595913E-12	3.978865E-12	4.925413E-12
1.291137E+3	4.106004E-12	6.312751E-12	1.371655E-12	7.660322E-12	4.098163E-12	4.145771E-12
1.292337E+3	-4.424694E-14	1.577208E-12	1.339170E-12	7.209452E-12	5.411570E-12	5.231221E-12
1.293537E+3	3.525193E-12	4.458300E-13	2.990869E-13	6.672888E-12	5.906127E-12	4.832438E-12
1.294736E+3	4.028712E-12	1.860052E-12	5.521907E-12	7.188168E-12	5.099600E-12	4.623526E-12
1.295936E+3	3.488228E-12	5.992941E-13	7.309147E-13	7.700649E-12	6.499260E-12	4.636408E-12
1.297136E+3	1.482553E-12	1.702107E-12	7.073910E-13	8.276419E-12	2.765714E-12	5.216099E-12
1.298336E+3	-2.044321E-13	1.723390E-12	6.782665E-13	7.190969E-12	6.097677E-12	5.875322E-12
1.299536E+3	5.203217E-12	8.507736E-13	1.377256E-12	6.776504E-12	4.715940E-12	5.533669E-12
1.300736E+3	3.186900E-12	4.200099E-12	5.729699E-13	8.111753E-12	5.133766E-12	5.425012E-12
1.301936E+3	3.061440E-12	5.377404E-12	1.269719E-12	7.644080E-12	2.715306E-12	5.174092E-12
1.303136E+3	-6.497020E-14	6.513822E-13	1.441106E-12	7.327070E-12	5.520787E-12	5.218339E-12
1.304336E+3	4.993184E-12	6.011424E-12	5.952054E-12	8.632075E-12	3.655133E-12	4.975821E-12
1.305536E+3	5.333157E-12	5.756584E-12	1.639377E-12	6.935569E-12	4.479023E-12	6.292028E-12
1.306736E+3	1.935104E-12	6.911485E-13	1.005918E-12	7.258739E-12	4.982542E-12	5.545430E-12
1.307936E+3	4.494146E-12	1.061367E-12	1.872934E-12	7.529262E-12	2.017997E-12	3.921176E-12
1.309136E+3	4.646489E-12	8.636556E-13	8.916600E-13	7.164645E-12	2.495192E-12	4.988703E-12
1.310336E+3	3.365568E-12	-3.058080E-13	1.734592E-12	7.387559E-12	3.884210E-12	4.335080E-12
1.311535E+3	5.909488E-12	6.287547E-12	2.029199E-12	6.514382E-12	3.971023E-12	5.711777E-12
1.312735E+3	3.818679E-12	5.316355E-12	3.997908E-12	7.328750E-12	6.399005E-12	3.744188E-12
1.313935E+3	1.852211E-12	8.843788E-13	5.796910E-13	6.831392E-12	5.903326E-12	5.249144E-12
1.315135E+3	3.724025E-12	3.598565E-12	8.737372E-13	7.724173E-12	3.249630E-12	5.321396E-12
1.316335E+3	4.051116E-12	9.515893E-13	4.330040E-12	8.304983E-12	5.794110E-12	4.065678E-12
1.317535E+3	2.612250E-12	1.156582E-12	8.138078E-13	6.746819E-12	6.793866E-12	4.188337E-12
1.318735E+3	4.979182E-12	3.198102E-13	5.775627E-12	6.685769E-12	3.938538E-12	5.328676E-12
1.319935E+3	3.317401E-12	6.787145E-12	1.991113E-12	6.153126E-12	5.509585E-12	5.145528E-12
1.321135E+3	3.507831E-12	9.515893E-13	1.362694E-12	6.369880E-12	6.397324E-12	5.531428E-12
1.322335E+3	3.278755E-12	4.328359E-12	6.379402E-13	6.666727E-12	6.104398E-12	3.544237E-12
1.323535E+3	5.830515E-12	4.951737E-12	2.772435E-12	7.738175E-12	3.115209E-12	4.857083E-12
1.324735E+3	5.987340E-13	5.073836E-12	6.211375E-13	6.535666E-12	4.422454E-12	3.979985E-12
1.325935E+3	3.237868E-12	1.701547E-12	8.294902E-13	7.739295E-12	5.502863E-12	5.696095E-12
1.327135E+3	1.404700E-12	6.155366E-13	3.952541E-12	6.510462E-12	3.976064E-12	4.680095E-12
1.328335E+3	4.691296E-12	5.102401E-13	4.810595E-12	6.783225E-12	3.032876E-12	5.039671E-12
1.329534E+3	5.484941E-12	1.523999E-12	8.003656E-13	7.020142E-12	4.617925E-12	4.210181E-12
1.330734E+3	3.268113E-12	1.279801E-12	-1.103373E-13	8.529579E-12	2.837965E-12	5.262586E-12
1.331934E+3	4.686255E-12	4.943336E-12	5.210498E-12	7.831709E-12	2.357410E-12	5.392527E-12
1.333134E+3	4.089202E-12	1.178985E-12	1.872934E-12	6.935569E-12	5.832756E-12	5.664169E-12
1.334334E+3	4.063438E-12	9.700723E-13	7.101915E-13	7.276662E-12	3.671936E-12	5.451336E-12
1.335534E+3	4.562476E-12	1.212590E-12	1.319567E-12	7.506299E-12	6.857157E-12	5.503424E-12
1.336734E+3	2.049922E-13	1.417583E-12	1.226593E-12	8.599591E-12	5.305153E-12	5.119764E-12
1.337934E+3	1.524559E-12	1.560965E-12	1.436626E-12	7.680486E-12	3.413176E-12	4.793232E-12
1.339134E+3	-1.893097E-13	8.177284E-13	1.040643E-12	1.023001E-11	4.151932E-12	2.954464E-12
1.340334E+3	5.034070E-12	1.544722E-12	4.806114E-12	6.481337E-12	2.989189E-12	5.700015E-12
1.341534E+3	2.874371E-12	1.074249E-12	5.517426E-12	6.796667E-12	5.489982E-12	6.466775E-12
1.342734E+3	5.148888E-12	1.473591E-12	1.220992E-12	7.072790E-12	3.147694E-12	3.539196E-12
1.343934E+3	1.634337E-12	1.168904E-12	3.730746E-12	6.696971E-12	5.277148E-12	5.080558E-12
1.345134E+3	4.153052E-12	4.490225E-12	2.005115E-13	7.452529E-12	6.969734E-12	4.670013E-12
1.346333E+3	1.975430E-12	1.345891E-12	1.919421E-12	6.868358E-12	3.652894E-12	4.604483E-12
1.347533E+3	4.779790E-12	9.219048E-13	4.508708E-13	5.586317E-12	5.125365E-12	4.685695E-12
1.348733E+3	4.283552E-12	1.402460E-12	4.806675E-12	8.024939E-12	6.609598E-12	5.333157E-12
1.349933E+3	4.256108E-12	9.375871E-13	8.317305E-13	6.474056E-12	3.405335E-12	3.683138E-12
1.351133E+3	3.292757E-12	7.516380E-13	1.347571E-12	7.025183E-12	7.469892E-12	6.183931E-12
1.352333E+3	3.910534E-12	1.538561E-12	7.516380E-13	7.180327E-12	4.851482E-12	5.360602E-12
1.353533E+3	3.342605E-12	1.134738E-12	1.479192E-12	7.213372E-12	5.562793E-12	4.263949E-12
1.354733E+3	1.745794E-12	2.101450E-12	1.442787E-12	7.595913E-12	2.310363E-12	3.535835E-12
1.355933E+3	2.783637E-13	1.593450E-12	5.592477E-12	6.407406E-12	6.174969E-12	2.608890E-12
1.357133E+3	2.307562E-13	2.052162E-12	6.222577E-13	7.110876E-12	2.218508E-12	4.475102E-12
1.358333E+3	1.943505E-12	4.898529E-12	1.755876E-12	6.435970E-12	3.077683E-12	5.154489E-12
1.359533E+3	6.945090E-14	1.479752E-12	6.037747E-13	5.706736E-12	6.220336E-12	6.363719E-12
1.360733E+3	4.095923E-12	7.202730E-13	8.322907E-13	6.101038E-12	3.876369E-12	6.831952E-12
1.361933E+3	1.984391E-12	1.256277E-12	7.740415E-13	9.602708E-12	3.338684E-12	5.657448E-12
1.363133E+3	4.542313E-12	3.895412E-12	9.599907E-13	6.347477E-12	3.641132E-12	3.566080E-12
1.364332E+3	1.266919E-12	1.601852E-12	1.614734E-12	5.572875E-12	2.609450E-12	5.129845E-12
1.365532E+3	5.503424E-12	1.415342E-12	1.339170E-12	1.043332E-11	3.725145E-12	5.826594E-12
1.366732E+3	4.439257E-12	1.035042E-12	1.334690E-12	5.603120E-12	3.153855E-12	3.379571E-12
1.367932E+3	5.170172E-12	6.278586E-12	5.437333E-12	7.468213E-12	5.183614E-12	5.645686E-12
1.369132E+3	3.414856E-12	1.630976E-12	4.970780E-12	7.866995E-12	6.202413E-12	5.343799E-12
1.370332E+3	6.070233E-12	2.173701E-12	4.657691E-12	7.021262E-12	4.211861E-12	5.880923E-12
1.371532E+3	1.278121E-12	1.577768E-12	9.975165E-13	7.125438E-12	3.096166E-12	4.817877E-12
1.372732E+3	4.007989E-12	1.555364E-12	1.140339E-12	7.276662E-12	3.483747E-12	4.963499E-12
1.373932E+3	2.588726E-12	8.210889E-13	1.036723E-12	7.676005E-12	6.313871E-12	5.138806E-12
1.375132E+3	5.616002E-12	1.625375E-12	1.999514E-13	6.985977E-12	3.984465E-12	5.941973E-12
1.376332E+3	4.020311E-12	1.141459E-12	1.046804E-12	6.107759E-12	4.061758E-12	5.519666E-12
1.377532E+3	-7.970051E-13	1.134178E-12	1.832608E-12	5.725779E-12	4.408452E-12	6.527265E-12
1.378732E+3	2.667699E-12	1.220432E-12	6.894682E-13	8.464608E-12	3.424938E-12	5.866361E-12
1.379932E+3	4.214662E-12	1.167223E-12	1.652820E-12	8.228252E-12	5.328116E-12	3.613127E-12
1.381131E+3	5.877563E-12	7.443568E-13	1.371655E-12	7.848512E-12	5.545990E-12	6.323393E-12
1.382331E+3	4.413493E-13	8.474130E-13	8.339709E-13	6.764182E-12	3.634971E-12	5.801391E-12
1.383531E+3	5.850118E-12	1.258518E-12	1.040083E-12	7.115917E-12	6.838113E-12	6.410766E-12
1.384731E+3	7.258740E-13	1.522879E-12	1.404140E-12	7.068309E-12	2.933181E-12	4.848121E-12
1.385931E+3	3.988386E-12	5.264266E-12	1.361574E-12	7.490055E-12	7.260420E-12	5.700015E-12
1.387131E+3	5.046952E-12	1.317887E-12	1.533521E-12	5.371803E-12	2.616731E-12	5.940293E-12
1.388331E+3	5.197615E-12	1.535201E-12	5.772266E-12	7.202731E-12	3.472545E-12	3.702741E-12
1.389531E+3	4.717061E-12	1.854451E-12	1.167783E-12	6.054550E-12	5.899966E-12	4.044955E-12
1.390731E+3	4.942216E-12	4.268430E-12	1.821406E-12	7.894439E-12	2.158579E-12	5.852359E-12
1.391931E+3	8.541341E-13	7.527582E-13	6.726656E-13	7.761698E-12	4.876685E-12	6.670087E-12
1.393131E+3	3.511191E-12	1.092731E-12	2.233631E-12	7.529822E-12	2.978548E-12	6.228738E-12
1.394331E+3	4.094803E-12	1.055206E-12	1.610253E-12	8.015418E-12	2.788118E-12	5.659688E-12
1.395531E+3	3.672496E-12	1.210350E-12	9.980767E-13	7.054307E-12	5.992941E-12	4.757947E-12
1.396731E+3	4.798833E-12	1.307805E-12	1.805163E-12	7.480534E-12	2.352369E-12	4.049436E-12
1.397931E+3	-4.475103E-13	1.465190E-12	9.493490E-13	7.598153E-12	3.031756E-12	6.314991E-12
1.399130E+3	4.883407E-12	6.385002E-13	1.633216E-12	6.337955E-12	1.625375E-12	6.110559E-12
1.400330E+3	4.520470E-12	1.343091E-12	2.226910E-12	8.231612E-12	3.046878E-12	5.202656E-12
1.401530E+3	5.441814E-12	1.053525E-12	5.645126E-12	6.957412E-12	5.573995E-12	4.887887E-12
1.402730E+3	1.782760E-12	1.762597E-12	1.213710E-12	7.009500E-12	3.646173E-12	4.343482E-12
1.403930E+3	4.652090E-12	8.524538E-13	6.081995E-12	7.543824E-12	2.249873E-12	6.405726E-12
1.405130E+3	-3.259712E-13	9.695122E-13	4.362525E-12	8.275299E-12	3.799077E-12	5.395887E-12
1.406330E+3	2.968466E-13	1.398539E-12	6.177770E-13	6.599516E-12	6.807309E-12	4.703058E-12
1.407530E+3	5.319715E-12	1.637137E-12	6.833073E-13	8.573826E-12	2.085207E-12	3.745308E-12
1.408730E+3	4.913652E-12	1.965909E-12	5.035191E-12	6.727216E-12	5.072716E-12	5.332037E-12
1.409930E+3	-1.388458E-12	3.987826E-13	1.907099E-12	8.005337E-12	3.243469E-12	5.436214E-12
1.411130E+3	3.415976E-12	1.772678E-12	1.686425E-12	8.234973E-12	2.995911E-12	3.973264E-12
1.412330E+3	6.900284E-13	1.135298E-12	6.250581E-13	8.408040E-12	3.549277E-12	4.768588E-12
1.413530E+3	4.304836E-12	5.837236E-12	9.700723E-13	7.973972E-12	3.968223E-12	4.986463E-12
1.414730E+3	5.115843E-12	1.549763E-12	4.533912E-12	6.893002E-12	4.523270E-12	7.080072E-12
1.415930E+3	-6.385002E-13	1.232193E-12	9.857547E-13	7.021262E-12	6.078634E-12	5.682092E-12
1.417129E+3	6.271864E-12	1.807404E-12	1.007038E-12	7.695607E-12	3.758190E-12	5.185854E-12
1.418329E+3	2.971266E-12	5.043032E-12	9.146235E-13	7.417245E-12	6.616879E-12	4.272911E-12
1.419529E+3	1.123536E-12	1.350372E-12	1.220992E-12	7.245297E-12	2.944942E-12	6.477977E-12
1.420729E+3	3.932937E-12	1.350372E-12	8.266898E-13	8.250094E-12	2.528237E-12	6.168808E-12
1.421929E+3	2.846367E-12	1.001997E-12	1.167223E-12	6.742899E-12	7.463171E-12	4.529431E-12
1.423129E+3	1.191307E-12	6.300989E-13	1.055206E-12	6.053431E-12	2.883893E-12	5.153929E-12
1.424329E+3	1.942385E-12	1.280361E-12	4.479583E-12	7.159043E-12	3.380131E-12	5.132646E-12
1.425529E+3	3.147694E-12	1.291003E-12	1.452868E-12	6.507661E-12	5.334277E-12	4.696338E-12
1.426729E+3	5.007186E-12	1.231633E-12	2.834045E-13	6.592235E-12	3.681458E-12	5.444054E-12
1.427929E+3	5.106322E-12	4.510388E-12	1.008158E-12	7.251458E-12	3.426618E-12	4.635288E-12
1.429129E+3	8.636556E-13	1.900378E-12	5.203217E-13	7.614395E-12	5.985659E-12	4.321078E-12
1.430329E+3	4.878926E-12	5.714577E-12	6.480217E-13	7.929725E-12	6.830832E-12	4.931574E-12
1.431529E+3	-1.008718E-12	2.212347E-12	4.439257E-12	6.274105E-12	5.386926E-12	5.063755E-12
1.432729E+3	4.815636E-12	8.647758E-13	1.692026E-12	6.479657E-12	3.866847E-12	3.901572E-12
1.433928E+3	2.723147E-12	1.116815E-12	1.184026E-12	7.968930E-12	6.004702E-12	4.925973E-12
1.435128E+3	3.916695E-12	1.061927E-12	5.391407E-12	6.724976E-12	2.995350E-12	5.361721E-12
1.436328E+3	-1.981591E-12	6.043349E-13	4.557996E-12	7.866995E-12	2.072885E-12	3.669136E-12
1.437528E+3	4.483504E-12	1.351492E-12	6.048949E-13	8.839867E-12	6.373240E-12	5.841717E-12
1.438728E+3	4.486304E-12	5.493342E-12	7.998055E-13	8.093271E-12	2.588166E-12	5.934692E-12
1.439928E+3	3.161136E-12	2.116572E-12	9.325465E-13	7.324270E-12	5.902767E-12	5.546551E-12
1.441128E+3	3.566080E-12	4.801074E-12	1.027761E-12	7.250338E-12	5.324756E-12	6.697531E-12
1.442328E+3	3.293317E-12	1.275880E-12	5.120884E-12	7.169126E-12	5.173532E-12	3.589603E-12
1.443528E+3	3.266993E-12	2.667699E-12	6.065752E-13	7.348354E-12	2.861489E-12	5.242984E-12
1.444728E+3	5.903327E-13	1.728991E-12	1.367175E-12	7.224574E-12	3.142093E-12	5.817073E-12
1.445928E+3	3.706102E-12	1.696506E-12	7.521981E-13	7.296266E-12	3.062561E-12	6.423088E-12
1.447128E+3	9.135034E-13	1.279801E-12	1.501596E-12	8.376674E-12	3.198662E-12	5.356681E-12
1.448328E+3	4.046075E-12	1.594010E-12	1.933984E-12	6.456693E-12	3.125291E-12	5.254745E-12
1.449528E+3	4.293634E-12	1.387898E-12	1.087691E-12	7.425645E-12	5.868041E-12	4.953977E-12
1.450728E+3	2.028078E-12	1.115695E-12	2.884453E-13	7.319229E-12	3.589044E-12	5.162890E-12
1.451927E+3	4.700818E-12	1.023841E-12	8.026060E-13	7.818267E-12	3.118569E-12	3.572801E-12
1.453127E+3	4.932135E-12	1.296604E-12	3.354926E-13	6.122321E-12	3.312360E-12	5.559433E-12
1.454327E+3	1.811885E-12	1.778279E-12	1.463510E-12	6.968054E-12	3.612007E-12	4.700258E-12
1.455527E+3	4.445418E-12	1.550883E-12	2.058883E-12	8.124636E-12	4.071839E-12	5.029029E-12
1.456727E+3	5.186975E-12	4.995985E-12	7.964450E-13	7.290104E-12	3.459103E-12	4.436456E-12
1.457927E+3	4.457180E-12	2.427981E-12	7.359555E-13	7.527582E-12	5.749303E-12	4.820677E-12
1.459127E+3	5.392527E-12	1.424864E-12	2.800439E-13	7.318669E-12	2.901816E-12	5.929091E-12
1.460327E+3	-4.060637E-13	1.469671E-12	7.835629E-13	6.093757E-12	4.316598E-12	3.821480E-12
1.461527E+3	3.530794E-12	1.947426E-12	5.316914E-12	7.215613E-12	3.452942E-12	4.761307E-12
1.462727E+3	5.497823E-12	6.019825E-12	1.258518E-12	7.548305E-12	2.762914E-12	4.170975E-12
1.463927E+3	4.701938E-12	1.805163E-12	1.070888E-12	7.302426E-12	3.927336E-12	5.376844E-12
1.465127E+3	3.888691E-12	9.073424E-13	9.969564E-13	7.128239E-12	2.933740E-12	5.861320E-12
1.466327E+3	5.455256E-12	1.459589E-12	4.301475E-13	8.031100E-12	2.226910E-12	4.921492E-12
1.467527E+3	4.574238E-12	1.376136E-12	3.862926E-12	7.225694E-12	5.961576E-12	5.277148E-12
1.468726E+3	3.127531E-12	1.382857E-12	1.077049E-12	7.528142E-12	6.606237E-12	6.302109E-12
1.469926E+3	4.987023E-12	1.723390E-12	5.197616E-13	7.752177E-12	4.449338E-12	6.797227E-12
1.471126E+3	1.746354E-12	1.690905E-12	4.000148E-12	6.373801E-12	3.359967E-12	5.380205E-12
1.472326E+3	4.059517E-12	1.849410E-12	1.257957E-12	7.940927E-12	3.829321E-12	6.244980E-12
1.473526E+3	3.405895E-12	1.270279E-12	7.337152E-13	7.518060E-12	3.254111E-12	5.172412E-12
1.474726E+3	5.064875E-12	6.359238E-12	8.714968E-13	7.287864E-12	4.701938E-12	4.999905E-12
1.475926E+3	2.993670E-12	4.825718E-12	6.354198E-12	7.337712E-12	2.660978E-12	4.022552E-12
1.477126E+3	4.296994E-12	2.799320E-12	4.673934E-12	7.257619E-12	3.063121E-12	4.505907E-12
1.478326E+3	-1.403580E-12	4.969100E-12	8.474130E-13	6.616879E-12	3.869648E-12	5.252504E-12
1.479526E+3	-5.936932E-13	8.798982E-13	6.457814E-13	7.557266E-12	6.784345E-12	3.677537E-12
1.480726E+3	4.762428E-12	1.913260E-12	8.210889E-13	5.712336E-12	3.509511E-12	4.569197E-12
1.481926E+3	2.145697E-12	1.815805E-12	1.512237E-12	6.575992E-12	3.765471E-12	4.400611E-12
1.483126E+3	3.284356E-12	1.140899E-12	5.792989E-12	7.912362E-12	5.486621E-12	6.706493E-12
1.484326E+3	8.530139E-13	8.294902E-13	5.248024E-13	7.605434E-12	2.893974E-12	4.174895E-12
1.485526E+3	1.989992E-12	1.793962E-12	1.426544E-12	8.363793E-12	2.816122E-12	5.222820E-12
1.486725E+3	3.860686E-12	1.843249E-12	7.516380E-13	6.513263E-12	3.108488E-12	5.551592E-12
1.487925E+3	2.407258E-12	1.307805E-12	9.857547E-13	6.618559E-12	6.557509E-12	5.470379E-12
1.489125E+3	4.875565E-12	9.997569E-13	1.194668E-12	8.930602E-12	4.074640E-12	5.537589E-12
1.490325E+3	5.884844E-12	1.028321E-12	9.431880E-13	8.203048E-12	6.337955E-12	5.254185E-12
1.491525E+3	5.729139E-12	1.065287E-12	2.191064E-12	6.708733E-12	3.599685E-12	5.269308E-12
1.492725E+3	5.142727E-12	1.001437E-12	6.485818E-13	7.059348E-12	6.509342E-12	5.426692E-12
1.493925E+3	2.369172E-13	2.007355E-12	1.120176E-12	6.929967E-12	3.457983E-12	4.391089E-12
1.495125E+3	3.554318E-12	1.055766E-12	1.745794E-12	9.515333E-12	3.294997E-12	4.710899E-12
1.496325E+3	3.600805E-12	4.591601E-12	1.199708E-12	7.212812E-12	3.545357E-12	5.166811E-12
1.497525E+3	2.398857E-12	1.313406E-12	4.981982E-12	7.993575E-12	4.349083E-12	4.906370E-12
1.498725E+3	4.883407E-12	1.032242E-12	1.157702E-12	8.726170E-12	3.147134E-12	5.734740E-12
1.499925E+3	4.018071E-12	2.350129E-12	4.868284E-12	7.723613E-12	3.554878E-12	5.026229E-12
1.501125E+3	4.439817E-12	2.660418E-12	1.968709E-12	8.149280E-12	3.689859E-12	3.367809E-12
1.502325E+3	1.916061E-12	1.850531E-12	1.426544E-12	8.546942E-12	5.684332E-12	5.222820E-12
1.503524E+3	3.400294E-12	1.469671E-12	1.425984E-12	5.921809E-12	3.545917E-12	4.607283E-12
1.504724E+3	5.472058E-13	3.354926E-13	1.083210E-12	6.491419E-12	3.515672E-12	4.465581E-12
1.505924E+3	4.413493E-13	2.520956E-12	1.394059E-12	7.341633E-12	3.748668E-12	5.251944E-12
1.507124E+3	8.059665E-13	1.827007E-12	7.527582E-13	7.531503E-12	3.040717E-12	6.273545E-12
1.508324E+3	4.615124E-13	9.415078E-13	7.331551E-13	6.979255E-12	3.489908E-12	3.875248E-12
1.509524E+3	4.390529E-12	6.883481E-13	1.087131E-12	6.563111E-12	4.634727E-12	5.488301E-12
1.510724E+3	3.598005E-12	1.114015E-12	3.046878E-13	8.052945E-12	3.414296E-12	5.692174E-12
1.511924E+3	5.619362E-12	1.838209E-12	4.571997E-12	7.674885E-12	2.588726E-12	3.614808E-12
1.513124E+3	2.422380E-12	1.539122E-12	6.569831E-13	6.993818E-12	3.097286E-12	4.720981E-12
1.514324E+3	-5.382445E-13	6.989897E-13	8.591749E-13	7.524222E-12	2.714746E-12	6.157606E-12
1.515524E+3	-1.103933E-12	1.237794E-12	1.130257E-12	7.092393E-12	2.944942E-12	5.711217E-12
1.516724E+3	3.899892E-12	1.371095E-12	7.970051E-13	6.869478E-12	2.888373E-12	4.882846E-12
1.517924E+3	9.863148E-13	1.415342E-12	6.312191E-13	6.312751E-12	2.867650E-12	4.891808E-12
1.519124E+3	-1.943505E-13	1.367175E-12	1.163303E-12	6.294828E-12	2.313163E-12	5.275468E-12
1.520324E+3	5.334838E-12	1.560405E-12	2.565203E-12	9.528216E-12	3.981665E-12	5.968297E-12
1.521523E+3	4.788192E-12	5.675931E-12	5.183054E-12	7.422285E-12	3.012153E-12	3.766031E-12
1.522723E+3	1.417023E-12	2.210667E-12	1.600731E-12	7.437407E-12	2.834045E-12	4.378207E-12
1.523923E+3	4.335080E-12	1.350932E-12	7.970051E-13	7.992455E-12	3.863486E-12	4.505907E-12
1.525123E+3	-1.008158E-13	1.750275E-12	4.475103E-13	5.846758E-12	4.968540E-12	6.047829E-12
1.526323E+3	4.970780E-12	1.441666E-12	1.919421E-12	8.206968E-12	4.124488E-12	4.194498E-12
1.527523E+3	-3.170098E-13	1.523439E-12	1.204749E-12	8.142558E-12	6.136884E-12	5.605360E-12
1.528723E+3	-4.816756E-13	1.669062E-12	2.398857E-12	7.101915E-12	2.226910E-12	4.545674E-12
1.529923E+3	4.682895E-12	1.099453E-12	9.723126E-13	7.860274E-12	4.108805E-12	5.662489E-12
1.531123E+3	3.198102E-12	5.072156E-12	9.695122E-13	6.960773E-12	3.723465E-12	5.926290E-12
1.532323E+3	6.011984E-12	9.807139E-13	6.009743E-13	5.813152E-12	3.889811E-12	4.675614E-12
1.533523E+3	1.884696E-12	5.207697E-12	7.942047E-13	7.735934E-12	2.122173E-12	6.015344E-12
1.534723E+3	-1.837088E-13	6.150325E-12	4.451579E-12	6.192332E-12	3.069282E-12	4.696338E-12
1.535923E+3	3.914455E-12	1.460149E-12	5.470379E-12	7.493977E-12	2.788118E-12	5.181933E-12
1.537123E+3	5.252504E-12	5.498383E-12	1.844369E-12	7.673204E-12	3.734106E-12	5.941973E-12
1.538323E+3	7.449170E-14	7.841231E-13	7.477174E-13	7.206091E-12	3.435579E-12	3.881970E-12
1.539522E+3	5.432853E-14	1.685865E-12	7.785222E-13	7.415565E-12	3.351006E-12	4.480143E-12
1.540722E+3	-1.371095E-12	1.230513E-12	1.366615E-12	8.044542E-12	3.113529E-12	5.477660E-12
1.541922E+3	5.218899E-12	1.140899E-12	1.843249E-12	6.879000E-12	5.545990E-12	3.271473E-12
1.543122E+3	9.023017E-13	1.576647E-12	3.209304E-13	6.379402E-12	4.954538E-12	5.560553E-12
1.544322E+3	4.361965E-12	5.377404E-12	1.974310E-12	6.914285E-12	3.669136E-12	5.832756E-12
1.545522E+3	-1.887496E-13	1.167783E-12	1.827567E-12	6.014784E-12	3.974384E-12	4.647610E-12
1.546722E+3	1.933423E-12	1.470231E-12	2.834045E-13	7.530942E-12	3.580642E-12	4.552955E-12
1.547922E+3	1.954707E-13	1.133058E-12	7.891639E-13	7.210572E-12	3.589603E-12	3.509511E-12
1.549122E+3	6.190652E-12	9.969564E-13	1.020480E-12	7.989095E-12	5.139927E-12	3.727945E-12
1.550322E+3	1.008158E-13	1.577768E-12	4.199539E-12	6.126802E-12	3.521273E-12	4.908610E-12
1.551522E+3	4.183297E-12	1.913260E-12	4.821797E-12	5.680972E-12	3.204823E-12	5.618802E-12
1.552722E+3	9.219048E-13	1.302764E-12	1.479752E-12	5.812593E-12	3.554878E-12	3.777793E-12
1.553922E+3	1.393499E-12	6.037747E-13	1.060807E-12	6.655525E-12	6.502621E-12	5.992381E-12
1.555122E+3	4.456059E-12	2.124974E-12	8.860591E-13	7.339952E-12	2.510314E-12	5.933572E-12
1.556321E+3	4.496946E-12	1.930623E-12	1.008158E-12	5.873082E-12	2.299161E-12	5.762184E-12
1.557521E+3	1.572167E-12	1.524559E-12	5.416050E-13	7.007260E-12	3.351006E-12	3.944699E-12
1.558721E+3	4.888447E-12	1.007598E-12	1.550323E-12	6.850436E-12	2.997031E-12	4.569757E-12
1.559921E+3	-1.294363E-12	2.542799E-12	4.418534E-12	7.487815E-12	2.698504E-12	5.548231E-12
1.561121E+3	2.218508E-12	1.178425E-12	1.465190E-12	7.437407E-12	2.398857E-12	5.703376E-12
1.562321E+3	4.282992E-12	1.190187E-12	5.108002E-13	7.015661E-12	3.204823E-12	4.576479E-12
1.563521E+3	1.269719E-12	1.592890E-12	5.202097E-12	7.898920E-12	3.186340E-12	5.046952E-12
1.564721E+3	5.052553E-12	4.312117E-12	6.312191E-13	5.623283E-12	6.217536E-12	6.377721E-12
1.565921E+3	3.162817E-12	1.392939E-12	9.135034E-13	5.032950E-12	2.079606E-12	3.316841E-12
1.567121E+3	3.630490E-12	1.259638E-12	1.055766E-12	6.983176E-12	2.498552E-12	6.089836E-12
1.568321E+3	3.053039E-12	7.891639E-13	9.291859E-13	5.771706E-12	2.577525E-12	4.918132E-12
1.569521E+3	-3.416536E-14	1.625375E-12	7.544384E-13	6.387803E-12	1.821966E-12	6.216976E-12
1.570721E+3	-1.259638E-12	1.527920E-12	4.358044E-12	6.423088E-12	2.304202E-12	4.862123E-12
1.571921E+3	4.420774E-12	1.119056E-12	9.241451E-13	5.841717E-12	6.015344E-12	5.042472E-12
1.573121E+3	-4.850362E-13	8.317305E-13	1.963668E-12	6.074154E-12	2.382054E-12	5.897726E-12
1.574320E+3	1.144820E-12	1.280921E-12	4.535592E-12	6.057351E-12	5.155050E-12	4.038794E-12
1.575520E+3	4.933814E-12	1.811885E-12	6.194572E-13	6.281386E-12	1.555364E-12	5.047512E-12
1.576720E+3	3.897092E-12	1.157142E-12	2.628492E-12	6.714894E-12	2.503593E-12	3.866847E-12
1.577920E+3	4.303156E-12	1.888056E-12	5.455256E-13	6.346356E-12	2.562402E-12	4.069039E-12
1.579120E+3	3.704422E-12	1.473591E-12	7.785222E-13	6.442691E-12	1.832048E-12	3.497749E-12
1.580320E+3	5.575115E-12	9.997569E-13	9.319863E-13	4.743385E-12	5.472059E-12	4.234825E-12
1.581520E+3	5.586877E-12	6.995497E-13	1.033362E-12	4.327239E-12	5.346599E-12	4.636968E-12
1.582720E+3	4.408452E-12	2.010716E-12	5.251384E-12	5.862441E-12	5.882603E-12	5.572875E-12
1.583920E+3	4.084721E-12	4.014150E-12	3.130891E-12	5.837236E-12	4.941096E-12	5.389166E-12
1.585120E+3	4.829638E-12	1.394619E-12	5.533669E-12	5.625523E-12	1.991113E-12	6.337955E-12
1.586320E+3	4.439257E-12	4.402291E-12	1.145940E-12	5.184173E-12	5.733620E-12	5.643446E-12
1.587520E+3	5.071596E-12	1.784440E-12	6.037747E-13	5.390286E-12	5.582396E-12	4.811155E-12
1.588720E+3	-1.843249E-12	1.457909E-12	4.492465E-12	6.186731E-12	5.466458E-12	4.839720E-12
1.589920E+3	4.239306E-12	1.309486E-12	1.238354E-12	3.967103E-12	6.197933E-12	3.604166E-12
1.591119E+3	-1.354293E-12	1.490394E-12	7.970051E-13	4.320518E-12	5.123684E-12	4.414053E-12
1.592319E+3	2.959505E-12	8.160481E-13	6.463414E-13	5.740901E-12	1.874614E-12	4.359724E-12
1.593519E+3	-2.918058E-13	3.998468E-12	1.606332E-12	5.341558E-12	4.440937E-12	5.927410E-12
1.594719E+3	4.953417E-12	1.018240E-12	5.085598E-13	5.609280E-12	4.841960E-12	3.592964E-12
1.595919E+3	4.901329E-12	1.114575E-12	3.725145E-12	4.936615E-12	6.371560E-12	4.044955E-12
1.597119E+3	-1.119616E-12	5.043032E-12	2.719227E-12	4.614004E-12	5.955415E-12	5.019508E-12
1.598319E+3	3.060320E-12	2.338367E-12	2.946062E-13	4.421334E-12	4.621845E-12	4.322199E-12
1.599519E+3	-1.264679E-12	1.071448E-12	2.229150E-12	4.413493E-12	6.041108E-12	4.271231E-12
1.600719E+3	4.029273E-12	1.788361E-12	5.009986E-12	4.009669E-12	3.677537E-12	4.825157E-12
1.601919E+3	1.884696E-12	1.206429E-12	4.987023E-12	4.745625E-12	5.654648E-12	6.754101E-12
1.603119E+3	3.359967E-12	9.403876E-13	5.068796E-13	4.593841E-12	4.746746E-12	5.453576E-12
1.604319E+3	6.005263E-12	1.382857E-12	5.654087E-12	4.273471E-12	5.610960E-12	4.693537E-12
1.605519E+3	3.634971E-13	1.323488E-12	3.768272E-12	5.128725E-12	4.933814E-12	3.223306E-12
1.606719E+3	5.751543E-12	1.511677E-12	7.124318E-13	4.106565E-12	4.307076E-12	4.595521E-12
1.607919E+3	3.992867E-12	1.507757E-12	8.059665E-13	5.104641E-12	1.568246E-12	4.957898E-12
1.609118E+3	1.009278E-12	7.690007E-13	1.842689E-13	3.520713E-12	5.519106E-12	5.228980E-12
1.610318E+3	4.146891E-12	1.882456E-12	3.648973E-12	3.755390E-12	5.628884E-12	5.227300E-12
1.611518E+3	4.645369E-12	1.302204E-12	5.880923E-13	4.543993E-12	6.595595E-12	4.808915E-12
1.612718E+3	-1.458469E-12	9.493490E-13	1.644418E-12	3.056400E-12	5.634484E-12	4.557435E-12
1.613918E+3	3.774993E-13	9.700723E-13	4.565837E-12	2.799320E-12	6.300989E-13	5.358922E-12
1.615118E+3	-1.284282E-12	1.345331E-12	5.705055E-12	2.710265E-12	6.208015E-12	5.533669E-12
1.616318E+3	4.217462E-12	1.614734E-12	2.940461E-13	3.700501E-12	4.258908E-12	4.499186E-12
1.617518E+3	-5.533669E-13	1.269719E-12	1.494315E-12	3.277074E-12	3.805237E-12	5.450776E-12
1.618718E+3	3.935738E-12	7.174726E-13	5.684892E-13	2.811081E-12	5.082238E-12	6.481337E-12
1.619918E+3	-1.443347E-12	7.785222E-13	3.637211E-12	3.723465E-12	3.419897E-12	5.040792E-12
1.621118E+3	5.748182E-12	1.162743E-12	2.582006E-13	1.647219E-12	4.103764E-12	5.141047E-12
1.622318E+3	3.390212E-12	6.861077E-13	5.296751E-12	2.930380E-12	2.129454E-12	4.554075E-12
1.623518E+3	3.944699E-12	1.528480E-12	-2.044321E-13	3.147694E-12	3.238988E-12	4.138489E-12
1.624718E+3	3.147694E-13	8.205288E-13	3.596325E-12	3.019994E-12	4.662172E-12	4.752906E-12
1.625917E+3	-1.690345E-12	1.162743E-12	3.829321E-12	1.832608E-12	4.699698E-12	3.603046E-12
1.627117E+3	-1.453428E-12	1.637137E-12	5.774507E-13	2.850848E-12	5.242984E-12	4.597761E-12
1.628317E+3	-3.590164E-13	1.277561E-12	-1.422623E-13	1.984952E-12	5.665289E-12	3.762111E-12
1.629517E+3	2.666019E-13	1.012639E-12	5.459737E-12	4.085841E-12	5.021748E-12	5.210498E-12
1.630717E+3	8.121274E-14	1.773799E-12	-2.716427E-13	2.216268E-12	4.749545E-12	3.417656E-12
1.631917E+3	1.949106E-13	4.655451E-12	3.312360E-12	2.106491E-12	4.941096E-12	4.428615E-12
1.633117E+3	9.101429E-13	4.883966E-13	4.368686E-14	1.407501E-12	3.769391E-12	5.281629E-12
1.634317E+3	-1.173944E-12	1.680824E-12	5.625523E-12	1.833728E-12	3.948620E-12	4.747865E-12
1.635517E+3	5.467579E-12	4.671133E-13	4.726022E-12	1.891977E-12	4.693537E-12	4.915332E-12
1.636717E+3	4.387729E-12	1.730112E-12	8.009257E-14	1.366615E-12	4.932694E-12	4.992064E-12
1.637917E+3	3.906613E-12	9.476688E-13	1.585049E-13	6.368199E-13	3.495509E-12	5.764425E-12
1.639117E+3	-1.526240E-12	7.309147E-13	-3.226106E-13	1.631536E-12	4.633607E-12	6.297629E-12
1.640317E+3	1.748034E-12	7.303546E-13	4.415173E-12	1.409741E-12	4.808915E-12	6.071353E-12
1.641517E+3	-2.912457E-14	9.963964E-13	5.655768E-12	1.544162E-12	5.596959E-12	6.480777E-12
1.642717E+3	3.096726E-12	7.897240E-13	4.636408E-12	2.175381E-12	4.109365E-12	5.834996E-12
1.643916E+3	4.461660E-12	5.852919E-13	4.722101E-12	1.560965E-12	5.413810E-12	4.681215E-12
1.645116E+3	1.422623E-13	1.876295E-12	4.079120E-12	1.798442E-12	3.906613E-12	4.466141E-12
1.646316E+3	6.513822E-13	1.351492E-12	4.530551E-12	2.620652E-12	2.064484E-12	3.245150E-12
1.647516E+3	5.284430E-12	5.718498E-13	4.753466E-12	4.508708E-13	3.673617E-12	4.502547E-12
1.648716E+3	1.579448E-13	5.310754E-12	3.575602E-12	7.734814E-13	4.688496E-12	4.009109E-12
1.649916E+3	-1.254597E-12	8.692565E-13	4.702498E-12	4.056717E-12	3.450142E-12	4.983662E-12
1.651116E+3	4.858763E-12	1.437186E-12	9.073424E-14	5.309633E-13	3.359967E-12	5.439574E-12
1.652316E+3	5.125924E-12	4.071839E-12	5.004385E-12	3.310120E-13	5.997981E-12	4.346842E-12
1.653516E+3	-1.344211E-12	1.495995E-12	-1.422623E-13	4.099844E-13	3.957021E-12	6.794427E-12
1.654716E+3	-1.219311E-12	1.718350E-12	9.252653E-13	7.796424E-13	6.018145E-12	5.082238E-12
1.655916E+3	4.079120E-12	1.119056E-12	5.830516E-13	4.620725E-12	4.086402E-12	5.808112E-12
1.657116E+3	4.498066E-12	1.741873E-13	4.513748E-12	7.846832E-13	2.270596E-12	3.936298E-12
1.658316E+3	4.787631E-12	6.688010E-12	4.262269E-12	6.228178E-13	4.288593E-12	4.719861E-12
1.659516E+3	-5.382445E-13	5.035190E-13	5.559993E-12	5.742581E-12	4.486304E-12	2.876051E-12
1.660716E+3	-1.822526E-12	8.266898E-13	5.183614E-12	6.166568E-13	4.848681E-12	5.111923E-12
1.661915E+3	-1.059126E-12	1.702107E-12	5.561673E-13	3.147694E-13	4.167054E-12	4.363645E-12
1.663115E+3	-1.373335E-12	1.484793E-12	-1.208670E-12	2.441983E-13	4.506467E-12	6.055110E-12
1.664315E+3	4.192818E-12	7.202730E-13	3.301158E-12	7.751617E-13	5.995741E-12	4.111045E-12
1.665515E+3	4.283552E-12	1.113455E-12	5.222820E-12	5.328676E-12	3.920615E-12	5.381885E-12
1.666715E+3	2.313163E-13	4.020871E-12	5.120324E-12	4.872765E-14	1.205869E-12	5.367323E-12
1.667915E+3	3.850605E-12	7.841231E-13	3.860126E-12	-4.424694E-14	5.078317E-12	4.723221E-12
1.669115E+3	3.713943E-12	5.141607E-13	3.385171E-12	-1.428224E-13	6.687450E-13	5.679852E-12
1.670315E+3	-1.437746E-12	5.483260E-13	4.282992E-12	4.552955E-12	5.889325E-12	5.783467E-12
1.671515E+3	-1.199708E-12	1.736273E-13	5.429492E-12	3.454062E-12	2.774675E-12	6.143605E-12
1.672715E+3	5.654087E-12	4.928773E-13	-5.634485E-13	3.992867E-12	3.879169E-12	4.053356E-12
1.673915E+3	3.574481E-12	2.079046E-12	4.533912E-12	-8.457327E-14	3.716743E-12	5.582956E-12
1.675115E+3	-1.194668E-12	5.360042E-13	4.872765E-14	5.180253E-12	5.764985E-12	4.493585E-12
1.676315E+3	-3.578962E-13	8.798982E-13	2.357410E-12	4.724902E-12	4.179936E-12	4.414053E-12
1.677515E+3	2.565203E-13	5.460857E-13	-1.786680E-13	5.687693E-12	5.667529E-12	5.193695E-12
1.678714E+3	2.161939E-12	1.131938E-12	5.027909E-12	4.629127E-12	5.029590E-12	5.178573E-12
1.679914E+3	5.175212E-13	1.108414E-12	4.490225E-12	4.353564E-12	4.568077E-12	4.091442E-12
1.681114E+3	-1.729552E-12	4.463901E-13	4.724902E-12	-2.240352E-13	4.928214E-12	4.724902E-12
1.682314E+3	3.849484E-12	8.048464E-13	4.690176E-12	4.973581E-12	4.917012E-12	5.652407E-12
1.683514E+3	3.246270E-12	8.210889E-13	4.251067E-13	4.738344E-12	3.760430E-12	4.154172E-12
1.684714E+3	-1.522879E-12	6.989897E-13	5.203217E-12	-1.487594E-12	5.202097E-12	4.784831E-12
1.685914E+3	2.784197E-12	2.733229E-13	2.858689E-12	3.423257E-12	5.013907E-12	5.213299E-12
1.687114E+3	-9.633512E-14	5.628883E-13	5.466458E-12	1.333009E-13	1.184586E-12	5.993501E-12
1.688314E+3	4.109365E-12	1.914380E-12	6.055110E-12	-1.363254E-12	5.879243E-12	4.102084E-12
1.689514E+3	4.424694E-14	1.310606E-12	2.262755E-13	8.401319E-15	4.568077E-12	4.501987E-12
1.690714E+3	-1.188507E-12	5.931331E-12	3.567760E-13	-1.069768E-13	3.586803E-12	6.591114E-12
1.691914E+3	-1.408621E-12	1.156582E-12	3.906613E-12	3.996227E-12	2.061684E-12	3.894851E-12
1.693114E+3	-1.274200E-12	1.219311E-12	-1.184586E-12	3.571121E-12	3.278755E-12	4.913091E-12
1.694314E+3	5.683772E-12	7.572388E-13	3.660174E-12	3.724585E-12	3.778353E-12	4.687376E-12
1.695514E+3	4.925413E-12	1.264118E-12	-4.150251E-13	3.556558E-12	5.682652E-12	5.843397E-12
1.696713E+3	-1.783880E-12	6.200174E-13	-1.144260E-12	4.788192E-12	5.427252E-13	4.997665E-12
1.697913E+3	-1.313406E-12	5.249704E-12	-1.473031E-13	-9.431880E-13	4.170975E-12	4.437016E-12
1.699113E+3	-4.150251E-13	1.125217E-12	3.289396E-12	-4.458300E-13	5.635604E-12	4.504787E-12
1.700313E+3	4.217462E-12	5.012787E-12	-4.811155E-13	5.304033E-13	5.276589E-12	5.007186E-12
1.701513E+3	-4.715940E-13	3.774993E-13	5.137126E-12	4.681215E-12	1.028882E-12	5.173532E-12
1.702713E+3	4.246027E-12	-2.873251E-13	2.221869E-12	5.302352E-12	5.567274E-12	4.323879E-12
1.703913E+3	3.527994E-12	7.236336E-13	-1.448387E-12	-6.116160E-13	5.170172E-12	5.800831E-12
1.705113E+3	2.923659E-13	6.166568E-13	4.319398E-12	2.337807E-12	4.228104E-12	4.705859E-12
1.706313E+3	2.226910E-12	1.306685E-12	5.026229E-12	4.724342E-12	3.854525E-12	4.393890E-12
1.707513E+3	-1.685865E-13	3.657934E-12	-1.453428E-12	-1.837088E-13	5.666969E-12	1.939584E-12
1.708713E+3	8.143679E-13	1.183466E-12	3.914455E-12	5.557752E-12	2.899575E-12	7.007260E-12
1.709913E+3	-1.580568E-12	5.718498E-13	1.915501E-12	-1.383977E-12	3.394133E-12	5.724659E-12
1.711113E+3	5.092319E-12	1.002557E-12	-1.387898E-12	4.677854E-12	3.896532E-12	4.130088E-12
1.712313E+3	-1.526800E-12	7.785222E-13	3.317961E-12	1.992793E-12	4.500867E-12	3.269793E-12
1.713512E+3	3.660174E-12	6.620239E-13	3.706662E-12	5.213858E-12	3.999588E-12	6.359798E-12
1.714712E+3	4.332280E-12	3.421017E-12	2.634093E-12	5.008306E-12	5.085598E-13	4.595521E-12
1.715912E+3	4.684015E-12	6.413007E-13	3.680898E-12	5.622722E-12	3.811958E-12	5.689373E-12
1.717112E+3	3.638331E-12	9.067824E-13	5.246904E-12	-1.344211E-14	4.963499E-12	3.462463E-12
1.718312E+3	4.355804E-12	9.762332E-13	3.917255E-12	-1.044004E-12	4.432536E-12	5.341558E-12
1.719512E+3	-1.383977E-12	4.620165E-12	5.251944E-12	2.869330E-12	2.084647E-12	6.500381E-12
1.720712E+3	4.449898E-12	1.148180E-12	4.303715E-12	3.969903E-12	4.123367E-12	5.269867E-12
1.721912E+3	4.049436E-13	5.612081E-13	2.912457E-14	-3.231707E-13	3.625449E-12	5.153369E-12
1.723112E+3	-1.269719E-12	1.643858E-12	3.751469E-12	4.952858E-12	5.017268E-12	3.929577E-12
1.724312E+3	3.799077E-12	4.514309E-13	3.370609E-12	4.593281E-12	2.714746E-12	5.759944E-12
1.725512E+3	-3.366128E-13	1.153221E-12	1.893097E-13	5.163450E-12	4.060638E-12	5.573995E-12
1.726712E+3	3.846684E-12	1.093292E-12	3.480386E-12	2.576405E-13	4.472862E-12	4.239306E-12
1.727912E+3	6.145285E-12	5.684892E-13	4.480703E-14	-2.503593E-13	4.729382E-12	4.333960E-12
1.729112E+3	2.962865E-13	1.536321E-12	-6.155366E-13	4.443177E-12	4.801634E-12	4.904130E-12
1.730312E+3	-1.378936E-12	6.205774E-13	-2.458786E-13	1.904299E-13	4.186097E-12	4.588800E-12
1.731511E+3	4.872205E-12	7.813227E-13	4.602803E-12	-5.936932E-13	3.734666E-12	4.381568E-12
1.732711E+3	-1.078729E-12	1.106174E-12	3.797396E-12	4.019751E-12	3.685938E-12	5.108002E-12
1.733911E+3	4.971341E-12	4.749545E-13	4.913652E-12	5.172412E-12	4.701938E-12	3.902133E-12
1.735111E+3	3.614808E-12	5.981739E-13	-1.059126E-12	-2.912457E-14	3.916135E-12	3.804117E-12
1.736311E+3	5.558313E-12	1.082090E-12	1.104493E-12	5.073836E-12	2.205066E-12	4.659371E-12
1.737511E+3	-1.329089E-12	5.148328E-12	3.693780E-12	-4.559116E-13	4.382688E-12	5.212738E-12
1.738711E+3	4.925973E-12	1.254037E-12	5.317475E-12	5.115283E-12	4.024792E-12	3.777233E-12
1.739911E+3	5.351640E-12	5.836116E-13	1.002557E-13	5.350520E-12	5.666969E-12	4.945577E-12
1.741111E+3	4.500867E-12	1.045684E-12	-3.584563E-13	3.219385E-12	4.049436E-12	5.070476E-12
1.742311E+3	4.049436E-12	1.371655E-12	5.573995E-12	-2.458786E-13	3.853965E-12	5.416610E-12
1.743511E+3	5.447975E-12	1.506636E-12	4.027592E-12	4.497506E-12	5.251384E-12	5.540950E-12
1.744711E+3	-1.274200E-12	7.572388E-13	-1.362134E-12	4.794352E-12	5.009426E-12	5.575675E-12
1.745911E+3	2.902936E-12	3.694340E-12	2.474469E-12	4.928774E-14	3.953100E-12	4.470622E-12
1.747111E+3	3.384051E-12	6.435410E-13	2.156339E-13	5.314115E-12	2.663778E-12	6.484138E-12
1.748310E+3	4.876126E-12	7.751617E-13	-3.685379E-13	3.033436E-12	3.909414E-12	4.374847E-12
1.749510E+3	3.275954E-12	8.054064E-13	4.621286E-12	-1.194107E-12	3.787875E-12	5.234022E-12
1.750710E+3	1.875734E-12	1.490394E-12	-2.458786E-13	4.616804E-12	3.363888E-12	5.408769E-12
1.751910E+3	3.887010E-12	6.989897E-13	5.787388E-12	4.817316E-12	1.383977E-12	4.820677E-12
1.753110E+3	2.432462E-12	8.205288E-13	3.646173E-12	4.955098E-12	5.609841E-12	5.109122E-12
1.754310E+3	4.568077E-12	4.687936E-12	1.464630E-12	4.723221E-12	5.571195E-12	4.007989E-12
1.755510E+3	3.411496E-12	5.718498E-13	5.972777E-12	3.040717E-12	5.042472E-12	4.196179E-12
1.756710E+3	-1.344211E-12	7.650801E-13	6.614638E-13	-1.268599E-12	5.079998E-12	4.858763E-12
1.757910E+3	1.705468E-12	8.423722E-13	3.716743E-12	4.468381E-12	4.841960E-12	3.827641E-12
1.759110E+3	-1.214271E-12	1.233874E-12	5.429492E-12	5.212738E-12	9.387073E-13	4.400611E-12
1.760310E+3	-1.482553E-12	1.431025E-12	4.733303E-12	1.773799E-12	2.183783E-12	5.444614E-12
1.761510E+3	4.005189E-12	1.592890E-12	2.001194E-12	-1.279801E-12	4.411813E-12	3.377890E-12
1.762710E+3	-4.307076E-13	3.885330E-12	4.482944E-12	-1.587289E-12	4.273471E-12	4.542873E-12
1.763910E+3	3.987826E-13	7.191529E-13	1.859492E-13	5.129285E-12	3.231708E-12	6.532865E-12
1.765110E+3	4.349083E-12	1.719470E-12	3.879729E-12	3.937418E-13	5.171292E-12	4.852601E-12
1.766309E+3	5.428372E-12	1.503276E-12	-1.629296E-12	4.008549E-12	7.208331E-13	4.033193E-12
1.767509E+3	3.009353E-12	7.572388E-13	3.240669E-12	3.619848E-12	2.754513E-12	5.071036E-12
1.768709E+3	5.389726E-12	1.237794E-12	5.014467E-12	3.574481E-12	4.482384E-12	6.334594E-12
1.769909E+3	-1.243955E-12	1.334690E-12	-1.304445E-12	3.316280E-12	5.751543E-12	3.727385E-12
1.771109E+3	3.670256E-12	7.544384E-13	4.487984E-12	-2.755632E-13	5.064875E-12	4.537832E-12
1.772309E+3	3.997347E-12	1.124096E-12	-1.430464E-12	5.736420E-12	4.607283E-12	4.756267E-12
1.773509E+3	2.556241E-12	8.524538E-13	4.979182E-12	-2.817242E-13	4.565837E-12	3.996227E-12
1.774709E+3	4.870525E-12	8.261296E-13	4.336201E-12	5.481021E-12	2.860369E-12	4.220823E-12
1.775909E+3	2.797079E-12	1.104493E-12	-7.561187E-14	3.545917E-12	4.416853E-12	4.559676E-12
1.777109E+3	-1.408621E-12	7.891639E-13	2.369172E-13	-1.379497E-12	3.175699E-13	5.228421E-12
1.778309E+3	5.892125E-13	8.597350E-13	-3.584563E-13	3.404774E-12	5.328116E-12	4.887327E-12
1.779509E+3	4.951177E-12	3.831002E-13	4.397810E-12	4.359165E-12	4.503107E-12	4.724902E-12
1.780709E+3	-1.093292E-12	5.531988E-12	-2.408378E-13	3.048559E-12	4.206260E-12	5.309074E-12
1.781909E+3	-1.472471E-12	1.312286E-12	5.635604E-12	4.286913E-12	5.566714E-12	5.450215E-12
1.783109E+3	-1.251797E-12	1.282041E-12	4.489105E-12	-4.458300E-13	1.073689E-12	5.210498E-12
1.784308E+3	2.497992E-13	4.990943E-12	9.241451E-14	3.607526E-12	1.453988E-12	6.028786E-12
1.785508E+3	2.403337E-12	4.665532E-13	1.327408E-13	5.512945E-12	5.136006E-12	5.110243E-12
1.786708E+3	-1.428224E-13	1.115135E-12	3.676417E-12	-1.344211E-12	3.215465E-12	6.354758E-12
1.787908E+3	-1.586169E-12	7.549985E-13	-1.422623E-13	1.114575E-13	4.174895E-12	5.879243E-12
1.789108E+3	2.620652E-12	4.964060E-12	-4.452699E-13	3.834922E-12	4.204020E-12	5.812032E-12
1.790308E+3	2.267796E-12	4.094243E-13	-1.566006E-12	3.826521E-12	7.465972E-13	5.023428E-12
1.791508E+3	2.289079E-12	5.773946E-12	4.137369E-12	7.521981E-13	5.432853E-12	6.376601E-12
1.792708E+3	3.967663E-12	8.580547E-13	7.505178E-14	5.418851E-12	5.978378E-12	4.703619E-12
1.793908E+3	-1.284282E-12	8.955806E-13	3.802997E-12	-5.192015E-13	4.764668E-12	4.132329E-12
1.795108E+3	4.951737E-12	1.334129E-12	3.222746E-12	-1.238354E-12	1.754195E-12	3.797956E-12
1.796308E+3	-1.124096E-12	2.374773E-13	4.924293E-12	5.302352E-12	3.961502E-12	3.875248E-12
1.797508E+3	-3.948620E-13	3.941899E-12	9.163039E-13	2.834045E-13	4.504227E-12	5.677051E-12
1.798708E+3	-1.532961E-12	1.506636E-12	5.652407E-12	3.982785E-12	5.395887E-12	5.470939E-12
1.799908E+3	-1.645538E-12	7.678806E-13	-4.928774E-14	-3.539756E-13	1.195788E-12	4.504787E-12
1.801107E+3	-1.274760E-12	6.530626E-13	4.911411E-12	3.414296E-12	4.910291E-12	6.109439E-12
1.802307E+3	-1.532401E-12	1.636577E-12	-2.660418E-13	-1.229953E-12	3.426618E-12	4.789312E-12
1.803507E+3	3.876369E-12	7.835629E-13	5.354440E-12	4.380448E-12	5.051433E-12	4.341801E-12
1.804707E+3	-1.209790E-12	7.891639E-13	3.833802E-12	5.249704E-12	4.480703E-12	4.754586E-12
1.805907E+3	1.963108E-12	5.713457E-12	3.901572E-12	5.211618E-12	3.022234E-12	4.884527E-12
1.807107E+3	3.339804E-12	9.823942E-13	2.659858E-12	4.923173E-12	4.153612E-12	4.773070E-12
1.808307E+3	3.470865E-12	1.441106E-12	-1.333569E-12	5.368443E-12	5.297312E-12	5.088398E-12
1.809507E+3	5.453016E-12	5.412689E-12	3.099526E-12	3.855085E-12	2.001754E-12	5.104641E-12
1.810707E+3	-1.373335E-12	2.727628E-13	-1.552004E-12	4.528311E-12	5.023428E-12	5.124244E-12
1.811907E+3	3.797396E-12	6.086476E-12	5.496702E-12	-1.229393E-12	4.243786E-12	5.153369E-12
1.813107E+3	4.396130E-12	1.063047E-12	4.889567E-12	5.052553E-12	2.335567E-13	5.702815E-12
1.814307E+3	4.724342E-12	8.502135E-13	-4.323879E-13	1.456789E-12	3.249070E-12	3.759870E-12
1.815507E+3	4.986463E-12	1.164983E-12	4.969660E-12	2.845247E-13	3.848924E-12	5.864681E-12
1.816707E+3	1.786120E-12	5.578476E-13	5.707856E-12	3.168977E-12	5.736981E-12	5.696095E-12
1.817907E+3	3.361087E-12	1.936224E-12	-1.463510E-12	4.698577E-12	4.459980E-12	5.586317E-12
1.819107E+3	2.997031E-12	1.038963E-12	4.575358E-12	3.597445E-12	4.048316E-12	5.065995E-12
1.820307E+3	1.399660E-12	8.765376E-13	-1.215391E-13	3.494949E-12	5.160090E-12	4.387169E-12
1.821507E+3	4.549034E-12	4.900769E-12	-1.453428E-12	9.039819E-13	3.392452E-12	5.304593E-12
1.822707E+3	3.178499E-12	4.822357E-13	3.618168E-12	4.880046E-12	1.136418E-12	5.687133E-12
1.823907E+3	4.801074E-12	6.729457E-12	4.261149E-12	-1.473031E-12	5.494463E-12	5.382445E-12
1.825107E+3	-1.238914E-12	5.428932E-12	2.161939E-13	-6.497020E-14	3.260832E-12	5.340998E-12
1.826307E+3	3.564400E-12	6.676808E-12	4.435336E-12	5.274348E-12	1.544162E-12	5.321955E-12
1.827507E+3	5.518547E-12	3.147694E-13	4.317718E-12	4.017511E-12	4.691296E-12	5.484381E-12
1.828707E+3	4.465581E-12	5.304033E-13	4.613444E-12	-1.566006E-12	4.400050E-12	5.580156E-12
1.829907E+3	-1.867333E-12	1.047924E-12	4.440937E-12	3.368369E-12	4.941656E-12	4.391089E-12
1.831107E+3	4.550155E-12	1.638817E-12	4.510388E-12	4.479023E-12	2.309242E-12	5.042472E-12
1.832307E+3	5.312994E-12	1.480312E-12	3.483187E-12	-1.229393E-12	3.454062E-12	4.188897E-12
1.833507E+3	-6.239380E-13	1.952466E-12	4.565837E-12	3.666335E-12	1.576087E-12	3.585683E-12
1.834707E+3	4.618485E-12	1.060807E-12	4.242666E-12	3.553758E-12	3.573361E-12	3.897652E-12
1.835906E+3	-1.309486E-12	1.215391E-12	4.678414E-12	4.506467E-12	5.069916E-12	4.536712E-12
1.837106E+3	-8.933403E-13	1.154341E-12	3.052479E-12	5.518547E-12	4.447098E-12	5.248584E-12
1.838306E+3	-1.344211E-13	9.919156E-13	3.802437E-12	3.470305E-12	4.946136E-12	5.768345E-12
1.839506E+3	4.117766E-12	1.177865E-12	5.090639E-12	6.304910E-12	5.140487E-12	4.073519E-12
1.840706E+3	4.163133E-12	1.511677E-12	1.322928E-12	3.310120E-12	3.505590E-12	5.907808E-12
1.841906E+3	4.829078E-12	4.246587E-12	5.829955E-12	2.947183E-12	4.955658E-12	4.809475E-12
0.000000E+0	0.000000E+0	0.000000E+0	0.000000E+0	0.000000E+0	0.000000E+0	0.000000E+0
0.000000E+0	0.000000E+0	0.000000E+0	0.000000E+0	0.000000E+0	0.000000E+0	0.000000E+0
0.000000E+0	0.000000E+0	0.000000E+0	0.000000E+0	0.000000E+0	0.000000E+0	0.000000E+0
0.000000E+0	0.000000E+0	0.000000E+0	0.000000E+0	0.000000E+0	0.000000E+0	0.000000E+0
0.000000E+0	0.000000E+0	0.000000E+0	0.000000E+0	0.000000E+0	0.000000E+0	0.000000E+0
0.000000E+0	0.000000E+0	0.000000E+0	0.000000E+0	0.000000E+0	0.000000E+0	0.000000E+0
0.000000E+0	0.000000E+0	0.000000E+0	0.000000E+0	0.000000E+0	0.000000E+0	0.000000E+0
0.000000E+0	0.000000E+0	0.000000E+0	0.000000E+0	0.000000E+0	0.000000E+0	0.000000E+0
0.000000E+0	0.000000E+0	0.000000E+0	0.000000E+0	0.000000E+0	0.000000E+0	0.000000E+0
0.000000E+0	0.000000E+0	0.000000E+0	0.000000E+0	0.000000E+0	0.000000E+0	0.000000E+0
0.000000E+0	0.000000E+0	0.000000E+0	0.000000E+0	0.000000E+0	0.000000E+0	0.000000E+0
0.000000E+0	0.000000E+0	0.000000E+0	0.000000E+0	0.000000E+0	0.000000E+0	0.000000E+0
0.000000E+0	0.000000E+0	0.000000E+0	0.000000E+0	0.000000E+0	0.000000E+0	0.000000E+0
0.000000E+0	0.000000E+0	0.000000E+0	0.000000E+0	0.000000E+0	0.000000E+0	0.000000E+0
0.000000E+0	0.000000E+0	0.000000E+0	0.000000E+0	0.000000E+0	0.000000E+0	0.000000E+0
0.000000E+0	0.000000E+0	0.000000E+0	0.000000E+0	0.000000E+0	0.000000E+0	0.000000E+0
0.000000E+0	0.000000E+0	0.000000E+0	0.000000E+0	0.000000E+0	0.000000E+0	0.000000E+0
0.000000E+0	0.000000E+0	0.000000E+0	0.000000E+0	0.000000E+0	0.000000E+0	0.000000E+0
0.000000E+0	0.000000E+0	0.000000E+0	0.000000E+0	0.000000E+0	0.000000E+0	0.000000E+0
0.000000E+0	0.000000E+0	0.000000E+0	0.000000E+0	0.000000E+0	0.000000E+0	0.000000E+0
0.000000E+0	0.000000E+0	0.000000E+0	0.000000E+0	0.000000E+0	0.000000E+0	0.000000E+0
0.000000E+0	0.000000E+0	0.000000E+0	0.000000E+0	0.000000E+0	0.000000E+0	0.000000E+0
0.000000E+0	0.000000E+0	0.000000E+0	0.000000E+0	0.000000E+0	0.000000E+0	0.000000E+0
0.000000E+0	0.000000E+0	0.000000E+0	0.000000E+0	0.000000E+0	0.000000E+0	0.000000E+0
0.000000E+0	0.000000E+0	0.000000E+0	0.000000E+0	0.000000E+0	0.000000E+0	0.000000E+0
0.000000E+0	0.000000E+0	0.000000E+0	0.000000E+0	0.000000E+0	0.000000E+0	0.000000E+0
0.000000E+0	0.000000E+0	0.000000E+0	0.000000E+0	0.000000E+0	0.000000E+0	0.000000E+0
0.000000E+0	0.000000E+0	0.000000E+0	0.000000E+0	0.000000E+0	0.000000E+0	0.000000E+0
0.000000E+0	0.000000E+0	0.000000E+0	0.000000E+0	0.000000E+0	0.000000E+0	0.000000E+0
0.000000E+0	0.000000E+0	0.000000E+0	0.000000E+0	0.000000E+0	0.000000E+0	0.000000E+0
0.000000E+0	0.000000E+0	0.000000E+0	0.000000E+0	0.000000E+0	0.000000E+0	0.000000E+0
0.000000E+0	0.000000E+0	0.000000E+0	0.000000E+0	0.000000E+0	0.000000E+0	0.000000E+0
0.000000E+0	0.000000E+0	0.000000E+0	0.000000E+0	0.000000E+0	0.000000E+0	0.000000E+0
0.000000E+0	0.000000E+0	0.000000E+0	0.000000E+0	0.000000E+0	0.000000E+0	0.000000E+0
0.000000E+0	0.000000E+0	0.000000E+0	0.000000E+0	0.000000E+0	0.000000E+0	0.000000E+0
0.000000E+0	0.000000E+0	0.000000E+0	0.000000E+0	0.000000E+0	0.000000E+0	0.000000E+0
0.000000E+0	0.000000E+0	0.000000E+0	0.000000E+0	0.000000E+0	0.000000E+0	0.000000E+0
0.000000E+0	0.000000E+0	0.000000E+0	0.000000E+0	0.000000E+0	0.000000E+0	0.000000E+0
0.000000E+0	0.000000E+0	0.000000E+0	0.000000E+0	0.000000E+0	0.000000E+0	0.000000E+0
0.000000E+0	0.000000E+0	0.000000E+0	0.000000E+0	0.000000E+0	0.000000E+0	0.000000E+0
0.000000E+0	0.000000E+0	0.000000E+0	0.000000E+0	0.000000E+0	0.000000E+0	0.000000E+0
0.000000E+0	0.000000E+0	0.000000E+0	0.000000E+0	0.000000E+0	0.000000E+0	0.000000E+0
0.000000E+0	0.000000E+0	0.000000E+0	0.000000E+0	0.000000E+0	0.000000E+0	0.000000E+0
0.000000E+0	0.000000E+0	0.000000E+0	0.000000E+0	0.000000E+0	0.000000E+0	0.000000E+0
0.000000E+0	0.000000E+0	0.000000E+0	0.000000E+0	0.000000E+0	0.000000E+0	0.000000E+0
0.000000E+0	0.000000E+0	0.000000E+0	0.000000E+0	0.000000E+0	0.000000E+0	0.000000E+0
0.000000E+0	0.000000E+0	0.000000E+0	0.000000E+0	0.000000E+0	0.000000E+0	0.000000E+0
0.000000E+0	0.000000E+0	0.000000E+0	0.000000E+0	0.000000E+0	0.000000E+0	0.000000E+0
0.000000E+0	0.000000E+0	0.000000E+0	0.000000E+0	0.000000E+0	0.000000E+0	0.000000E+0
0.000000E+0	0.000000E+0	0.000000E+0	0.000000E+0	0.000000E+0	0.000000E+0	0.000000E+0
0.000000E+0	0.000000E+0	0.000000E+0	0.000000E+0	0.000000E+0	0.000000E+0	0.000000E+0
0.000000E+0	0.000000E+0	0.000000E+0	0.000000E+0	0.000000E+0	0.000000E+0	0.000000E+0
0.000000E+0	0.000000E+0	0.000000E+0	0.000000E+0	0.000000E+0	0.000000E+0	0.000000E+0
0.000000E+0	0.000000E+0	0.000000E+0	0.000000E+0	0.000000E+0	0.000000E+0	0.000000E+0
0.000000E+0	0.000000E+0	0.000000E+0	0.000000E+0	0.000000E+0	0.000000E+0	0.000000E+0
0.000000E+0	0.000000E+0	0.000000E+0	0.000000E+0	0.000000E+0	0.000000E+0	0.000000E+0
0.000000E+0	0.000000E+0	0.000000E+0	0.000000E+0	0.000000E+0	0.000000E+0	0.000000E+0
0.000000E+0	0.000000E+0	0.000000E+0	0.000000E+0	0.000000E+0	0.000000E+0	0.000000E+0
0.000000E+0	0.000000E+0	0.000000E+0	0.000000E+0	0.000000E+0	0.000000E+0	0.000000E+0
0.000000E+0	0.000000E+0	0.000000E+0	0.000000E+0	0.000000E+0	0.000000E+0	0.000000E+0
0.000000E+0	0.000000E+0	0.000000E+0	0.000000E+0	0.000000E+0	0.000000E+0	0.000000E+0
0.000000E+0	0.000000E+0	0.000000E+0	0.000000E+0	0.000000E+0	0.000000E+0	0.000000E+0
0.000000E+0	0.000000E+0	0.000000E+0	0.000000E+0	0.000000E+0	0.000000E+0	0.000000E+0
0.000000E+0	0.000000E+0	0.000000E+0	0.000000E+0	0.000000E+0	0.000000E+0	0.000000E+0
0.000000E+0	0.000000E+0	0.000000E+0	0.000000E+0	0.000000E+0	0.000000E+0	0.000000E+0
0.000000E+0	0.000000E+0	0.000000E+0	0.000000E+0	0.000000E+0	0.000000E+0	0.000000E+0
0.000000E+0	0.000000E+0	0.000000E+0	0.000000E+0	0.000000E+0	0.000000E+0	0.000000E+0
0.000000E+0	0.000000E+0	0.000000E+0	0.000000E+0	0.000000E+0	0.000000E+0	0.000000E+0
0.000000E+0	0.000000E+0	0.000000E+0	0.000000E+0	0.000000E+0	0.000000E+0	0.000000E+0
0.000000E+0	0.000000E+0	0.000000E+0	0.000000E+0	0.000000E+0	0.000000E+0	0.000000E+0
0.000000E+0	0.000000E+0	0.000000E+0	0.000000E+0	0.000000E+0	0.000000E+0	0.000000E+0
0.000000E+0	0.000000E+0	0.000000E+0	0.000000E+0	0.000000E+0	0.000000E+0	0.000000E+0
0.000000E+0	0.000000E+0	0.000000E+0	0.000000E+0	0.000000E+0	0.000000E+0	0.000000E+0
0.000000E+0	0.000000E+0	0.000000E+0	0.000000E+0	0.000000E+0	0.000000E+0	0.000000E+0
0.000000E+0	0.000000E+0	0.000000E+0	0.000000E+0	0.000000E+0	0.000000E+0	0.000000E+0
0.000000E+0	0.000000E+0	0.000000E+0	0.000000E+0	0.000000E+0	0.000000E+0	0.000000E+0
0.000000E+0	0.000000E+0	0.000000E+0	0.000000E+0	0.000000E+0	0.000000E+0	0.000000E+0
0.000000E+0	0.000000E+0	0.000000E+0	0.000000E+0	0.000000E+0	0.000000E+0	0.000000E+0
0.000000E+0	0.000000E+0	0.000000E+0	0.000000E+0	0.000000E+0	0.000000E+0	0.000000E+0
0.000000E+0	0.000000E+0	0.000000E+0	0.000000E+0	0.000000E+0	0.000000E+0	0.000000E+0
0.000000E+0	0.000000E+0	0.000000E+0	0.000000E+0	0.000000E+0	0.000000E+0	0.000000E+0
0.000000E+0	0.000000E+0	0.000000E+0	0.000000E+0	0.000000E+0	0.000000E+0	0.000000E+0
0.000000E+0	0.000000E+0	0.000000E+0	0.000000E+0	0.000000E+0	0.000000E+0	0.000000E+0
0.000000E+0	0.000000E+0	0.000000E+0	0.000000E+0	0.000000E+0	0.000000E+0	0.000000E+0
0.000000E+0	0.000000E+0	0.000000E+0	0.000000E+0	0.000000E+0	0.000000E+0	0.000000E+0
0.000000E+0	0.000000E+0	0.000000E+0	0.000000E+0	0.000000E+0	0.000000E+0	0.000000E+0
0.000000E+0	0.000000E+0	0.000000E+0	0.000000E+0	0.000000E+0	0.000000E+0	0.000000E+0
0.000000E+0	0.000000E+0	0.000000E+0	0.000000E+0	0.000000E+0	0.000000E+0	0.000000E+0
0.000000E+0	0.000000E+0	0.000000E+0	0.000000E+0	0.000000E+0	0.000000E+0	0.000000E+0
0.000000E+0	0.000000E+0	0.000000E+0	0.000000E+0	0.000000E+0	0.000000E+0	0.000000E+0
0.000000E+0	0.000000E+0	0.000000E+0	0.000000E+0	0.000000E+0	0.000000E+0	0.000000E+0
0.000000E+0	0.000000E+0	0.000000E+0	0.000000E+0	0.000000E+0	0.000000E+0	0.000000E+0
0.000000E+0	0.000000E+0	0.000000E+0	0.000000E+0	0.000000E+0	0.000000E+0	0.000000E+0
0.000000E+0	0.000000E+0	0.000000E+0	0.000000E+0	0.000000E+0	0.000000E+0	0.000000E+0
0.000000E+0	0.000000E+0	0.000000E+0	0.000000E+0	0.000000E+0	0.000000E+0	0.000000E+0
0.000000E+0	0.000000E+0	0.000000E+0	0.000000E+0	0.000000E+0	0.000000E+0	0.000000E+0
0.000000E+0	0.000000E+0	0.000000E+0	0.000000E+0	0.000000E+0	0.000000E+0	0.000000E+0
0.000000E+0	0.000000E+0	0.000000E+0	0.000000E+0	0.000000E+0	0.000000E+0	0.000000E+0
0.000000E+0	0.000000E+0	0.000000E+0	0.000000E+0	0.000000E+0	0.000000E+0	0.000000E+0
0.000000E+0	0.000000E+0	0.000000E+0	0.000000E+0	0.000000E+0	0.000000E+0	0.000000E+0
0.000000E+0	0.000000E+0	0.000000E+0	0.000000E+0	0.000000E+0	0.000000E+0	0.000000E+0
0.000000E+0	0.000000E+0	0.000000E+0	0.000000E+0	0.000000E+0	0.000000E+0	0.000000E+0
0.000000E+0	0.000000E+0	0.000000E+0	0.000000E+0	0.000000E+0	0.000000E+0	0.000000E+0
0.000000E+0	0.000000E+0	0.000000E+0	0.000000E+0	0.000000E+0	0.000000E+0	0.000000E+0
0.000000E+0	0.000000E+0	0.000000E+0	0.000000E+0	0.000000E+0	0.000000E+0	0.000000E+0
0.000000E+0	0.000000E+0	0.000000E+0	0.000000E+0	0.000000E+0	0.000000E+0	0.000000E+0
0.000000E+0	0.000000E+0	0.000000E+0	0.000000E+0	0.000000E+0	0.000000E+0	0.000000E+0
0.000000E+0	0.000000E+0	0.000000E+0	0.000000E+0	0.000000E+0	0.000000E+0	0.000000E+0
0.000000E+0	0.000000E+0	0.000000E+0	0.000000E+0	0.000000E+0	0.000000E+0	0.000000E+0
0.000000E+0	0.000000E+0	0.000000E+0	0.000000E+0	0.000000E+0	0.000000E+0	0.000000E+0
0.000000E+0	0.000000E+0	0.000000E+0	0.000000E+0	0.000000E+0	0.000000E+0	0.000000E+0
0.000000E+0	0.000000E+0	0.000000E+0	0.000000E+0	0.000000E+0	0.000000E+0	0.000000E+0
0.000000E+0	0.000000E+0	0.000000E+0	0.000000E+0	0.000000E+0	0.000000E+0	0.000000E+0
0.000000E+0	0.000000E+0	0.000000E+0	0.000000E+0	0.000000E+0	0.000000E+0	0.000000E+0
0.000000E+0	0.000000E+0	0.000000E+0	0.000000E+0	0.000000E+0	0.000000E+0	0.000000E+0
0.000000E+0	0.000000E+0	0.000000E+0	0.000000E+0	0.000000E+0	0.000000E+0	0.000000E+0
0.000000E+0	0.000000E+0	0.000000E+0	0.000000E+0	0.000000E+0	0.000000E+0	0.000000E+0
0.000000E+0	0.000000E+0	0.000000E+0	0.000000E+0	0.000000E+0	0.000000E+0	0.000000E+0
0.000000E+0	0.000000E+0	0.000000E+0	0.000000E+0	0.000000E+0	0.000000E+0	0.000000E+0
0.000000E+0	0.000000E+0	0.000000E+0	0.000000E+0	0.000000E+0	0.000000E+0	0.000000E+0
0.000000E+0	0.000000E+0	0.000000E+0	0.000000E+0	0.000000E+0	0.000000E+0	0.000000E+0
0.000000E+0	0.000000E+0	0.000000E+0	0.000000E+0	0.000000E+0	0.000000E+0	0.000000E+0
0.000000E+0	0.000000E+0	0.000000E+0	0.000000E+0	0.000000E+0	0.000000E+0	0.000000E+0
0.000000E+0	0.000000E+0	0.000000E+0	0.000000E+0	0.000000E+0	0.000000E+0	0.000000E+0
0.000000E+0	0.000000E+0	0.000000E+0	0.000000E+0	0.000000E+0	0.000000E+0	0.000000E+0
0.000000E+0	0.000000E+0	0.000000E+0	0.000000E+0	0.000000E+0	0.000000E+0	0.000000E+0
0.000000E+0	0.000000E+0	0.000000E+0	0.000000E+0	0.000000E+0	0.000000E+0	0.000000E+0
0.000000E+0	0.000000E+0	0.000000E+0	0.000000E+0	0.000000E+0	0.000000E+0	0.000000E+0
0.000000E+0	0.000000E+0	0.000000E+0	0.000000E+0	0.000000E+0	0.000000E+0	0.000000E+0
0.000000E+0	0.000000E+0	0.000000E+0	0.000000E+0	0.000000E+0	0.000000E+0	0.000000E+0
0.000000E+0	0.000000E+0	0.000000E+0	0.000000E+0	0.000000E+0	0.000000E+0	0.000000E+0
0.000000E+0	0.000000E+0	0.000000E+0	0.000000E+0	0.000000E+0	0.000000E+0	0.000000E+0
0.000000E+0	0.000000E+0	0.000000E+0	0.000000E+0	0.000000E+0	0.000000E+0	0.000000E+0
0.000000E+0	0.000000E+0	0.000000E+0	0.000000E+0	0.000000E+0	0.000000E+0	0.000000E+0
0.000000E+0	0.000000E+0	0.000000E+0	0.000000E+0	0.000000E+0	0.000000E+0	0.000000E+0
0.000000E+0	0.000000E+0	0.000000E+0	0.000000E+0	0.000000E+0	0.000000E+0	0.000000E+0
0.000000E+0	0.000000E+0	0.000000E+0	0.000000E+0	0.000000E+0	0.000000E+0	0.000000E+0
0.000000E+0	0.000000E+0	0.000000E+0	0.000000E+0	0.000000E+0	0.000000E+0	0.000000E+0
0.000000E+0	0.000000E+0	0.000000E+0	0.000000E+0	0.000000E+0	0.000000E+0	0.000000E+0
0.000000E+0	0.000000E+0	0.000000E+0	0.000000E+0	0.000000E+0	0.000000E+0	0.000000E+0
0.000000E+0	0.000000E+0	0.000000E+0	0.000000E+0	0.000000E+0	0.000000E+0	0.000000E+0
0.000000E+0	0.000000E+0	0.000000E+0	0.000000E+0	0.000000E+0	0.000000E+0	0.000000E+0
0.000000E+0	0.000000E+0	0.000000E+0	0.000000E+0	0.000000E+0	0.000000E+0	0.000000E+0
0.000000E+0	0.000000E+0	0.000000E+0	0.000000E+0	0.000000E+0	0.000000E+0	0.000000E+0
0.000000E+0	0.000000E+0	0.000000E+0	0.000000E+0	0.000000E+0	0.000000E+0	0.000000E+0
0.000000E+0	0.000000E+0	0.000000E+0	0.000000E+0	0.000000E+0	0.000000E+0	0.000000E+0
0.000000E+0	0.000000E+0	0.000000E+0	0.000000E+0	0.000000E+0	0.000000E+0	0.000000E+0
0.000000E+0	0.000000E+0	0.000000E+0	0.000000E+0	0.000000E+0	0.000000E+0	0.000000E+0
0.000000E+0	0.000000E+0	0.000000E+0	0.000000E+0	0.000000E+0	0.000000E+0	0.000000E+0
0.000000E+0	0.000000E+0	0.000000E+0	0.000000E+0	0.000000E+0	0.000000E+0	0.000000E+0
0.000000E+0	0.000000E+0	0.000000E+0	0.000000E+0	0.000000E+0	0.000000E+0	0.000000E+0
0.000000E+0	0.000000E+0	0.000000E+0	0.000000E+0	0.000000E+0	0.000000E+0	0.000000E+0
0.000000E+0	0.000000E+0	0.000000E+0	0.000000E+0	0.000000E+0	0.000000E+0	0.000000E+0
0.000000E+0	0.000000E+0	0.000000E+0	0.000000E+0	0.000000E+0	0.000000E+0	0.000000E+0
0.000000E+0	0.000000E+0	0.000000E+0	0.000000E+0	0.000000E+0	0.000000E+0	0.000000E+0
0.000000E+0	0.000000E+0	0.000000E+0	0.000000E+0	0.000000E+0	0.000000E+0	0.000000E+0
0.000000E+0	0.000000E+0	0.000000E+0	0.000000E+0	0.000000E+0	0.000000E+0	0.000000E+0
0.000000E+0	0.000000E+0	0.000000E+0	0.000000E+0	0.000000E+0	0.000000E+0	0.000000E+0
0.000000E+0	0.000000E+0	0.000000E+0	0.000000E+0	0.000000E+0	0.000000E+0	0.000000E+0
0.000000E+0	0.000000E+0	0.000000E+0	0.000000E+0	0.000000E+0	0.000000E+0	0.000000E+0
0.000000E+0	0.000000E+0	0.000000E+0	0.000000E+0	0.000000E+0	0.000000E+0	0.000000E+0
0.000000E+0	0.000000E+0	0.000000E+0	0.000000E+0	0.000000E+0	0.000000E+0	0.000000E+0
0.000000E+0	0.000000E+0	0.000000E+0	0.000000E+0	0.000000E+0	0.000000E+0	0.000000E+0
0.000000E+0	0.000000E+0	0.000000E+0	0.000000E+0	0.000000E+0	0.000000E+0	0.000000E+0
0.000000E+0	0.000000E+0	0.000000E+0	0.000000E+0	0.000000E+0	0.000000E+0	0.000000E+0
0.000000E+0	0.000000E+0	0.000000E+0	0.000000E+0	0.000000E+0	0.000000E+0	0.000000E+0
0.000000E+0	0.000000E+0	0.000000E+0	0.000000E+0	0.000000E+0	0.000000E+0	0.000000E+0
0.000000E+0	0.000000E+0	0.000000E+0	0.000000E+0	0.000000E+0	0.000000E+0	0.000000E+0
0.000000E+0	0.000000E+0	0.000000E+0	0.000000E+0	0.000000E+0	0.000000E+0	0.000000E+0
0.000000E+0	0.000000E+0	0.000000E+0	0.000000E+0	0.000000E+0	0.000000E+0	0.000000E+0
0.000000E+0	0.000000E+0	0.000000E+0	0.000000E+0	0.000000E+0	0.000000E+0	0.000000E+0
0.000000E+0	0.000000E+0	0.000000E+0	0.000000E+0	0.000000E+0	0.000000E+0	0.000000E+0
0.000000E+0	0.000000E+0	0.000000E+0	0.000000E+0	0.000000E+0	0.000000E+0	0.000000E+0
0.000000E+0	0.000000E+0	0.000000E+0	0.000000E+0	0.000000E+0	0.000000E+0	0.000000E+0
0.000000E+0	0.000000E+0	0.000000E+0	0.000000E+0	0.000000E+0	0.000000E+0	0.000000E+0
0.000000E+0	0.000000E+0	0.000000E+0	0.000000E+0	0.000000E+0	0.000000E+0	0.000000E+0
0.000000E+0	0.000000E+0	0.000000E+0	0.000000E+0	0.000000E+0	0.000000E+0	0.000000E+0
0.000000E+0	0.000000E+0	0.000000E+0	0.000000E+0	0.000000E+0	0.000000E+0	0.000000E+0
0.000000E+0	0.000000E+0	0.000000E+0	0.000000E+0	0.000000E+0	0.000000E+0	0.000000E+0
0.000000E+0	0.000000E+0	0.000000E+0	0.000000E+0	0.000000E+0	0.000000E+0	0.000000E+0
0.000000E+0	0.000000E+0	0.000000E+0	0.000000E+0	0.000000E+0	0.000000E+0	0.000000E+0
0.000000E+0	0.000000E+0	0.000000E+0	0.000000E+0	0.000000E+0	0.000000E+0	0.000000E+0
0.000000E+0	0.000000E+0	0.000000E+0	0.000000E+0	0.000000E+0	0.000000E+0	0.000000E+0
0.000000E+0	0.000000E+0	0.000000E+0	0.000000E+0	0.000000E+0	0.000000E+0	0.000000E+0
0.000000E+0	0.000000E+0	0.000000E+0	0.000000E+0	0.000000E+0	0.000000E+0	0.000000E+0
0.000000E+0	0.000000E+0	0.000000E+0	0.000000E+0	0.000000E+0	0.000000E+0	0.000000E+0
0.000000E+0	0.000000E+0	0.000000E+0	0.000000E+0	0.000000E+0	0.000000E+0	0.000000E+0
0.000000E+0	0.000000E+0	0.000000E+0	0.000000E+0	0.000000E+0	0.000000E+0	0.000000E+0
0.000000E+0	0.000000E+0	0.000000E+0	0.000000E+0	0.000000E+0	0.000000E+0	0.000000E+0
0.000000E+0	0.000000E+0	0.000000E+0	0.000000E+0	0.000000E+0	0.000000E+0	0.000000E+0
0.000000E+0	0.000000E+0	0.000000E+0	0.000000E+0	0.000000E+0	0.000000E+0	0.000000E+0
0.000000E+0	0.000000E+0	0.000000E+0	0.000000E+0	0.000000E+0	0.000000E+0	0.000000E+0
0.000000E+0	0.000000E+0	0.000000E+0	0.000000E+0	0.000000E+0	0.000000E+0	0.000000E+0
0.000000E+0	0.000000E+0	0.000000E+0	0.000000E+0	0.000000E+0	0.000000E+0	0.000000E+0
0.000000E+0	0.000000E+0	0.000000E+0	0.000000E+0	0.000000E+0	0.000000E+0	0.000000E+0
0.000000E+0	0.000000E+0	0.000000E+0	0.000000E+0	0.000000E+0	0.000000E+0	0.000000E+0
0.000000E+0	0.000000E+0	0.000000E+0	0.000000E+0	0.000000E+0	0.000000E+0	0.000000E+0
0.000000E+0	0.000000E+0	0.000000E+0	0.000000E+0	0.000000E+0	0.000000E+0	0.000000E+0
0.000000E+0	0.000000E+0	0.000000E+0	0.000000E+0	0.000000E+0	0.000000E+0	0.000000E+0
0.000000E+0	0.000000E+0	0.000000E+0	0.000000E+0	0.000000E+0	0.000000E+0	0.000000E+0
