# Supplementary material for: An in vitro lung model to assess true shunt fraction by multiple inert gas elimination
Source: PLoS One. 2017 Sep 6;12(9):e0184212. doi: 10.1371/journal.pone.0184212 (PMC5587330; doi:10.1371/journal.pone.0184212)
Supplement: S1 Data — Data sets pertaining to MMIMS-MIGET derived IVLM shunt fractions with blood and saline as priming fluids. (ZIP) [file pone.0184212.s001.zip › IVLMData/Data_Blood/dataBernExpt04Set02_Dec14_2011.txt]

Bern	Wednesday, December 14, 2011
10:54 AM	Expt04	Set# 2

Sample Temperature (degC)	37.00
Samples Type:	all 3

Cardiac Output (ml/min)	2500.0
Minute Ventilation (ml/min)	2500.0
Description: T1_IVLM_141211
Comment: T1_IVLM_141211 no shunt normal V/Q

solubility method: default
species: pig
solubilities: 
0.007200	0.07000	0.3970	1.260	10.90	378.0
smoothing: 40.0
weights: 
10.0	2.00	70.0	70.0	50.0	50.0


valve times:
2.253589E+3	2.734561E+3

2.217594E+3	-1.428784E-12	1.430464E-12	4.202900E-12	-2.052162E-12	5.603120E-12	5.448535E-12
2.218794E+3	5.082238E-12	5.064875E-12	3.087205E-12	-1.368295E-12	3.316280E-12	3.983905E-12
2.219994E+3	5.291711E-12	6.172169E-13	4.490785E-12	4.810035E-12	3.925096E-12	4.222503E-12
2.221193E+3	-1.204749E-12	5.987340E-13	-4.559116E-13	-1.372215E-12	1.264118E-12	3.722904E-12
2.222393E+3	4.773070E-12	3.046878E-13	-1.329089E-12	5.695534E-12	4.475102E-12	5.334838E-12
2.223593E+3	-1.428784E-12	9.801538E-13	5.338758E-12	-1.339170E-12	3.906053E-12	5.002705E-12
2.224793E+3	-1.174504E-12	3.821480E-12	-1.730112E-12	3.949740E-12	5.091759E-12	3.979985E-12
2.225993E+3	-1.089371E-12	4.317158E-12	3.489347E-13	-1.327408E-12	2.695703E-12	4.830198E-12
2.227193E+3	3.009353E-12	2.778036E-13	-1.736273E-13	4.448778E-12	5.128725E-12	4.387169E-12
2.228393E+3	-1.646659E-13	4.636408E-12	4.610644E-12	4.946696E-12	5.063755E-12	5.201537E-12
2.229593E+3	-1.818045E-12	6.251701E-12	3.407575E-12	3.881970E-12	5.519666E-12	5.342679E-12
2.230793E+3	5.027909E-12	7.331551E-13	4.427495E-12	-1.433825E-12	3.777793E-12	5.015587E-12
2.231993E+3	-1.507197E-12	9.538297E-13	-2.766834E-13	-1.847730E-12	3.261952E-12	3.762111E-12
2.233193E+3	-1.239475E-12	6.407406E-13	-5.584076E-13	-6.592234E-13	5.836116E-13	4.198419E-12
2.234393E+3	3.527994E-12	1.012079E-12	5.076637E-12	2.345088E-12	1.629856E-13	4.680655E-12
2.235593E+3	-1.403580E-12	5.706736E-12	4.671133E-13	4.533352E-12	2.282358E-12	4.847561E-12
2.236793E+3	4.505907E-12	7.981253E-13	4.495266E-12	-1.338610E-12	-2.906856E-13	4.384928E-12
2.237992E+3	-1.411982E-12	3.731306E-12	3.837722E-12	-1.068648E-12	4.787071E-12	5.696655E-12
2.239192E+3	5.319155E-12	4.850921E-12	3.466944E-13	3.658494E-12	-1.298284E-12	6.593915E-12
2.240392E+3	4.141290E-12	9.717525E-13	-1.943505E-13	-1.572167E-12	3.823160E-12	4.183857E-12
2.241592E+3	-1.244515E-12	6.037747E-13	3.249070E-12	3.841643E-12	5.227861E-12	5.405409E-12
2.242792E+3	-1.374456E-12	1.686985E-12	5.887644E-12	4.125047E-12	4.472302E-12	4.109365E-12
2.243992E+3	3.394133E-12	4.318278E-13	5.531988E-12	3.670256E-12	4.637528E-12	4.906930E-12
2.245192E+3	4.977501E-12	4.751786E-12	5.743142E-12	-1.786681E-12	-1.074249E-12	5.128725E-12
2.246392E+3	3.961502E-12	1.195228E-12	-1.169464E-12	-1.411422E-12	3.222186E-12	5.788509E-12
2.247592E+3	-1.124096E-12	1.220992E-12	3.698821E-12	-1.338610E-12	4.103764E-12	4.607283E-12
2.248792E+3	-1.416462E-12	1.249556E-12	5.272107E-12	4.470622E-12	5.717377E-12	3.405895E-12
2.249992E+3	3.536955E-12	1.489834E-12	5.488862E-14	4.727702E-12	3.862366E-12	4.202900E-12
2.251192E+3	4.583760E-12	5.051993E-13	4.830758E-12	7.113117E-14	3.701061E-12	3.943019E-12
2.252392E+3	7.073910E-13	8.177284E-13	4.859323E-12	4.944456E-12	4.135129E-12	6.168808E-12
2.253597E+3	3.614808E-12	2.990869E-13	4.650970E-12	-1.552564E-12	3.894851E-12	4.373727E-12
2.254797E+3	3.711143E-12	6.256182E-13	-8.479731E-13	4.086402E-12	-4.984782E-14	3.828761E-12
2.255996E+3	4.927653E-12	6.306590E-13	-1.109534E-12	-1.491514E-12	3.082164E-12	4.333400E-12
2.257196E+3	1.310046E-12	9.398275E-13	3.949740E-12	4.472302E-12	5.082798E-12	3.967663E-12
2.258396E+3	3.445661E-12	5.886524E-13	2.240352E-15	-1.362134E-12	4.108805E-12	5.736981E-12
2.259596E+3	-1.408061E-12	8.580547E-13	3.224986E-12	-1.684184E-12	3.381811E-12	5.430613E-12
2.260796E+3	-1.224352E-12	5.668090E-13	5.113042E-12	5.109122E-12	1.892537E-12	3.741387E-12
2.261996E+3	3.383491E-12	1.372215E-13	5.488301E-12	3.050799E-12	4.889008E-12	5.094559E-12
2.263196E+3	5.360041E-12	1.002557E-12	-1.453428E-12	3.444541E-12	1.185146E-12	5.640646E-12
2.264396E+3	-1.264118E-12	4.550714E-12	-1.389578E-12	3.906613E-12	3.272034E-12	3.368929E-12
2.265596E+3	-1.348692E-12	1.108414E-12	-4.150251E-13	4.407892E-13	5.794110E-12	5.571195E-12
2.266796E+3	4.657691E-12	2.234751E-12	2.525997E-13	1.767077E-12	9.340586E-12	9.676639E-12
2.267996E+3	4.950057E-12	1.946866E-12	1.350372E-12	3.564400E-12	1.653268E-11	1.219704E-11
2.269196E+3	-1.271400E-13	2.561842E-12	1.500476E-12	5.016708E-12	2.295128E-11	1.834792E-11
2.270396E+3	3.752589E-13	3.954221E-12	2.228030E-12	7.563987E-12	3.038197E-11	2.073894E-11
2.271596E+3	-1.413662E-12	2.476709E-12	2.905176E-12	8.634315E-12	3.901853E-11	2.403561E-11
2.272795E+3	2.991430E-12	2.798759E-12	3.744748E-12	1.224912E-11	4.214774E-11	2.740678E-11
2.273995E+3	4.999905E-12	2.711386E-12	4.089202E-12	1.411253E-11	4.574742E-11	3.089053E-11
2.275195E+3	2.403897E-12	4.089202E-12	6.197933E-12	1.663853E-11	5.588333E-11	3.474393E-11
2.276395E+3	3.758190E-12	4.401731E-12	3.818119E-12	1.687937E-11	5.855887E-11	3.826409E-11
2.277595E+3	4.226423E-12	4.254428E-12	5.244664E-12	1.876295E-11	5.770250E-11	3.275674E-11
2.278795E+3	5.175212E-12	3.515112E-12	6.422528E-12	2.316580E-11	6.437090E-11	3.825400E-11
2.279995E+3	3.539756E-12	4.445978E-12	5.413810E-12	2.000354E-11	6.920054E-11	3.761999E-11
2.281195E+3	5.646806E-12	3.836042E-12	6.580473E-12	2.282246E-11	7.393497E-11	3.889922E-11
2.282395E+3	5.358922E-12	2.472788E-12	6.624160E-12	2.268860E-11	6.996002E-11	4.158261E-11
2.283595E+3	-1.357653E-12	3.634971E-12	6.379961E-12	2.469876E-11	7.703169E-11	4.291842E-11
2.284795E+3	3.799077E-12	3.383491E-12	6.716014E-12	2.581781E-11	7.679253E-11	4.525062E-11
2.285995E+3	4.035433E-12	4.728822E-12	7.942607E-12	3.078691E-11	8.313553E-11	4.107797E-11
2.287195E+3	3.641132E-12	3.762111E-12	7.374678E-12	3.150775E-11	8.686292E-11	4.527079E-11
2.288395E+3	5.559993E-12	5.010547E-12	8.464608E-12	2.890446E-11	8.468642E-11	4.850418E-11
2.289595E+3	4.941656E-12	4.279632E-12	8.336349E-12	3.358343E-11	9.087203E-11	4.862515E-11
2.290794E+3	4.057277E-12	5.047512E-12	7.443008E-12	3.401022E-11	9.054269E-11	4.691745E-11
2.291994E+3	-3.679778E-13	3.830441E-12	6.283066E-12	3.422641E-11	8.945501E-11	4.895672E-11
2.293194E+3	5.214979E-12	4.804995E-12	1.024625E-11	3.344173E-11	9.259598E-11	4.872429E-11
2.294394E+3	-2.565203E-13	3.790115E-12	8.795620E-12	3.164889E-11	1.003061E-10	4.992960E-11
2.295594E+3	4.347402E-12	3.732426E-12	8.948525E-12	3.460895E-11	1.000177E-10	4.916452E-11
2.296794E+3	5.119204E-12	4.406772E-12	9.613349E-12	3.554934E-11	1.007296E-10	5.051040E-11
2.297994E+3	3.666335E-12	4.626887E-12	8.019899E-12	3.575489E-11	1.056869E-10	5.258721E-11
2.299194E+3	3.682018E-12	4.319958E-12	1.030842E-11	3.707894E-11	1.007660E-10	5.476764E-11
2.300394E+3	3.916695E-12	4.095923E-12	8.754734E-12	3.978416E-11	1.017977E-10	5.533669E-11
2.301594E+3	5.278829E-12	4.409572E-12	9.360190E-12	3.829825E-11	1.080662E-10	6.165504E-11
2.302794E+3	4.817316E-12	5.300112E-12	1.049381E-11	3.634355E-11	1.099425E-10	5.312322E-11
2.303994E+3	6.074713E-12	3.841643E-12	1.077497E-11	3.954165E-11	1.113332E-10	5.259898E-11
2.305194E+3	4.695217E-12	4.629127E-12	9.134474E-12	3.710078E-11	1.131462E-10	6.085803E-11
2.306394E+3	4.875005E-12	4.682335E-12	8.871793E-12	4.199987E-11	1.172589E-10	5.406753E-11
2.307594E+3	-1.993913E-13	3.683138E-12	1.000149E-11	4.262045E-11	1.207286E-10	5.684333E-11
2.308793E+3	5.309074E-12	4.684575E-12	7.973972E-12	4.301363E-11	1.202520E-10	5.842109E-11
2.309993E+3	1.333009E-13	4.694097E-12	1.115023E-11	3.893619E-11	1.161454E-10	6.272929E-11
2.311193E+3	4.859323E-12	4.598882E-12	9.444202E-12	4.251123E-11	1.168495E-10	5.668034E-11
2.312393E+3	2.582006E-13	4.905810E-12	1.128409E-11	4.137145E-11	1.181405E-10	6.582041E-11
2.313593E+3	3.519593E-12	3.972704E-12	1.030618E-11	4.099340E-11	1.250822E-10	6.059536E-11
2.314793E+3	4.429735E-12	4.483504E-12	9.990288E-12	4.059181E-11	1.256008E-10	6.065921E-11
2.315993E+3	3.829881E-12	4.523830E-12	9.986927E-12	4.155684E-11	1.336347E-10	6.788770E-11
2.317193E+3	-4.088642E-14	4.543433E-12	9.994769E-12	4.344042E-11	1.245888E-10	6.638218E-11
2.318393E+3	3.838283E-12	4.851482E-12	1.162294E-11	4.081416E-11	1.189571E-10	6.942066E-11
2.319593E+3	3.752589E-12	5.463658E-12	1.006478E-11	4.142634E-11	1.305890E-10	6.662805E-11
2.320793E+3	4.554075E-12	3.662975E-12	9.822262E-12	3.944363E-11	1.256765E-10	6.726208E-11
2.321993E+3	1.088251E-12	4.434776E-12	1.163807E-11	3.917367E-11	1.329346E-10	6.446388E-11
2.323193E+3	5.061515E-12	4.705859E-12	1.079569E-11	3.879057E-11	1.335675E-10	7.044226E-11
2.324393E+3	5.464778E-12	3.555438E-12	1.217071E-11	4.381736E-11	1.391651E-10	6.595875E-11
2.325592E+3	4.863243E-12	4.252187E-12	1.247708E-11	4.605211E-11	1.317870E-10	6.325129E-11
2.326792E+3	5.007746E-12	3.852285E-12	1.069768E-11	4.384480E-11	1.286914E-10	7.043890E-11
2.327992E+3	3.461343E-13	5.427812E-12	1.142635E-11	4.379887E-11	1.382605E-10	6.912101E-11
2.329192E+3	4.950617E-12	5.069916E-12	1.100965E-11	4.643353E-11	1.335322E-10	6.630657E-11
2.330392E+3	4.346842E-12	4.986463E-12	1.160390E-11	4.470454E-11	1.392765E-10	7.127567E-11
2.331592E+3	4.855962E-12	4.466701E-12	1.217519E-11	4.412597E-11	1.365158E-10	6.821087E-11
2.332792E+3	1.473031E-13	5.642885E-12	9.402755E-12	4.499074E-11	1.435326E-10	7.021878E-11
2.333992E+3	8.737372E-13	4.698018E-12	1.366111E-11	4.399435E-11	1.356180E-10	7.103595E-11
2.335192E+3	5.616562E-12	5.256426E-12	9.387074E-12	4.445530E-11	1.412766E-10	6.890202E-11
2.336392E+3	5.281629E-13	5.369003E-12	1.158990E-11	4.716388E-11	1.350260E-10	7.547801E-11
2.337592E+3	3.221626E-12	4.085281E-12	1.111550E-11	4.757331E-11	1.400298E-10	7.512740E-11
2.338792E+3	4.348522E-12	6.673448E-12	1.097268E-11	4.233089E-11	1.353676E-10	6.927727E-11
2.339992E+3	3.951980E-12	5.004946E-12	1.366839E-11	4.644529E-11	1.479786E-10	7.411868E-11
2.341192E+3	3.354926E-13	4.974701E-12	1.143195E-11	4.536432E-11	1.444539E-10	7.240368E-11
2.342392E+3	4.833558E-12	3.870207E-12	9.982446E-12	4.204524E-11	1.478358E-10	7.533910E-11
2.343591E+3	4.564717E-12	4.288033E-12	9.273936E-12	4.674046E-11	1.365225E-10	6.819686E-11
2.344791E+3	4.578719E-12	4.069039E-12	1.216791E-11	4.475887E-11	1.358729E-10	7.081864E-11
2.345991E+3	5.436214E-12	4.193378E-12	1.208894E-11	4.378992E-11	1.379698E-10	7.076487E-11
2.347191E+3	3.386852E-12	4.397250E-12	1.176185E-11	4.480592E-11	1.490047E-10	7.531782E-11
2.348391E+3	2.413979E-13	5.110243E-12	1.298284E-11	4.593281E-11	1.388727E-10	7.187777E-11
2.349591E+3	7.449170E-14	4.810595E-12	1.156750E-11	4.635680E-11	1.467475E-10	7.233423E-11
2.350791E+3	5.185854E-12	4.373727E-12	1.111494E-11	4.552619E-11	1.453394E-10	7.349418E-11
2.351991E+3	6.122321E-12	5.508465E-12	1.205757E-11	4.257509E-11	1.434699E-10	7.575021E-11
2.353191E+3	3.987266E-12	6.236579E-12	1.235442E-11	4.881278E-11	1.487274E-10	7.221157E-11
2.354391E+3	4.106004E-12	4.323319E-12	1.141683E-11	4.646209E-11	1.479243E-10	7.367957E-11
2.355591E+3	1.691465E-13	4.291394E-12	1.317551E-11	4.837535E-11	1.517082E-10	7.667827E-11
2.356791E+3	1.993913E-12	4.653770E-12	1.052853E-11	4.647049E-11	1.521406E-10	7.563427E-11
2.357991E+3	4.200659E-12	4.418534E-12	1.050837E-11	4.572278E-11	1.527522E-10	7.393665E-11
2.359191E+3	5.830516E-13	5.419411E-12	1.262998E-11	4.554075E-11	1.443783E-10	7.860610E-11
2.360390E+3	5.774507E-12	3.831562E-12	1.027593E-11	4.948433E-11	1.541995E-10	7.386271E-11
2.361590E+3	8.009257E-14	4.389409E-12	1.088083E-11	4.622574E-11	1.495166E-10	7.280023E-11
2.362790E+3	5.572875E-12	5.684893E-12	1.178033E-11	4.420830E-11	1.472185E-10	7.173943E-11
2.363990E+3	3.949180E-12	5.150568E-12	1.331497E-11	4.483392E-11	1.516236E-10	7.362355E-11
2.365190E+3	4.439257E-12	3.945259E-12	1.111326E-11	4.688048E-11	1.548128E-10	8.192126E-11
2.366390E+3	4.983102E-12	3.825961E-12	1.138435E-11	4.441721E-11	1.625118E-10	7.739519E-11
2.367590E+3	5.511265E-13	5.003825E-12	1.025801E-11	5.091816E-11	1.434396E-10	8.007073E-11
2.368790E+3	9.885552E-13	6.029907E-12	1.242443E-11	4.094243E-11	1.566280E-10	7.424245E-11
2.369990E+3	3.258031E-12	4.216902E-12	1.081082E-11	4.534752E-11	1.457125E-10	8.100272E-11
2.371190E+3	5.147208E-13	3.840523E-12	1.156414E-11	4.478239E-11	1.587110E-10	7.906145E-11
2.372390E+3	4.288593E-12	3.997908E-12	1.122024E-11	4.974085E-11	1.538506E-10	7.705354E-11
2.373590E+3	5.309633E-12	4.629687E-12	1.034874E-11	4.637304E-11	1.550010E-10	7.749881E-11
2.374790E+3	3.221626E-12	5.150568E-12	9.768493E-12	4.607227E-11	1.545294E-10	7.576029E-11
2.375990E+3	4.734423E-12	4.076880E-12	1.061142E-11	4.416629E-11	1.546487E-10	7.379774E-11
2.377190E+3	3.737466E-12	5.082238E-12	1.321023E-11	4.843472E-11	1.543305E-10	7.327182E-11
2.378389E+3	1.993913E-13	5.202656E-12	1.188507E-11	4.941544E-11	1.602288E-10	8.102008E-11
2.379589E+3	5.096800E-13	4.016951E-12	1.202957E-11	4.610700E-11	1.585811E-10	7.128911E-11
2.380789E+3	2.834045E-13	4.145771E-12	1.055934E-11	4.584712E-11	1.579050E-10	8.133877E-11
2.381989E+3	4.667773E-12	4.886207E-12	1.289546E-11	4.834343E-11	1.604938E-10	7.949888E-11
2.383189E+3	3.737466E-12	4.003509E-12	1.087915E-11	4.592609E-11	1.586572E-10	8.114274E-11
2.384389E+3	5.776187E-12	4.100404E-12	1.213711E-11	4.452307E-11	1.548850E-10	7.894103E-11
2.385589E+3	4.368686E-12	4.833558E-12	1.108358E-11	4.334689E-11	1.640582E-10	8.128108E-11
2.386789E+3	4.584319E-12	5.294511E-12	1.098276E-11	4.474991E-11	1.644060E-10	7.675389E-11
2.387989E+3	5.674811E-12	4.258908E-12	9.813300E-12	4.711347E-11	1.625773E-10	8.378299E-11
2.389189E+3	5.679852E-12	4.722101E-12	1.137707E-11	4.757835E-11	1.526295E-10	8.020459E-11
2.390389E+3	-4.424694E-14	4.460540E-12	1.387338E-11	4.529375E-11	1.590168E-10	7.783933E-11
2.391589E+3	4.209621E-12	4.677854E-12	1.138323E-11	4.509044E-11	1.630147E-10	7.834901E-11
2.392789E+3	3.620968E-12	5.115843E-12	1.248492E-11	4.785615E-11	1.626081E-10	8.321171E-11
2.393989E+3	5.837236E-12	3.441180E-12	1.142243E-11	4.625430E-11	1.594044E-10	8.493509E-11
2.395188E+3	4.318278E-12	4.919253E-12	1.072680E-11	4.688496E-11	1.604618E-10	7.898025E-11
2.396388E+3	3.466944E-13	3.652333E-12	1.124152E-11	4.966860E-11	1.560758E-10	8.185685E-11
2.397588E+3	6.134083E-12	5.015587E-12	1.194107E-11	4.627447E-11	1.579549E-10	7.945071E-11
2.398788E+3	4.667773E-12	4.083601E-12	1.204805E-11	4.674886E-11	1.579504E-10	7.892759E-11
2.399988E+3	5.291151E-12	3.441740E-12	1.112335E-11	4.518005E-11	1.634712E-10	8.235925E-11
2.401188E+3	6.531746E-12	5.550472E-12	1.312678E-11	4.564213E-11	1.539407E-10	7.871027E-11
2.402388E+3	-3.859006E-13	4.658812E-12	1.144652E-11	4.694825E-11	1.662324E-10	8.009705E-11
2.403588E+3	5.315795E-12	3.953100E-12	1.073016E-11	4.623806E-11	1.594262E-10	7.709330E-11
2.404788E+3	3.799636E-12	3.680898E-12	1.102869E-11	5.016652E-11	1.598810E-10	8.072660E-11
2.405988E+3	6.242740E-12	5.316355E-12	1.076153E-11	4.633439E-11	1.661809E-10	8.433581E-11
2.407188E+3	4.570318E-13	3.472545E-12	1.213150E-11	4.571326E-11	1.662694E-10	8.336797E-11
2.408388E+3	4.560796E-12	7.051507E-12	1.102925E-11	4.433656E-11	1.671487E-10	7.730558E-11
2.409588E+3	4.351883E-13	4.170975E-12	1.437690E-11	4.698689E-11	1.631015E-10	8.068571E-11
2.410788E+3	3.993427E-12	4.916452E-12	1.349532E-11	4.391929E-11	1.533980E-10	8.215202E-11
2.411988E+3	4.424694E-14	4.792672E-12	9.289058E-12	4.668669E-11	1.569473E-10	7.999400E-11
2.413187E+3	4.324999E-12	4.686816E-12	1.198924E-11	5.015363E-11	1.590913E-10	7.856073E-11
2.414387E+3	2.469988E-13	4.382688E-12	1.096260E-11	4.627503E-11	1.655362E-10	7.782422E-11
2.415587E+3	2.481190E-13	4.715940E-12	1.073016E-11	5.062635E-11	1.657479E-10	8.494069E-11
2.416787E+3	-1.304445E-12	4.526070E-12	1.036387E-11	4.616637E-11	1.629038E-10	8.508184E-11
2.417987E+3	-2.761233E-13	4.114406E-12	1.244459E-11	4.852546E-11	1.644480E-10	7.787462E-11
2.419187E+3	4.984782E-13	4.751226E-12	9.789217E-12	5.150736E-11	1.661142E-10	8.426299E-11
2.420387E+3	4.959578E-12	3.271473E-12	1.340066E-11	4.942440E-11	1.751277E-10	8.160649E-11
2.421587E+3	5.087278E-12	5.110243E-12	1.129081E-11	4.865204E-11	1.526234E-10	7.921715E-11
2.422787E+3	4.586000E-12	5.124244E-12	1.254933E-11	4.374063E-11	1.663131E-10	7.933589E-11
2.423987E+3	3.759310E-12	5.033510E-12	1.133954E-11	4.625710E-11	1.669919E-10	7.589527E-11
2.425187E+3	1.904299E-13	4.528871E-12	1.006646E-11	5.100441E-11	1.579437E-10	8.095287E-11
2.426387E+3	3.954221E-12	5.164571E-12	1.194612E-11	4.493305E-11	1.674002E-10	8.687412E-11
2.427587E+3	-1.848290E-14	4.974701E-12	1.240819E-11	4.674550E-11	1.726286E-10	8.639860E-11
2.428787E+3	8.686963E-13	5.414370E-12	1.031682E-11	5.020292E-11	1.636639E-10	8.539324E-11
2.429987E+3	3.967663E-12	5.394767E-12	1.205701E-11	4.577207E-11	1.616050E-10	8.406247E-11
2.431186E+3	2.677220E-13	4.262829E-12	1.180833E-11	4.788304E-11	1.642228E-10	8.477715E-11
2.432386E+3	4.927653E-12	4.862123E-12	1.114183E-11	5.297312E-11	1.634191E-10	7.531446E-11
2.433586E+3	5.359482E-12	4.934934E-12	1.222896E-11	4.792448E-11	1.729921E-10	8.686683E-11
2.434786E+3	3.442300E-12	5.157849E-12	1.209846E-11	4.845713E-11	1.534131E-10	8.158408E-11
2.435986E+3	5.383565E-12	3.714503E-12	9.768493E-12	4.855066E-11	1.689253E-10	8.197502E-11
2.437186E+3	4.493025E-12	4.799394E-12	1.216735E-11	4.928886E-11	1.626854E-10	7.983157E-11
2.438386E+3	4.900769E-13	3.857886E-12	1.367903E-11	5.074117E-11	1.684207E-10	8.103688E-11
2.439586E+3	4.438137E-12	4.210181E-12	1.063159E-11	4.860891E-11	1.652159E-10	8.032389E-11
2.440786E+3	5.801950E-12	3.915575E-12	1.232753E-11	4.905586E-11	1.676886E-10	7.929613E-11
2.441986E+3	4.715940E-12	5.276589E-12	1.188115E-11	4.839832E-11	1.717415E-10	7.954704E-11
2.443186E+3	4.961259E-12	6.135203E-12	1.021208E-11	4.934935E-11	1.679289E-10	8.398014E-11
2.444386E+3	4.533352E-12	3.780593E-12	1.136474E-11	4.954202E-11	1.673111E-10	7.763827E-11
2.445586E+3	4.549034E-12	3.538636E-12	1.194891E-11	4.799114E-11	1.681748E-10	8.044991E-11
2.446786E+3	5.763305E-13	4.594401E-12	1.074529E-11	4.752122E-11	1.609827E-10	8.458335E-11
2.447985E+3	6.564230E-13	4.175455E-12	1.214887E-11	5.307281E-11	1.683299E-10	8.485499E-11
2.449185E+3	5.712897E-13	4.830198E-12	1.281033E-11	5.145080E-11	1.697526E-10	8.509360E-11
2.450385E+3	3.757070E-12	4.810035E-12	1.339674E-11	4.895392E-11	1.700494E-10	8.014354E-11
2.451585E+3	4.060077E-12	5.496143E-12	1.313182E-11	4.825718E-11	1.666060E-10	7.776260E-11
2.452785E+3	7.998055E-13	4.827398E-12	1.411478E-11	4.923788E-11	1.687024E-10	8.922200E-11
2.453985E+3	5.315234E-12	6.744018E-12	1.029722E-11	5.053505E-11	1.604686E-10	8.741403E-11
2.455185E+3	3.203703E-13	6.801148E-12	1.390586E-11	5.205905E-11	1.617259E-10	8.578699E-11
2.456385E+3	1.810764E-12	5.561674E-12	1.319679E-11	5.405744E-11	1.645583E-10	8.691781E-11
2.457585E+3	8.440525E-13	7.040305E-12	1.275488E-11	5.247240E-11	1.830059E-10	8.135669E-11
2.458785E+3	1.205309E-12	6.255062E-12	1.216399E-11	5.123797E-11	1.698007E-10	8.517201E-11
2.459985E+3	7.762818E-13	8.206968E-12	1.277729E-11	4.916844E-11	1.701614E-10	8.726057E-11
2.461185E+3	1.517278E-12	7.502378E-12	1.558781E-11	5.234078E-11	1.639674E-10	8.360657E-11
2.462385E+3	1.590090E-12	6.807309E-12	1.430689E-11	5.151801E-11	1.739913E-10	8.291486E-11
2.463585E+3	2.391015E-12	9.593186E-12	1.353564E-11	5.381717E-11	1.635759E-10	8.129676E-11
2.464785E+3	2.138416E-12	7.064389E-12	1.548083E-11	5.341839E-11	1.832798E-10	9.014447E-11
2.465984E+3	3.041838E-12	1.136698E-11	1.577600E-11	5.477436E-11	1.707182E-10	8.411512E-11
2.467184E+3	2.342848E-12	1.004966E-11	1.392491E-11	5.373147E-11	1.807292E-10	8.121723E-11
2.468384E+3	1.750835E-12	8.345311E-12	1.497227E-11	5.184790E-11	1.696064E-10	8.484212E-11
2.469584E+3	2.955024E-12	1.065231E-11	1.519406E-11	6.039092E-11	1.650103E-10	8.724434E-11
2.470784E+3	2.715866E-12	1.228721E-11	1.460877E-11	6.186731E-11	1.702746E-10	8.073555E-11
2.471984E+3	2.750032E-12	1.289322E-11	1.597259E-11	5.910608E-11	1.716457E-10	7.993239E-11
2.473184E+3	3.629930E-12	1.309878E-11	1.565278E-11	5.923210E-11	1.789929E-10	8.824298E-11
2.474384E+3	2.335007E-12	1.345611E-11	1.649739E-11	5.903438E-11	1.714395E-10	8.384908E-11
2.475584E+3	2.973507E-12	1.458525E-11	1.728375E-11	6.005151E-11	1.806816E-10	8.240573E-11
2.476784E+3	4.447098E-12	1.666206E-11	1.431697E-11	6.905828E-11	1.771989E-10	8.199631E-11
2.477984E+3	3.936858E-12	1.628176E-11	1.686761E-11	6.227954E-11	1.755596E-10	8.945556E-11
2.479184E+3	4.013590E-12	1.586617E-11	1.697122E-11	6.532754E-11	1.678079E-10	7.820227E-11
2.480384E+3	5.911728E-12	1.679536E-11	2.086496E-11	6.183987E-11	1.765436E-10	8.481636E-11
2.481584E+3	3.623209E-12	2.221196E-11	2.139200E-11	6.295275E-11	1.730885E-10	8.417281E-11
2.482783E+3	5.025669E-12	1.946418E-11	2.033007E-11	6.712542E-11	1.737667E-10	7.950111E-11
2.483983E+3	5.698335E-12	2.513899E-11	1.757892E-11	6.456581E-11	1.705552E-10	7.831206E-11
2.485183E+3	6.600076E-12	2.246625E-11	1.903515E-11	6.590050E-11	1.826475E-10	8.170954E-11
2.486383E+3	6.751300E-12	2.325933E-11	2.057763E-11	7.465020E-11	1.735768E-10	8.236877E-11
2.487583E+3	6.519984E-12	2.709929E-11	2.271885E-11	6.992810E-11	1.770124E-10	8.957655E-11
2.488783E+3	6.313311E-12	2.826820E-11	2.035808E-11	6.993538E-11	1.702768E-10	8.439797E-11
2.489983E+3	8.371074E-12	2.778260E-11	1.939808E-11	7.701657E-11	1.798717E-10	8.730203E-11
2.491183E+3	6.816270E-12	3.428298E-11	2.294512E-11	7.313460E-11	1.696820E-10	8.188653E-11
2.492383E+3	7.723052E-12	2.934804E-11	2.272725E-11	7.772172E-11	1.928215E-10	8.775234E-11
2.493583E+3	7.033024E-12	3.069226E-11	2.483094E-11	7.815243E-11	1.749670E-10	9.067992E-11
2.494783E+3	9.556220E-12	3.253663E-11	2.306442E-11	7.198810E-11	1.773328E-10	8.548229E-11
2.495983E+3	9.920838E-12	2.870171E-11	2.636222E-11	7.518900E-11	1.746063E-10	8.548174E-11
2.497183E+3	9.489570E-12	3.016690E-11	2.373373E-11	8.242645E-11	1.866319E-10	8.096743E-11
2.498383E+3	8.840428E-12	3.508783E-11	2.577917E-11	7.360396E-11	1.781656E-10	8.834154E-11
2.499583E+3	1.185034E-11	3.599125E-11	2.622892E-11	7.698017E-11	1.738916E-10	8.410617E-11
2.500782E+3	1.374512E-11	3.834698E-11	2.796743E-11	8.003376E-11	1.795037E-10	8.461472E-11
2.501982E+3	1.010791E-11	3.825289E-11	2.661594E-11	8.831354E-11	1.807829E-10	8.275635E-11
2.503182E+3	1.316935E-11	4.033193E-11	2.876444E-11	8.372922E-11	1.895198E-10	8.707127E-11
2.504382E+3	1.317327E-11	4.456172E-11	2.962585E-11	7.868563E-11	1.735936E-10	8.325202E-11
2.505582E+3	1.385545E-11	4.530831E-11	3.042790E-11	8.353767E-11	1.819698E-10	8.652686E-11
2.506782E+3	1.472191E-11	4.257956E-11	2.987173E-11	7.710506E-11	1.954819E-10	8.589564E-11
2.507982E+3	1.519014E-11	4.203964E-11	3.290125E-11	8.441533E-11	1.829740E-10	8.938388E-11
2.509182E+3	1.532121E-11	4.935943E-11	2.962809E-11	8.811751E-11	1.855571E-10	9.006830E-11
2.510382E+3	1.501988E-11	4.422342E-11	3.323337E-11	8.591469E-11	1.834809E-10	8.362058E-11
2.511582E+3	1.584825E-11	4.884471E-11	3.033828E-11	9.058414E-11	1.846251E-10	8.313777E-11
2.512782E+3	1.687489E-11	4.865707E-11	3.124562E-11	9.136490E-11	1.962206E-10	8.424059E-11
2.513982E+3	1.869854E-11	5.142391E-11	3.228066E-11	9.133690E-11	1.932135E-10	8.978041E-11
2.515182E+3	1.834400E-11	4.558052E-11	2.961577E-11	9.225432E-11	1.803153E-10	8.918784E-11
2.516382E+3	1.795530E-11	5.120716E-11	3.340813E-11	9.171832E-11	1.940850E-10	9.055950E-11
2.517581E+3	2.011388E-11	4.396802E-11	3.428466E-11	9.462013E-11	1.879297E-10	8.598973E-11
2.518781E+3	1.862236E-11	5.319323E-11	3.195133E-11	9.119520E-11	1.977530E-10	8.561336E-11
2.519981E+3	1.794634E-11	5.222764E-11	3.232379E-11	1.004674E-10	1.945678E-10	8.675034E-11
2.521181E+3	2.200585E-11	5.190447E-11	3.396093E-11	9.328265E-11	1.828077E-10	8.365249E-11
2.522381E+3	2.126262E-11	5.353825E-11	3.127923E-11	1.017971E-10	1.826581E-10	8.785147E-11
2.523581E+3	2.266172E-11	5.167483E-11	3.421801E-11	1.060414E-10	1.778979E-10	8.895429E-11
2.524781E+3	2.161379E-11	5.200864E-11	3.806358E-11	1.070350E-10	1.881559E-10	8.373426E-11
2.525981E+3	2.180702E-11	5.206577E-11	3.448853E-11	1.009514E-10	1.863513E-10	8.638796E-11
2.527181E+3	2.190336E-11	5.175997E-11	3.923696E-11	1.044967E-10	1.899085E-10	8.346262E-11
2.528381E+3	2.241584E-11	4.999121E-11	3.874968E-11	1.112984E-10	1.828228E-10	9.250860E-11
2.529581E+3	2.401713E-11	5.501632E-11	3.521833E-11	1.024087E-10	1.987875E-10	9.170656E-11
2.530781E+3	2.360715E-11	5.288910E-11	3.781882E-11	1.068233E-10	1.954007E-10	8.851629E-11
2.531981E+3	2.545824E-11	5.874762E-11	3.520713E-11	1.074568E-10	1.930399E-10	8.392693E-11
2.533181E+3	2.422660E-11	5.891845E-11	3.775721E-11	1.020575E-10	2.061611E-10	8.956814E-11
2.534381E+3	2.509138E-11	5.291319E-11	3.933386E-11	9.874350E-11	2.008279E-10	8.761735E-11
2.535580E+3	2.581277E-11	5.815785E-11	4.019919E-11	1.095196E-10	2.039711E-10	8.898397E-11
2.536780E+3	2.662602E-11	5.495582E-11	3.816215E-11	1.156537E-10	1.826895E-10	8.709872E-11
2.537980E+3	2.590575E-11	5.875210E-11	4.184137E-11	1.097755E-10	2.048214E-10	8.783915E-11
2.539180E+3	2.967458E-11	5.573883E-11	3.996227E-11	1.128622E-10	1.951492E-10	8.883554E-11
2.540380E+3	3.132627E-11	5.881819E-11	4.217966E-11	1.119437E-10	2.016076E-10	8.678898E-11
2.541580E+3	2.709929E-11	5.446799E-11	4.252524E-11	1.130515E-10	2.038194E-10	8.755126E-11
2.542780E+3	2.941134E-11	5.786884E-11	4.118382E-11	1.147127E-10	1.881615E-10	8.393814E-11
2.543980E+3	2.906016E-11	5.468475E-11	4.057053E-11	1.160827E-10	1.973425E-10	8.346766E-11
2.545180E+3	2.803688E-11	5.208986E-11	3.845396E-11	1.138978E-10	2.074280E-10	9.030018E-11
2.546380E+3	2.879916E-11	5.891061E-11	3.954893E-11	1.137690E-10	2.075120E-10	8.552766E-11
2.547580E+3	2.920578E-11	5.535293E-11	4.004684E-11	1.154235E-10	1.993935E-10	8.937547E-11
2.548780E+3	2.982804E-11	5.467466E-11	4.112053E-11	1.111987E-10	1.993224E-10	8.250711E-11
2.549980E+3	3.145286E-11	5.885011E-11	4.054084E-11	1.150964E-10	1.995745E-10	8.651734E-11
2.551180E+3	2.745775E-11	5.746054E-11	3.824113E-11	1.165403E-10	2.061975E-10	8.294342E-11
2.552379E+3	3.186956E-11	5.921698E-11	4.324383E-11	1.206334E-10	2.116970E-10	8.472394E-11
2.553579E+3	3.155928E-11	6.222185E-11	4.123927E-11	1.150465E-10	1.993611E-10	8.961070E-11
2.554779E+3	3.073650E-11	5.319155E-11	3.877321E-11	1.205197E-10	1.910029E-10	8.378411E-11
2.555979E+3	3.187684E-11	5.761344E-11	4.538673E-11	1.102606E-10	1.953575E-10	8.436660E-11
2.557179E+3	3.175194E-11	6.062896E-11	4.390417E-11	1.170416E-10	1.940643E-10	8.846084E-11
2.558379E+3	2.868322E-11	5.329628E-11	4.279968E-11	1.153484E-10	1.922132E-10	8.811023E-11
2.559579E+3	3.459103E-11	5.594774E-11	4.123591E-11	1.110150E-10	1.928119E-10	8.209153E-11
2.560779E+3	3.317345E-11	5.574555E-11	4.323431E-11	1.178055E-10	2.090018E-10	8.396446E-11
2.561979E+3	3.669920E-11	5.870393E-11	4.031793E-11	1.193665E-10	2.025978E-10	9.098403E-11
2.563179E+3	3.013161E-11	5.581668E-11	4.294306E-11	1.144725E-10	1.940777E-10	8.126708E-11
2.564379E+3	3.856821E-11	5.693014E-11	4.060302E-11	1.189834E-10	2.018613E-10	9.056622E-11
2.565579E+3	3.618784E-11	5.306105E-11	4.329928E-11	1.209168E-10	1.989550E-10	8.895821E-11
2.566779E+3	3.277635E-11	5.823850E-11	4.179768E-11	1.174521E-10	2.015051E-10	9.227841E-11
2.567979E+3	3.203815E-11	5.505328E-11	4.642344E-11	1.224862E-10	2.023239E-10	9.464814E-11
2.569179E+3	3.386852E-11	5.487013E-11	4.250563E-11	1.284881E-10	2.032010E-10	8.565256E-11
2.570378E+3	3.618840E-11	5.824242E-11	4.228496E-11	1.192472E-10	1.948137E-10	8.925617E-11
2.571578E+3	3.374418E-11	6.277689E-11	4.067470E-11	1.158071E-10	2.047093E-10	8.722585E-11
2.572778E+3	3.425554E-11	5.696150E-11	4.633664E-11	1.193486E-10	2.093211E-10	8.557079E-11
2.573978E+3	3.810894E-11	5.964489E-11	4.299235E-11	1.141106E-10	1.971890E-10	8.314841E-11
2.575178E+3	3.646508E-11	5.693798E-11	4.459476E-11	1.193995E-10	1.980583E-10	8.836171E-11
2.576378E+3	3.564007E-11	5.797303E-11	4.491401E-11	1.164333E-10	1.927234E-10	8.736588E-11
2.577578E+3	3.843267E-11	5.970369E-11	4.057725E-11	1.163039E-10	1.994630E-10	9.193115E-11
2.578778E+3	3.456078E-11	5.708865E-11	4.358269E-11	1.190019E-10	2.058715E-10	8.957766E-11
2.579978E+3	3.603214E-11	5.586597E-11	4.300131E-11	1.254418E-10	2.023749E-10	8.500902E-11
2.581178E+3	3.739651E-11	5.844406E-11	4.328919E-11	1.222868E-10	1.972366E-10	9.230081E-11
2.582378E+3	3.684202E-11	5.432853E-11	3.994939E-11	1.256557E-10	2.080727E-10	8.681307E-11
2.583578E+3	3.602990E-11	5.431173E-11	4.429511E-11	1.328265E-10	2.073782E-10	8.463152E-11
2.584778E+3	3.514216E-11	6.035339E-11	4.390921E-11	1.208250E-10	1.963842E-10	8.319657E-11
2.585978E+3	3.924592E-11	5.572091E-11	4.548922E-11	1.214405E-10	2.006599E-10	9.322328E-11
2.587178E+3	4.138826E-11	5.865185E-11	4.566005E-11	1.301073E-10	1.974937E-10	8.503254E-11
2.588377E+3	3.651045E-11	5.740229E-11	3.970351E-11	1.206222E-10	2.108630E-10	9.304180E-11
2.589577E+3	3.404830E-11	5.726619E-11	4.047699E-11	1.217502E-10	1.982812E-10	8.050256E-11
2.590777E+3	4.055989E-11	5.966336E-11	4.366557E-11	1.199243E-10	1.988777E-10	9.068160E-11
2.591977E+3	4.073407E-11	5.824859E-11	3.988106E-11	1.271870E-10	1.985764E-10	8.858406E-11
2.593177E+3	3.835874E-11	6.003358E-11	4.435112E-11	1.239060E-10	1.948227E-10	9.038307E-11
2.594377E+3	4.058509E-11	5.794893E-11	4.140730E-11	1.243059E-10	1.971498E-10	8.152472E-11
2.595577E+3	3.782666E-11	5.734797E-11	4.435336E-11	1.205399E-10	2.021245E-10	8.287342E-11
2.596777E+3	3.820920E-11	5.584525E-11	3.957637E-11	1.218953E-10	2.035096E-10	8.778034E-11
2.597977E+3	3.700781E-11	6.224145E-11	4.281032E-11	1.186104E-10	2.016059E-10	8.891900E-11
2.599177E+3	3.767207E-11	5.524203E-11	4.397922E-11	1.233168E-10	2.197141E-10	8.859190E-11
2.600377E+3	3.544292E-11	5.106826E-11	4.317214E-11	1.266280E-10	1.913983E-10	9.112463E-11
2.601577E+3	3.970071E-11	6.105238E-11	4.485352E-11	1.174432E-10	2.023166E-10	8.733059E-11
2.602777E+3	3.908910E-11	5.879635E-11	4.056717E-11	1.169318E-10	2.095451E-10	9.062279E-11
2.603977E+3	4.296266E-11	5.414034E-11	4.550546E-11	1.296766E-10	1.992759E-10	8.858799E-11
2.605176E+3	3.701341E-11	6.263015E-11	4.335641E-11	1.296676E-10	1.941069E-10	9.326304E-11
2.606376E+3	3.787987E-11	5.498327E-11	4.375519E-11	1.193385E-10	2.142331E-10	9.229968E-11
2.607576E+3	4.113005E-11	5.842557E-11	4.563708E-11	1.269809E-10	2.015420E-10	8.464049E-11
2.608776E+3	4.189122E-11	5.843005E-11	4.202899E-11	1.193536E-10	2.028605E-10	8.736924E-11
2.609976E+3	3.874408E-11	5.888205E-11	4.637080E-11	1.240623E-10	2.012906E-10	8.206129E-11
2.611176E+3	3.748613E-11	5.631908E-11	4.103204E-11	1.217553E-10	2.002141E-10	9.059422E-11
2.612376E+3	3.723577E-11	6.111008E-11	4.349195E-11	1.168926E-10	1.927761E-10	8.572986E-11
2.613576E+3	4.145826E-11	5.482477E-11	4.438753E-11	1.192797E-10	1.957367E-10	8.894700E-11
2.614776E+3	4.061365E-11	5.435205E-11	4.390473E-11	1.249685E-10	1.995308E-10	8.207528E-11
2.615976E+3	4.057389E-11	5.904727E-11	4.725686E-11	1.261901E-10	1.927201E-10	9.154581E-11
2.617176E+3	3.822656E-11	5.741741E-11	4.469445E-11	1.267350E-10	1.987875E-10	8.634932E-11
2.618376E+3	4.326735E-11	5.559377E-11	4.915052E-11	1.184933E-10	2.001065E-10	9.238763E-11
2.619576E+3	4.065342E-11	6.125513E-11	4.190018E-11	1.214562E-10	2.007490E-10	8.873025E-11
2.620776E+3	4.236673E-11	5.718106E-11	4.216118E-11	1.260019E-10	1.942228E-10	8.849389E-11
2.621976E+3	4.061365E-11	5.628716E-11	4.742712E-11	1.234238E-10	1.920267E-10	8.369954E-11
2.623175E+3	3.870600E-11	5.674531E-11	4.553179E-11	1.157763E-10	1.951374E-10	8.865072E-11
2.624375E+3	3.803165E-11	6.128370E-11	4.605099E-11	1.254659E-10	2.009797E-10	8.774281E-11
2.625575E+3	4.076880E-11	5.107946E-11	3.944924E-11	1.167475E-10	1.902361E-10	8.985266E-11
2.626775E+3	4.104268E-11	5.820826E-11	4.368854E-11	1.190870E-10	2.002544E-10	8.961854E-11
2.627975E+3	4.277279E-11	5.629835E-11	4.122135E-11	1.310561E-10	1.978421E-10	8.765376E-11
2.629175E+3	3.730186E-11	5.529972E-11	4.426655E-11	1.221815E-10	1.981821E-10	8.676938E-11
2.630375E+3	4.051844E-11	5.521907E-11	3.924424E-11	1.210288E-10	1.984095E-10	9.262342E-11
2.631575E+3	4.419822E-11	5.834156E-11	4.604147E-11	1.273293E-10	2.034043E-10	8.716369E-11
2.632775E+3	4.143811E-11	5.808056E-11	3.927505E-11	1.252295E-10	1.960672E-10	8.827602E-11
2.633975E+3	3.917031E-11	5.922930E-11	4.271174E-11	1.306108E-10	2.028566E-10	9.040267E-11
2.635175E+3	4.074808E-11	5.794558E-11	4.229336E-11	1.266163E-10	1.926456E-10	8.572930E-11
2.636375E+3	4.117990E-11	5.652015E-11	4.370534E-11	1.251813E-10	2.074280E-10	8.785091E-11
2.637575E+3	3.914230E-11	5.260794E-11	4.989039E-11	1.260747E-10	1.979866E-10	9.344675E-11
2.638775E+3	4.427327E-11	5.399807E-11	4.309989E-11	1.255090E-10	2.084138E-10	8.176499E-11
2.639974E+3	3.836322E-11	5.899854E-11	4.387057E-11	1.243390E-10	2.030968E-10	8.578138E-11
2.641174E+3	3.771072E-11	5.098817E-11	4.635623E-11	1.170696E-10	1.983792E-10	8.403559E-11
2.642374E+3	4.142466E-11	5.271939E-11	4.308084E-11	1.211369E-10	1.941231E-10	8.727626E-11
2.643574E+3	4.045851E-11	5.679236E-11	4.183073E-11	1.215861E-10	1.997470E-10	8.235029E-11
2.644774E+3	4.132945E-11	5.751543E-11	4.405987E-11	1.299236E-10	2.004106E-10	8.686515E-11
2.645974E+3	4.176687E-11	5.199296E-11	4.148011E-11	1.220796E-10	2.019414E-10	8.600543E-11
2.647174E+3	3.854469E-11	5.931611E-11	4.108917E-11	1.211901E-10	1.983971E-10	8.462088E-11
2.648374E+3	4.285008E-11	5.296863E-11	4.198699E-11	1.212517E-10	1.948473E-10	8.734067E-11
2.649574E+3	3.842707E-11	5.807552E-11	4.419318E-11	1.312404E-10	1.956729E-10	8.831914E-11
2.650774E+3	4.354739E-11	5.775067E-11	4.076712E-11	1.238142E-10	1.961109E-10	8.797021E-11
2.651974E+3	3.896252E-11	5.539941E-11	4.428615E-11	1.206385E-10	1.970709E-10	8.609560E-11
2.653174E+3	4.157925E-11	5.856952E-11	4.041707E-11	1.205584E-10	2.090853E-10	8.497991E-11
2.654374E+3	3.890314E-11	5.246007E-11	4.161341E-11	1.242656E-10	1.966463E-10	8.298766E-11
2.655574E+3	3.810726E-11	5.889493E-11	4.317438E-11	1.239211E-10	1.977082E-10	8.137686E-11
2.656774E+3	4.060077E-11	5.381157E-11	4.374118E-11	1.240931E-10	1.900580E-10	9.195804E-11
2.657973E+3	4.307020E-11	5.469819E-11	4.105613E-11	1.148774E-10	1.971229E-10	8.979330E-11
2.659173E+3	4.502043E-11	5.032782E-11	4.090938E-11	1.201321E-10	2.005787E-10	8.470882E-11
2.660373E+3	4.080352E-11	5.677947E-11	4.141850E-11	1.208160E-10	1.980611E-10	9.001621E-11
2.661573E+3	3.825177E-11	4.935046E-11	3.916359E-11	1.224722E-10	1.915820E-10	8.305880E-11
2.662773E+3	4.150251E-11	5.386142E-11	4.145378E-11	1.228015E-10	1.944188E-10	8.699678E-11
2.663973E+3	3.791683E-11	5.666578E-11	4.146835E-11	1.199400E-10	2.024107E-10	8.657335E-11
2.665173E+3	3.806862E-11	5.124300E-11	4.231408E-11	1.248699E-10	1.920805E-10	9.000389E-11
2.666373E+3	4.032297E-11	5.452792E-11	4.216174E-11	1.123643E-10	1.993650E-10	8.826650E-11
2.667573E+3	4.005525E-11	5.763697E-11	4.096259E-11	1.188042E-10	1.928624E-10	8.468082E-11
2.668773E+3	3.901965E-11	5.301848E-11	4.318166E-11	1.217480E-10	1.990222E-10	7.973804E-11
2.669973E+3	4.119223E-11	5.445903E-11	3.834922E-11	1.216791E-10	1.889558E-10	8.163450E-11
2.671173E+3	3.773088E-11	5.097192E-11	4.025912E-11	1.225360E-10	1.941360E-10	8.704663E-11
2.672373E+3	3.776169E-11	5.407537E-11	3.879169E-11	1.167839E-10	1.841591E-10	8.129845E-11
2.673573E+3	3.686499E-11	5.395327E-11	4.078560E-11	1.245860E-10	1.892296E-10	8.781900E-11
2.674772E+3	3.770904E-11	5.664561E-11	4.138098E-11	1.193979E-10	1.887328E-10	8.478331E-11
2.675972E+3	3.839851E-11	5.208034E-11	4.641841E-11	1.161633E-10	1.896951E-10	8.068907E-11
2.677172E+3	3.900844E-11	5.763417E-11	4.429008E-11	1.221977E-10	1.841608E-10	8.663439E-11
2.678372E+3	3.840243E-11	5.011778E-11	3.953604E-11	1.144204E-10	1.880831E-10	8.220186E-11
2.679572E+3	4.271678E-11	5.259898E-11	3.908629E-11	1.130123E-10	1.798952E-10	8.437276E-11
2.680772E+3	4.195339E-11	4.984334E-11	3.627858E-11	1.105810E-10	1.785123E-10	8.365529E-11
2.681972E+3	3.899164E-11	5.255865E-11	4.116310E-11	1.159886E-10	1.898592E-10	8.729922E-11
2.683172E+3	3.891379E-11	4.845544E-11	4.485296E-11	1.126460E-10	1.807779E-10	8.548229E-11
2.684372E+3	4.363925E-11	5.085374E-11	3.991859E-11	1.142238E-10	1.875796E-10	8.086437E-11
2.685572E+3	3.777065E-11	5.157625E-11	3.760262E-11	1.200840E-10	1.822739E-10	7.986237E-11
2.686772E+3	3.767936E-11	5.236990E-11	4.039130E-11	1.238343E-10	1.758189E-10	7.989487E-11
2.687972E+3	3.717639E-11	4.745737E-11	4.031905E-11	1.173771E-10	1.766501E-10	7.279798E-11
2.689172E+3	3.703245E-11	4.688272E-11	3.973824E-11	1.160244E-10	1.735729E-10	8.754007E-11
2.690372E+3	3.740435E-11	4.897296E-11	3.603718E-11	1.217312E-10	1.759292E-10	7.436511E-11
2.691572E+3	3.870039E-11	4.843024E-11	4.081977E-11	1.201926E-10	1.712771E-10	7.423293E-11
2.692771E+3	3.331459E-11	4.904970E-11	3.843715E-11	1.076019E-10	1.678040E-10	7.546065E-11
2.693971E+3	3.888635E-11	4.646881E-11	3.857269E-11	1.128784E-10	1.524055E-10	7.067973E-11
2.695171E+3	3.695628E-11	4.797545E-11	4.054309E-11	1.060269E-10	1.643270E-10	7.501481E-11
2.696371E+3	3.865503E-11	4.469502E-11	3.674681E-11	1.103984E-10	1.611087E-10	6.965702E-11
2.697571E+3	3.902749E-11	4.462892E-11	4.190858E-11	1.167374E-10	1.517373E-10	7.102587E-11
2.698771E+3	3.514776E-11	4.223399E-11	3.591171E-11	1.166506E-10	1.567294E-10	7.130087E-11
2.699971E+3	3.745980E-11	4.168958E-11	3.465992E-11	1.053565E-10	1.548178E-10	6.788937E-11
2.701171E+3	3.763679E-11	4.282824E-11	3.793251E-11	1.077525E-10	1.477478E-10	6.790114E-11
2.702371E+3	3.354479E-11	4.215054E-11	3.641524E-11	1.068362E-10	1.470785E-10	7.078111E-11
2.703571E+3	3.599293E-11	4.190074E-11	3.532811E-11	1.091522E-10	1.458122E-10	6.276793E-11
2.704771E+3	3.454902E-11	4.521030E-11	3.715063E-11	1.128320E-10	1.362487E-10	6.511470E-11
2.705971E+3	3.371281E-11	4.162853E-11	3.348710E-11	1.050428E-10	1.383456E-10	6.733097E-11
2.707171E+3	3.816551E-11	3.859510E-11	3.097118E-11	9.972981E-11	1.364397E-10	5.870842E-11
2.708371E+3	3.562943E-11	3.760767E-11	3.290796E-11	1.017204E-10	1.312040E-10	6.116552E-11
2.709571E+3	3.537795E-11	3.573529E-11	3.153743E-11	9.901122E-11	1.293641E-10	6.323225E-11
2.710770E+3	3.542836E-11	3.380691E-11	3.656758E-11	9.886728E-11	1.288309E-10	6.216080E-11
2.711970E+3	3.703805E-11	3.451261E-11	3.179507E-11	1.009049E-10	1.222622E-10	5.580100E-11
2.713170E+3	3.607358E-11	3.335100E-11	3.166233E-11	9.245427E-11	1.216690E-10	5.911559E-11
2.714370E+3	3.451878E-11	3.126803E-11	3.023187E-11	9.376432E-11	1.160502E-10	5.312546E-11
2.715570E+3	3.622480E-11	3.280659E-11	3.177491E-11	9.896025E-11	1.172337E-10	5.281629E-11
2.716770E+3	3.318969E-11	2.913913E-11	3.022290E-11	9.224256E-11	1.124813E-10	4.958066E-11
2.717970E+3	3.326194E-11	2.991710E-11	2.821331E-11	9.294379E-11	1.114575E-10	5.021132E-11
2.719170E+3	3.344341E-11	2.892518E-11	3.102215E-11	9.402644E-11	1.110038E-10	4.640553E-11
2.720370E+3	3.038757E-11	2.624852E-11	2.989302E-11	9.142763E-11	1.056931E-10	4.509100E-11
2.721570E+3	3.446333E-11	2.477437E-11	2.863561E-11	9.400796E-11	1.015182E-10	4.701434E-11
2.722770E+3	3.059648E-11	2.512274E-11	2.564587E-11	9.041331E-11	1.073358E-10	4.753746E-11
2.723970E+3	3.000055E-11	2.342176E-11	2.399921E-11	8.045327E-11	1.009211E-10	3.986818E-11
2.725170E+3	2.883165E-11	2.543135E-11	2.497712E-11	8.046335E-11	9.973654E-11	4.375071E-11
2.726370E+3	2.705337E-11	2.476765E-11	2.328845E-11	7.677629E-11	9.114703E-11	4.220206E-11
2.727569E+3	2.862049E-11	2.055747E-11	2.285103E-11	8.237997E-11	9.314542E-11	4.234153E-11
2.728769E+3	2.984876E-11	1.838209E-11	2.368836E-11	7.978844E-11	9.069615E-11	3.864382E-11
2.729969E+3	2.686406E-11	2.018669E-11	2.412075E-11	7.350818E-11	8.244662E-11	3.661967E-11
2.731169E+3	2.641487E-11	1.999178E-11	2.324421E-11	7.961986E-11	7.529878E-11	3.699325E-11
2.732369E+3	2.503985E-11	1.736833E-11	1.873830E-11	7.045682E-11	7.681382E-11	3.523793E-11
2.733569E+3	2.552489E-11	1.652707E-11	2.328845E-11	6.894514E-11	7.469501E-11	3.109832E-11
2.734769E+3	2.950039E-11	1.585889E-11	2.200081E-11	6.983960E-11	7.831150E-11	3.309672E-11
2.735969E+3	2.631461E-11	1.691129E-11	1.963444E-11	7.169125E-11	7.356755E-11	3.009128E-11
2.737169E+3	2.539943E-11	1.594682E-11	1.970837E-11	7.029047E-11	6.771575E-11	3.080820E-11
2.738369E+3	2.656945E-11	1.470511E-11	1.792001E-11	6.316896E-11	6.907284E-11	2.900079E-11
2.739569E+3	2.535742E-11	1.547355E-11	1.772566E-11	6.127418E-11	6.250021E-11	2.956312E-11
2.740769E+3	2.279334E-11	1.261486E-11	1.536657E-11	6.071241E-11	6.100030E-11	2.787501E-11
2.741969E+3	2.490711E-11	1.252525E-11	1.703563E-11	6.055503E-11	5.612361E-11	2.474860E-11
2.743169E+3	2.363347E-11	1.338946E-11	1.598995E-11	5.700127E-11	5.231950E-11	2.396224E-11
2.744369E+3	2.188880E-11	1.003005E-11	1.342475E-11	5.232957E-11	5.539998E-11	2.122173E-11
2.745568E+3	2.337471E-11	1.018968E-11	1.578328E-11	5.294903E-11	5.366650E-11	2.132031E-11
2.746768E+3	2.420420E-11	1.073689E-11	1.484121E-11	5.391014E-11	5.316298E-11	2.357858E-11
2.747968E+3	2.034911E-11	9.998129E-12	1.470735E-11	5.357185E-11	5.117355E-11	2.020629E-11
2.749168E+3	1.821126E-11	1.017624E-11	1.291171E-11	5.388774E-11	4.725854E-11	2.108171E-11
2.750368E+3	1.902170E-11	1.059406E-11	1.382801E-11	5.078877E-11	4.696001E-11	1.974534E-11
2.751568E+3	2.139648E-11	8.433244E-12	1.863749E-11	6.877431E-11	5.571082E-11	2.187031E-11
2.752768E+3	2.002706E-11	1.061142E-11	2.416387E-11	9.229521E-11	7.135632E-11	2.364187E-11
2.753968E+3	1.878143E-11	1.121576E-11	2.702985E-11	1.144820E-10	9.009966E-11	2.839086E-11
2.755168E+3	1.693874E-11	1.089931E-11	3.167465E-11	1.310348E-10	1.069639E-10	3.378786E-11
2.756368E+3	1.776487E-11	9.070624E-12	3.201071E-11	1.433859E-10	1.204436E-10	4.151036E-11
2.757568E+3	1.850026E-11	9.438602E-12	3.160520E-11	1.587877E-10	1.360470E-10	4.603083E-11
2.758768E+3	1.644586E-11	8.394598E-12	2.983645E-11	1.622732E-10	1.435847E-10	4.878814E-11
2.759968E+3	1.972237E-11	9.467726E-12	3.693220E-11	1.620312E-10	1.497843E-10	5.642325E-11
2.761168E+3	1.444523E-11	9.623431E-12	3.404158E-11	1.651459E-10	1.619119E-10	5.784476E-11
2.762367E+3	1.574967E-11	8.474130E-12	3.027723E-11	1.687315E-10	1.684476E-10	5.630676E-11
2.763567E+3	1.466702E-11	8.426523E-12	3.128091E-11	1.579454E-10	1.843742E-10	5.667809E-11
2.764767E+3	1.455669E-11	7.771220E-12	3.040045E-11	1.539799E-10	1.835072E-10	6.266823E-11
2.765967E+3	1.749491E-11	6.559750E-12	2.869666E-11	1.584802E-10	1.889933E-10	6.741442E-11
2.767167E+3	1.419711E-11	8.275859E-12	3.112857E-11	1.610903E-10	1.961484E-10	6.680393E-11
2.768367E+3	1.265351E-11	7.586951E-12	2.953008E-11	1.491021E-10	1.996926E-10	6.524632E-11
2.769567E+3	1.322424E-11	6.234898E-12	2.935253E-11	1.564113E-10	2.007546E-10	6.867350E-11
2.770767E+3	1.394731E-11	7.162965E-12	2.960065E-11	1.518762E-10	2.132014E-10	7.721988E-11
2.771967E+3	1.374120E-11	5.687133E-12	3.134140E-11	1.591311E-10	2.068007E-10	7.562755E-11
2.773167E+3	1.341971E-11	6.008063E-12	2.756305E-11	1.594822E-10	2.177975E-10	6.928175E-11
2.774367E+3	1.225472E-11	6.192332E-12	3.011144E-11	1.560870E-10	2.280213E-10	7.043778E-11
2.775567E+3	1.177921E-11	5.587437E-12	2.743199E-11	1.445273E-10	2.283641E-10	7.545393E-11
2.776767E+3	1.367791E-11	5.476539E-12	2.492727E-11	1.649565E-10	2.308106E-10	6.608197E-11
2.777967E+3	1.072400E-11	6.088715E-12	3.006272E-11	1.364027E-10	2.405796E-10	7.405426E-11
2.779167E+3	1.053693E-11	5.157290E-12	2.864402E-11	1.430246E-10	2.339106E-10	7.067581E-11
2.780366E+3	1.171144E-11	6.364839E-12	2.855328E-11	1.440031E-10	2.263982E-10	7.460371E-11
2.781566E+3	9.669358E-12	6.047829E-12	2.652409E-11	1.423766E-10	2.460293E-10	8.043423E-11
2.782766E+3	1.085618E-11	4.997665E-12	2.889045E-11	1.374450E-10	2.449830E-10	7.537104E-11
2.783966E+3	1.077049E-11	4.997665E-12	2.994342E-11	1.490691E-10	2.427410E-10	7.811098E-11
2.785166E+3	1.015887E-11	6.266824E-12	2.609002E-11	1.395006E-10	2.507396E-10	8.361049E-11
2.786366E+3	8.895876E-12	4.502547E-12	2.665851E-11	1.393807E-10	2.449690E-10	7.994079E-11
2.787566E+3	8.746333E-12	6.110559E-12	2.540167E-11	1.375021E-10	2.413133E-10	7.815243E-11
2.788766E+3	9.387633E-12	4.998225E-12	2.703152E-11	1.288533E-10	2.477151E-10	8.311705E-11
2.789966E+3	9.334425E-12	5.211618E-12	2.546104E-11	1.409388E-10	2.550618E-10	7.482775E-11
2.791166E+3	8.769856E-12	4.815636E-12	2.588166E-11	1.390037E-10	2.455213E-10	7.699473E-11
2.792366E+3	6.856036E-12	4.452699E-12	2.583686E-11	1.335563E-10	2.527615E-10	7.747977E-11
2.793566E+3	7.514139E-12	5.430052E-12	2.669659E-11	1.379810E-10	2.492481E-10	7.627726E-11
2.794766E+3	7.337153E-12	5.335958E-12	2.554617E-11	1.308192E-10	2.656486E-10	7.758057E-11
2.795966E+3	6.887961E-12	3.993427E-12	2.395944E-11	1.316229E-10	2.451813E-10	8.142334E-11
2.797165E+3	5.796350E-12	5.048073E-12	2.297761E-11	1.331402E-10	2.505172E-10	7.757442E-11
2.798365E+3	7.189849E-12	4.122247E-12	2.477661E-11	1.315081E-10	2.640871E-10	7.988590E-11
2.799565E+3	6.801148E-12	4.780910E-12	2.446632E-11	1.322933E-10	2.662255E-10	7.960137E-11
2.800765E+3	6.941729E-12	4.355243E-12	2.327669E-11	1.319858E-10	2.586055E-10	8.588276E-11
2.801965E+3	6.484138E-12	4.663852E-12	2.524932E-11	1.361120E-10	2.555917E-10	8.604463E-11
2.803165E+3	5.533109E-12	5.270427E-12	2.578197E-11	1.244470E-10	2.644724E-10	8.376731E-11
2.804365E+3	5.066555E-12	5.963255E-12	2.732949E-11	1.398988E-10	2.533435E-10	7.990494E-11
2.805565E+3	4.767469E-12	6.249461E-12	2.521124E-11	1.239088E-10	2.587455E-10	8.348223E-11
2.806765E+3	4.945016E-12	4.234265E-12	2.614827E-11	1.377671E-10	2.734058E-10	8.436044E-11
2.807965E+3	5.087278E-12	4.374847E-12	2.844518E-11	1.228570E-10	2.646522E-10	8.247127E-11
2.809165E+3	6.238819E-12	4.889567E-12	2.537646E-11	1.340727E-10	2.653859E-10	8.076356E-11
2.810365E+3	4.031513E-12	3.461343E-12	2.515075E-11	1.278983E-10	2.520429E-10	8.254352E-11
2.811565E+3	4.065678E-12	4.728262E-12	2.211059E-11	1.286455E-10	2.694124E-10	8.338701E-11
2.812765E+3	5.116963E-12	4.328359E-12	2.591639E-11	1.361210E-10	2.638703E-10	8.947348E-11
2.813965E+3	4.262829E-12	4.552955E-12	2.680077E-11	1.332656E-10	2.667811E-10	8.286389E-11
2.815164E+3	3.056960E-12	4.704738E-12	2.254130E-11	1.255913E-10	2.791960E-10	8.525378E-11
2.816364E+3	3.362208E-12	3.970463E-12	2.150906E-11	1.226251E-10	2.764152E-10	7.534807E-11
2.817564E+3	4.443177E-12	4.787071E-12	2.342848E-11	1.324031E-10	2.668298E-10	7.889286E-11
2.818764E+3	4.025912E-12	5.295071E-12	2.588558E-11	1.206737E-10	2.707442E-10	8.279388E-11
2.819964E+3	3.956461E-12	4.442617E-12	2.546328E-11	1.280831E-10	2.762712E-10	8.236429E-11
2.821164E+3	3.517352E-12	3.572801E-12	2.369676E-11	1.247338E-10	2.676010E-10	8.081789E-11
2.822364E+3	2.799880E-12	5.856839E-12	2.236935E-11	1.189380E-10	2.737178E-10	8.537868E-11
2.823564E+3	2.641375E-12	3.641692E-12	2.222485E-11	1.165806E-10	2.833866E-10	8.631851E-11
2.824764E+3	4.274591E-12	4.245466E-12	2.537926E-11	1.295383E-10	2.649462E-10	8.038942E-11
2.825964E+3	2.739950E-12	4.181056E-12	2.101618E-11	1.249265E-10	2.739340E-10	8.137125E-11
2.827164E+3	3.503910E-12	4.529431E-12	2.412859E-11	1.342581E-10	2.773303E-10	8.481915E-11
2.828364E+3	2.744991E-12	4.789872E-12	2.197393E-11	1.217872E-10	2.665795E-10	8.189605E-11
2.829564E+3	3.754829E-12	3.599685E-12	2.351865E-11	1.193783E-10	2.676963E-10	8.452567E-11
2.830764E+3	2.748351E-12	4.167054E-12	2.229934E-11	1.178985E-10	2.757341E-10	7.786454E-11
2.831964E+3	3.401974E-12	4.794913E-12	2.371972E-11	1.288925E-10	2.641229E-10	8.123963E-11
2.833163E+3	2.128334E-12	3.832122E-12	2.044209E-11	1.303521E-10	2.771825E-10	8.509751E-11
2.834363E+3	2.273957E-12	4.350203E-12	2.423893E-11	1.221888E-10	2.694062E-10	8.074619E-11
2.835563E+3	2.705225E-12	4.513748E-12	2.343352E-11	1.227774E-10	2.744028E-10	8.567105E-11
2.836763E+3	2.890614E-12	4.664413E-12	2.214028E-11	1.217418E-10	2.638675E-10	8.695645E-11
2.837963E+3	2.282918E-12	4.209621E-12	2.126822E-11	1.294430E-10	2.579608E-10	8.000576E-11
2.839163E+3	2.141216E-12	3.282675E-12	2.020629E-11	1.248951E-10	2.724934E-10	8.142054E-11
2.840363E+3	2.110411E-12	4.541753E-12	2.298433E-11	1.180150E-10	2.716124E-10	8.394710E-11
2.841563E+3	2.140096E-12	4.086961E-12	2.260459E-11	1.239951E-10	2.761609E-10	9.160629E-11
2.842763E+3	1.679704E-12	4.036554E-12	2.322293E-11	1.162994E-10	2.671451E-10	8.200752E-11
2.843963E+3	2.202266E-12	4.727702E-12	2.263819E-11	1.269635E-10	2.722464E-10	8.341669E-11
2.845163E+3	2.024718E-12	3.316280E-12	2.381270E-11	1.219860E-10	2.875794E-10	8.072660E-11
2.846363E+3	1.762037E-12	4.425815E-12	2.435934E-11	1.269736E-10	2.780036E-10	8.799598E-11
2.847563E+3	1.419823E-12	4.500306E-12	2.146145E-11	1.212400E-10	2.712254E-10	8.081285E-11
2.848763E+3	1.087691E-12	3.921176E-12	2.256874E-11	1.244667E-10	2.713721E-10	8.567049E-11
2.849962E+3	1.566006E-12	3.520713E-12	2.462650E-11	1.163863E-10	2.815047E-10	8.207248E-11
2.851162E+3	1.334129E-12	3.824841E-12	2.225005E-11	1.177574E-10	2.727034E-10	8.369954E-11
2.852362E+3	1.555364E-12	4.600002E-12	2.205122E-11	1.287239E-10	2.902639E-10	8.589676E-11
2.853562E+3	2.571363E-12	4.780351E-12	2.066613E-11	1.230452E-10	2.791484E-10	9.104229E-11
2.854762E+3	1.480872E-12	4.390529E-12	2.355114E-11	1.277880E-10	2.773113E-10	8.617568E-11
2.855962E+3	2.089128E-12	4.746746E-12	2.474356E-11	1.245417E-10	2.651484E-10	8.668144E-11
2.857162E+3	9.818341E-13	4.536712E-12	2.429213E-11	1.213571E-10	2.836504E-10	8.736027E-11
2.858362E+3	5.197616E-13	4.233705E-12	2.329686E-11	1.333653E-10	2.721310E-10	8.569961E-11
2.859562E+3	9.067824E-13	5.929091E-12	2.226742E-11	1.163375E-10	2.710646E-10	8.504487E-11
2.860762E+3	7.465972E-13	4.800514E-12	2.316804E-11	1.235397E-10	2.831306E-10	8.439797E-11
2.861962E+3	1.392939E-12	4.880606E-12	2.328005E-11	1.225058E-10	2.791803E-10	8.855774E-11
2.863162E+3	1.835408E-12	4.716500E-12	2.473124E-11	1.167022E-10	2.920248E-10	8.752774E-11
2.864362E+3	1.740193E-12	4.361405E-12	2.235647E-11	1.226357E-10	2.754893E-10	8.246847E-11
2.865562E+3	4.771949E-13	4.052796E-12	2.431397E-11	1.200246E-10	2.789148E-10	8.069410E-11
2.866762E+3	1.736273E-12	4.959578E-12	2.351249E-11	1.169654E-10	2.790593E-10	8.620537E-11
2.867961E+3	5.942533E-13	4.794352E-12	2.107947E-11	1.219956E-10	2.871700E-10	8.435876E-11
2.869161E+3	8.810183E-13	4.786511E-12	2.556969E-11	1.210042E-10	2.865281E-10	8.671841E-11
2.870361E+3	9.443082E-13	4.402291E-12	2.089296E-11	1.221501E-10	2.721456E-10	7.912810E-11
2.871561E+3	3.304518E-13	3.703301E-12	2.426525E-11	1.151205E-10	2.653327E-10	8.911559E-11
2.872761E+3	6.625840E-13	4.051116E-12	2.163508E-11	1.274010E-10	2.737222E-10	8.165578E-11
2.873961E+3	1.091051E-12	5.074957E-12	2.148385E-11	1.266348E-10	2.723842E-10	8.492614E-11
2.875161E+3	9.644714E-13	4.755146E-12	2.226237E-11	1.250996E-10	2.827699E-10	8.428595E-11
2.876361E+3	1.190187E-12	5.707856E-12	2.215820E-11	1.276698E-10	2.805161E-10	8.450438E-11
2.877561E+3	1.068088E-12	4.892368E-12	2.323917E-11	1.226273E-10	2.696902E-10	8.731379E-11
2.878761E+3	3.265313E-13	3.772192E-12	2.348841E-11	1.128835E-10	2.838475E-10	8.015474E-11
2.879961E+3	8.048464E-13	4.193938E-12	2.549184E-11	1.209347E-10	2.790011E-10	8.235532E-11
2.881161E+3	3.916135E-12	4.552955E-12	2.148777E-11	1.222778E-10	2.837949E-10	8.946844E-11
2.882361E+3	5.910608E-12	5.157849E-12	2.319828E-11	1.215721E-10	2.921391E-10	8.064930E-11
2.883561E+3	8.216490E-13	4.424695E-12	2.343688E-11	1.195222E-10	2.830987E-10	8.657111E-11
2.884760E+3	4.223063E-13	4.910291E-12	2.346656E-11	1.154840E-10	2.784925E-10	8.813320E-11
2.885960E+3	4.980302E-12	5.603120E-12	2.258947E-11	1.203220E-10	2.882884E-10	8.127268E-11
2.887160E+3	1.222112E-12	5.681532E-12	2.244104E-11	1.294593E-10	2.797947E-10	8.637172E-11
2.888360E+3	5.022309E-12	4.805554E-12	2.280846E-11	1.198582E-10	2.646645E-10	8.262305E-11
2.889560E+3	4.245466E-13	3.455183E-12	2.448144E-11	1.212674E-10	2.699663E-10	8.492669E-11
2.890760E+3	4.703058E-12	4.587680E-12	2.171405E-11	1.285665E-10	2.892384E-10	8.324979E-11
2.891960E+3	7.113117E-13	4.691856E-12	2.299385E-11	1.190775E-10	2.841981E-10	8.676825E-11
2.893160E+3	5.157849E-12	3.447341E-12	2.529021E-11	1.221569E-10	2.861763E-10	8.745269E-11
2.894360E+3	3.429978E-12	3.975504E-12	2.162331E-11	1.182318E-10	2.869151E-10	8.666353E-11
2.895560E+3	4.682335E-13	3.403654E-12	2.403169E-11	1.193150E-10	2.981858E-10	8.523923E-11
2.896760E+3	4.637528E-13	5.086718E-12	2.465171E-11	1.251522E-10	2.809026E-10	8.348559E-11
2.897960E+3	4.615124E-13	5.866921E-12	2.305994E-11	1.276143E-10	2.817091E-10	8.431563E-11
2.899160E+3	3.936298E-12	3.827081E-12	2.509754E-11	1.239587E-10	2.843740E-10	8.631459E-11
2.900360E+3	4.175455E-12	3.526874E-12	2.260571E-11	1.166490E-10	2.862217E-10	9.091515E-11
2.901560E+3	4.789872E-12	4.570317E-12	2.224557E-11	1.209118E-10	2.821589E-10	8.563520E-11
2.902759E+3	4.779790E-12	4.728822E-12	2.090192E-11	1.274962E-10	2.737687E-10	8.290869E-11
2.903959E+3	4.728262E-12	4.588240E-12	2.028975E-11	1.112060E-10	2.849543E-10	8.413137E-11
2.905159E+3	2.993110E-12	3.955341E-12	2.325317E-11	1.184031E-10	2.745176E-10	8.484380E-11
2.906359E+3	4.883966E-12	4.326679E-12	2.171181E-11	1.253779E-10	2.799527E-10	8.540892E-11
2.907559E+3	3.786194E-12	3.939658E-12	2.534734E-11	1.204301E-10	2.850489E-10	8.856726E-11
2.908759E+3	5.177453E-12	4.831319E-12	2.339487E-11	1.156582E-10	2.975769E-10	7.903625E-11
2.909959E+3	3.590724E-12	4.628567E-12	2.312211E-11	1.196998E-10	2.925681E-10	8.154544E-11
2.911159E+3	4.459420E-12	4.042715E-12	2.184063E-11	1.188848E-10	2.798328E-10	8.892964E-11
2.912359E+3	1.344211E-14	4.447098E-12	2.179414E-11	1.191789E-10	2.874870E-10	7.851760E-11
2.913559E+3	4.503107E-12	3.595204E-12	2.402497E-11	1.227108E-10	2.833054E-10	8.403783E-11
2.914759E+3	1.621455E-12	3.617608E-12	2.195377E-11	1.209398E-10	2.879199E-10	8.302127E-11
2.915959E+3	7.297946E-13	4.617925E-12	2.233743E-11	1.285447E-10	2.915431E-10	8.300111E-11
2.917159E+3	4.156412E-12	4.275151E-12	2.145305E-11	1.231028E-10	2.838649E-10	8.290421E-11
2.918359E+3	5.640086E-12	4.341242E-12	2.383510E-11	1.185572E-10	2.916008E-10	8.615328E-11
2.919558E+3	-8.569346E-14	4.332840E-12	2.345368E-11	1.253298E-10	2.757817E-10	9.015119E-11
2.920758E+3	4.361965E-12	4.681215E-12	2.366708E-11	1.212064E-10	2.796681E-10	9.041108E-11
2.921958E+3	3.590724E-12	4.975821E-12	2.283310E-11	1.209672E-10	2.690450E-10	8.246959E-11
2.923158E+3	3.182980E-12	4.594401E-12	2.411570E-11	1.237033E-10	2.830600E-10	8.207585E-11
2.924358E+3	5.561674E-12	4.296435E-12	2.240464E-11	1.320525E-10	2.698576E-10	8.808390E-11
2.925558E+3	-1.344211E-12	4.652650E-12	2.483038E-11	1.137208E-10	2.877732E-10	7.994807E-11
2.926758E+3	-1.274760E-12	3.567200E-12	2.355226E-11	1.224907E-10	2.943060E-10	8.741181E-11
2.927958E+3	4.600002E-12	3.413736E-12	2.555289E-11	1.240544E-10	2.794116E-10	9.031417E-11
2.929158E+3	5.470379E-12	3.723465E-12	2.244216E-11	1.212467E-10	2.889130E-10	8.585756E-11
2.930358E+3	3.597445E-12	4.751786E-12	2.391799E-11	1.209902E-10	2.790330E-10	8.580715E-11
2.931558E+3	4.864363E-12	4.117206E-12	2.127382E-11	1.249875E-10	2.759217E-10	8.317586E-11
2.932758E+3	-1.254597E-12	4.430855E-12	2.357410E-11	1.317338E-10	2.953293E-10	8.123515E-11
2.933958E+3	2.095849E-12	4.631927E-12	2.326213E-11	1.324389E-10	2.834628E-10	8.354496E-11
2.935158E+3	4.910291E-12	3.413176E-12	2.187087E-11	1.205046E-10	2.825873E-10	8.402831E-11
2.936358E+3	5.213858E-12	5.176892E-12	2.390119E-11	1.286427E-10	2.701461E-10	8.694973E-11
2.937557E+3	5.042472E-12	2.877731E-12	2.129846E-11	1.263021E-10	2.764712E-10	8.474411E-11
2.938757E+3	3.878609E-12	5.980619E-12	2.186247E-11	1.178335E-10	2.964058E-10	8.395270E-11
2.939957E+3	5.924610E-12	4.221943E-12	2.231838E-11	1.283559E-10	2.846602E-10	8.323915E-11
2.941157E+3	-1.304445E-12	3.898212E-12	2.286839E-11	1.190433E-10	2.856230E-10	9.238370E-11
2.942357E+3	4.034874E-12	4.402291E-12	2.184791E-11	1.273545E-10	2.777907E-10	8.626361E-11
2.943557E+3	-1.372215E-13	4.742264E-12	2.134943E-11	1.209661E-10	2.792918E-10	8.498886E-11
2.944757E+3	-4.251067E-13	3.848924E-12	2.113772E-11	1.162199E-10	2.809490E-10	8.474915E-11
2.945957E+3	4.834119E-12	4.467261E-12	2.347048E-11	1.314033E-10	2.708417E-10	8.632635E-11
2.947157E+3	3.073202E-12	4.149691E-12	2.309803E-11	1.229259E-10	2.893739E-10	8.836003E-11
2.948357E+3	7.281143E-15	4.862683E-12	2.265444E-11	1.219748E-10	2.808774E-10	8.627314E-11
2.949557E+3	3.577842E-12	4.305956E-12	2.344416E-11	1.207253E-10	2.838509E-10	8.088958E-11
2.950757E+3	5.297872E-12	4.153612E-12	2.304594E-11	1.170808E-10	2.935762E-10	9.023073E-11
2.951957E+3	-1.786680E-13	4.230344E-12	2.125141E-11	1.223859E-10	2.790493E-10	8.644229E-11
2.953157E+3	-1.512797E-12	4.125608E-12	2.150233E-11	1.253107E-10	2.811933E-10	9.076001E-11
2.954357E+3	3.797956E-12	5.634484E-12	2.389783E-11	1.190993E-10	2.881675E-10	9.330616E-11
2.955556E+3	2.981908E-12	5.069916E-12	2.308682E-11	1.357205E-10	2.833664E-10	8.433581E-11
2.956756E+3	4.535592E-12	4.395010E-12	2.093721E-11	1.195407E-10	2.824036E-10	8.924778E-11
2.957956E+3	-1.457909E-12	3.181299E-12	2.265388E-11	1.220544E-10	2.823644E-10	8.487292E-11
2.959156E+3	-1.068088E-12	4.656571E-12	2.200081E-11	1.226974E-10	2.838789E-10	9.013327E-11
2.960356E+3	4.788751E-12	4.346282E-12	2.267180E-11	1.220152E-10	2.805374E-10	8.887251E-11
2.961556E+3	4.401171E-12	5.253065E-12	2.310363E-11	1.192310E-10	2.819337E-10	8.706063E-11
2.962756E+3	-1.373896E-12	4.618485E-12	2.193864E-11	1.261290E-10	2.901149E-10	8.687019E-11
2.963956E+3	5.059274E-12	4.117206E-12	2.104082E-11	1.277387E-10	2.818121E-10	8.717881E-11
2.965156E+3	4.766908E-12	4.149131E-12	2.218620E-11	1.314364E-10	2.830230E-10	8.417729E-11
2.966356E+3	-5.735300E-13	4.198419E-12	2.427981E-11	1.174202E-10	2.728250E-10	8.604407E-11
2.967556E+3	5.613761E-12	5.027909E-12	2.215652E-11	1.261822E-10	2.847537E-10	9.070624E-11
2.968756E+3	-5.712897E-14	3.723465E-12	1.941769E-11	1.289339E-10	2.859568E-10	8.396222E-11
2.969956E+3	-1.404140E-12	3.898772E-12	2.341448E-11	1.191184E-10	2.820256E-10	8.303584E-11
2.971156E+3	3.953100E-12	4.482944E-12	2.261859E-11	1.212977E-10	2.799443E-10	8.737652E-11
2.972355E+3	3.981105E-12	3.612567E-12	2.571084E-11	1.243563E-10	2.782937E-10	8.685563E-11
0.000000E+0	0.000000E+0	0.000000E+0	0.000000E+0	0.000000E+0	0.000000E+0	0.000000E+0
0.000000E+0	0.000000E+0	0.000000E+0	0.000000E+0	0.000000E+0	0.000000E+0	0.000000E+0
0.000000E+0	0.000000E+0	0.000000E+0	0.000000E+0	0.000000E+0	0.000000E+0	0.000000E+0
0.000000E+0	0.000000E+0	0.000000E+0	0.000000E+0	0.000000E+0	0.000000E+0	0.000000E+0
0.000000E+0	0.000000E+0	0.000000E+0	0.000000E+0	0.000000E+0	0.000000E+0	0.000000E+0
0.000000E+0	0.000000E+0	0.000000E+0	0.000000E+0	0.000000E+0	0.000000E+0	0.000000E+0
0.000000E+0	0.000000E+0	0.000000E+0	0.000000E+0	0.000000E+0	0.000000E+0	0.000000E+0
0.000000E+0	0.000000E+0	0.000000E+0	0.000000E+0	0.000000E+0	0.000000E+0	0.000000E+0
0.000000E+0	0.000000E+0	0.000000E+0	0.000000E+0	0.000000E+0	0.000000E+0	0.000000E+0
0.000000E+0	0.000000E+0	0.000000E+0	0.000000E+0	0.000000E+0	0.000000E+0	0.000000E+0
0.000000E+0	0.000000E+0	0.000000E+0	0.000000E+0	0.000000E+0	0.000000E+0	0.000000E+0
0.000000E+0	0.000000E+0	0.000000E+0	0.000000E+0	0.000000E+0	0.000000E+0	0.000000E+0
0.000000E+0	0.000000E+0	0.000000E+0	0.000000E+0	0.000000E+0	0.000000E+0	0.000000E+0
0.000000E+0	0.000000E+0	0.000000E+0	0.000000E+0	0.000000E+0	0.000000E+0	0.000000E+0
0.000000E+0	0.000000E+0	0.000000E+0	0.000000E+0	0.000000E+0	0.000000E+0	0.000000E+0
0.000000E+0	0.000000E+0	0.000000E+0	0.000000E+0	0.000000E+0	0.000000E+0	0.000000E+0
0.000000E+0	0.000000E+0	0.000000E+0	0.000000E+0	0.000000E+0	0.000000E+0	0.000000E+0
0.000000E+0	0.000000E+0	0.000000E+0	0.000000E+0	0.000000E+0	0.000000E+0	0.000000E+0
0.000000E+0	0.000000E+0	0.000000E+0	0.000000E+0	0.000000E+0	0.000000E+0	0.000000E+0
0.000000E+0	0.000000E+0	0.000000E+0	0.000000E+0	0.000000E+0	0.000000E+0	0.000000E+0
0.000000E+0	0.000000E+0	0.000000E+0	0.000000E+0	0.000000E+0	0.000000E+0	0.000000E+0
0.000000E+0	0.000000E+0	0.000000E+0	0.000000E+0	0.000000E+0	0.000000E+0	0.000000E+0
0.000000E+0	0.000000E+0	0.000000E+0	0.000000E+0	0.000000E+0	0.000000E+0	0.000000E+0
0.000000E+0	0.000000E+0	0.000000E+0	0.000000E+0	0.000000E+0	0.000000E+0	0.000000E+0
0.000000E+0	0.000000E+0	0.000000E+0	0.000000E+0	0.000000E+0	0.000000E+0	0.000000E+0
0.000000E+0	0.000000E+0	0.000000E+0	0.000000E+0	0.000000E+0	0.000000E+0	0.000000E+0
0.000000E+0	0.000000E+0	0.000000E+0	0.000000E+0	0.000000E+0	0.000000E+0	0.000000E+0
0.000000E+0	0.000000E+0	0.000000E+0	0.000000E+0	0.000000E+0	0.000000E+0	0.000000E+0
0.000000E+0	0.000000E+0	0.000000E+0	0.000000E+0	0.000000E+0	0.000000E+0	0.000000E+0
0.000000E+0	0.000000E+0	0.000000E+0	0.000000E+0	0.000000E+0	0.000000E+0	0.000000E+0
0.000000E+0	0.000000E+0	0.000000E+0	0.000000E+0	0.000000E+0	0.000000E+0	0.000000E+0
0.000000E+0	0.000000E+0	0.000000E+0	0.000000E+0	0.000000E+0	0.000000E+0	0.000000E+0
0.000000E+0	0.000000E+0	0.000000E+0	0.000000E+0	0.000000E+0	0.000000E+0	0.000000E+0
0.000000E+0	0.000000E+0	0.000000E+0	0.000000E+0	0.000000E+0	0.000000E+0	0.000000E+0
0.000000E+0	0.000000E+0	0.000000E+0	0.000000E+0	0.000000E+0	0.000000E+0	0.000000E+0
0.000000E+0	0.000000E+0	0.000000E+0	0.000000E+0	0.000000E+0	0.000000E+0	0.000000E+0
0.000000E+0	0.000000E+0	0.000000E+0	0.000000E+0	0.000000E+0	0.000000E+0	0.000000E+0
0.000000E+0	0.000000E+0	0.000000E+0	0.000000E+0	0.000000E+0	0.000000E+0	0.000000E+0
0.000000E+0	0.000000E+0	0.000000E+0	0.000000E+0	0.000000E+0	0.000000E+0	0.000000E+0
0.000000E+0	0.000000E+0	0.000000E+0	0.000000E+0	0.000000E+0	0.000000E+0	0.000000E+0
0.000000E+0	0.000000E+0	0.000000E+0	0.000000E+0	0.000000E+0	0.000000E+0	0.000000E+0
0.000000E+0	0.000000E+0	0.000000E+0	0.000000E+0	0.000000E+0	0.000000E+0	0.000000E+0
0.000000E+0	0.000000E+0	0.000000E+0	0.000000E+0	0.000000E+0	0.000000E+0	0.000000E+0
0.000000E+0	0.000000E+0	0.000000E+0	0.000000E+0	0.000000E+0	0.000000E+0	0.000000E+0
0.000000E+0	0.000000E+0	0.000000E+0	0.000000E+0	0.000000E+0	0.000000E+0	0.000000E+0
0.000000E+0	0.000000E+0	0.000000E+0	0.000000E+0	0.000000E+0	0.000000E+0	0.000000E+0
0.000000E+0	0.000000E+0	0.000000E+0	0.000000E+0	0.000000E+0	0.000000E+0	0.000000E+0
0.000000E+0	0.000000E+0	0.000000E+0	0.000000E+0	0.000000E+0	0.000000E+0	0.000000E+0
0.000000E+0	0.000000E+0	0.000000E+0	0.000000E+0	0.000000E+0	0.000000E+0	0.000000E+0
0.000000E+0	0.000000E+0	0.000000E+0	0.000000E+0	0.000000E+0	0.000000E+0	0.000000E+0
0.000000E+0	0.000000E+0	0.000000E+0	0.000000E+0	0.000000E+0	0.000000E+0	0.000000E+0
0.000000E+0	0.000000E+0	0.000000E+0	0.000000E+0	0.000000E+0	0.000000E+0	0.000000E+0
0.000000E+0	0.000000E+0	0.000000E+0	0.000000E+0	0.000000E+0	0.000000E+0	0.000000E+0
0.000000E+0	0.000000E+0	0.000000E+0	0.000000E+0	0.000000E+0	0.000000E+0	0.000000E+0
0.000000E+0	0.000000E+0	0.000000E+0	0.000000E+0	0.000000E+0	0.000000E+0	0.000000E+0
0.000000E+0	0.000000E+0	0.000000E+0	0.000000E+0	0.000000E+0	0.000000E+0	0.000000E+0
0.000000E+0	0.000000E+0	0.000000E+0	0.000000E+0	0.000000E+0	0.000000E+0	0.000000E+0
0.000000E+0	0.000000E+0	0.000000E+0	0.000000E+0	0.000000E+0	0.000000E+0	0.000000E+0
0.000000E+0	0.000000E+0	0.000000E+0	0.000000E+0	0.000000E+0	0.000000E+0	0.000000E+0
0.000000E+0	0.000000E+0	0.000000E+0	0.000000E+0	0.000000E+0	0.000000E+0	0.000000E+0
0.000000E+0	0.000000E+0	0.000000E+0	0.000000E+0	0.000000E+0	0.000000E+0	0.000000E+0
0.000000E+0	0.000000E+0	0.000000E+0	0.000000E+0	0.000000E+0	0.000000E+0	0.000000E+0
0.000000E+0	0.000000E+0	0.000000E+0	0.000000E+0	0.000000E+0	0.000000E+0	0.000000E+0
0.000000E+0	0.000000E+0	0.000000E+0	0.000000E+0	0.000000E+0	0.000000E+0	0.000000E+0
0.000000E+0	0.000000E+0	0.000000E+0	0.000000E+0	0.000000E+0	0.000000E+0	0.000000E+0
0.000000E+0	0.000000E+0	0.000000E+0	0.000000E+0	0.000000E+0	0.000000E+0	0.000000E+0
0.000000E+0	0.000000E+0	0.000000E+0	0.000000E+0	0.000000E+0	0.000000E+0	0.000000E+0
0.000000E+0	0.000000E+0	0.000000E+0	0.000000E+0	0.000000E+0	0.000000E+0	0.000000E+0
0.000000E+0	0.000000E+0	0.000000E+0	0.000000E+0	0.000000E+0	0.000000E+0	0.000000E+0
0.000000E+0	0.000000E+0	0.000000E+0	0.000000E+0	0.000000E+0	0.000000E+0	0.000000E+0
0.000000E+0	0.000000E+0	0.000000E+0	0.000000E+0	0.000000E+0	0.000000E+0	0.000000E+0
0.000000E+0	0.000000E+0	0.000000E+0	0.000000E+0	0.000000E+0	0.000000E+0	0.000000E+0
0.000000E+0	0.000000E+0	0.000000E+0	0.000000E+0	0.000000E+0	0.000000E+0	0.000000E+0
0.000000E+0	0.000000E+0	0.000000E+0	0.000000E+0	0.000000E+0	0.000000E+0	0.000000E+0
0.000000E+0	0.000000E+0	0.000000E+0	0.000000E+0	0.000000E+0	0.000000E+0	0.000000E+0
0.000000E+0	0.000000E+0	0.000000E+0	0.000000E+0	0.000000E+0	0.000000E+0	0.000000E+0
0.000000E+0	0.000000E+0	0.000000E+0	0.000000E+0	0.000000E+0	0.000000E+0	0.000000E+0
0.000000E+0	0.000000E+0	0.000000E+0	0.000000E+0	0.000000E+0	0.000000E+0	0.000000E+0
0.000000E+0	0.000000E+0	0.000000E+0	0.000000E+0	0.000000E+0	0.000000E+0	0.000000E+0
0.000000E+0	0.000000E+0	0.000000E+0	0.000000E+0	0.000000E+0	0.000000E+0	0.000000E+0
0.000000E+0	0.000000E+0	0.000000E+0	0.000000E+0	0.000000E+0	0.000000E+0	0.000000E+0
0.000000E+0	0.000000E+0	0.000000E+0	0.000000E+0	0.000000E+0	0.000000E+0	0.000000E+0
0.000000E+0	0.000000E+0	0.000000E+0	0.000000E+0	0.000000E+0	0.000000E+0	0.000000E+0
0.000000E+0	0.000000E+0	0.000000E+0	0.000000E+0	0.000000E+0	0.000000E+0	0.000000E+0
0.000000E+0	0.000000E+0	0.000000E+0	0.000000E+0	0.000000E+0	0.000000E+0	0.000000E+0
0.000000E+0	0.000000E+0	0.000000E+0	0.000000E+0	0.000000E+0	0.000000E+0	0.000000E+0
0.000000E+0	0.000000E+0	0.000000E+0	0.000000E+0	0.000000E+0	0.000000E+0	0.000000E+0
0.000000E+0	0.000000E+0	0.000000E+0	0.000000E+0	0.000000E+0	0.000000E+0	0.000000E+0
0.000000E+0	0.000000E+0	0.000000E+0	0.000000E+0	0.000000E+0	0.000000E+0	0.000000E+0
0.000000E+0	0.000000E+0	0.000000E+0	0.000000E+0	0.000000E+0	0.000000E+0	0.000000E+0
0.000000E+0	0.000000E+0	0.000000E+0	0.000000E+0	0.000000E+0	0.000000E+0	0.000000E+0
0.000000E+0	0.000000E+0	0.000000E+0	0.000000E+0	0.000000E+0	0.000000E+0	0.000000E+0
0.000000E+0	0.000000E+0	0.000000E+0	0.000000E+0	0.000000E+0	0.000000E+0	0.000000E+0
0.000000E+0	0.000000E+0	0.000000E+0	0.000000E+0	0.000000E+0	0.000000E+0	0.000000E+0
0.000000E+0	0.000000E+0	0.000000E+0	0.000000E+0	0.000000E+0	0.000000E+0	0.000000E+0
0.000000E+0	0.000000E+0	0.000000E+0	0.000000E+0	0.000000E+0	0.000000E+0	0.000000E+0
0.000000E+0	0.000000E+0	0.000000E+0	0.000000E+0	0.000000E+0	0.000000E+0	0.000000E+0
0.000000E+0	0.000000E+0	0.000000E+0	0.000000E+0	0.000000E+0	0.000000E+0	0.000000E+0
0.000000E+0	0.000000E+0	0.000000E+0	0.000000E+0	0.000000E+0	0.000000E+0	0.000000E+0
0.000000E+0	0.000000E+0	0.000000E+0	0.000000E+0	0.000000E+0	0.000000E+0	0.000000E+0
0.000000E+0	0.000000E+0	0.000000E+0	0.000000E+0	0.000000E+0	0.000000E+0	0.000000E+0
0.000000E+0	0.000000E+0	0.000000E+0	0.000000E+0	0.000000E+0	0.000000E+0	0.000000E+0
0.000000E+0	0.000000E+0	0.000000E+0	0.000000E+0	0.000000E+0	0.000000E+0	0.000000E+0
0.000000E+0	0.000000E+0	0.000000E+0	0.000000E+0	0.000000E+0	0.000000E+0	0.000000E+0
0.000000E+0	0.000000E+0	0.000000E+0	0.000000E+0	0.000000E+0	0.000000E+0	0.000000E+0
0.000000E+0	0.000000E+0	0.000000E+0	0.000000E+0	0.000000E+0	0.000000E+0	0.000000E+0
0.000000E+0	0.000000E+0	0.000000E+0	0.000000E+0	0.000000E+0	0.000000E+0	0.000000E+0
0.000000E+0	0.000000E+0	0.000000E+0	0.000000E+0	0.000000E+0	0.000000E+0	0.000000E+0
0.000000E+0	0.000000E+0	0.000000E+0	0.000000E+0	0.000000E+0	0.000000E+0	0.000000E+0
0.000000E+0	0.000000E+0	0.000000E+0	0.000000E+0	0.000000E+0	0.000000E+0	0.000000E+0
0.000000E+0	0.000000E+0	0.000000E+0	0.000000E+0	0.000000E+0	0.000000E+0	0.000000E+0
0.000000E+0	0.000000E+0	0.000000E+0	0.000000E+0	0.000000E+0	0.000000E+0	0.000000E+0
0.000000E+0	0.000000E+0	0.000000E+0	0.000000E+0	0.000000E+0	0.000000E+0	0.000000E+0
0.000000E+0	0.000000E+0	0.000000E+0	0.000000E+0	0.000000E+0	0.000000E+0	0.000000E+0
0.000000E+0	0.000000E+0	0.000000E+0	0.000000E+0	0.000000E+0	0.000000E+0	0.000000E+0
0.000000E+0	0.000000E+0	0.000000E+0	0.000000E+0	0.000000E+0	0.000000E+0	0.000000E+0
0.000000E+0	0.000000E+0	0.000000E+0	0.000000E+0	0.000000E+0	0.000000E+0	0.000000E+0
0.000000E+0	0.000000E+0	0.000000E+0	0.000000E+0	0.000000E+0	0.000000E+0	0.000000E+0
0.000000E+0	0.000000E+0	0.000000E+0	0.000000E+0	0.000000E+0	0.000000E+0	0.000000E+0
0.000000E+0	0.000000E+0	0.000000E+0	0.000000E+0	0.000000E+0	0.000000E+0	0.000000E+0
0.000000E+0	0.000000E+0	0.000000E+0	0.000000E+0	0.000000E+0	0.000000E+0	0.000000E+0
0.000000E+0	0.000000E+0	0.000000E+0	0.000000E+0	0.000000E+0	0.000000E+0	0.000000E+0
0.000000E+0	0.000000E+0	0.000000E+0	0.000000E+0	0.000000E+0	0.000000E+0	0.000000E+0
0.000000E+0	0.000000E+0	0.000000E+0	0.000000E+0	0.000000E+0	0.000000E+0	0.000000E+0
0.000000E+0	0.000000E+0	0.000000E+0	0.000000E+0	0.000000E+0	0.000000E+0	0.000000E+0
0.000000E+0	0.000000E+0	0.000000E+0	0.000000E+0	0.000000E+0	0.000000E+0	0.000000E+0
0.000000E+0	0.000000E+0	0.000000E+0	0.000000E+0	0.000000E+0	0.000000E+0	0.000000E+0
0.000000E+0	0.000000E+0	0.000000E+0	0.000000E+0	0.000000E+0	0.000000E+0	0.000000E+0
0.000000E+0	0.000000E+0	0.000000E+0	0.000000E+0	0.000000E+0	0.000000E+0	0.000000E+0
0.000000E+0	0.000000E+0	0.000000E+0	0.000000E+0	0.000000E+0	0.000000E+0	0.000000E+0
0.000000E+0	0.000000E+0	0.000000E+0	0.000000E+0	0.000000E+0	0.000000E+0	0.000000E+0
0.000000E+0	0.000000E+0	0.000000E+0	0.000000E+0	0.000000E+0	0.000000E+0	0.000000E+0
0.000000E+0	0.000000E+0	0.000000E+0	0.000000E+0	0.000000E+0	0.000000E+0	0.000000E+0
0.000000E+0	0.000000E+0	0.000000E+0	0.000000E+0	0.000000E+0	0.000000E+0	0.000000E+0
0.000000E+0	0.000000E+0	0.000000E+0	0.000000E+0	0.000000E+0	0.000000E+0	0.000000E+0
0.000000E+0	0.000000E+0	0.000000E+0	0.000000E+0	0.000000E+0	0.000000E+0	0.000000E+0
0.000000E+0	0.000000E+0	0.000000E+0	0.000000E+0	0.000000E+0	0.000000E+0	0.000000E+0
0.000000E+0	0.000000E+0	0.000000E+0	0.000000E+0	0.000000E+0	0.000000E+0	0.000000E+0
0.000000E+0	0.000000E+0	0.000000E+0	0.000000E+0	0.000000E+0	0.000000E+0	0.000000E+0
0.000000E+0	0.000000E+0	0.000000E+0	0.000000E+0	0.000000E+0	0.000000E+0	0.000000E+0
0.000000E+0	0.000000E+0	0.000000E+0	0.000000E+0	0.000000E+0	0.000000E+0	0.000000E+0
0.000000E+0	0.000000E+0	0.000000E+0	0.000000E+0	0.000000E+0	0.000000E+0	0.000000E+0
0.000000E+0	0.000000E+0	0.000000E+0	0.000000E+0	0.000000E+0	0.000000E+0	0.000000E+0
0.000000E+0	0.000000E+0	0.000000E+0	0.000000E+0	0.000000E+0	0.000000E+0	0.000000E+0
0.000000E+0	0.000000E+0	0.000000E+0	0.000000E+0	0.000000E+0	0.000000E+0	0.000000E+0
0.000000E+0	0.000000E+0	0.000000E+0	0.000000E+0	0.000000E+0	0.000000E+0	0.000000E+0
0.000000E+0	0.000000E+0	0.000000E+0	0.000000E+0	0.000000E+0	0.000000E+0	0.000000E+0
0.000000E+0	0.000000E+0	0.000000E+0	0.000000E+0	0.000000E+0	0.000000E+0	0.000000E+0
0.000000E+0	0.000000E+0	0.000000E+0	0.000000E+0	0.000000E+0	0.000000E+0	0.000000E+0
0.000000E+0	0.000000E+0	0.000000E+0	0.000000E+0	0.000000E+0	0.000000E+0	0.000000E+0
0.000000E+0	0.000000E+0	0.000000E+0	0.000000E+0	0.000000E+0	0.000000E+0	0.000000E+0
0.000000E+0	0.000000E+0	0.000000E+0	0.000000E+0	0.000000E+0	0.000000E+0	0.000000E+0
0.000000E+0	0.000000E+0	0.000000E+0	0.000000E+0	0.000000E+0	0.000000E+0	0.000000E+0
0.000000E+0	0.000000E+0	0.000000E+0	0.000000E+0	0.000000E+0	0.000000E+0	0.000000E+0
0.000000E+0	0.000000E+0	0.000000E+0	0.000000E+0	0.000000E+0	0.000000E+0	0.000000E+0
0.000000E+0	0.000000E+0	0.000000E+0	0.000000E+0	0.000000E+0	0.000000E+0	0.000000E+0
0.000000E+0	0.000000E+0	0.000000E+0	0.000000E+0	0.000000E+0	0.000000E+0	0.000000E+0
0.000000E+0	0.000000E+0	0.000000E+0	0.000000E+0	0.000000E+0	0.000000E+0	0.000000E+0
0.000000E+0	0.000000E+0	0.000000E+0	0.000000E+0	0.000000E+0	0.000000E+0	0.000000E+0
0.000000E+0	0.000000E+0	0.000000E+0	0.000000E+0	0.000000E+0	0.000000E+0	0.000000E+0
0.000000E+0	0.000000E+0	0.000000E+0	0.000000E+0	0.000000E+0	0.000000E+0	0.000000E+0
0.000000E+0	0.000000E+0	0.000000E+0	0.000000E+0	0.000000E+0	0.000000E+0	0.000000E+0
0.000000E+0	0.000000E+0	0.000000E+0	0.000000E+0	0.000000E+0	0.000000E+0	0.000000E+0
0.000000E+0	0.000000E+0	0.000000E+0	0.000000E+0	0.000000E+0	0.000000E+0	0.000000E+0
0.000000E+0	0.000000E+0	0.000000E+0	0.000000E+0	0.000000E+0	0.000000E+0	0.000000E+0
0.000000E+0	0.000000E+0	0.000000E+0	0.000000E+0	0.000000E+0	0.000000E+0	0.000000E+0
0.000000E+0	0.000000E+0	0.000000E+0	0.000000E+0	0.000000E+0	0.000000E+0	0.000000E+0
0.000000E+0	0.000000E+0	0.000000E+0	0.000000E+0	0.000000E+0	0.000000E+0	0.000000E+0
0.000000E+0	0.000000E+0	0.000000E+0	0.000000E+0	0.000000E+0	0.000000E+0	0.000000E+0
0.000000E+0	0.000000E+0	0.000000E+0	0.000000E+0	0.000000E+0	0.000000E+0	0.000000E+0
0.000000E+0	0.000000E+0	0.000000E+0	0.000000E+0	0.000000E+0	0.000000E+0	0.000000E+0
0.000000E+0	0.000000E+0	0.000000E+0	0.000000E+0	0.000000E+0	0.000000E+0	0.000000E+0
0.000000E+0	0.000000E+0	0.000000E+0	0.000000E+0	0.000000E+0	0.000000E+0	0.000000E+0
0.000000E+0	0.000000E+0	0.000000E+0	0.000000E+0	0.000000E+0	0.000000E+0	0.000000E+0
0.000000E+0	0.000000E+0	0.000000E+0	0.000000E+0	0.000000E+0	0.000000E+0	0.000000E+0
0.000000E+0	0.000000E+0	0.000000E+0	0.000000E+0	0.000000E+0	0.000000E+0	0.000000E+0
0.000000E+0	0.000000E+0	0.000000E+0	0.000000E+0	0.000000E+0	0.000000E+0	0.000000E+0
0.000000E+0	0.000000E+0	0.000000E+0	0.000000E+0	0.000000E+0	0.000000E+0	0.000000E+0
0.000000E+0	0.000000E+0	0.000000E+0	0.000000E+0	0.000000E+0	0.000000E+0	0.000000E+0
0.000000E+0	0.000000E+0	0.000000E+0	0.000000E+0	0.000000E+0	0.000000E+0	0.000000E+0
0.000000E+0	0.000000E+0	0.000000E+0	0.000000E+0	0.000000E+0	0.000000E+0	0.000000E+0
0.000000E+0	0.000000E+0	0.000000E+0	0.000000E+0	0.000000E+0	0.000000E+0	0.000000E+0
0.000000E+0	0.000000E+0	0.000000E+0	0.000000E+0	0.000000E+0	0.000000E+0	0.000000E+0
0.000000E+0	0.000000E+0	0.000000E+0	0.000000E+0	0.000000E+0	0.000000E+0	0.000000E+0
0.000000E+0	0.000000E+0	0.000000E+0	0.000000E+0	0.000000E+0	0.000000E+0	0.000000E+0
0.000000E+0	0.000000E+0	0.000000E+0	0.000000E+0	0.000000E+0	0.000000E+0	0.000000E+0
0.000000E+0	0.000000E+0	0.000000E+0	0.000000E+0	0.000000E+0	0.000000E+0	0.000000E+0
0.000000E+0	0.000000E+0	0.000000E+0	0.000000E+0	0.000000E+0	0.000000E+0	0.000000E+0
0.000000E+0	0.000000E+0	0.000000E+0	0.000000E+0	0.000000E+0	0.000000E+0	0.000000E+0
0.000000E+0	0.000000E+0	0.000000E+0	0.000000E+0	0.000000E+0	0.000000E+0	0.000000E+0
0.000000E+0	0.000000E+0	0.000000E+0	0.000000E+0	0.000000E+0	0.000000E+0	0.000000E+0
0.000000E+0	0.000000E+0	0.000000E+0	0.000000E+0	0.000000E+0	0.000000E+0	0.000000E+0
0.000000E+0	0.000000E+0	0.000000E+0	0.000000E+0	0.000000E+0	0.000000E+0	0.000000E+0
0.000000E+0	0.000000E+0	0.000000E+0	0.000000E+0	0.000000E+0	0.000000E+0	0.000000E+0
0.000000E+0	0.000000E+0	0.000000E+0	0.000000E+0	0.000000E+0	0.000000E+0	0.000000E+0
0.000000E+0	0.000000E+0	0.000000E+0	0.000000E+0	0.000000E+0	0.000000E+0	0.000000E+0
0.000000E+0	0.000000E+0	0.000000E+0	0.000000E+0	0.000000E+0	0.000000E+0	0.000000E+0
0.000000E+0	0.000000E+0	0.000000E+0	0.000000E+0	0.000000E+0	0.000000E+0	0.000000E+0
0.000000E+0	0.000000E+0	0.000000E+0	0.000000E+0	0.000000E+0	0.000000E+0	0.000000E+0
0.000000E+0	0.000000E+0	0.000000E+0	0.000000E+0	0.000000E+0	0.000000E+0	0.000000E+0
