# Supplementary material for: An in vitro lung model to assess true shunt fraction by multiple inert gas elimination
Source: PLoS One. 2017 Sep 6;12(9):e0184212. doi: 10.1371/journal.pone.0184212 (PMC5587330; doi:10.1371/journal.pone.0184212)
Supplement: S1 Data — Data sets pertaining to MMIMS-MIGET derived IVLM shunt fractions with blood and saline as priming fluids. (ZIP) [file pone.0184212.s001.zip › IVLMData/Data_Blood/dataBernExpt04Set03_Dec14_2011.txt]

Bern	Wednesday, December 14, 2011
11:18 AM	Expt04	Set# 3

Sample Temperature (degC)	37.00
Samples Type:	all 3

Cardiac Output (ml/min)	2500.0
Minute Ventilation (ml/min)	2500.0
Description: T2_IVLM_141211
Comment: T2_IVLM_141211

solubility method: default
species: pig
solubilities: 
0.007200	0.07000	0.3970	1.260	10.90	378.0
smoothing: 40.0
weights: 
10.0	2.00	70.0	70.0	50.0	50.0


valve times:
3.697402E+3	4.178374E+3

3.662437E+3	5.772266E-12	1.361014E-12	5.318035E-12	4.804995E-12	2.447584E-12	5.770585E-12
3.663637E+3	3.561039E-12	4.877245E-12	3.334203E-12	4.131768E-12	2.500793E-12	3.769952E-12
3.664837E+3	3.626009E-12	7.325950E-13	3.877489E-12	4.915332E-12	7.421165E-13	4.950617E-12
3.666037E+3	-2.441983E-13	3.987826E-13	4.872765E-12	3.745868E-12	4.638088E-12	5.390847E-12
3.667237E+3	5.927971E-12	4.633047E-12	4.234265E-12	4.186097E-12	5.369003E-12	4.691296E-12
3.668437E+3	2.142336E-12	8.530139E-13	-1.274200E-12	5.050873E-12	-1.844369E-12	3.216025E-12
3.669637E+3	4.314357E-12	4.439257E-12	3.880849E-12	2.005115E-13	3.724585E-13	5.178573E-12
3.670837E+3	-3.534155E-13	7.129919E-13	4.439817E-12	4.480143E-12	1.378936E-12	5.469259E-12
3.672036E+3	4.896288E-12	9.179841E-13	4.883966E-13	5.419970E-12	3.485427E-12	3.050799E-12
3.673236E+3	3.815319E-12	1.565446E-12	1.215391E-13	-3.483747E-13	4.501427E-12	3.065921E-12
3.674436E+3	3.322441E-12	1.076489E-12	-9.291859E-13	1.252357E-12	4.853162E-12	4.063998E-12
3.675636E+3	4.789872E-12	8.843788E-13	-2.150738E-13	-4.038234E-13	2.191064E-12	3.802437E-12
3.676836E+3	4.327239E-12	2.499672E-12	3.247950E-12	1.720590E-12	3.540316E-12	4.968540E-12
3.678036E+3	3.030076E-12	1.215951E-12	4.883407E-12	-1.353732E-12	7.818827E-13	4.058957E-12
3.679236E+3	4.512629E-12	8.401319E-13	5.381325E-12	4.371486E-12	5.550472E-12	3.575602E-12
3.680436E+3	4.004069E-12	5.511265E-13	-1.064167E-13	3.908854E-12	5.128725E-12	3.989506E-12
3.681636E+3	4.626326E-12	9.644714E-13	4.648730E-12	-1.857252E-12	6.777064E-13	4.979182E-12
3.682836E+3	-1.358213E-12	1.206989E-12	-2.817242E-13	4.375967E-12	3.310680E-12	4.108245E-12
3.684036E+3	4.930454E-12	4.271231E-12	8.037262E-13	-2.817242E-13	5.492782E-12	3.925096E-12
3.685236E+3	3.773312E-12	1.687545E-12	-1.074809E-12	-1.288762E-12	3.242909E-13	5.190895E-12
3.686436E+3	2.125534E-12	9.695122E-13	3.419337E-12	3.440620E-12	2.744431E-13	4.557996E-12
3.687636E+3	5.001025E-12	8.748573E-13	4.818996E-12	2.296360E-14	3.357727E-12	3.857886E-12
3.688835E+3	1.268039E-12	3.674177E-13	-1.215391E-13	4.615124E-12	5.351080E-12	4.760747E-12
3.690035E+3	-1.601291E-12	8.950205E-13	5.404289E-12	-2.044321E-13	5.426132E-12	3.954221E-12
3.691235E+3	5.430613E-12	1.382857E-12	5.321396E-12	4.595521E-12	4.764668E-12	5.416050E-12
3.692435E+3	3.054719E-12	1.033362E-12	5.092319E-12	4.912531E-12	5.236262E-12	4.533352E-12
3.693635E+3	4.868844E-12	1.297164E-12	3.377330E-12	4.744505E-12	3.745308E-12	5.482701E-12
3.694835E+3	1.341411E-12	7.891639E-13	4.356364E-12	3.853405E-12	3.617048E-12	3.589044E-12
3.696035E+3	3.772752E-12	1.047924E-12	-5.124805E-13	4.452139E-12	5.175773E-12	3.980545E-12
3.697235E+3	5.035750E-12	4.957338E-12	-2.352369E-13	-2.968466E-13	5.456377E-12	5.833875E-12
3.698439E+3	4.349083E-12	1.007038E-12	1.032242E-12	4.349643E-12	4.976381E-12	3.779473E-12
3.699639E+3	1.232193E-14	1.146500E-12	4.895728E-12	1.917181E-12	6.054550E-13	4.847001E-12
3.700839E+3	3.040157E-12	9.807139E-13	4.811155E-12	5.515186E-12	8.317305E-13	4.923733E-12
3.702039E+3	4.319398E-12	7.197130E-13	-2.083527E-13	1.366615E-12	3.290516E-12	4.603362E-12
3.703239E+3	8.126875E-13	1.291563E-12	-6.670647E-13	3.485987E-12	2.373653E-12	4.408452E-12
3.704439E+3	3.731866E-12	6.166008E-12	5.556072E-12	5.722418E-12	4.603923E-12	4.144651E-12
3.705639E+3	5.891565E-12	1.560405E-12	-1.000317E-12	4.653211E-12	4.925413E-12	5.735300E-12
3.706838E+3	4.353003E-12	1.334690E-12	4.517109E-12	4.704738E-12	4.593281E-12	4.647610E-12
3.708038E+3	8.905398E-13	2.163620E-12	-2.352369E-14	1.152661E-12	4.963499E-12	8.871793E-12
3.709238E+3	5.010547E-12	1.985512E-12	5.388046E-12	2.233631E-12	1.001437E-11	1.649123E-11
3.710438E+3	1.306685E-12	1.996713E-12	1.122976E-12	2.912457E-12	1.881671E-11	2.586542E-11
3.711638E+3	4.256668E-12	1.963668E-12	1.767077E-12	7.070550E-12	2.922259E-11	3.585963E-11
3.712838E+3	5.256426E-12	3.825400E-12	1.904299E-12	8.098311E-12	3.688067E-11	4.424639E-11
3.714038E+3	2.363571E-13	3.768832E-12	3.613687E-12	9.703524E-12	5.045664E-11	5.273788E-11
3.715238E+3	4.515989E-12	4.520470E-12	3.990626E-12	1.508093E-11	4.966075E-11	6.264527E-11
3.716438E+3	4.093123E-12	4.103204E-12	5.186975E-12	1.565166E-11	6.521440E-11	7.019750E-11
3.717638E+3	2.258275E-12	6.481897E-12	5.477660E-12	1.865877E-11	7.101243E-11	7.786510E-11
3.718838E+3	4.807794E-12	4.388849E-12	5.645686E-12	2.086607E-11	7.322198E-11	8.169611E-11
3.720038E+3	4.301475E-12	4.501427E-12	5.558872E-12	2.028414E-11	8.322850E-11	8.245782E-11
3.721238E+3	5.368443E-12	4.716500E-12	5.977818E-12	2.465843E-11	8.847036E-11	8.764648E-11
3.722438E+3	5.784588E-12	4.780910E-12	7.742095E-12	2.570412E-11	8.526665E-11	9.362149E-11
3.723638E+3	5.134886E-12	4.605603E-12	8.161041E-12	2.933685E-11	9.854971E-11	9.673839E-11
3.724837E+3	4.222503E-12	5.305153E-12	8.111753E-12	3.142317E-11	9.596659E-11	1.008455E-10
3.726037E+3	2.677220E-13	5.143287E-12	8.765376E-12	3.271250E-11	1.058409E-10	9.662301E-11
3.727237E+3	5.142727E-12	4.729943E-12	8.224332E-12	2.970874E-11	1.092793E-10	1.040604E-10
3.728437E+3	4.019751E-12	4.968540E-12	9.690081E-12	3.404886E-11	1.158396E-10	1.070479E-10
3.729637E+3	-3.920616E-14	5.311873E-12	7.910682E-12	3.358063E-11	1.152414E-10	1.090032E-10
3.730837E+3	5.544871E-13	4.275151E-12	1.046860E-11	3.623769E-11	1.219530E-10	1.107462E-10
3.732037E+3	3.567760E-13	6.697531E-12	1.165319E-11	3.575937E-11	1.156923E-10	1.065209E-10
3.733237E+3	8.311704E-13	4.593841E-12	1.004070E-11	3.516568E-11	1.192724E-10	1.171693E-10
3.734437E+3	6.269064E-12	5.288350E-12	1.145716E-11	3.783058E-11	1.223848E-10	1.149939E-10
3.735637E+3	4.665532E-13	5.282749E-12	1.124488E-11	3.987602E-11	1.257498E-10	1.145604E-10
3.736837E+3	6.082555E-13	5.570074E-12	9.878830E-12	3.899052E-11	1.276244E-10	1.203198E-10
3.738037E+3	4.373166E-12	5.804751E-12	1.219704E-11	4.182624E-11	1.250234E-10	1.167263E-10
3.739237E+3	5.774507E-13	6.186171E-12	1.119168E-11	4.029833E-11	1.304859E-10	1.174913E-10
3.740437E+3	4.920933E-12	4.107685E-12	9.105349E-12	4.160613E-11	1.348210E-10	1.287877E-10
3.741636E+3	4.617925E-12	4.949497E-12	1.242163E-11	4.216286E-11	1.334270E-10	1.208244E-10
3.742836E+3	6.252261E-12	4.733863E-12	1.194163E-11	4.466925E-11	1.427832E-10	1.266549E-10
3.744036E+3	2.654817E-13	5.135446E-12	1.020424E-11	4.438305E-11	1.425032E-10	1.325112E-10
3.745236E+3	4.430296E-12	4.558555E-12	1.192987E-11	4.487648E-11	1.479898E-10	1.430224E-10
3.746436E+3	1.033922E-12	5.908927E-12	1.080578E-11	4.451411E-11	1.411450E-10	1.346793E-10
3.747636E+3	5.037991E-12	6.285867E-12	1.167447E-11	4.771781E-11	1.496376E-10	1.268078E-10
3.748836E+3	4.301475E-13	5.123125E-12	1.244907E-11	4.623918E-11	1.516365E-10	1.406342E-10
3.750036E+3	4.268430E-12	5.342119E-12	1.199316E-11	4.701378E-11	1.505175E-10	1.320536E-10
3.751236E+3	-1.467430E-13	4.088082E-12	1.207102E-11	4.401451E-11	1.597399E-10	1.380555E-10
3.752436E+3	9.084626E-13	4.880606E-12	1.309542E-11	4.514757E-11	1.485067E-10	1.407725E-10
3.753636E+3	5.979499E-12	5.640086E-12	9.897313E-12	4.436288E-11	1.631301E-10	1.447178E-10
3.754836E+3	1.031122E-12	5.585197E-12	1.258966E-11	4.627558E-11	1.718960E-10	1.448286E-10
3.756036E+3	4.810595E-12	5.088959E-12	1.299908E-11	4.671077E-11	1.607984E-10	1.366547E-10
3.757236E+3	2.100330E-13	5.995181E-12	1.126113E-11	4.867500E-11	1.628444E-10	1.416586E-10
3.758436E+3	1.087691E-12	5.184734E-12	1.334801E-11	4.986294E-11	1.571640E-10	1.419319E-10
3.759635E+3	7.146721E-13	5.108002E-12	1.459981E-11	4.745009E-11	1.612661E-10	1.426382E-10
3.760835E+3	5.931891E-12	6.069113E-12	1.269327E-11	4.912531E-11	1.583609E-10	1.426746E-10
3.762035E+3	1.108974E-13	5.873082E-12	1.247428E-11	4.956274E-11	1.689701E-10	1.404034E-10
3.763235E+3	6.989897E-13	5.381885E-12	1.335474E-11	4.845433E-11	1.649565E-10	1.466456E-10
3.764435E+3	4.085281E-12	5.552712E-12	1.461381E-11	4.885983E-11	1.772673E-10	1.339764E-10
3.765635E+3	5.908927E-13	5.531988E-12	1.665589E-11	5.470379E-11	1.693706E-10	1.353805E-10
3.766835E+3	9.443082E-13	5.311314E-12	1.256557E-11	5.244215E-11	1.717538E-10	1.491150E-10
3.768035E+3	4.435897E-12	5.151689E-12	1.241939E-11	5.050033E-11	1.747110E-10	1.477798E-10
3.769235E+3	4.529431E-12	5.460298E-12	1.541026E-11	5.353433E-11	1.788282E-10	1.461404E-10
3.770435E+3	9.986368E-13	5.092319E-12	1.364710E-11	5.477043E-11	1.801876E-10	1.654998E-10
3.771635E+3	5.931331E-13	4.412933E-12	1.400444E-11	4.851146E-11	1.737594E-10	1.447967E-10
3.772835E+3	5.659128E-12	4.581519E-12	1.367119E-11	5.348728E-11	1.688637E-10	1.465470E-10
3.774035E+3	1.383417E-13	4.839720E-12	1.458693E-11	4.793400E-11	1.837324E-10	1.483791E-10
3.775235E+3	5.190335E-12	5.247463E-12	1.444355E-11	5.424227E-11	1.770987E-10	1.476341E-10
3.776434E+3	5.469259E-12	4.789872E-12	1.584097E-11	4.909003E-11	1.811700E-10	1.513766E-10
3.777634E+3	2.677220E-13	5.706176E-12	1.391986E-11	5.269307E-11	1.754268E-10	1.535436E-10
3.778834E+3	4.076320E-12	6.507661E-12	1.260982E-11	5.010434E-11	1.762390E-10	1.448135E-10
3.780034E+3	4.445418E-12	5.415491E-12	1.564718E-11	5.433973E-11	1.862096E-10	1.574049E-10
3.781234E+3	7.309147E-13	5.169612E-12	1.359949E-11	4.904690E-11	1.852995E-10	1.573724E-10
3.782434E+3	7.493977E-13	5.153929E-12	1.380673E-11	5.164123E-11	1.843793E-10	1.547327E-10
3.783634E+3	5.715137E-12	4.263949E-12	1.551107E-11	5.226069E-11	1.799826E-10	1.487521E-10
3.784834E+3	3.259712E-13	5.711217E-12	1.175961E-11	4.961371E-11	1.837480E-10	1.643270E-10
3.786034E+3	5.015587E-12	4.921492E-12	1.295539E-11	5.515074E-11	1.903845E-10	1.567440E-10
3.787234E+3	1.130818E-12	4.963499E-12	1.465526E-11	5.695814E-11	1.795743E-10	1.545501E-10
3.788434E+3	7.174726E-13	5.145528E-12	1.196852E-11	5.089575E-11	1.932690E-10	1.586505E-10
3.789634E+3	1.165543E-12	6.041108E-12	1.248660E-11	5.802791E-11	1.867070E-10	1.566437E-10
3.790834E+3	3.881409E-13	4.629687E-12	1.373728E-11	5.599647E-11	1.962996E-10	1.658454E-10
3.792034E+3	4.822357E-13	5.577916E-12	1.281481E-11	5.271939E-11	1.916565E-10	1.604814E-10
3.793234E+3	4.438137E-12	6.425889E-12	1.338386E-11	5.467746E-11	1.990704E-10	1.634460E-10
3.794433E+3	1.211470E-12	5.293951E-12	1.070440E-11	5.242815E-11	1.873130E-10	1.563693E-10
3.795633E+3	7.258740E-13	4.905810E-12	1.282321E-11	5.678171E-11	1.826262E-10	1.648131E-10
3.796833E+3	4.477903E-12	4.080240E-12	1.523831E-11	5.316970E-11	1.959832E-10	1.594677E-10
3.798033E+3	1.271400E-13	5.759944E-12	1.372496E-11	5.274964E-11	1.850194E-10	1.646552E-10
3.799233E+3	6.127362E-13	5.075517E-12	1.509213E-11	4.790768E-11	1.900087E-10	1.586130E-10
3.800433E+3	4.412372E-12	4.309316E-12	1.483225E-11	5.367827E-11	1.906662E-10	1.709472E-10
3.801633E+3	6.036628E-12	6.477977E-12	1.391482E-11	5.579596E-11	1.958291E-10	1.680112E-10
3.802833E+3	5.539269E-13	4.768588E-12	1.380729E-11	5.334949E-11	1.925801E-10	1.676405E-10
3.804033E+3	9.919156E-13	4.201780E-12	1.367679E-11	5.068012E-11	1.886561E-10	1.647370E-10
3.805233E+3	1.154341E-12	6.109999E-12	1.393331E-11	5.267627E-11	1.939024E-10	1.707646E-10
3.806433E+3	2.525997E-13	5.210498E-12	1.345107E-11	5.478948E-11	2.048337E-10	1.671431E-10
3.807633E+3	1.464630E-12	4.699138E-12	1.449451E-11	4.978341E-11	1.928696E-10	1.695476E-10
3.808833E+3	4.928774E-14	4.722661E-12	1.415678E-11	5.594718E-11	1.932527E-10	1.662419E-10
3.810033E+3	9.919156E-13	5.752664E-12	1.245131E-11	5.485893E-11	1.851824E-10	1.634045E-10
3.811232E+3	3.410936E-13	4.740024E-12	1.742769E-11	5.038103E-11	1.838690E-10	1.700460E-10
3.812432E+3	3.618168E-13	6.209134E-12	1.360454E-11	4.995872E-11	1.901067E-10	1.721122E-10
3.813632E+3	1.120176E-12	4.487984E-12	1.470791E-11	5.769690E-11	1.944171E-10	1.719319E-10
3.814832E+3	7.465972E-13	5.520227E-12	1.251068E-11	5.596735E-11	1.913804E-10	1.639220E-10
3.816032E+3	5.522467E-13	4.270110E-12	1.221888E-11	5.372755E-11	1.895304E-10	1.682308E-10
3.817232E+3	7.230735E-13	4.557996E-12	1.395515E-11	5.382781E-11	2.029086E-10	1.727653E-10
3.818432E+3	4.703058E-12	6.314991E-12	1.237402E-11	5.331477E-11	1.924927E-10	1.701222E-10
3.819632E+3	5.651287E-13	5.021748E-12	1.398147E-11	5.430500E-11	1.910096E-10	1.616302E-10
3.820832E+3	9.375871E-13	5.672011E-12	1.407389E-11	5.507736E-11	1.927856E-10	1.675817E-10
3.822032E+3	4.212421E-12	5.604240E-12	1.141235E-11	5.930827E-11	1.942155E-10	1.715684E-10
3.823232E+3	5.879803E-12	5.171292E-12	1.239699E-11	5.224780E-11	1.968059E-10	1.905794E-10
3.824432E+3	3.678097E-12	5.046393E-12	1.370479E-11	5.572427E-11	1.904674E-10	1.599023E-10
3.825632E+3	5.141607E-13	4.698577E-12	1.368855E-11	4.829582E-11	1.982190E-10	1.610292E-10
3.826832E+3	5.477660E-13	5.668650E-12	1.119784E-11	5.004833E-11	1.997391E-10	1.696518E-10
3.828032E+3	1.194668E-12	6.494219E-12	1.346115E-11	5.553552E-11	1.989264E-10	1.616817E-10
3.829231E+3	1.016560E-12	6.547988E-12	1.191251E-11	5.232118E-11	1.891960E-10	1.693359E-10
3.830431E+3	1.231633E-12	4.368686E-12	1.227713E-11	4.763100E-11	2.017706E-10	1.660571E-10
3.831631E+3	3.987826E-13	5.779547E-12	1.200717E-11	5.475588E-11	1.967410E-10	1.748908E-10
3.832831E+3	1.269719E-12	6.400124E-12	1.395459E-11	5.113659E-11	1.965074E-10	1.766971E-10
3.834031E+3	3.203703E-13	6.563670E-12	1.292963E-11	5.535069E-11	1.951699E-10	1.626310E-10
3.835231E+3	5.774507E-13	6.932208E-12	1.609077E-11	5.829059E-11	2.077114E-10	1.650361E-10
3.836431E+3	5.012787E-13	5.834436E-12	1.203853E-11	5.346263E-11	1.919858E-10	1.707047E-10
3.837631E+3	6.065752E-13	4.950617E-12	1.386218E-11	5.706735E-11	2.069637E-10	1.677060E-10
3.838831E+3	8.950205E-13	5.288910E-12	1.238634E-11	5.617850E-11	2.022606E-10	1.701413E-10
3.840031E+3	1.430464E-12	5.544870E-12	1.560293E-11	5.185350E-11	2.129650E-10	1.771474E-10
3.841231E+3	3.730746E-12	5.692733E-12	1.447883E-11	5.389446E-11	1.938162E-10	1.641203E-10
3.842431E+3	7.577989E-13	3.967663E-12	1.296603E-11	4.806899E-11	2.046208E-10	1.811772E-10
3.843631E+3	6.108879E-12	4.070719E-12	1.345499E-11	5.552207E-11	2.006095E-10	1.742529E-10
3.844831E+3	5.482141E-12	4.892928E-12	1.398092E-11	5.575787E-11	1.925280E-10	1.728941E-10
3.846031E+3	4.733303E-12	5.431172E-12	1.131546E-11	5.173980E-11	2.025283E-10	1.652769E-10
3.847230E+3	5.782348E-12	5.759944E-12	1.273584E-11	5.174484E-11	2.024768E-10	1.780307E-10
3.848430E+3	4.170975E-12	4.489665E-12	1.346115E-11	4.763604E-11	1.991706E-10	1.707798E-10
3.849630E+3	5.841157E-12	6.062391E-12	1.480312E-11	5.513673E-11	2.069519E-10	1.662268E-10
3.850830E+3	2.318764E-13	5.561674E-12	1.296940E-11	5.153873E-11	2.029428E-10	1.759415E-10
3.852030E+3	4.294194E-12	5.812593E-12	1.320575E-11	5.455592E-11	1.981462E-10	1.752005E-10
3.853230E+3	2.890054E-13	5.448535E-12	1.233034E-11	5.787949E-11	2.160758E-10	1.709209E-10
3.854430E+3	8.692565E-13	5.603120E-12	1.079794E-11	5.340550E-11	2.073305E-10	1.653553E-10
3.855630E+3	5.617682E-13	4.663852E-12	1.175400E-11	5.214251E-11	1.982739E-10	1.753254E-10
3.856830E+3	-2.201145E-13	4.946696E-12	1.155965E-11	5.051153E-11	2.167910E-10	1.790909E-10
3.858030E+3	-1.579448E-13	4.768588E-12	1.402348E-11	5.541902E-11	1.944054E-10	1.734436E-10
3.859230E+3	1.022721E-12	5.234022E-12	1.214999E-11	5.575787E-11	2.005339E-10	1.783544E-10
3.860430E+3	9.857547E-13	5.723538E-12	1.424864E-11	5.218787E-11	2.054884E-10	1.713393E-10
3.861630E+3	7.684406E-13	4.787631E-12	1.200156E-11	5.255809E-11	2.016585E-10	1.701446E-10
3.862830E+3	4.396130E-12	5.818753E-12	1.453540E-11	5.502304E-11	2.064798E-10	1.602916E-10
3.864029E+3	7.947648E-13	5.146088E-12	1.270335E-11	5.077757E-11	1.972842E-10	1.714289E-10
3.865229E+3	8.843788E-13	6.421968E-12	1.290107E-11	5.664225E-11	2.050168E-10	1.706644E-10
3.866429E+3	5.242423E-13	5.360041E-12	1.348692E-11	4.734592E-11	2.015297E-10	1.684044E-10
3.867629E+3	4.749545E-13	6.271305E-12	1.260814E-11	5.225397E-11	2.010587E-10	1.800985E-10
3.868829E+3	6.088156E-13	5.818753E-12	1.372439E-11	5.876554E-11	2.055887E-10	1.698170E-10
3.870029E+3	1.007598E-12	6.308270E-12	1.214999E-11	5.647254E-11	2.066808E-10	1.715258E-10
3.871229E+3	1.189067E-12	4.807235E-12	1.269663E-11	5.558704E-11	2.036754E-10	1.704112E-10
3.872429E+3	5.298432E-13	4.889008E-12	1.221048E-11	5.874706E-11	2.000158E-10	1.817502E-10
3.873629E+3	4.939975E-13	5.994061E-12	1.325224E-11	5.376732E-11	1.970977E-10	1.799736E-10
3.874829E+3	8.026060E-13	5.920690E-12	1.571887E-11	5.290591E-11	2.081158E-10	1.743727E-10
3.876029E+3	9.941560E-13	4.992624E-12	1.487089E-11	5.313779E-11	1.995134E-10	1.760900E-10
3.877229E+3	4.065678E-12	5.698335E-12	1.300356E-11	5.219795E-11	2.162074E-10	1.786137E-10
3.878429E+3	5.062075E-12	5.353320E-12	1.199204E-11	5.675147E-11	2.102497E-10	1.781892E-10
3.879629E+3	8.059665E-13	5.070476E-12	1.316207E-11	5.290926E-11	2.094258E-10	1.765621E-10
3.880829E+3	8.597350E-13	6.380522E-12	1.248436E-11	5.734572E-11	2.062546E-10	1.729932E-10
3.882028E+3	1.077049E-12	4.647049E-12	1.408901E-11	5.384350E-11	2.065515E-10	1.827085E-10
3.883228E+3	1.162743E-12	5.587997E-12	1.578832E-11	5.455592E-11	2.035214E-10	1.780744E-10
3.884428E+3	1.588409E-12	4.897409E-12	1.359838E-11	5.018388E-11	2.152059E-10	1.776381E-10
3.885628E+3	6.412447E-12	5.356681E-12	1.274816E-11	5.686684E-11	2.112120E-10	1.703093E-10
3.886828E+3	2.262195E-12	5.106882E-12	1.400836E-11	5.556912E-11	1.991662E-10	1.827326E-10
3.888028E+3	4.990384E-13	5.829395E-12	1.459197E-11	5.696542E-11	2.013975E-10	1.775462E-10
3.889228E+3	1.439426E-12	4.337321E-12	1.405037E-11	5.536917E-11	2.021340E-10	1.725889E-10
3.890428E+3	7.309147E-13	7.660322E-12	1.362638E-11	5.670610E-11	2.120392E-10	1.764977E-10
3.891628E+3	6.491419E-13	5.656888E-12	1.337826E-11	5.613313E-11	2.120941E-10	1.834232E-10
3.892828E+3	1.066967E-12	5.216659E-12	1.453764E-11	5.772378E-11	2.029518E-10	1.786546E-10
3.894028E+3	4.189458E-12	5.520787E-12	1.357541E-11	5.355561E-11	2.140107E-10	1.757399E-10
3.895228E+3	1.004798E-12	5.758824E-12	1.425592E-11	5.813824E-11	2.140354E-10	1.744562E-10
3.896428E+3	1.437186E-12	8.316745E-12	1.530048E-11	5.235702E-11	2.023049E-10	1.782301E-10
3.897628E+3	1.028882E-12	6.644323E-12	1.360622E-11	5.445007E-11	2.175348E-10	1.831359E-10
3.898827E+3	1.903739E-12	6.680169E-12	1.590370E-11	5.878459E-11	2.093950E-10	1.799994E-10
3.900027E+3	1.345891E-12	6.770343E-12	1.788137E-11	5.756640E-11	2.119877E-10	1.746830E-10
3.901227E+3	1.593450E-12	8.518377E-12	1.483337E-11	5.924386E-11	2.091654E-10	1.869596E-10
3.902427E+3	1.269159E-12	6.228178E-12	1.424584E-11	5.837909E-11	2.100727E-10	1.691768E-10
3.903627E+3	1.387338E-12	7.936446E-12	1.536601E-11	5.733564E-11	2.043974E-10	1.772913E-10
3.904827E+3	1.572167E-12	8.458447E-12	1.515486E-11	6.202022E-11	2.130115E-10	1.791665E-10
3.906027E+3	1.903179E-12	7.529822E-12	1.668166E-11	6.178274E-11	2.045547E-10	1.691365E-10
3.907227E+3	2.045441E-12	9.195523E-12	1.528816E-11	5.598527E-11	2.001827E-10	1.706045E-10
3.908427E+3	2.372533E-12	8.628715E-12	1.490730E-11	5.831747E-11	2.239422E-10	1.697610E-10
3.909627E+3	1.669062E-12	9.983007E-12	1.708548E-11	5.824242E-11	2.025659E-10	1.769928E-10
3.910827E+3	2.990869E-12	9.472207E-12	1.770550E-11	6.071969E-11	2.174211E-10	1.799165E-10
3.912027E+3	1.528480E-12	1.050109E-11	1.537049E-11	6.179954E-11	2.158618E-10	1.710632E-10
3.913227E+3	2.812201E-12	1.082370E-11	1.595914E-11	6.298189E-11	2.173007E-10	1.738345E-10
3.914427E+3	2.715306E-12	1.125609E-11	1.642234E-11	6.616262E-11	2.140656E-10	1.793362E-10
3.915627E+3	2.726508E-12	1.423407E-11	1.901947E-11	6.248789E-11	2.129846E-10	1.716989E-10
3.916826E+3	2.777476E-12	1.200324E-11	1.875174E-11	7.100963E-11	2.070550E-10	1.744433E-10
3.918026E+3	3.208744E-12	1.262270E-11	1.745010E-11	6.291243E-11	2.138724E-10	1.783863E-10
3.919226E+3	3.424938E-12	1.437410E-11	1.920598E-11	6.879952E-11	2.061986E-10	1.949683E-10
3.920426E+3	5.146088E-12	1.832272E-11	1.922558E-11	6.724192E-11	2.057550E-10	1.745783E-10
3.921626E+3	5.088398E-12	1.690625E-11	2.046561E-11	6.506877E-11	2.192195E-10	1.780245E-10
3.922826E+3	4.915892E-12	1.841065E-11	1.976830E-11	7.150867E-11	1.991410E-10	1.705535E-10
3.924026E+3	5.045272E-12	1.907155E-11	2.028303E-11	7.279407E-11	2.089626E-10	1.844207E-10
3.925226E+3	4.747865E-12	1.958795E-11	1.959300E-11	6.769166E-11	2.126060E-10	1.862074E-10
3.926426E+3	6.403485E-12	2.012676E-11	2.133935E-11	6.802547E-11	2.236437E-10	1.836265E-10
3.927626E+3	6.629761E-12	2.233911E-11	2.329742E-11	7.335359E-11	2.136926E-10	1.776470E-10
3.928826E+3	5.650727E-12	2.309019E-11	2.155890E-11	7.223902E-11	2.066624E-10	1.765554E-10
3.930026E+3	6.031027E-12	2.414819E-11	2.173085E-11	7.632991E-11	2.126962E-10	1.637395E-10
3.931226E+3	6.642642E-12	2.355674E-11	2.390511E-11	7.153667E-11	2.133862E-10	1.764417E-10
3.932426E+3	6.507661E-12	2.814106E-11	2.050370E-11	6.756284E-11	2.227531E-10	1.930147E-10
3.933625E+3	8.200247E-12	2.653024E-11	2.437166E-11	7.823364E-11	2.130014E-10	1.833157E-10
3.934825E+3	9.164159E-12	2.959000E-11	2.473740E-11	7.364148E-11	2.281703E-10	1.734497E-10
3.936025E+3	9.225208E-12	3.133692E-11	2.548568E-11	8.051432E-11	2.204136E-10	1.879969E-10
3.937225E+3	8.541340E-12	2.868770E-11	2.575228E-11	8.183389E-11	2.242054E-10	1.729585E-10
3.938425E+3	1.010791E-11	3.150663E-11	2.810577E-11	8.314898E-11	2.240889E-10	1.807824E-10
3.939625E+3	1.077273E-11	3.353751E-11	2.654425E-11	8.225227E-11	2.156574E-10	1.858288E-10
3.940825E+3	1.110262E-11	3.550621E-11	2.962305E-11	8.546718E-11	2.289477E-10	1.784927E-10
3.942025E+3	1.105558E-11	3.565016E-11	2.766835E-11	8.343237E-11	2.123708E-10	1.802553E-10
3.943225E+3	1.059686E-11	3.389988E-11	2.595728E-11	8.644062E-11	2.210555E-10	1.868621E-10
3.944425E+3	1.234378E-11	3.456918E-11	3.233163E-11	8.719674E-11	2.264312E-10	1.763157E-10
3.945625E+3	1.255885E-11	3.956853E-11	3.332691E-11	9.204093E-11	2.212140E-10	1.921242E-10
3.946825E+3	1.094524E-11	3.840635E-11	3.008568E-11	8.819817E-11	2.377976E-10	1.791581E-10
3.948025E+3	1.434833E-11	3.831673E-11	3.057912E-11	8.981514E-11	2.173354E-10	1.754548E-10
3.949225E+3	1.423519E-11	4.508372E-11	3.069562E-11	8.808784E-11	2.254432E-10	1.834232E-10
3.950425E+3	1.441890E-11	4.068254E-11	2.903944E-11	9.235682E-11	2.280740E-10	1.777663E-10
3.951624E+3	1.637809E-11	4.085337E-11	3.409591E-11	9.831840E-11	2.085056E-10	1.844789E-10
3.952824E+3	1.740585E-11	4.443513E-11	2.955360E-11	9.471703E-11	2.282403E-10	1.749211E-10
3.954024E+3	1.773574E-11	4.692585E-11	3.516008E-11	9.706996E-11	2.184629E-10	1.791088E-10
3.955224E+3	1.455781E-11	4.416013E-11	3.437652E-11	9.670534E-11	2.237422E-10	1.849472E-10
3.956424E+3	1.811380E-11	4.578719E-11	3.677650E-11	9.666389E-11	2.388215E-10	1.925610E-10
3.957624E+3	1.611821E-11	4.453147E-11	3.756566E-11	1.014700E-10	2.301144E-10	1.733332E-10
3.958824E+3	1.714765E-11	4.587288E-11	3.707726E-11	1.052909E-10	2.285668E-10	1.857453E-10
3.960024E+3	1.744170E-11	4.963835E-11	3.973824E-11	9.508389E-11	2.277273E-10	1.910421E-10
3.961224E+3	1.620558E-11	4.516437E-11	3.674961E-11	1.097845E-10	2.208852E-10	1.891562E-10
3.962424E+3	1.961596E-11	4.648506E-11	3.853685E-11	1.056214E-10	2.362417E-10	1.882652E-10
3.963624E+3	2.048858E-11	5.096352E-11	3.776057E-11	1.024871E-10	2.453538E-10	1.815480E-10
3.964824E+3	1.998170E-11	4.724005E-11	3.507943E-11	1.082095E-10	2.359561E-10	1.821395E-10
3.966024E+3	1.891417E-11	4.948321E-11	3.633402E-11	1.060470E-10	2.264049E-10	1.913176E-10
3.967224E+3	2.340496E-11	4.896625E-11	3.518192E-11	1.126326E-10	2.306879E-10	1.878860E-10
3.968424E+3	2.333998E-11	5.283310E-11	3.961334E-11	1.126320E-10	2.269398E-10	1.982151E-10
3.969623E+3	2.267012E-11	5.524483E-11	3.910534E-11	1.093863E-10	2.328285E-10	1.921802E-10
3.970823E+3	2.289807E-11	5.074228E-11	3.993931E-11	1.065646E-10	2.459503E-10	1.803091E-10
3.972023E+3	2.583462E-11	5.154881E-11	3.866007E-11	1.076254E-10	2.362367E-10	1.937949E-10
3.973223E+3	2.483318E-11	6.201686E-11	4.108189E-11	1.155937E-10	2.373546E-10	1.978074E-10
3.974423E+3	2.409498E-11	5.362338E-11	3.888186E-11	1.180593E-10	2.334811E-10	1.846044E-10
3.975623E+3	2.307170E-11	5.469707E-11	3.968111E-11	1.147430E-10	2.413570E-10	1.907167E-10
3.976823E+3	2.271997E-11	5.489646E-11	4.104772E-11	1.163734E-10	2.428620E-10	1.912527E-10
3.978023E+3	2.396504E-11	5.369787E-11	4.222671E-11	1.111046E-10	2.391088E-10	1.943455E-10
3.979223E+3	2.604073E-11	5.687189E-11	4.231352E-11	1.150947E-10	2.304118E-10	1.864650E-10
3.980423E+3	2.452177E-11	5.575283E-11	4.109141E-11	1.177534E-10	2.333304E-10	1.875303E-10
3.981623E+3	2.640534E-11	5.784252E-11	4.123367E-11	1.158699E-10	2.321368E-10	2.018960E-10
3.982823E+3	2.680637E-11	5.540278E-11	3.914230E-11	1.153031E-10	2.370157E-10	1.900922E-10
3.984023E+3	2.626140E-11	5.463658E-11	4.585272E-11	1.209549E-10	2.462415E-10	1.935176E-10
3.985223E+3	2.993558E-11	5.599423E-11	3.936130E-11	1.311715E-10	2.434669E-10	1.850166E-10
3.986422E+3	2.677052E-11	5.358025E-11	4.013982E-11	1.148035E-10	2.281557E-10	1.882142E-10
3.987622E+3	3.190933E-11	6.067880E-11	4.036665E-11	1.163616E-10	2.392052E-10	1.883212E-10
3.988822E+3	3.082724E-11	5.329013E-11	4.293074E-11	1.205500E-10	2.482349E-10	1.939971E-10
3.990022E+3	3.033716E-11	5.579204E-11	4.604651E-11	1.217105E-10	2.383437E-10	1.731624E-10
3.991222E+3	2.832533E-11	5.560497E-11	3.998243E-11	1.245232E-10	2.421092E-10	1.850038E-10
3.992422E+3	3.177995E-11	6.090956E-11	4.447882E-11	1.314717E-10	2.344142E-10	1.892280E-10
3.993622E+3	2.982692E-11	5.713849E-11	4.256668E-11	1.286231E-10	2.368830E-10	1.844622E-10
3.994822E+3	3.201239E-11	5.390006E-11	4.535648E-11	1.193911E-10	2.477980E-10	1.859817E-10
3.996022E+3	3.191605E-11	5.697607E-11	4.621734E-11	1.214545E-10	2.415866E-10	1.913395E-10
3.997222E+3	3.252654E-11	5.851967E-11	4.437689E-11	1.295097E-10	2.535468E-10	1.898575E-10
3.998422E+3	3.183820E-11	5.728187E-11	4.519518E-11	1.253875E-10	2.576802E-10	1.904299E-10
3.999622E+3	3.207680E-11	5.435709E-11	4.573734E-11	1.442938E-10	2.422924E-10	1.820616E-10
4.000822E+3	3.070234E-11	5.489422E-11	4.341522E-11	1.284959E-10	2.489865E-10	1.890297E-10
4.002022E+3	3.242237E-11	5.388326E-11	4.258909E-11	1.383025E-10	2.476978E-10	1.860999E-10
4.003222E+3	3.519313E-11	5.695926E-11	4.554859E-11	1.364609E-10	2.442538E-10	1.876491E-10
4.004422E+3	3.389876E-11	5.920466E-11	4.109421E-11	1.284623E-10	2.425416E-10	1.785919E-10
4.005622E+3	3.332299E-11	5.500455E-11	4.620389E-11	1.286410E-10	2.397199E-10	1.913904E-10
4.006822E+3	3.681346E-11	5.606256E-11	4.510444E-11	1.265317E-10	2.509928E-10	1.839609E-10
4.008022E+3	3.206336E-11	5.520003E-11	4.432144E-11	1.339546E-10	2.349244E-10	1.929828E-10
4.009222E+3	3.464256E-11	5.542574E-11	4.490169E-11	1.305638E-10	2.480753E-10	1.817457E-10
4.010422E+3	3.415416E-11	5.226404E-11	4.395122E-11	1.396579E-10	2.417883E-10	1.851001E-10
4.011622E+3	3.672777E-11	6.040156E-11	4.592553E-11	1.335266E-10	2.418740E-10	1.837408E-10
4.012822E+3	3.473161E-11	5.519498E-11	4.646826E-11	1.300418E-10	2.555827E-10	1.919326E-10
4.014022E+3	3.707614E-11	5.517650E-11	4.617533E-11	1.307962E-10	2.482657E-10	1.927246E-10
4.015222E+3	3.633458E-11	5.409553E-11	4.601682E-11	1.295864E-10	2.442695E-10	1.926574E-10
4.016422E+3	3.550173E-11	5.851127E-11	5.054794E-11	1.275869E-10	2.448637E-10	1.945522E-10
4.017622E+3	3.650373E-11	6.165896E-11	4.524166E-11	1.253404E-10	2.426575E-10	1.873763E-10
4.018822E+3	4.025352E-11	5.643166E-11	4.542929E-11	1.356326E-10	2.529452E-10	1.841496E-10
4.020022E+3	3.566024E-11	6.053150E-11	4.841848E-11	1.318985E-10	2.497286E-10	1.940811E-10
4.021221E+3	3.736290E-11	5.823234E-11	4.767468E-11	1.486132E-10	2.595122E-10	1.912415E-10
4.022421E+3	3.713215E-11	5.694974E-11	4.690737E-11	1.269445E-10	2.413127E-10	1.877712E-10
4.023621E+3	3.938650E-11	5.216099E-11	4.583816E-11	1.346759E-10	2.457514E-10	1.843625E-10
4.024821E+3	3.569216E-11	5.748182E-11	4.750050E-11	1.318565E-10	2.491439E-10	1.924681E-10
4.026021E+3	3.518809E-11	5.491774E-11	5.259449E-11	1.352635E-10	2.526848E-10	2.058973E-10
4.027221E+3	3.723296E-11	5.713121E-11	4.632375E-11	1.291748E-10	2.399618E-10	1.901359E-10
4.028421E+3	3.904709E-11	5.658904E-11	4.654107E-11	1.446365E-10	2.537355E-10	1.920956E-10
4.029621E+3	3.482347E-11	5.384965E-11	4.879542E-11	1.280523E-10	2.475549E-10	1.860573E-10
4.030821E+3	3.855589E-11	5.404232E-11	4.959242E-11	1.427233E-10	2.443832E-10	1.928472E-10
4.032021E+3	3.591788E-11	5.561057E-11	4.475999E-11	1.324171E-10	2.484427E-10	1.935412E-10
4.033221E+3	3.717247E-11	6.031587E-11	4.748426E-11	1.353990E-10	2.617851E-10	1.898088E-10
4.034421E+3	3.809550E-11	5.780499E-11	4.866156E-11	1.292324E-10	2.447411E-10	1.891439E-10
4.035621E+3	4.170975E-11	5.733228E-11	4.813228E-11	1.308298E-10	2.447590E-10	1.850519E-10
4.036821E+3	3.828145E-11	5.873978E-11	4.589305E-11	1.379603E-10	2.521673E-10	1.967835E-10
4.038021E+3	3.886674E-11	5.235366E-11	4.748201E-11	1.373016E-10	2.443081E-10	1.899146E-10
4.039220E+3	3.843267E-11	5.015363E-11	4.928438E-11	1.269142E-10	2.566905E-10	1.893433E-10
4.040420E+3	3.758806E-11	5.165131E-11	4.420438E-11	1.358471E-10	2.423209E-10	1.958101E-10
4.041620E+3	3.952540E-11	5.457889E-11	4.270838E-11	1.371274E-10	2.527162E-10	1.921494E-10
4.042820E+3	3.985922E-11	5.632188E-11	4.702778E-11	1.265138E-10	2.473192E-10	1.989914E-10
4.044020E+3	4.327015E-11	5.660529E-11	4.584320E-11	1.342822E-10	2.505699E-10	1.977631E-10
4.045220E+3	3.839459E-11	5.943653E-11	4.328807E-11	1.259010E-10	2.469641E-10	1.994075E-10
4.046420E+3	4.011070E-11	5.274460E-11	4.902002E-11	1.403384E-10	2.612804E-10	1.853639E-10
4.047620E+3	3.995107E-11	5.471611E-11	4.896904E-11	1.422231E-10	2.379041E-10	1.866342E-10
4.048820E+3	3.955229E-11	5.408993E-11	4.815692E-11	1.342240E-10	2.520132E-10	1.871551E-10
4.050020E+3	4.094355E-11	5.489366E-11	4.911691E-11	1.344099E-10	2.536448E-10	1.897645E-10
4.051220E+3	4.322983E-11	5.882547E-11	4.647049E-11	1.314952E-10	2.558991E-10	1.833577E-10
4.052420E+3	3.968055E-11	5.632412E-11	4.768645E-11	1.351050E-10	2.606834E-10	1.989948E-10
4.053620E+3	4.008941E-11	5.394430E-11	4.534640E-11	1.322939E-10	2.531216E-10	2.070936E-10
4.054820E+3	4.219759E-11	5.243319E-11	4.878646E-11	1.413466E-10	2.498821E-10	1.992406E-10
4.056019E+3	3.861526E-11	5.435261E-11	4.309708E-11	1.370692E-10	2.478680E-10	1.894553E-10
4.057219E+3	4.219703E-11	5.654424E-11	4.247707E-11	1.330259E-10	2.494867E-10	1.932634E-10
4.058419E+3	3.717584E-11	5.742918E-11	4.424302E-11	1.373436E-10	2.411408E-10	1.983619E-10
4.059619E+3	4.269830E-11	5.524260E-11	4.211749E-11	1.346468E-10	2.487434E-10	1.951794E-10
4.060819E+3	3.768776E-11	5.617122E-11	4.659819E-11	1.457433E-10	2.603048E-10	1.827074E-10
4.062019E+3	4.157813E-11	5.576404E-11	4.739184E-11	1.319024E-10	2.449332E-10	2.019324E-10
4.063219E+3	3.919887E-11	5.638685E-11	4.655899E-11	1.363915E-10	2.406177E-10	1.941466E-10
4.064419E+3	4.207437E-11	5.487573E-11	4.802978E-11	1.383367E-10	2.433582E-10	1.845753E-10
4.065619E+3	4.149859E-11	5.604743E-11	4.895057E-11	1.361030E-10	2.524210E-10	1.924630E-10
4.066819E+3	3.823552E-11	5.366594E-11	4.870637E-11	1.304742E-10	2.565701E-10	1.890011E-10
4.068019E+3	4.172487E-11	5.733900E-11	4.544777E-11	1.306338E-10	2.583030E-10	2.045940E-10
4.069219E+3	4.043667E-11	5.857063E-11	4.636968E-11	1.301734E-10	2.407090E-10	1.932382E-10
4.070419E+3	4.001996E-11	5.572707E-11	4.863747E-11	1.237441E-10	2.541942E-10	1.862992E-10
4.071619E+3	4.369974E-11	5.271380E-11	4.808859E-11	1.362067E-10	2.489468E-10	1.836640E-10
4.072819E+3	4.205364E-11	5.868209E-11	4.782927E-11	1.376640E-10	2.586100E-10	1.835783E-10
4.074018E+3	4.329424E-11	5.476372E-11	4.393889E-11	1.418854E-10	2.478378E-10	1.950260E-10
4.075218E+3	4.495938E-11	5.812368E-11	4.696617E-11	1.365500E-10	2.572036E-10	1.930321E-10
4.076418E+3	4.210461E-11	5.696150E-11	4.439481E-11	1.361490E-10	2.481828E-10	1.901157E-10
4.077618E+3	3.993147E-11	5.224612E-11	4.687432E-11	1.282019E-10	2.469965E-10	1.979110E-10
4.078818E+3	3.844331E-11	5.418346E-11	4.625598E-11	1.406896E-10	2.476575E-10	1.848677E-10
4.080018E+3	4.087745E-11	5.246848E-11	4.839832E-11	1.391533E-10	2.445406E-10	1.923571E-10
4.081218E+3	4.177136E-11	5.748967E-11	4.568133E-11	1.365713E-10	2.465826E-10	1.955558E-10
4.082418E+3	3.954781E-11	5.947182E-11	4.685247E-11	1.343365E-10	2.496547E-10	1.937311E-10
4.083618E+3	4.663236E-11	6.223361E-11	4.738176E-11	1.320783E-10	2.478132E-10	1.872855E-10
4.084818E+3	4.219590E-11	5.827099E-11	4.480255E-11	1.337115E-10	2.463799E-10	2.025636E-10
4.086018E+3	3.931257E-11	5.478668E-11	4.731175E-11	1.315030E-10	2.567936E-10	1.972254E-10
4.087218E+3	4.304108E-11	5.430613E-11	4.541809E-11	1.315142E-10	2.453952E-10	1.846319E-10
4.088418E+3	4.266413E-11	5.514457E-11	5.054345E-11	1.384761E-10	2.543258E-10	1.900877E-10
4.089618E+3	3.977577E-11	5.645742E-11	4.773909E-11	1.315792E-10	2.440953E-10	1.942900E-10
4.090818E+3	4.011182E-11	5.516810E-11	4.779847E-11	1.302367E-10	2.436724E-10	1.949308E-10
4.092017E+3	4.193770E-11	5.385134E-11	4.596810E-11	1.417465E-10	2.605439E-10	1.849976E-10
4.093217E+3	4.457684E-11	5.673467E-11	4.716388E-11	1.449289E-10	2.401186E-10	1.951106E-10
4.094417E+3	4.507756E-11	5.342903E-11	4.896009E-11	1.337579E-10	2.548658E-10	1.893293E-10
4.095617E+3	4.206653E-11	5.957655E-11	4.257564E-11	1.415073E-10	2.538767E-10	1.862830E-10
4.096817E+3	4.049380E-11	5.408209E-11	4.452307E-11	1.414412E-10	2.515489E-10	1.885816E-10
4.098017E+3	4.013646E-11	5.366426E-11	4.137258E-11	1.474230E-10	2.475891E-10	1.978992E-10
4.099217E+3	4.188953E-11	5.403952E-11	4.485296E-11	1.347986E-10	2.601855E-10	1.875370E-10
4.100417E+3	4.248547E-11	5.163171E-11	4.503331E-11	1.326887E-10	2.547907E-10	1.899622E-10
4.101617E+3	4.157533E-11	5.499728E-11	4.780239E-11	1.325319E-10	2.563293E-10	1.839390E-10
4.102817E+3	3.888018E-11	5.316186E-11	4.687040E-11	1.348176E-10	2.550859E-10	1.918172E-10
4.104017E+3	4.226815E-11	5.411346E-11	4.845881E-11	1.322676E-10	2.510364E-10	1.829466E-10
4.105217E+3	4.159549E-11	6.022401E-11	4.694153E-11	1.337417E-10	2.493119E-10	1.865894E-10
4.106417E+3	4.045963E-11	5.324196E-11	4.951234E-11	1.314470E-10	2.479028E-10	1.850979E-10
4.107617E+3	4.606555E-11	5.598079E-11	4.508596E-11	1.422377E-10	2.473516E-10	1.946535E-10
4.108816E+3	3.973600E-11	5.585085E-11	4.543209E-11	1.278653E-10	2.454149E-10	1.812814E-10
4.110016E+3	4.001884E-11	5.427532E-11	4.691968E-11	1.381070E-10	2.481811E-10	1.924104E-10
4.111216E+3	4.369582E-11	5.606032E-11	4.571718E-11	1.263530E-10	2.404497E-10	1.937921E-10
4.112416E+3	3.958029E-11	5.250489E-11	4.652818E-11	1.345342E-10	2.458926E-10	1.833633E-10
4.113616E+3	4.131208E-11	5.671507E-11	4.490561E-11	1.328249E-10	2.347592E-10	1.906808E-10
4.114816E+3	4.732127E-11	5.511041E-11	4.193938E-11	1.313260E-10	2.354750E-10	1.927783E-10
4.116016E+3	4.122303E-11	4.851257E-11	4.495041E-11	1.358348E-10	2.341537E-10	1.862152E-10
4.117216E+3	4.241322E-11	5.585645E-11	4.618877E-11	1.351996E-10	2.358060E-10	1.885984E-10
4.118416E+3	4.544329E-11	5.257377E-11	4.459700E-11	1.357899E-10	2.297111E-10	1.873539E-10
4.119616E+3	4.058117E-11	5.239006E-11	4.455051E-11	1.427210E-10	2.334665E-10	1.908522E-10
4.120816E+3	4.319230E-11	4.951569E-11	4.302819E-11	1.204436E-10	2.436993E-10	1.786557E-10
4.122016E+3	4.306740E-11	4.971565E-11	4.671973E-11	1.268056E-10	2.434663E-10	1.844235E-10
4.123216E+3	4.517165E-11	5.191231E-11	4.483392E-11	1.343024E-10	2.222003E-10	1.964458E-10
4.124416E+3	4.169855E-11	5.077925E-11	4.515933E-11	1.340895E-10	2.337236E-10	1.793973E-10
4.125616E+3	4.450347E-11	5.501967E-11	4.209845E-11	1.324395E-10	2.396627E-10	1.727804E-10
4.126815E+3	4.080745E-11	4.890967E-11	4.618709E-11	1.347924E-10	2.330419E-10	1.739387E-10
4.128015E+3	3.996899E-11	4.984558E-11	4.305004E-11	1.261867E-10	2.330078E-10	1.876373E-10
4.129215E+3	4.014934E-11	5.294231E-11	4.279072E-11	1.244235E-10	2.381931E-10	1.750476E-10
4.130415E+3	4.091554E-11	5.102009E-11	3.963238E-11	1.238388E-10	2.262207E-10	1.674064E-10
4.131615E+3	4.452027E-11	4.783991E-11	4.181840E-11	1.262052E-10	2.202338E-10	1.713987E-10
4.132815E+3	4.116422E-11	4.902394E-11	3.908461E-11	1.226755E-10	2.137872E-10	1.574368E-10
4.134015E+3	4.086793E-11	4.718293E-11	4.336200E-11	1.257935E-10	2.138080E-10	1.657687E-10
4.135215E+3	4.219198E-11	4.740640E-11	4.455667E-11	1.293361E-10	2.163944E-10	1.623734E-10
4.136415E+3	4.038738E-11	4.727142E-11	4.384592E-11	1.300457E-10	2.146683E-10	1.640794E-10
4.137615E+3	3.629482E-11	4.849409E-11	4.210629E-11	1.285609E-10	2.121400E-10	1.591876E-10
4.138815E+3	3.776001E-11	4.736663E-11	4.520974E-11	1.214215E-10	2.209760E-10	1.632555E-10
4.140015E+3	3.939659E-11	4.610196E-11	3.998748E-11	1.131125E-10	1.980264E-10	1.455629E-10
4.141215E+3	4.029721E-11	4.326399E-11	4.250395E-11	1.293282E-10	1.992675E-10	1.435645E-10
4.142415E+3	3.994043E-11	4.551610E-11	3.869704E-11	1.135522E-10	2.040832E-10	1.512142E-10
4.143614E+3	3.860854E-11	3.741723E-11	4.068983E-11	1.140188E-10	1.897623E-10	1.569002E-10
4.144814E+3	3.628641E-11	4.101636E-11	4.254932E-11	1.187874E-10	1.829903E-10	1.413051E-10
4.146014E+3	3.669976E-11	4.116422E-11	3.782274E-11	1.121515E-10	1.937523E-10	1.400029E-10
4.147214E+3	3.751133E-11	3.859902E-11	3.905381E-11	1.150650E-10	1.875791E-10	1.492718E-10
4.148414E+3	3.639171E-11	3.954893E-11	3.786083E-11	1.172370E-10	1.808412E-10	1.344446E-10
4.149614E+3	3.756286E-11	3.908573E-11	3.750572E-11	1.075839E-10	1.865048E-10	1.296144E-10
4.150814E+3	3.886338E-11	3.791907E-11	3.480218E-11	1.086599E-10	1.667975E-10	1.268655E-10
4.152014E+3	3.480947E-11	3.796892E-11	3.636651E-11	1.117571E-10	1.655889E-10	1.249271E-10
4.153214E+3	3.265704E-11	3.461175E-11	3.345853E-11	1.169968E-10	1.582808E-10	1.242393E-10
4.154414E+3	3.744524E-11	3.546197E-11	3.628921E-11	1.103244E-10	1.655379E-10	1.220981E-10
4.155614E+3	3.485651E-11	3.565631E-11	3.315384E-11	1.052568E-10	1.554143E-10	1.199311E-10
4.156814E+3	3.610551E-11	3.318241E-11	3.322945E-11	1.005492E-10	1.541883E-10	1.143800E-10
4.158014E+3	3.843939E-11	3.057800E-11	3.377274E-11	1.035071E-10	1.450510E-10	1.129070E-10
4.159214E+3	3.558015E-11	2.963033E-11	3.449694E-11	1.034611E-10	1.496079E-10	1.085294E-10
4.160414E+3	3.488283E-11	3.205607E-11	3.327258E-11	9.744577E-11	1.394048E-10	1.122651E-10
4.161613E+3	3.340981E-11	2.981684E-11	3.303063E-11	1.049946E-10	1.372003E-10	1.040386E-10
4.162813E+3	3.554318E-11	2.690326E-11	2.912513E-11	1.019937E-10	1.406734E-10	1.051811E-10
4.164013E+3	3.589155E-11	2.709706E-11	2.930044E-11	9.672214E-11	1.304893E-10	1.025521E-10
4.165213E+3	3.185164E-11	2.822059E-11	3.127923E-11	9.268111E-11	1.298368E-10	9.669358E-11
4.166413E+3	3.203367E-11	2.503873E-11	3.005936E-11	1.041097E-10	1.178660E-10	9.242179E-11
4.167613E+3	3.122266E-11	2.427253E-11	2.731325E-11	9.479040E-11	1.171978E-10	9.464982E-11
4.168813E+3	3.104007E-11	2.500737E-11	2.887309E-11	9.429080E-11	1.129905E-10	9.354476E-11
4.170013E+3	3.456583E-11	2.451001E-11	2.836061E-11	8.600878E-11	1.103709E-10	8.623337E-11
4.171213E+3	2.966450E-11	2.246401E-11	2.508410E-11	9.093756E-11	1.093124E-10	8.306552E-11
4.172413E+3	3.117841E-11	2.447640E-11	2.379253E-11	8.700014E-11	1.069510E-10	7.509603E-11
4.173613E+3	3.102383E-11	2.017213E-11	2.288799E-11	8.460408E-11	9.749786E-11	7.584654E-11
4.174813E+3	3.167017E-11	1.962548E-11	2.519164E-11	8.108337E-11	9.244139E-11	7.402906E-11
4.176013E+3	2.960793E-11	1.797602E-11	2.298713E-11	7.949608E-11	9.049173E-11	7.004627E-11
4.177213E+3	2.798255E-11	1.510613E-11	2.315684E-11	7.900264E-11	9.307541E-11	7.089033E-11
4.178412E+3	2.715082E-11	1.554580E-11	2.416948E-11	8.093774E-11	8.400311E-11	6.999307E-11
4.179612E+3	2.812258E-11	1.656964E-11	2.190336E-11	7.610026E-11	8.161433E-11	6.335379E-11
4.180812E+3	2.807217E-11	1.677183E-11	2.220693E-11	7.422229E-11	8.009313E-11	6.023017E-11
4.182012E+3	2.574612E-11	1.373112E-11	1.999570E-11	7.074079E-11	7.500361E-11	6.236691E-11
4.183212E+3	2.575284E-11	1.282097E-11	1.988704E-11	7.094633E-11	7.441272E-11	5.533165E-11
4.184412E+3	2.489703E-11	1.100853E-11	1.848626E-11	6.496684E-11	7.031008E-11	5.640757E-11
4.185612E+3	2.602392E-11	1.318447E-11	1.907772E-11	6.647684E-11	6.854244E-11	4.944680E-11
4.186812E+3	2.535182E-11	1.204805E-11	1.964676E-11	6.118848E-11	7.001323E-11	5.200248E-11
4.188012E+3	2.134383E-11	1.144484E-11	1.710004E-11	5.799543E-11	6.056455E-11	4.977669E-11
4.189212E+3	2.191400E-11	1.014879E-11	1.625935E-11	6.057910E-11	5.902431E-11	4.782702E-11
4.190412E+3	2.435150E-11	9.308101E-12	1.556372E-11	5.687973E-11	5.110186E-11	4.198811E-11
4.191612E+3	2.152194E-11	9.609989E-12	1.393891E-11	5.127605E-11	5.654703E-11	4.485632E-11
4.192812E+3	2.242368E-11	1.001101E-11	1.472135E-11	5.844349E-11	5.599031E-11	3.980769E-11
4.194012E+3	2.397401E-11	1.144764E-11	1.739185E-11	6.363775E-11	5.565426E-11	4.120343E-11
4.195212E+3	2.240912E-11	1.039355E-11	2.082407E-11	7.902504E-11	6.953660E-11	4.156413E-11
4.196411E+3	2.057987E-11	1.038291E-11	2.559546E-11	1.099341E-10	8.757926E-11	5.225397E-11
4.197611E+3	2.128614E-11	1.000765E-11	2.824748E-11	1.300042E-10	1.052293E-10	6.311462E-11
4.198811E+3	2.170397E-11	1.046804E-11	3.330395E-11	1.566639E-10	1.196320E-10	7.976772E-11
4.200011E+3	2.032783E-11	8.446686E-12	3.464536E-11	1.593864E-10	1.376623E-10	9.495842E-11
4.201211E+3	1.903347E-11	1.103037E-11	3.541996E-11	1.713690E-10	1.672725E-10	9.700667E-11
4.202411E+3	1.789649E-11	8.867872E-12	3.137949E-11	1.764019E-10	1.586488E-10	1.132330E-10
4.203611E+3	2.045329E-11	8.392357E-12	3.410711E-11	1.675033E-10	1.801472E-10	1.182648E-10
4.204811E+3	1.750051E-11	8.459008E-12	3.426506E-11	1.776985E-10	1.872615E-10	1.240662E-10
4.206011E+3	1.761085E-11	8.321226E-12	3.380411E-11	1.752112E-10	2.120123E-10	1.312415E-10
4.207211E+3	1.748818E-11	7.219533E-12	3.437876E-11	1.777204E-10	2.235714E-10	1.363209E-10
4.208411E+3	1.591770E-11	9.803218E-12	3.336275E-11	1.797860E-10	2.255228E-10	1.379300E-10
4.209611E+3	1.604820E-11	7.002779E-12	3.160128E-11	1.684588E-10	2.384070E-10	1.321191E-10
4.210811E+3	1.417359E-11	7.305787E-12	2.984989E-11	1.710234E-10	2.368746E-10	1.387259E-10
4.212011E+3	1.332953E-11	7.779622E-12	3.376266E-11	1.652775E-10	2.431784E-10	1.446578E-10
4.213211E+3	1.467038E-11	7.868676E-12	3.300430E-11	1.702432E-10	2.620825E-10	1.531381E-10
4.214410E+3	1.597091E-11	6.843154E-12	3.324458E-11	1.761336E-10	2.539405E-10	1.514287E-10
4.215610E+3	1.416742E-11	7.387000E-12	3.169538E-11	1.685881E-10	2.611096E-10	1.543866E-10
4.216810E+3	1.614677E-11	5.409329E-12	3.130611E-11	1.598340E-10	2.828209E-10	1.596441E-10
4.218010E+3	1.255381E-11	5.308513E-12	2.910161E-11	1.670031E-10	2.780243E-10	1.629234E-10
4.219210E+3	1.325168E-11	5.357801E-12	2.930716E-11	1.616251E-10	2.698851E-10	1.620469E-10
4.220410E+3	1.229953E-11	7.164084E-12	3.381027E-11	1.721996E-10	2.840424E-10	1.773670E-10
4.221610E+3	1.235498E-11	6.434850E-12	3.187852E-11	1.603240E-10	2.841690E-10	1.841569E-10
4.222810E+3	1.202117E-11	6.647683E-12	3.263576E-11	1.542477E-10	2.927255E-10	1.699945E-10
4.224010E+3	1.263054E-11	5.859080E-12	2.877452E-11	1.631004E-10	2.954363E-10	1.735668E-10
4.225210E+3	1.013255E-11	6.331234E-12	3.282507E-11	1.489884E-10	3.004872E-10	1.723329E-10
4.226410E+3	1.234658E-11	6.939489E-12	2.854096E-11	1.530939E-10	2.947888E-10	1.682140E-10
4.227610E+3	1.137091E-11	5.326996E-12	2.879524E-11	1.511817E-10	2.995479E-10	1.749558E-10
4.228810E+3	9.308661E-12	4.097603E-12	2.709145E-11	1.563788E-10	3.002822E-10	1.868000E-10
4.230010E+3	9.736008E-12	5.541510E-12	2.985213E-11	1.541485E-10	3.100686E-10	1.838634E-10
4.231209E+3	1.033810E-11	3.973264E-12	2.794839E-11	1.538091E-10	3.100742E-10	1.873371E-10
4.232409E+3	9.674959E-12	4.675054E-12	2.844799E-11	1.548716E-10	3.054507E-10	1.779763E-10
4.233609E+3	1.091835E-11	5.051993E-12	2.931108E-11	1.545557E-10	3.101134E-10	1.854076E-10
4.234809E+3	8.206968E-12	5.140487E-12	2.867706E-11	1.565888E-10	3.079996E-10	1.831454E-10
4.236009E+3	8.643276E-12	4.723781E-12	2.982300E-11	1.556456E-10	3.071478E-10	1.708078E-10
4.237209E+3	7.499577E-12	4.848681E-12	3.090117E-11	1.437219E-10	3.128864E-10	1.899729E-10
4.238409E+3	7.784662E-12	4.645929E-12	2.903216E-11	1.437141E-10	3.225950E-10	1.832232E-10
4.239609E+3	8.945164E-12	5.447975E-12	2.716538E-11	1.514920E-10	3.198646E-10	1.846464E-10
4.240809E+3	8.244494E-12	4.751226E-12	2.720179E-11	1.323555E-10	3.399190E-10	1.829729E-10
4.242009E+3	6.289787E-12	5.438454E-12	2.763138E-11	1.390222E-10	3.194355E-10	1.842639E-10
4.243209E+3	6.308270E-12	5.472059E-12	2.915930E-11	1.466825E-10	3.191689E-10	1.918626E-10
4.244409E+3	7.905081E-12	4.807235E-12	2.611466E-11	1.412469E-10	3.199446E-10	1.870307E-10
4.245609E+3	7.886598E-12	4.019191E-12	2.728636E-11	1.520868E-10	3.113999E-10	1.847260E-10
4.246809E+3	5.722979E-12	4.934375E-12	2.877396E-11	1.327380E-10	3.191073E-10	1.736138E-10
4.248009E+3	6.581033E-12	3.944699E-12	2.494184E-11	1.473054E-10	3.258261E-10	1.973223E-10
4.249208E+3	5.813152E-12	5.139366E-12	3.059648E-11	1.484306E-10	3.324099E-10	1.917086E-10
4.250408E+3	6.426449E-12	5.584636E-12	2.840038E-11	1.399654E-10	3.251792E-10	1.907979E-10
4.251608E+3	5.437333E-12	5.887644E-12	2.381494E-11	1.439045E-10	3.393903E-10	1.977150E-10
4.252808E+3	5.393646E-12	4.812276E-12	2.621491E-11	1.403950E-10	3.188486E-10	1.981389E-10
4.254008E+3	6.813469E-12	5.581276E-12	2.724604E-11	1.337820E-10	3.271619E-10	2.007299E-10
4.255208E+3	5.087278E-12	5.251944E-12	2.427813E-11	1.379385E-10	3.311772E-10	1.933765E-10
4.256408E+3	5.931331E-12	4.722661E-12	2.396392E-11	1.374803E-10	3.260882E-10	1.923023E-10
4.257608E+3	5.439014E-12	4.514309E-12	2.380710E-11	1.326311E-10	3.282182E-10	1.998506E-10
4.258808E+3	4.400611E-12	5.342119E-12	2.572372E-11	1.403395E-10	3.239538E-10	1.883553E-10
4.260008E+3	5.098480E-12	4.924293E-12	2.823011E-11	1.427434E-10	3.239313E-10	1.901487E-10
4.261208E+3	4.799394E-12	3.977184E-12	2.851968E-11	1.347348E-10	3.195100E-10	2.006319E-10
4.262408E+3	4.111605E-12	4.448218E-12	2.501577E-11	1.376416E-10	3.514697E-10	1.954449E-10
4.263608E+3	4.043275E-12	3.522393E-12	2.616059E-11	1.418311E-10	3.294364E-10	1.985489E-10
4.264808E+3	4.407332E-12	3.741947E-12	2.596063E-11	1.368003E-10	3.293132E-10	1.903397E-10
4.266007E+3	3.816999E-12	4.652650E-12	2.554729E-11	1.360689E-10	3.300632E-10	1.943270E-10
4.267207E+3	4.379327E-12	4.686816E-12	2.418348E-11	1.459780E-10	3.304883E-10	1.924126E-10
4.268407E+3	3.916695E-12	4.762428E-12	2.573828E-11	1.465470E-10	3.345713E-10	1.917399E-10
4.269607E+3	3.982225E-12	5.273228E-12	2.553105E-11	1.406129E-10	3.296050E-10	1.986548E-10
4.270807E+3	3.671376E-12	4.348522E-12	2.680133E-11	1.341097E-10	3.251232E-10	1.902619E-10
4.272007E+3	2.704105E-12	4.425815E-12	2.623676E-11	1.334443E-10	3.400994E-10	1.952556E-10
4.273207E+3	4.430296E-12	4.692977E-12	2.528629E-11	1.348653E-10	3.252184E-10	1.944155E-10
4.274407E+3	3.175699E-12	4.605043E-12	2.686518E-11	1.277443E-10	3.377621E-10	1.964733E-10
4.275607E+3	2.188823E-12	4.733863E-12	2.599760E-11	1.320827E-10	3.446568E-10	1.899785E-10
4.276807E+3	3.740827E-12	5.263706E-12	2.638182E-11	1.377015E-10	3.268466E-10	1.869512E-10
4.278007E+3	2.744431E-12	4.221943E-12	2.589174E-11	1.331049E-10	3.258558E-10	1.975363E-10
4.279207E+3	2.916938E-12	5.415491E-12	2.648544E-11	1.296099E-10	3.464810E-10	2.012945E-10
4.280407E+3	2.430221E-12	3.693220E-12	2.879748E-11	1.366990E-10	3.464681E-10	1.892335E-10
4.281607E+3	2.571924E-12	3.800757E-12	2.408938E-11	1.333760E-10	3.464379E-10	2.035617E-10
4.282807E+3	2.596007E-12	4.337881E-12	2.477717E-11	1.271192E-10	3.321080E-10	2.027529E-10
4.284006E+3	2.548400E-12	3.658494E-12	2.486846E-11	1.391958E-10	3.323735E-10	1.906438E-10
4.285206E+3	3.441740E-12	5.711777E-12	2.502641E-11	1.352769E-10	3.305375E-10	1.911681E-10
4.286406E+3	2.036480E-12	4.696338E-12	2.371804E-11	1.369286E-10	3.344890E-10	1.942413E-10
4.287606E+3	1.696506E-12	3.819240E-12	2.621996E-11	1.264499E-10	3.301752E-10	2.023413E-10
4.288806E+3	2.437502E-12	5.031830E-12	2.197057E-11	1.353066E-10	3.371320E-10	1.902355E-10
4.290006E+3	1.718350E-12	6.263463E-12	2.188992E-11	1.333737E-10	3.290483E-10	1.882758E-10
4.291206E+3	1.647779E-12	5.178013E-12	2.311651E-11	1.340374E-10	3.401302E-10	2.077086E-10
4.292406E+3	1.883576E-12	4.433656E-12	2.567331E-11	1.268185E-10	3.290197E-10	1.887748E-10
4.293606E+3	2.005675E-12	4.326119E-12	2.125029E-11	1.396898E-10	3.443505E-10	1.932096E-10
4.294806E+3	1.707148E-12	4.635288E-12	2.704329E-11	1.338991E-10	3.441600E-10	2.034407E-10
4.296006E+3	1.855011E-12	4.264509E-12	2.368668E-11	1.350759E-10	3.253640E-10	2.103813E-10
4.297206E+3	1.414222E-12	4.204020E-12	2.658849E-11	1.365769E-10	3.402080E-10	1.937086E-10
4.298406E+3	1.248436E-12	4.127288E-12	2.603233E-11	1.393829E-10	3.356612E-10	2.130530E-10
4.299606E+3	1.663461E-12	4.523830E-12	2.265948E-11	1.299040E-10	3.444076E-10	2.008991E-10
4.300805E+3	1.490954E-12	5.718498E-12	2.699232E-11	1.263497E-10	3.399129E-10	2.038283E-10
4.302005E+3	3.064241E-12	5.137126E-12	2.947351E-11	1.414838E-10	3.382433E-10	1.980796E-10
4.303205E+3	8.317305E-13	4.624086E-12	2.855608E-11	1.348961E-10	3.330675E-10	2.012273E-10
4.304405E+3	1.791161E-12	4.408452E-12	2.762298E-11	1.395274E-10	3.345651E-10	1.998399E-10
4.305605E+3	2.426301E-12	4.740024E-12	2.652688E-11	1.367830E-10	3.421068E-10	2.034749E-10
4.306805E+3	1.247876E-12	3.817559E-12	2.292160E-11	1.457511E-10	3.548118E-10	1.962425E-10
4.308005E+3	9.863148E-13	4.963499E-12	2.541959E-11	1.360952E-10	3.255847E-10	1.942150E-10
4.309205E+3	2.002874E-12	4.067918E-12	2.546104E-11	1.277880E-10	3.408029E-10	1.879526E-10
4.310405E+3	2.124974E-12	4.250507E-12	2.690438E-11	1.359373E-10	3.442188E-10	2.014295E-10
4.311605E+3	6.159847E-12	5.537589E-12	2.715306E-11	1.338106E-10	3.436375E-10	1.951570E-10
4.312805E+3	1.865093E-12	5.030710E-12	2.809849E-11	1.443627E-10	3.319608E-10	1.929749E-10
4.314005E+3	9.219048E-13	6.438210E-12	2.775964E-11	1.333687E-10	3.402786E-10	1.961708E-10
4.315205E+3	1.432145E-12	4.395010E-12	2.603177E-11	1.390037E-10	3.394228E-10	1.869025E-10
4.316405E+3	1.268599E-12	4.601122E-12	2.505665E-11	1.413976E-10	3.352670E-10	1.994641E-10
4.317605E+3	1.409181E-12	5.644006E-12	2.374157E-11	1.311289E-10	3.336147E-10	1.948524E-10
4.318804E+3	9.644714E-13	3.615928E-12	2.678677E-11	1.297623E-10	3.457697E-10	1.895242E-10
4.320004E+3	1.301084E-12	4.005749E-12	2.408714E-11	1.349789E-10	3.336348E-10	2.093598E-10
4.321204E+3	8.765376E-13	4.401171E-12	2.542015E-11	1.309676E-10	3.468821E-10	1.925862E-10
4.322404E+3	1.544162E-12	3.768832E-12	2.593375E-11	1.294767E-10	3.395925E-10	1.933620E-10
4.323604E+3	1.042884E-12	5.230661E-12	2.464275E-11	1.342301E-10	3.448730E-10	2.018142E-10
4.324804E+3	9.034218E-13	4.998225E-12	2.683605E-11	1.314431E-10	3.360382E-10	2.108451E-10
4.326004E+3	1.949106E-12	6.545188E-12	2.759273E-11	1.343881E-10	3.384544E-10	1.947493E-10
4.327204E+3	8.160481E-13	4.680655E-12	2.524372E-11	1.386845E-10	3.400031E-10	2.059617E-10
4.328404E+3	7.202730E-13	4.319958E-12	2.417899E-11	1.296419E-10	3.404545E-10	2.027703E-10
4.329604E+3	1.394619E-12	4.140170E-12	2.564362E-11	1.342559E-10	3.401296E-10	1.986800E-10
4.330804E+3	8.020459E-13	4.811715E-12	2.836117E-11	1.430801E-10	3.368346E-10	1.960705E-10
4.332004E+3	8.955806E-13	5.277148E-12	2.789350E-11	1.340795E-10	3.504375E-10	1.955625E-10
4.333204E+3	4.661052E-12	4.780910E-12	2.587214E-11	1.374349E-10	3.441331E-10	1.936493E-10
4.334404E+3	7.096314E-13	5.979499E-12	2.459570E-11	1.338952E-10	3.433815E-10	1.934140E-10
4.335603E+3	5.992941E-14	4.234265E-12	2.611578E-11	1.341730E-10	3.391691E-10	2.048701E-10
4.336803E+3	1.151541E-12	5.466458E-12	2.697160E-11	1.321365E-10	3.332680E-10	1.889630E-10
4.338003E+3	7.869235E-13	6.019825E-12	2.325821E-11	1.283083E-10	3.458061E-10	2.020680E-10
4.339203E+3	5.048633E-12	4.523270E-12	2.468532E-11	1.348753E-10	3.335738E-10	2.038737E-10
4.340403E+3	6.933889E-13	5.819313E-12	2.490207E-11	1.297869E-10	3.442446E-10	1.998220E-10
4.341603E+3	1.479752E-12	5.113042E-12	2.543247E-11	1.297561E-10	3.438464E-10	1.953279E-10
4.342803E+3	5.242423E-13	5.228980E-12	2.515915E-11	1.342984E-10	3.401655E-10	1.931777E-10
4.344003E+3	8.311704E-13	4.869964E-12	2.564195E-11	1.298642E-10	3.475777E-10	1.970227E-10
4.345203E+3	9.588706E-13	5.027909E-12	2.407034E-11	1.314140E-10	3.408230E-10	1.945807E-10
4.346403E+3	9.969564E-13	5.610960E-12	2.448424E-11	1.389253E-10	3.411093E-10	2.080004E-10
4.347603E+3	3.983905E-12	6.569831E-12	2.610794E-11	1.408610E-10	3.437769E-10	2.028431E-10
4.348803E+3	3.009912E-12	5.554392E-12	2.344920E-11	1.345073E-10	3.663675E-10	2.086305E-10
4.350003E+3	3.741387E-12	5.997981E-12	2.427253E-11	1.393347E-10	3.471531E-10	1.848060E-10
4.351203E+3	4.451019E-12	5.145528E-12	2.515131E-11	1.353973E-10	3.514333E-10	1.950142E-10
4.352403E+3	7.947648E-13	5.495583E-12	2.386423E-11	1.261632E-10	3.412207E-10	2.037191E-10
4.353602E+3	4.094243E-13	4.472862E-12	2.419188E-11	1.384800E-10	3.386465E-10	1.949425E-10
4.354802E+3	1.522879E-12	5.021748E-12	2.680805E-11	1.410055E-10	3.441326E-10	2.022029E-10
4.356002E+3	-9.633512E-14	3.852845E-12	2.573380E-11	1.367264E-10	3.561890E-10	1.920782E-10
4.357202E+3	4.766908E-12	4.247707E-12	2.380934E-11	1.323527E-10	3.391724E-10	2.024354E-10
4.358402E+3	5.852919E-13	4.710339E-12	2.373149E-11	1.337434E-10	3.396614E-10	2.076688E-10
4.359602E+3	1.154341E-12	6.349157E-12	2.308178E-11	1.330993E-10	3.601483E-10	1.976421E-10
4.360802E+3	4.341801E-12	5.230101E-12	2.558762E-11	1.296363E-10	3.448781E-10	1.981457E-10
4.362002E+3	8.003656E-13	6.239940E-12	2.621436E-11	1.368502E-10	3.446916E-10	2.043133E-10
4.363202E+3	1.038963E-12	5.459737E-12	2.566659E-11	1.386806E-10	3.497032E-10	2.001709E-10
4.364402E+3	7.824428E-13	6.629200E-12	2.503537E-11	1.329537E-10	3.416979E-10	1.920670E-10
4.365602E+3	5.609280E-12	5.457497E-12	2.866138E-11	1.229645E-10	3.498170E-10	2.002074E-10
4.366802E+3	4.038234E-13	5.372364E-12	2.644231E-11	1.233969E-10	3.484598E-10	1.992384E-10
4.368002E+3	2.626812E-13	6.313311E-12	2.242424E-11	1.389052E-10	3.439584E-10	1.924160E-10
4.369202E+3	7.633998E-13	5.240742E-12	2.360435E-11	1.321499E-10	3.526722E-10	1.981641E-10
4.370402E+3	4.928774E-14	6.062391E-12	2.607321E-11	1.311664E-10	3.341865E-10	2.029596E-10
4.371601E+3	3.567760E-13	6.240499E-12	2.547056E-11	1.272346E-10	3.469935E-10	1.922065E-10
4.372801E+3	1.215391E-13	4.951737E-12	2.481918E-11	1.296424E-10	3.501894E-10	2.071172E-10
4.374001E+3	3.700501E-12	5.311314E-12	2.397848E-11	1.381608E-10	3.485052E-10	2.065498E-10
4.375201E+3	5.353880E-12	5.105761E-12	2.531598E-11	1.281201E-10	3.300833E-10	1.867535E-10
4.376401E+3	2.989749E-12	5.496702E-12	2.503761E-11	1.377704E-10	3.386079E-10	2.186740E-10
4.377601E+3	9.319863E-13	5.172412E-12	2.429437E-11	1.378897E-10	3.417371E-10	2.007853E-10
4.378801E+3	5.147208E-13	5.141607E-12	2.619475E-11	1.334454E-10	3.325981E-10	1.983932E-10
4.380001E+3	4.200659E-13	5.158410E-12	2.633533E-11	1.259778E-10	3.383323E-10	2.025295E-10
4.381201E+3	1.478632E-13	4.162573E-12	2.358250E-11	1.456212E-10	3.364941E-10	2.019996E-10
4.382401E+3	4.592721E-13	4.144090E-12	2.530253E-11	1.341125E-10	3.439075E-10	2.075243E-10
4.383601E+3	2.940461E-13	4.886767E-12	2.734797E-11	1.429815E-10	3.515672E-10	2.049283E-10
4.384801E+3	4.536712E-13	5.782348E-12	2.542295E-11	1.393431E-10	3.499468E-10	1.967819E-10
4.386001E+3	8.059665E-13	5.329796E-12	2.844238E-11	1.365270E-10	3.545849E-10	2.028924E-10
4.387201E+3	1.643298E-12	5.545430E-12	2.641319E-11	1.297629E-10	3.510525E-10	1.993611E-10
4.388400E+3	3.774992E-12	4.821797E-12	2.404849E-11	1.340341E-10	3.379660E-10	2.013824E-10
4.389600E+3	4.643129E-13	4.060077E-12	2.291375E-11	1.280607E-10	3.505215E-10	2.037146E-10
4.390800E+3	1.999514E-13	6.253381E-12	2.493455E-11	1.375251E-10	3.455188E-10	1.974344E-10
4.392000E+3	4.934375E-13	5.723538E-12	2.583237E-11	1.325946E-10	3.500331E-10	2.033382E-10
4.393200E+3	3.260272E-12	5.705616E-12	2.323805E-11	1.419856E-10	3.452723E-10	2.042613E-10
4.394400E+3	3.069282E-12	4.524390E-12	2.671171E-11	1.288325E-10	3.332646E-10	1.964839E-10
4.395600E+3	4.827958E-13	6.193452E-12	2.519892E-11	1.399867E-10	3.448965E-10	2.164684E-10
4.396800E+3	4.899089E-12	6.019825E-12	2.470436E-11	1.389808E-10	3.525910E-10	1.941881E-10
4.398000E+3	3.619288E-12	5.819874E-12	2.721355E-11	1.445200E-10	3.368223E-10	2.045760E-10
4.399200E+3	4.718741E-12	6.204654E-12	2.300953E-11	1.407652E-10	3.355985E-10	2.061465E-10
4.400400E+3	-2.201145E-13	4.610644E-12	2.516307E-11	1.398293E-10	3.595866E-10	2.033937E-10
4.401600E+3	4.626326E-13	6.041668E-12	2.570299E-11	1.334174E-10	3.595921E-10	2.007865E-10
4.402800E+3	2.733229E-13	4.506467E-12	2.253066E-11	1.391522E-10	3.508396E-10	1.970210E-10
4.404000E+3	4.178816E-12	6.513822E-12	2.438623E-11	1.315893E-10	3.420261E-10	2.087599E-10
4.405200E+3	5.239623E-12	4.924853E-12	2.524428E-11	1.321914E-10	3.655375E-10	2.218150E-10
4.406399E+3	5.673691E-13	4.470622E-12	3.008905E-11	1.307962E-10	3.476673E-10	2.033517E-10
4.407599E+3	-5.488862E-14	6.027666E-12	2.453465E-11	1.341097E-10	3.527691E-10	1.897880E-10
4.408799E+3	5.651847E-12	4.816196E-12	2.375333E-11	1.255740E-10	3.455042E-10	2.044567E-10
4.409999E+3	4.996544E-12	5.337638E-12	2.501577E-11	1.338476E-10	3.536642E-10	2.001626E-10
4.411199E+3	5.390847E-12	5.224501E-12	2.706625E-11	1.380157E-10	3.387339E-10	2.010049E-10
4.412399E+3	4.448218E-12	5.082798E-12	2.235759E-11	1.270588E-10	3.371948E-10	2.026897E-10
4.413599E+3	4.514309E-13	4.704738E-12	2.448312E-11	1.415185E-10	3.416329E-10	2.050835E-10
4.414799E+3	4.436456E-12	3.788995E-12	2.217556E-11	1.401217E-10	3.312259E-10	2.098504E-10
4.415999E+3	6.043349E-13	4.531111E-12	2.488415E-11	1.289647E-10	3.437439E-10	2.025844E-10
4.417199E+3	8.899798E-13	3.714503E-12	2.598752E-11	1.322872E-10	3.383105E-10	1.860147E-10
0.000000E+0	0.000000E+0	0.000000E+0	0.000000E+0	0.000000E+0	0.000000E+0	0.000000E+0
0.000000E+0	0.000000E+0	0.000000E+0	0.000000E+0	0.000000E+0	0.000000E+0	0.000000E+0
0.000000E+0	0.000000E+0	0.000000E+0	0.000000E+0	0.000000E+0	0.000000E+0	0.000000E+0
0.000000E+0	0.000000E+0	0.000000E+0	0.000000E+0	0.000000E+0	0.000000E+0	0.000000E+0
0.000000E+0	0.000000E+0	0.000000E+0	0.000000E+0	0.000000E+0	0.000000E+0	0.000000E+0
0.000000E+0	0.000000E+0	0.000000E+0	0.000000E+0	0.000000E+0	0.000000E+0	0.000000E+0
0.000000E+0	0.000000E+0	0.000000E+0	0.000000E+0	0.000000E+0	0.000000E+0	0.000000E+0
0.000000E+0	0.000000E+0	0.000000E+0	0.000000E+0	0.000000E+0	0.000000E+0	0.000000E+0
0.000000E+0	0.000000E+0	0.000000E+0	0.000000E+0	0.000000E+0	0.000000E+0	0.000000E+0
0.000000E+0	0.000000E+0	0.000000E+0	0.000000E+0	0.000000E+0	0.000000E+0	0.000000E+0
0.000000E+0	0.000000E+0	0.000000E+0	0.000000E+0	0.000000E+0	0.000000E+0	0.000000E+0
0.000000E+0	0.000000E+0	0.000000E+0	0.000000E+0	0.000000E+0	0.000000E+0	0.000000E+0
0.000000E+0	0.000000E+0	0.000000E+0	0.000000E+0	0.000000E+0	0.000000E+0	0.000000E+0
0.000000E+0	0.000000E+0	0.000000E+0	0.000000E+0	0.000000E+0	0.000000E+0	0.000000E+0
0.000000E+0	0.000000E+0	0.000000E+0	0.000000E+0	0.000000E+0	0.000000E+0	0.000000E+0
0.000000E+0	0.000000E+0	0.000000E+0	0.000000E+0	0.000000E+0	0.000000E+0	0.000000E+0
0.000000E+0	0.000000E+0	0.000000E+0	0.000000E+0	0.000000E+0	0.000000E+0	0.000000E+0
0.000000E+0	0.000000E+0	0.000000E+0	0.000000E+0	0.000000E+0	0.000000E+0	0.000000E+0
0.000000E+0	0.000000E+0	0.000000E+0	0.000000E+0	0.000000E+0	0.000000E+0	0.000000E+0
0.000000E+0	0.000000E+0	0.000000E+0	0.000000E+0	0.000000E+0	0.000000E+0	0.000000E+0
0.000000E+0	0.000000E+0	0.000000E+0	0.000000E+0	0.000000E+0	0.000000E+0	0.000000E+0
0.000000E+0	0.000000E+0	0.000000E+0	0.000000E+0	0.000000E+0	0.000000E+0	0.000000E+0
0.000000E+0	0.000000E+0	0.000000E+0	0.000000E+0	0.000000E+0	0.000000E+0	0.000000E+0
0.000000E+0	0.000000E+0	0.000000E+0	0.000000E+0	0.000000E+0	0.000000E+0	0.000000E+0
0.000000E+0	0.000000E+0	0.000000E+0	0.000000E+0	0.000000E+0	0.000000E+0	0.000000E+0
0.000000E+0	0.000000E+0	0.000000E+0	0.000000E+0	0.000000E+0	0.000000E+0	0.000000E+0
0.000000E+0	0.000000E+0	0.000000E+0	0.000000E+0	0.000000E+0	0.000000E+0	0.000000E+0
0.000000E+0	0.000000E+0	0.000000E+0	0.000000E+0	0.000000E+0	0.000000E+0	0.000000E+0
0.000000E+0	0.000000E+0	0.000000E+0	0.000000E+0	0.000000E+0	0.000000E+0	0.000000E+0
0.000000E+0	0.000000E+0	0.000000E+0	0.000000E+0	0.000000E+0	0.000000E+0	0.000000E+0
0.000000E+0	0.000000E+0	0.000000E+0	0.000000E+0	0.000000E+0	0.000000E+0	0.000000E+0
0.000000E+0	0.000000E+0	0.000000E+0	0.000000E+0	0.000000E+0	0.000000E+0	0.000000E+0
0.000000E+0	0.000000E+0	0.000000E+0	0.000000E+0	0.000000E+0	0.000000E+0	0.000000E+0
0.000000E+0	0.000000E+0	0.000000E+0	0.000000E+0	0.000000E+0	0.000000E+0	0.000000E+0
0.000000E+0	0.000000E+0	0.000000E+0	0.000000E+0	0.000000E+0	0.000000E+0	0.000000E+0
0.000000E+0	0.000000E+0	0.000000E+0	0.000000E+0	0.000000E+0	0.000000E+0	0.000000E+0
0.000000E+0	0.000000E+0	0.000000E+0	0.000000E+0	0.000000E+0	0.000000E+0	0.000000E+0
0.000000E+0	0.000000E+0	0.000000E+0	0.000000E+0	0.000000E+0	0.000000E+0	0.000000E+0
0.000000E+0	0.000000E+0	0.000000E+0	0.000000E+0	0.000000E+0	0.000000E+0	0.000000E+0
0.000000E+0	0.000000E+0	0.000000E+0	0.000000E+0	0.000000E+0	0.000000E+0	0.000000E+0
0.000000E+0	0.000000E+0	0.000000E+0	0.000000E+0	0.000000E+0	0.000000E+0	0.000000E+0
0.000000E+0	0.000000E+0	0.000000E+0	0.000000E+0	0.000000E+0	0.000000E+0	0.000000E+0
0.000000E+0	0.000000E+0	0.000000E+0	0.000000E+0	0.000000E+0	0.000000E+0	0.000000E+0
0.000000E+0	0.000000E+0	0.000000E+0	0.000000E+0	0.000000E+0	0.000000E+0	0.000000E+0
0.000000E+0	0.000000E+0	0.000000E+0	0.000000E+0	0.000000E+0	0.000000E+0	0.000000E+0
0.000000E+0	0.000000E+0	0.000000E+0	0.000000E+0	0.000000E+0	0.000000E+0	0.000000E+0
0.000000E+0	0.000000E+0	0.000000E+0	0.000000E+0	0.000000E+0	0.000000E+0	0.000000E+0
0.000000E+0	0.000000E+0	0.000000E+0	0.000000E+0	0.000000E+0	0.000000E+0	0.000000E+0
0.000000E+0	0.000000E+0	0.000000E+0	0.000000E+0	0.000000E+0	0.000000E+0	0.000000E+0
0.000000E+0	0.000000E+0	0.000000E+0	0.000000E+0	0.000000E+0	0.000000E+0	0.000000E+0
0.000000E+0	0.000000E+0	0.000000E+0	0.000000E+0	0.000000E+0	0.000000E+0	0.000000E+0
0.000000E+0	0.000000E+0	0.000000E+0	0.000000E+0	0.000000E+0	0.000000E+0	0.000000E+0
0.000000E+0	0.000000E+0	0.000000E+0	0.000000E+0	0.000000E+0	0.000000E+0	0.000000E+0
0.000000E+0	0.000000E+0	0.000000E+0	0.000000E+0	0.000000E+0	0.000000E+0	0.000000E+0
0.000000E+0	0.000000E+0	0.000000E+0	0.000000E+0	0.000000E+0	0.000000E+0	0.000000E+0
0.000000E+0	0.000000E+0	0.000000E+0	0.000000E+0	0.000000E+0	0.000000E+0	0.000000E+0
0.000000E+0	0.000000E+0	0.000000E+0	0.000000E+0	0.000000E+0	0.000000E+0	0.000000E+0
0.000000E+0	0.000000E+0	0.000000E+0	0.000000E+0	0.000000E+0	0.000000E+0	0.000000E+0
0.000000E+0	0.000000E+0	0.000000E+0	0.000000E+0	0.000000E+0	0.000000E+0	0.000000E+0
0.000000E+0	0.000000E+0	0.000000E+0	0.000000E+0	0.000000E+0	0.000000E+0	0.000000E+0
0.000000E+0	0.000000E+0	0.000000E+0	0.000000E+0	0.000000E+0	0.000000E+0	0.000000E+0
0.000000E+0	0.000000E+0	0.000000E+0	0.000000E+0	0.000000E+0	0.000000E+0	0.000000E+0
0.000000E+0	0.000000E+0	0.000000E+0	0.000000E+0	0.000000E+0	0.000000E+0	0.000000E+0
0.000000E+0	0.000000E+0	0.000000E+0	0.000000E+0	0.000000E+0	0.000000E+0	0.000000E+0
0.000000E+0	0.000000E+0	0.000000E+0	0.000000E+0	0.000000E+0	0.000000E+0	0.000000E+0
0.000000E+0	0.000000E+0	0.000000E+0	0.000000E+0	0.000000E+0	0.000000E+0	0.000000E+0
0.000000E+0	0.000000E+0	0.000000E+0	0.000000E+0	0.000000E+0	0.000000E+0	0.000000E+0
0.000000E+0	0.000000E+0	0.000000E+0	0.000000E+0	0.000000E+0	0.000000E+0	0.000000E+0
0.000000E+0	0.000000E+0	0.000000E+0	0.000000E+0	0.000000E+0	0.000000E+0	0.000000E+0
0.000000E+0	0.000000E+0	0.000000E+0	0.000000E+0	0.000000E+0	0.000000E+0	0.000000E+0
0.000000E+0	0.000000E+0	0.000000E+0	0.000000E+0	0.000000E+0	0.000000E+0	0.000000E+0
0.000000E+0	0.000000E+0	0.000000E+0	0.000000E+0	0.000000E+0	0.000000E+0	0.000000E+0
0.000000E+0	0.000000E+0	0.000000E+0	0.000000E+0	0.000000E+0	0.000000E+0	0.000000E+0
0.000000E+0	0.000000E+0	0.000000E+0	0.000000E+0	0.000000E+0	0.000000E+0	0.000000E+0
0.000000E+0	0.000000E+0	0.000000E+0	0.000000E+0	0.000000E+0	0.000000E+0	0.000000E+0
0.000000E+0	0.000000E+0	0.000000E+0	0.000000E+0	0.000000E+0	0.000000E+0	0.000000E+0
0.000000E+0	0.000000E+0	0.000000E+0	0.000000E+0	0.000000E+0	0.000000E+0	0.000000E+0
0.000000E+0	0.000000E+0	0.000000E+0	0.000000E+0	0.000000E+0	0.000000E+0	0.000000E+0
0.000000E+0	0.000000E+0	0.000000E+0	0.000000E+0	0.000000E+0	0.000000E+0	0.000000E+0
0.000000E+0	0.000000E+0	0.000000E+0	0.000000E+0	0.000000E+0	0.000000E+0	0.000000E+0
0.000000E+0	0.000000E+0	0.000000E+0	0.000000E+0	0.000000E+0	0.000000E+0	0.000000E+0
0.000000E+0	0.000000E+0	0.000000E+0	0.000000E+0	0.000000E+0	0.000000E+0	0.000000E+0
0.000000E+0	0.000000E+0	0.000000E+0	0.000000E+0	0.000000E+0	0.000000E+0	0.000000E+0
0.000000E+0	0.000000E+0	0.000000E+0	0.000000E+0	0.000000E+0	0.000000E+0	0.000000E+0
0.000000E+0	0.000000E+0	0.000000E+0	0.000000E+0	0.000000E+0	0.000000E+0	0.000000E+0
0.000000E+0	0.000000E+0	0.000000E+0	0.000000E+0	0.000000E+0	0.000000E+0	0.000000E+0
0.000000E+0	0.000000E+0	0.000000E+0	0.000000E+0	0.000000E+0	0.000000E+0	0.000000E+0
0.000000E+0	0.000000E+0	0.000000E+0	0.000000E+0	0.000000E+0	0.000000E+0	0.000000E+0
0.000000E+0	0.000000E+0	0.000000E+0	0.000000E+0	0.000000E+0	0.000000E+0	0.000000E+0
0.000000E+0	0.000000E+0	0.000000E+0	0.000000E+0	0.000000E+0	0.000000E+0	0.000000E+0
0.000000E+0	0.000000E+0	0.000000E+0	0.000000E+0	0.000000E+0	0.000000E+0	0.000000E+0
0.000000E+0	0.000000E+0	0.000000E+0	0.000000E+0	0.000000E+0	0.000000E+0	0.000000E+0
0.000000E+0	0.000000E+0	0.000000E+0	0.000000E+0	0.000000E+0	0.000000E+0	0.000000E+0
0.000000E+0	0.000000E+0	0.000000E+0	0.000000E+0	0.000000E+0	0.000000E+0	0.000000E+0
0.000000E+0	0.000000E+0	0.000000E+0	0.000000E+0	0.000000E+0	0.000000E+0	0.000000E+0
0.000000E+0	0.000000E+0	0.000000E+0	0.000000E+0	0.000000E+0	0.000000E+0	0.000000E+0
0.000000E+0	0.000000E+0	0.000000E+0	0.000000E+0	0.000000E+0	0.000000E+0	0.000000E+0
0.000000E+0	0.000000E+0	0.000000E+0	0.000000E+0	0.000000E+0	0.000000E+0	0.000000E+0
0.000000E+0	0.000000E+0	0.000000E+0	0.000000E+0	0.000000E+0	0.000000E+0	0.000000E+0
0.000000E+0	0.000000E+0	0.000000E+0	0.000000E+0	0.000000E+0	0.000000E+0	0.000000E+0
0.000000E+0	0.000000E+0	0.000000E+0	0.000000E+0	0.000000E+0	0.000000E+0	0.000000E+0
0.000000E+0	0.000000E+0	0.000000E+0	0.000000E+0	0.000000E+0	0.000000E+0	0.000000E+0
0.000000E+0	0.000000E+0	0.000000E+0	0.000000E+0	0.000000E+0	0.000000E+0	0.000000E+0
0.000000E+0	0.000000E+0	0.000000E+0	0.000000E+0	0.000000E+0	0.000000E+0	0.000000E+0
0.000000E+0	0.000000E+0	0.000000E+0	0.000000E+0	0.000000E+0	0.000000E+0	0.000000E+0
0.000000E+0	0.000000E+0	0.000000E+0	0.000000E+0	0.000000E+0	0.000000E+0	0.000000E+0
0.000000E+0	0.000000E+0	0.000000E+0	0.000000E+0	0.000000E+0	0.000000E+0	0.000000E+0
0.000000E+0	0.000000E+0	0.000000E+0	0.000000E+0	0.000000E+0	0.000000E+0	0.000000E+0
0.000000E+0	0.000000E+0	0.000000E+0	0.000000E+0	0.000000E+0	0.000000E+0	0.000000E+0
0.000000E+0	0.000000E+0	0.000000E+0	0.000000E+0	0.000000E+0	0.000000E+0	0.000000E+0
0.000000E+0	0.000000E+0	0.000000E+0	0.000000E+0	0.000000E+0	0.000000E+0	0.000000E+0
0.000000E+0	0.000000E+0	0.000000E+0	0.000000E+0	0.000000E+0	0.000000E+0	0.000000E+0
0.000000E+0	0.000000E+0	0.000000E+0	0.000000E+0	0.000000E+0	0.000000E+0	0.000000E+0
0.000000E+0	0.000000E+0	0.000000E+0	0.000000E+0	0.000000E+0	0.000000E+0	0.000000E+0
0.000000E+0	0.000000E+0	0.000000E+0	0.000000E+0	0.000000E+0	0.000000E+0	0.000000E+0
0.000000E+0	0.000000E+0	0.000000E+0	0.000000E+0	0.000000E+0	0.000000E+0	0.000000E+0
0.000000E+0	0.000000E+0	0.000000E+0	0.000000E+0	0.000000E+0	0.000000E+0	0.000000E+0
0.000000E+0	0.000000E+0	0.000000E+0	0.000000E+0	0.000000E+0	0.000000E+0	0.000000E+0
0.000000E+0	0.000000E+0	0.000000E+0	0.000000E+0	0.000000E+0	0.000000E+0	0.000000E+0
0.000000E+0	0.000000E+0	0.000000E+0	0.000000E+0	0.000000E+0	0.000000E+0	0.000000E+0
0.000000E+0	0.000000E+0	0.000000E+0	0.000000E+0	0.000000E+0	0.000000E+0	0.000000E+0
0.000000E+0	0.000000E+0	0.000000E+0	0.000000E+0	0.000000E+0	0.000000E+0	0.000000E+0
0.000000E+0	0.000000E+0	0.000000E+0	0.000000E+0	0.000000E+0	0.000000E+0	0.000000E+0
0.000000E+0	0.000000E+0	0.000000E+0	0.000000E+0	0.000000E+0	0.000000E+0	0.000000E+0
0.000000E+0	0.000000E+0	0.000000E+0	0.000000E+0	0.000000E+0	0.000000E+0	0.000000E+0
0.000000E+0	0.000000E+0	0.000000E+0	0.000000E+0	0.000000E+0	0.000000E+0	0.000000E+0
0.000000E+0	0.000000E+0	0.000000E+0	0.000000E+0	0.000000E+0	0.000000E+0	0.000000E+0
0.000000E+0	0.000000E+0	0.000000E+0	0.000000E+0	0.000000E+0	0.000000E+0	0.000000E+0
0.000000E+0	0.000000E+0	0.000000E+0	0.000000E+0	0.000000E+0	0.000000E+0	0.000000E+0
0.000000E+0	0.000000E+0	0.000000E+0	0.000000E+0	0.000000E+0	0.000000E+0	0.000000E+0
0.000000E+0	0.000000E+0	0.000000E+0	0.000000E+0	0.000000E+0	0.000000E+0	0.000000E+0
0.000000E+0	0.000000E+0	0.000000E+0	0.000000E+0	0.000000E+0	0.000000E+0	0.000000E+0
0.000000E+0	0.000000E+0	0.000000E+0	0.000000E+0	0.000000E+0	0.000000E+0	0.000000E+0
0.000000E+0	0.000000E+0	0.000000E+0	0.000000E+0	0.000000E+0	0.000000E+0	0.000000E+0
0.000000E+0	0.000000E+0	0.000000E+0	0.000000E+0	0.000000E+0	0.000000E+0	0.000000E+0
0.000000E+0	0.000000E+0	0.000000E+0	0.000000E+0	0.000000E+0	0.000000E+0	0.000000E+0
0.000000E+0	0.000000E+0	0.000000E+0	0.000000E+0	0.000000E+0	0.000000E+0	0.000000E+0
0.000000E+0	0.000000E+0	0.000000E+0	0.000000E+0	0.000000E+0	0.000000E+0	0.000000E+0
0.000000E+0	0.000000E+0	0.000000E+0	0.000000E+0	0.000000E+0	0.000000E+0	0.000000E+0
0.000000E+0	0.000000E+0	0.000000E+0	0.000000E+0	0.000000E+0	0.000000E+0	0.000000E+0
0.000000E+0	0.000000E+0	0.000000E+0	0.000000E+0	0.000000E+0	0.000000E+0	0.000000E+0
0.000000E+0	0.000000E+0	0.000000E+0	0.000000E+0	0.000000E+0	0.000000E+0	0.000000E+0
0.000000E+0	0.000000E+0	0.000000E+0	0.000000E+0	0.000000E+0	0.000000E+0	0.000000E+0
0.000000E+0	0.000000E+0	0.000000E+0	0.000000E+0	0.000000E+0	0.000000E+0	0.000000E+0
0.000000E+0	0.000000E+0	0.000000E+0	0.000000E+0	0.000000E+0	0.000000E+0	0.000000E+0
0.000000E+0	0.000000E+0	0.000000E+0	0.000000E+0	0.000000E+0	0.000000E+0	0.000000E+0
0.000000E+0	0.000000E+0	0.000000E+0	0.000000E+0	0.000000E+0	0.000000E+0	0.000000E+0
0.000000E+0	0.000000E+0	0.000000E+0	0.000000E+0	0.000000E+0	0.000000E+0	0.000000E+0
0.000000E+0	0.000000E+0	0.000000E+0	0.000000E+0	0.000000E+0	0.000000E+0	0.000000E+0
0.000000E+0	0.000000E+0	0.000000E+0	0.000000E+0	0.000000E+0	0.000000E+0	0.000000E+0
0.000000E+0	0.000000E+0	0.000000E+0	0.000000E+0	0.000000E+0	0.000000E+0	0.000000E+0
0.000000E+0	0.000000E+0	0.000000E+0	0.000000E+0	0.000000E+0	0.000000E+0	0.000000E+0
0.000000E+0	0.000000E+0	0.000000E+0	0.000000E+0	0.000000E+0	0.000000E+0	0.000000E+0
0.000000E+0	0.000000E+0	0.000000E+0	0.000000E+0	0.000000E+0	0.000000E+0	0.000000E+0
0.000000E+0	0.000000E+0	0.000000E+0	0.000000E+0	0.000000E+0	0.000000E+0	0.000000E+0
0.000000E+0	0.000000E+0	0.000000E+0	0.000000E+0	0.000000E+0	0.000000E+0	0.000000E+0
0.000000E+0	0.000000E+0	0.000000E+0	0.000000E+0	0.000000E+0	0.000000E+0	0.000000E+0
0.000000E+0	0.000000E+0	0.000000E+0	0.000000E+0	0.000000E+0	0.000000E+0	0.000000E+0
0.000000E+0	0.000000E+0	0.000000E+0	0.000000E+0	0.000000E+0	0.000000E+0	0.000000E+0
0.000000E+0	0.000000E+0	0.000000E+0	0.000000E+0	0.000000E+0	0.000000E+0	0.000000E+0
0.000000E+0	0.000000E+0	0.000000E+0	0.000000E+0	0.000000E+0	0.000000E+0	0.000000E+0
0.000000E+0	0.000000E+0	0.000000E+0	0.000000E+0	0.000000E+0	0.000000E+0	0.000000E+0
0.000000E+0	0.000000E+0	0.000000E+0	0.000000E+0	0.000000E+0	0.000000E+0	0.000000E+0
0.000000E+0	0.000000E+0	0.000000E+0	0.000000E+0	0.000000E+0	0.000000E+0	0.000000E+0
0.000000E+0	0.000000E+0	0.000000E+0	0.000000E+0	0.000000E+0	0.000000E+0	0.000000E+0
0.000000E+0	0.000000E+0	0.000000E+0	0.000000E+0	0.000000E+0	0.000000E+0	0.000000E+0
0.000000E+0	0.000000E+0	0.000000E+0	0.000000E+0	0.000000E+0	0.000000E+0	0.000000E+0
0.000000E+0	0.000000E+0	0.000000E+0	0.000000E+0	0.000000E+0	0.000000E+0	0.000000E+0
0.000000E+0	0.000000E+0	0.000000E+0	0.000000E+0	0.000000E+0	0.000000E+0	0.000000E+0
0.000000E+0	0.000000E+0	0.000000E+0	0.000000E+0	0.000000E+0	0.000000E+0	0.000000E+0
0.000000E+0	0.000000E+0	0.000000E+0	0.000000E+0	0.000000E+0	0.000000E+0	0.000000E+0
0.000000E+0	0.000000E+0	0.000000E+0	0.000000E+0	0.000000E+0	0.000000E+0	0.000000E+0
0.000000E+0	0.000000E+0	0.000000E+0	0.000000E+0	0.000000E+0	0.000000E+0	0.000000E+0
0.000000E+0	0.000000E+0	0.000000E+0	0.000000E+0	0.000000E+0	0.000000E+0	0.000000E+0
0.000000E+0	0.000000E+0	0.000000E+0	0.000000E+0	0.000000E+0	0.000000E+0	0.000000E+0
0.000000E+0	0.000000E+0	0.000000E+0	0.000000E+0	0.000000E+0	0.000000E+0	0.000000E+0
0.000000E+0	0.000000E+0	0.000000E+0	0.000000E+0	0.000000E+0	0.000000E+0	0.000000E+0
0.000000E+0	0.000000E+0	0.000000E+0	0.000000E+0	0.000000E+0	0.000000E+0	0.000000E+0
0.000000E+0	0.000000E+0	0.000000E+0	0.000000E+0	0.000000E+0	0.000000E+0	0.000000E+0
0.000000E+0	0.000000E+0	0.000000E+0	0.000000E+0	0.000000E+0	0.000000E+0	0.000000E+0
0.000000E+0	0.000000E+0	0.000000E+0	0.000000E+0	0.000000E+0	0.000000E+0	0.000000E+0
0.000000E+0	0.000000E+0	0.000000E+0	0.000000E+0	0.000000E+0	0.000000E+0	0.000000E+0
0.000000E+0	0.000000E+0	0.000000E+0	0.000000E+0	0.000000E+0	0.000000E+0	0.000000E+0
0.000000E+0	0.000000E+0	0.000000E+0	0.000000E+0	0.000000E+0	0.000000E+0	0.000000E+0
0.000000E+0	0.000000E+0	0.000000E+0	0.000000E+0	0.000000E+0	0.000000E+0	0.000000E+0
0.000000E+0	0.000000E+0	0.000000E+0	0.000000E+0	0.000000E+0	0.000000E+0	0.000000E+0
0.000000E+0	0.000000E+0	0.000000E+0	0.000000E+0	0.000000E+0	0.000000E+0	0.000000E+0
0.000000E+0	0.000000E+0	0.000000E+0	0.000000E+0	0.000000E+0	0.000000E+0	0.000000E+0
0.000000E+0	0.000000E+0	0.000000E+0	0.000000E+0	0.000000E+0	0.000000E+0	0.000000E+0
0.000000E+0	0.000000E+0	0.000000E+0	0.000000E+0	0.000000E+0	0.000000E+0	0.000000E+0
0.000000E+0	0.000000E+0	0.000000E+0	0.000000E+0	0.000000E+0	0.000000E+0	0.000000E+0
0.000000E+0	0.000000E+0	0.000000E+0	0.000000E+0	0.000000E+0	0.000000E+0	0.000000E+0
0.000000E+0	0.000000E+0	0.000000E+0	0.000000E+0	0.000000E+0	0.000000E+0	0.000000E+0
0.000000E+0	0.000000E+0	0.000000E+0	0.000000E+0	0.000000E+0	0.000000E+0	0.000000E+0
0.000000E+0	0.000000E+0	0.000000E+0	0.000000E+0	0.000000E+0	0.000000E+0	0.000000E+0
0.000000E+0	0.000000E+0	0.000000E+0	0.000000E+0	0.000000E+0	0.000000E+0	0.000000E+0
0.000000E+0	0.000000E+0	0.000000E+0	0.000000E+0	0.000000E+0	0.000000E+0	0.000000E+0
0.000000E+0	0.000000E+0	0.000000E+0	0.000000E+0	0.000000E+0	0.000000E+0	0.000000E+0
0.000000E+0	0.000000E+0	0.000000E+0	0.000000E+0	0.000000E+0	0.000000E+0	0.000000E+0
0.000000E+0	0.000000E+0	0.000000E+0	0.000000E+0	0.000000E+0	0.000000E+0	0.000000E+0
