# Supplementary material for: An in vitro lung model to assess true shunt fraction by multiple inert gas elimination
Source: PLoS One. 2017 Sep 6;12(9):e0184212. doi: 10.1371/journal.pone.0184212 (PMC5587330; doi:10.1371/journal.pone.0184212)
Supplement: S1 Data — Data sets pertaining to MMIMS-MIGET derived IVLM shunt fractions with blood and saline as priming fluids. (ZIP) [file pone.0184212.s001.zip › IVLMData/Data_Blood/dataBernExpt04Set04_Dec14_2011.txt]

Bern	Wednesday, December 14, 2011
11:35 AM	Expt04	Set# 4

Sample Temperature (degC)	37.00
Samples Type:	all 3

Cardiac Output (ml/min)	2500.0
Minute Ventilation (ml/min)	2500.0
Description: T3_IVLM_141211
Comment: T3_IVLM_141211 20% shunt

solubility method: default
species: pig
solubilities: 
0.007200	0.07000	0.3970	1.260	10.90	378.0
smoothing: 40.0
weights: 
10.0	2.00	70.0	70.0	50.0	50.0


valve times:
4.739543E+3	5.220516E+3

4.704091E+3	5.567274E-12	3.158896E-13	-2.436382E-13	-6.132963E-13	4.870525E-12	5.085599E-12
4.705291E+3	3.152735E-12	1.772678E-12	4.053356E-12	-1.636017E-12	4.220823E-12	4.944456E-12
4.706491E+3	-2.128334E-13	4.366445E-12	-4.603922E-13	3.503910E-12	5.356681E-12	5.173532E-12
4.707691E+3	3.337564E-12	1.723390E-12	-1.189067E-12	-1.269159E-12	5.256985E-12	4.412933E-12
4.708891E+3	3.735787E-12	6.838674E-13	6.497020E-14	-1.244515E-12	1.968709E-12	5.084478E-12
4.710091E+3	3.745868E-12	4.586000E-12	3.683698E-12	-1.417583E-12	4.253308E-12	5.780667E-12
4.711291E+3	4.969660E-12	8.692565E-13	4.916452E-12	4.860443E-12	4.969660E-12	5.271548E-12
4.712491E+3	3.767712E-12	5.648486E-12	4.989823E-12	3.332523E-12	5.009426E-12	3.921735E-12
4.713691E+3	-2.038720E-13	9.224648E-13	-1.397419E-12	9.521494E-15	5.628884E-12	6.306590E-12
4.714891E+3	3.871328E-12	5.328116E-12	3.645052E-12	1.410862E-12	3.675857E-12	5.469819E-12
4.716091E+3	-2.016317E-12	1.259078E-12	-9.073424E-14	-1.517278E-12	3.067602E-12	5.073276E-12
4.717291E+3	-1.299404E-12	7.622797E-13	3.525193E-12	-1.562085E-12	5.372364E-12	5.224501E-12
4.718491E+3	1.495995E-12	4.811155E-12	-1.497675E-12	-1.362134E-12	5.668090E-13	4.866604E-12
4.719691E+3	-1.897018E-12	1.285402E-12	5.125365E-12	4.605603E-12	3.908293E-12	4.130648E-12
4.720890E+3	4.546794E-12	5.376844E-13	3.148254E-12	-1.472471E-12	6.833073E-13	3.752029E-12
4.722090E+3	-1.378936E-12	5.220020E-13	4.452699E-12	-1.229393E-12	1.824206E-12	5.635604E-12
4.723290E+3	3.444541E-12	3.931817E-13	5.278829E-12	-3.931817E-13	5.050873E-12	4.719301E-12
4.724490E+3	5.064315E-12	6.356998E-13	2.520396E-13	-1.541922E-12	1.058566E-13	4.092002E-12
4.725690E+3	-1.970389E-12	9.291859E-13	4.771389E-12	-1.592330E-12	1.781640E-12	6.355317E-12
4.726890E+3	5.145528E-12	5.516866E-13	5.390847E-12	3.630490E-12	3.658494E-12	3.929577E-12
4.728090E+3	5.098480E-12	5.356681E-12	4.729943E-12	3.696580E-12	1.663461E-12	5.650167E-12
4.729290E+3	-1.592890E-12	1.513918E-12	4.709220E-12	-1.930063E-12	3.944699E-12	4.681775E-12
4.730490E+3	4.628567E-12	8.289301E-13	1.028321E-12	4.438697E-12	1.921101E-13	5.714577E-12
4.731690E+3	-1.209230E-12	1.245636E-12	4.056157E-12	3.551518E-12	4.686255E-12	4.258349E-12
4.732890E+3	5.484941E-12	6.676248E-13	-1.511677E-12	5.111362E-12	1.946866E-12	4.080240E-12
4.734090E+3	3.832682E-12	5.085598E-13	-1.008718E-12	-1.457909E-12	5.132085E-12	5.338758E-12
4.735290E+3	-1.308925E-12	4.453819E-12	4.968540E-12	-1.368855E-12	5.652968E-12	4.631927E-12
4.736490E+3	-5.528068E-13	5.048633E-12	4.482384E-12	-1.168343E-12	4.737223E-12	6.220336E-12
4.737689E+3	5.352200E-12	7.790823E-13	-1.164983E-13	2.142896E-12	3.550958E-12	4.063438E-12
4.738889E+3	4.894609E-12	1.339730E-12	3.299478E-12	-1.368855E-12	3.636091E-12	5.748742E-12
4.740094E+3	-1.338610E-12	5.046392E-13	-2.503593E-13	3.825400E-12	3.342044E-12	6.059591E-12
4.741294E+3	3.475346E-12	5.238502E-12	2.983588E-12	-7.001099E-14	1.808524E-12	5.433973E-12
4.742494E+3	5.761625E-12	1.526240E-12	-1.308925E-12	-1.910460E-12	3.729065E-12	4.359724E-12
4.743694E+3	-1.249556E-12	4.569197E-12	-1.324048E-12	3.710022E-12	4.326679E-12	4.569757E-12
4.744894E+3	-1.686985E-12	4.878366E-13	3.268673E-12	3.090565E-12	3.709462E-12	4.235385E-12
4.746094E+3	3.979985E-12	6.211375E-13	5.350520E-12	-1.269159E-12	4.938855E-12	6.181131E-12
4.747294E+3	3.199782E-12	5.914528E-13	2.727628E-13	-1.398539E-12	1.307805E-12	6.503741E-12
4.748494E+3	3.115209E-12	1.415342E-12	-7.561187E-14	4.624646E-12	4.657131E-12	5.164010E-12
4.749694E+3	2.539439E-12	5.004946E-12	1.131378E-12	-1.013759E-13	7.235776E-12	7.306907E-12
4.750894E+3	-1.493194E-12	7.679925E-12	6.557509E-12	1.986072E-12	7.202731E-12	8.944604E-12
4.752094E+3	4.717061E-12	1.059574E-11	1.767077E-12	5.663049E-12	1.550828E-11	1.973638E-11
4.753294E+3	6.338515E-12	1.762989E-11	3.482067E-12	8.131916E-12	2.526781E-11	3.443309E-11
4.754494E+3	4.235385E-12	1.938912E-11	5.431732E-12	1.352164E-11	3.557343E-11	4.809307E-11
4.755693E+3	6.256182E-13	2.193528E-11	7.468773E-12	1.864645E-11	5.108114E-11	6.235516E-11
4.756893E+3	2.064484E-12	2.524372E-11	1.065847E-11	2.721411E-11	6.294491E-11	7.469333E-11
4.758093E+3	2.672739E-12	2.700464E-11	1.107294E-11	3.074995E-11	7.671524E-11	8.308904E-11
4.759293E+3	2.968466E-12	2.666579E-11	1.721374E-11	3.440676E-11	8.587885E-11	9.762669E-11
4.760493E+3	3.623769E-12	2.847095E-11	1.530776E-11	3.959374E-11	9.978023E-11	1.052736E-10
4.761693E+3	3.186900E-12	2.667251E-11	1.911916E-11	4.401115E-11	1.136323E-10	1.165616E-10
4.762893E+3	5.013907E-12	2.868490E-11	2.056811E-11	5.021300E-11	1.150236E-10	1.216421E-10
4.764093E+3	4.231464E-12	3.140749E-11	2.072325E-11	5.250320E-11	1.300939E-10	1.397190E-10
4.765293E+3	6.102158E-12	2.852920E-11	2.084031E-11	5.915929E-11	1.288673E-10	1.281156E-10
4.766493E+3	7.006140E-12	3.034780E-11	2.620147E-11	6.246156E-11	1.503870E-10	1.404230E-10
4.767693E+3	6.702012E-12	3.113753E-11	2.271157E-11	6.434234E-11	1.446674E-10	1.386526E-10
4.768893E+3	6.446612E-12	3.458711E-11	2.471164E-11	6.999027E-11	1.618968E-10	1.513072E-10
4.770093E+3	7.917963E-12	3.301270E-11	2.602337E-11	7.156635E-11	1.565933E-10	1.601745E-10
4.771293E+3	7.029663E-12	3.190821E-11	3.069730E-11	7.385095E-11	1.690889E-10	1.596301E-10
4.772493E+3	9.741609E-12	3.200902E-11	2.962585E-11	7.886990E-11	1.817368E-10	1.558820E-10
4.773692E+3	8.117354E-12	3.180907E-11	3.157608E-11	9.212550E-11	1.726118E-10	1.604439E-10
4.774892E+3	9.931479E-12	3.203871E-11	3.152735E-11	8.157288E-11	1.939758E-10	1.678483E-10
4.776092E+3	7.973972E-12	3.344397E-11	3.225098E-11	9.293147E-11	1.871203E-10	1.807135E-10
4.777292E+3	9.807139E-12	3.493268E-11	3.265089E-11	8.898565E-11	2.075473E-10	1.841099E-10
4.778492E+3	9.328825E-12	3.467336E-11	3.023467E-11	9.905490E-11	2.107303E-10	1.719280E-10
4.779692E+3	1.016784E-11	3.173850E-11	3.621192E-11	9.407237E-11	2.045474E-10	1.837251E-10
4.780892E+3	1.105558E-11	3.349998E-11	3.556222E-11	9.634689E-11	2.066982E-10	1.842516E-10
4.782092E+3	9.607188E-12	3.076507E-11	3.730410E-11	9.944081E-11	2.265175E-10	1.885513E-10
4.783292E+3	1.070720E-11	3.225154E-11	3.538972E-11	1.006114E-10	2.204724E-10	1.870710E-10
4.784492E+3	1.138211E-11	3.624329E-11	3.504022E-11	9.826574E-11	2.234039E-10	2.006252E-10
4.785692E+3	9.585345E-12	3.329947E-11	3.598005E-11	9.613684E-11	2.332912E-10	2.005479E-10
4.786892E+3	1.031570E-11	3.555550E-11	3.517352E-11	1.032119E-10	2.370096E-10	2.038703E-10
4.788092E+3	1.180665E-11	3.065753E-11	3.500942E-11	1.076651E-10	2.264099E-10	1.985069E-10
4.789292E+3	1.004742E-11	3.446613E-11	3.844556E-11	1.027845E-10	2.368136E-10	2.133196E-10
4.790491E+3	1.280417E-11	3.139125E-11	3.610495E-11	1.035026E-10	2.394482E-10	2.059169E-10
4.791691E+3	1.295707E-11	3.179955E-11	3.586747E-11	1.048311E-10	2.423411E-10	2.052201E-10
4.792891E+3	1.311726E-11	3.359855E-11	3.849260E-11	1.044827E-10	2.431874E-10	2.228259E-10
4.794091E+3	1.401732E-11	3.520040E-11	3.528946E-11	1.072176E-10	2.549717E-10	2.158131E-10
4.795291E+3	1.310438E-11	3.076787E-11	3.345013E-11	1.068133E-10	2.536716E-10	2.247700E-10
4.796491E+3	1.479416E-11	3.208744E-11	3.327258E-11	1.099083E-10	2.641431E-10	2.336317E-10
4.797691E+3	1.125777E-11	3.232492E-11	3.526369E-11	1.183852E-10	2.655427E-10	2.228467E-10
4.798891E+3	1.309934E-11	3.681122E-11	3.569608E-11	1.137460E-10	2.550792E-10	2.261377E-10
4.800091E+3	1.307861E-11	3.388700E-11	3.770736E-11	1.069068E-10	2.678620E-10	2.319593E-10
4.801291E+3	1.443458E-11	3.290460E-11	4.081416E-11	1.160396E-10	2.639397E-10	2.323329E-10
4.802491E+3	1.653268E-11	3.370945E-11	3.649869E-11	1.174807E-10	2.716443E-10	2.224518E-10
4.803691E+3	1.433993E-11	3.511023E-11	3.636651E-11	1.133954E-10	2.746324E-10	2.375249E-10
4.804891E+3	1.528424E-11	3.433507E-11	3.660791E-11	1.125805E-10	2.766095E-10	2.413257E-10
4.806091E+3	1.503444E-11	3.263296E-11	3.634578E-11	1.176112E-10	2.841768E-10	2.391497E-10
4.807291E+3	1.500251E-11	3.531354E-11	3.498477E-11	1.152807E-10	2.923077E-10	2.376481E-10
4.808490E+3	1.634673E-11	3.511920E-11	4.239978E-11	1.200756E-10	2.688478E-10	2.365442E-10
4.809690E+3	1.808188E-11	3.477026E-11	3.785298E-11	1.129916E-10	2.830091E-10	2.505615E-10
4.810890E+3	1.661277E-11	3.509959E-11	3.789051E-11	1.229169E-10	2.885987E-10	2.347093E-10
4.812090E+3	1.484569E-11	3.084292E-11	3.903421E-11	1.215245E-10	2.794055E-10	2.523028E-10
4.813290E+3	1.606332E-11	3.226162E-11	3.778185E-11	1.172678E-10	2.840189E-10	2.359286E-10
4.814490E+3	1.538057E-11	3.245542E-11	3.801989E-11	1.203590E-10	2.935572E-10	2.463877E-10
4.815690E+3	1.730336E-11	3.282619E-11	3.718648E-11	1.258361E-10	2.836168E-10	2.453504E-10
4.816890E+3	1.730168E-11	3.246214E-11	3.833074E-11	1.233263E-10	2.887388E-10	2.423125E-10
4.818090E+3	1.599723E-11	3.159680E-11	4.008045E-11	1.121974E-10	3.118508E-10	2.460399E-10
4.819290E+3	1.657580E-11	3.250862E-11	3.913502E-11	1.190456E-10	2.983527E-10	2.356066E-10
4.820490E+3	1.748314E-11	3.268673E-11	3.583723E-11	1.187778E-10	3.165017E-10	2.534224E-10
4.821690E+3	1.523495E-11	3.070626E-11	4.083153E-11	1.216343E-10	3.052070E-10	2.534566E-10
4.822890E+3	1.682224E-11	3.027275E-11	4.059517E-11	1.197356E-10	3.005785E-10	2.485726E-10
4.824090E+3	1.641338E-11	3.307767E-11	3.596325E-11	1.133758E-10	3.046839E-10	2.599642E-10
4.825289E+3	1.797266E-11	3.122658E-11	3.711591E-11	1.236265E-10	3.061429E-10	2.581641E-10
4.826489E+3	2.053563E-11	3.231763E-11	4.007541E-11	1.252127E-10	2.898544E-10	2.506449E-10
4.827689E+3	1.753355E-11	3.553702E-11	3.963798E-11	1.257929E-10	2.975473E-10	2.629826E-10
4.828889E+3	1.948714E-11	3.158952E-11	3.983289E-11	1.210496E-10	3.011615E-10	2.579350E-10
4.830089E+3	1.662677E-11	3.594364E-11	4.019247E-11	1.301207E-10	3.082500E-10	2.610710E-10
4.831289E+3	1.869517E-11	3.237028E-11	4.157700E-11	1.144949E-10	3.162049E-10	2.581888E-10
4.832489E+3	1.876015E-11	3.176426E-11	4.086234E-11	1.225103E-10	3.117489E-10	2.606403E-10
4.833689E+3	1.652371E-11	3.343389E-11	3.797116E-11	1.154868E-10	3.250890E-10	2.688999E-10
4.834889E+3	1.622631E-11	3.400070E-11	3.858670E-11	1.230043E-10	3.054736E-10	2.546608E-10
4.836089E+3	1.623359E-11	3.427570E-11	3.894347E-11	1.288566E-10	2.984546E-10	2.513613E-10
4.837289E+3	1.768254E-11	3.427850E-11	4.153444E-11	1.221529E-10	3.193453E-10	2.579143E-10
4.838489E+3	1.811828E-11	3.004312E-11	4.010230E-11	1.081608E-10	3.136101E-10	2.545235E-10
4.839689E+3	2.009651E-11	3.256351E-11	3.675409E-11	1.316218E-10	3.064275E-10	2.637751E-10
4.840889E+3	2.032391E-11	3.415472E-11	3.588147E-11	1.240404E-10	3.048133E-10	2.652324E-10
4.842089E+3	1.882119E-11	3.227563E-11	3.721224E-11	1.250744E-10	3.146260E-10	2.566446E-10
4.843288E+3	1.661781E-11	3.187124E-11	3.768776E-11	1.279045E-10	3.179109E-10	2.788706E-10
4.844488E+3	1.945017E-11	3.242853E-11	3.569272E-11	1.181774E-10	3.220881E-10	2.644718E-10
4.845688E+3	1.970053E-11	3.157160E-11	4.176352E-11	1.196387E-10	3.239778E-10	2.616551E-10
4.846888E+3	1.975654E-11	3.192165E-11	3.818959E-11	1.250609E-10	3.186458E-10	2.700369E-10
4.848088E+3	2.160035E-11	3.403599E-11	3.755781E-11	1.190276E-10	3.312057E-10	2.569056E-10
4.849288E+3	1.856355E-11	3.383155E-11	3.458487E-11	1.293557E-10	3.192367E-10	2.806348E-10
4.850488E+3	1.985344E-11	3.669808E-11	3.912775E-11	1.294789E-10	3.256900E-10	2.676929E-10
4.851688E+3	1.900042E-11	3.621192E-11	3.925264E-11	1.246487E-10	3.216439E-10	2.662484E-10
4.852888E+3	2.133431E-11	3.250582E-11	4.251235E-11	1.266829E-10	3.173015E-10	2.581238E-10
4.854088E+3	1.979743E-11	3.211768E-11	3.850661E-11	1.243160E-10	3.134482E-10	2.807323E-10
4.855288E+3	1.897914E-11	3.236636E-11	3.813302E-11	1.300860E-10	3.181602E-10	2.693945E-10
4.856488E+3	1.945353E-11	3.402814E-11	4.001044E-11	1.331503E-10	3.179737E-10	2.636396E-10
4.857688E+3	1.869909E-11	3.311968E-11	3.984186E-11	1.176459E-10	3.229456E-10	2.674812E-10
4.858888E+3	1.674831E-11	3.270633E-11	3.675969E-11	1.196045E-10	3.206963E-10	2.722083E-10
4.860087E+3	1.678079E-11	3.080036E-11	4.463284E-11	1.171205E-10	3.108348E-10	2.673003E-10
4.861287E+3	1.889065E-11	3.300990E-11	4.289658E-11	1.327313E-10	3.180443E-10	2.792016E-10
4.862487E+3	1.958571E-11	3.556166E-11	3.866231E-11	1.313619E-10	3.337889E-10	2.699137E-10
4.863687E+3	2.120829E-11	3.307039E-11	3.869423E-11	1.169301E-10	3.116043E-10	2.755414E-10
4.864887E+3	1.813789E-11	3.067658E-11	4.222727E-11	1.314504E-10	3.198343E-10	2.678514E-10
4.866087E+3	1.870582E-11	3.660958E-11	3.693948E-11	1.188977E-10	3.147593E-10	2.760063E-10
4.867287E+3	1.766853E-11	3.242349E-11	3.827137E-11	1.231857E-10	3.283655E-10	2.681650E-10
4.868487E+3	2.045385E-11	3.506766E-11	3.764687E-11	1.343382E-10	3.230358E-10	2.705678E-10
4.869687E+3	1.829415E-11	3.481338E-11	4.158933E-11	1.200907E-10	3.218573E-10	2.786118E-10
4.870887E+3	1.892985E-11	3.433283E-11	3.898380E-11	1.313675E-10	3.213488E-10	2.702077E-10
4.872087E+3	1.956611E-11	3.138676E-11	4.107909E-11	1.236220E-10	3.279107E-10	2.668264E-10
4.873287E+3	1.852603E-11	3.071466E-11	3.864774E-11	1.227427E-10	3.366403E-10	2.717009E-10
4.874487E+3	2.293224E-11	3.269625E-11	4.300803E-11	1.232720E-10	3.257275E-10	2.733856E-10
4.875687E+3	2.060507E-11	3.228851E-11	3.710583E-11	1.228250E-10	3.312282E-10	2.678352E-10
4.876887E+3	2.078430E-11	3.421409E-11	3.817055E-11	1.273707E-10	3.325265E-10	2.722296E-10
4.878086E+3	2.122005E-11	3.107872E-11	4.182569E-11	1.332578E-10	3.260076E-10	2.731000E-10
4.879286E+3	2.236879E-11	3.162032E-11	3.657206E-11	1.235414E-10	3.169672E-10	2.650952E-10
4.880486E+3	1.831599E-11	3.142653E-11	3.770400E-11	1.210787E-10	3.272622E-10	2.677528E-10
4.881686E+3	1.925918E-11	3.423089E-11	3.748220E-11	1.257638E-10	3.269984E-10	2.760326E-10
4.882886E+3	2.055354E-11	3.232715E-11	3.888410E-11	1.279011E-10	3.369192E-10	2.746671E-10
4.884086E+3	2.115172E-11	3.306255E-11	3.859454E-11	1.336504E-10	3.214188E-10	2.734366E-10
4.885286E+3	1.990384E-11	3.217537E-11	3.902692E-11	1.301583E-10	3.256547E-10	2.728328E-10
4.886486E+3	2.159139E-11	3.421745E-11	4.116030E-11	1.320301E-10	3.336685E-10	2.792688E-10
4.887686E+3	1.884696E-11	3.315496E-11	3.655190E-11	1.235918E-10	3.292522E-10	2.891981E-10
4.888886E+3	1.736161E-11	3.346749E-11	4.010510E-11	1.272357E-10	3.260961E-10	2.788006E-10
4.890086E+3	2.041689E-11	3.286708E-11	3.808878E-11	1.276536E-10	3.272442E-10	2.747136E-10
4.891286E+3	1.885312E-11	3.270129E-11	3.914735E-11	1.239659E-10	3.248359E-10	2.752502E-10
4.892486E+3	2.098650E-11	3.340869E-11	4.274815E-11	1.364951E-10	3.242170E-10	2.745316E-10
4.893686E+3	2.234359E-11	3.154583E-11	3.894123E-11	1.227371E-10	3.307241E-10	2.751482E-10
4.894886E+3	2.060787E-11	3.232492E-11	3.964470E-11	1.290151E-10	3.332210E-10	2.831351E-10
4.896085E+3	2.127326E-11	3.550453E-11	4.285121E-11	1.299432E-10	3.247630E-10	2.711229E-10
4.897285E+3	1.887832E-11	3.238596E-11	3.840019E-11	1.243625E-10	3.232917E-10	2.903748E-10
4.898485E+3	2.156506E-11	3.252374E-11	4.168174E-11	1.268678E-10	3.327936E-10	2.857552E-10
4.899685E+3	2.084983E-11	3.348766E-11	4.067919E-11	1.274749E-10	3.330787E-10	2.778776E-10
4.900885E+3	2.242368E-11	3.178107E-11	3.821368E-11	1.258478E-10	3.522365E-10	2.811529E-10
4.902085E+3	2.224445E-11	3.265425E-11	3.935345E-11	1.251130E-10	3.434716E-10	2.821577E-10
4.903285E+3	2.049250E-11	3.439892E-11	4.090994E-11	1.301790E-10	3.325696E-10	2.836235E-10
4.904485E+3	2.104810E-11	3.489348E-11	4.067807E-11	1.290084E-10	3.340404E-10	2.924090E-10
4.905685E+3	2.150010E-11	3.354535E-11	3.943971E-11	1.320542E-10	3.274117E-10	2.769758E-10
4.906885E+3	2.066444E-11	3.089221E-11	4.044899E-11	1.335423E-10	3.578884E-10	2.875351E-10
4.908085E+3	1.982207E-11	3.412672E-11	3.885386E-11	1.381939E-10	3.315088E-10	2.755526E-10
4.909285E+3	2.005843E-11	3.332691E-11	4.259077E-11	1.288337E-10	3.473492E-10	2.781693E-10
4.910485E+3	2.329518E-11	3.312976E-11	4.146779E-11	1.294520E-10	3.386846E-10	2.887842E-10
4.911685E+3	2.005787E-11	3.229915E-11	4.004797E-11	1.249416E-10	3.369237E-10	2.793534E-10
4.912884E+3	2.150962E-11	3.521385E-11	4.074584E-11	1.300883E-10	3.383933E-10	2.913073E-10
4.914084E+3	2.186975E-11	3.266769E-11	3.539588E-11	1.318828E-10	3.406606E-10	2.846412E-10
4.915284E+3	2.365811E-11	3.258088E-11	3.882586E-11	1.306282E-10	3.368789E-10	2.749242E-10
4.916484E+3	2.223157E-11	2.989694E-11	3.918319E-11	1.240539E-10	3.306630E-10	2.707381E-10
4.917684E+3	2.003547E-11	3.384891E-11	4.359164E-11	1.193446E-10	3.253809E-10	2.858140E-10
4.918884E+3	1.972182E-11	3.206223E-11	3.857941E-11	1.195452E-10	3.290091E-10	2.790459E-10
4.920084E+3	2.070925E-11	3.165729E-11	3.878441E-11	1.250990E-10	3.260401E-10	2.763379E-10
4.921284E+3	2.334502E-11	3.113585E-11	3.796108E-11	1.373196E-10	3.417298E-10	2.938238E-10
4.922484E+3	1.947986E-11	3.274834E-11	3.977297E-11	1.299908E-10	3.460285E-10	2.808735E-10
4.923684E+3	1.801131E-11	3.156488E-11	4.178928E-11	1.299454E-10	3.369579E-10	2.757195E-10
4.924884E+3	2.061740E-11	3.501782E-11	3.776449E-11	1.304013E-10	3.450814E-10	2.740410E-10
4.926084E+3	2.101226E-11	3.245373E-11	4.227152E-11	1.227881E-10	3.328496E-10	2.793993E-10
4.927284E+3	2.204450E-11	3.379739E-11	4.022943E-11	1.317248E-10	3.448254E-10	2.839282E-10
4.928484E+3	2.041520E-11	3.404102E-11	4.007429E-11	1.288650E-10	3.464654E-10	2.896640E-10
4.929684E+3	2.180926E-11	3.398389E-11	4.090882E-11	1.327061E-10	3.342129E-10	2.908430E-10
4.930883E+3	2.507793E-11	3.328042E-11	3.703021E-11	1.295483E-10	3.386336E-10	2.770049E-10
4.932083E+3	2.399025E-11	3.530682E-11	3.997628E-11	1.255387E-10	3.386807E-10	2.920169E-10
4.933283E+3	2.148105E-11	3.200734E-11	3.950860E-11	1.387926E-10	3.361491E-10	2.776502E-10
4.934483E+3	2.219405E-11	3.210200E-11	4.338049E-11	1.219732E-10	3.315536E-10	2.847504E-10
4.935683E+3	2.297033E-11	3.066929E-11	3.809606E-11	1.309149E-10	3.422513E-10	2.869364E-10
4.936883E+3	2.273061E-11	3.184044E-11	3.701901E-11	1.242488E-10	3.375252E-10	2.764650E-10
4.938083E+3	2.145585E-11	3.526649E-11	4.221607E-11	1.306674E-10	3.494612E-10	3.008384E-10
4.939283E+3	1.890409E-11	3.603606E-11	4.074528E-11	1.289877E-10	3.425072E-10	2.842093E-10
4.940483E+3	1.961484E-11	3.377386E-11	4.263221E-11	1.340974E-10	3.361401E-10	2.704441E-10
4.941683E+3	2.285607E-11	3.652277E-11	4.108413E-11	1.419083E-10	3.437310E-10	2.908587E-10
4.942883E+3	2.140208E-11	3.353974E-11	4.247483E-11	1.362363E-10	3.511113E-10	2.923054E-10
4.944083E+3	2.075910E-11	3.517520E-11	4.533071E-11	1.363349E-10	3.420916E-10	2.973456E-10
4.945283E+3	2.534398E-11	3.606462E-11	4.211693E-11	1.350842E-10	3.420894E-10	2.996986E-10
4.946483E+3	2.283534E-11	3.541604E-11	4.523830E-11	1.297875E-10	3.523110E-10	3.067097E-10
4.947682E+3	2.277149E-11	3.592404E-11	4.339449E-11	1.314140E-10	3.429978E-10	2.876959E-10
4.948882E+3	2.514851E-11	3.403038E-11	4.343482E-11	1.318139E-10	3.374552E-10	2.912015E-10
4.950082E+3	2.288855E-11	3.813975E-11	4.068143E-11	1.352674E-10	3.425733E-10	2.967973E-10
4.951282E+3	2.179414E-11	3.799693E-11	4.662508E-11	1.355054E-10	3.450254E-10	2.646779E-10
4.952482E+3	2.306274E-11	3.621473E-11	4.214997E-11	1.385473E-10	3.318818E-10	2.891583E-10
4.953682E+3	2.467691E-11	3.942683E-11	4.162125E-11	1.295881E-10	3.462732E-10	2.894775E-10
4.954882E+3	2.394264E-11	3.992307E-11	4.343762E-11	1.292151E-10	3.369881E-10	2.716001E-10
4.956082E+3	2.435206E-11	4.249835E-11	4.455275E-11	1.458441E-10	3.350026E-10	2.895033E-10
4.957282E+3	2.479453E-11	4.314245E-11	4.612212E-11	1.323729E-10	3.419410E-10	2.985930E-10
4.958482E+3	2.511826E-11	4.043891E-11	4.384368E-11	1.340991E-10	3.492456E-10	2.842172E-10
4.959682E+3	2.469932E-11	4.433712E-11	4.466141E-11	1.387562E-10	3.399896E-10	2.823812E-10
4.960882E+3	2.229430E-11	4.773405E-11	4.783823E-11	1.437953E-10	3.582726E-10	2.808253E-10
4.962082E+3	2.507682E-11	4.467653E-11	4.777662E-11	1.481231E-10	3.490613E-10	2.988859E-10
4.963282E+3	2.472788E-11	5.028357E-11	4.758899E-11	1.441706E-10	3.619675E-10	2.853676E-10
4.964482E+3	2.370124E-11	4.408732E-11	4.630807E-11	1.410766E-10	3.384561E-10	2.914883E-10
4.965681E+3	2.648768E-11	4.905586E-11	4.716948E-11	1.493351E-10	3.494865E-10	2.993939E-10
4.966881E+3	2.451505E-11	4.949553E-11	4.379776E-11	1.464440E-10	3.370183E-10	3.043143E-10
4.968081E+3	2.525269E-11	5.013627E-11	4.737392E-11	1.505690E-10	3.354865E-10	3.032249E-10
4.969281E+3	2.633421E-11	5.377852E-11	4.828574E-11	1.488758E-10	3.569110E-10	2.979892E-10
4.970481E+3	2.756697E-11	5.102625E-11	5.178349E-11	1.388357E-10	3.599831E-10	2.911701E-10
4.971681E+3	2.875099E-11	5.405744E-11	4.993576E-11	1.600927E-10	3.567990E-10	2.860840E-10
4.972881E+3	2.666074E-11	5.354328E-11	4.842184E-11	1.571472E-10	3.478034E-10	2.941974E-10
4.974081E+3	2.814330E-11	5.903663E-11	5.022140E-11	1.565664E-10	3.467700E-10	3.026872E-10
4.975281E+3	2.973507E-11	5.825362E-11	4.915331E-11	1.499619E-10	3.537723E-10	2.900023E-10
4.976481E+3	3.023074E-11	5.870281E-11	5.270371E-11	1.572329E-10	3.432404E-10	2.958032E-10
4.977681E+3	3.023579E-11	6.103446E-11	5.199072E-11	1.634337E-10	3.562417E-10	2.887852E-10
4.978881E+3	2.960737E-11	6.369039E-11	5.516474E-11	1.687282E-10	3.339642E-10	2.971737E-10
4.980081E+3	3.252486E-11	5.777979E-11	5.147824E-11	1.636263E-10	3.561045E-10	2.921542E-10
4.981281E+3	2.987173E-11	6.701956E-11	5.300392E-11	1.639915E-10	3.482554E-10	2.823476E-10
4.982480E+3	3.317905E-11	6.732705E-11	5.082630E-11	1.708150E-10	3.539285E-10	2.818698E-10
4.983680E+3	3.569160E-11	6.761381E-11	5.377964E-11	1.704902E-10	3.573809E-10	2.916131E-10
4.984880E+3	3.682802E-11	6.451149E-11	5.458337E-11	1.664889E-10	3.579231E-10	2.853519E-10
4.986080E+3	3.110616E-11	6.746539E-11	5.911896E-11	1.649347E-10	3.656164E-10	2.843326E-10
4.987280E+3	3.614415E-11	6.892330E-11	5.544198E-11	1.664945E-10	3.523508E-10	3.029067E-10
4.988480E+3	3.801093E-11	7.113285E-11	6.126522E-11	1.835167E-10	3.529943E-10	2.889785E-10
4.989680E+3	3.168473E-11	6.681457E-11	5.734236E-11	1.759858E-10	3.613116E-10	2.899788E-10
4.990880E+3	3.510575E-11	7.542088E-11	5.859695E-11	1.769973E-10	3.523771E-10	2.871173E-10
4.992080E+3	3.320817E-11	7.427270E-11	5.752607E-11	1.808989E-10	3.611520E-10	2.828405E-10
4.993280E+3	3.597613E-11	7.499969E-11	6.653116E-11	1.774112E-10	3.681760E-10	2.994241E-10
4.994480E+3	3.890539E-11	7.561299E-11	5.591470E-11	1.851578E-10	3.565183E-10	2.792105E-10
4.995680E+3	3.751917E-11	7.934094E-11	6.366128E-11	1.758850E-10	3.635637E-10	2.988663E-10
4.996880E+3	3.676809E-11	6.930416E-11	6.350501E-11	1.850626E-10	3.646273E-10	2.953668E-10
4.998080E+3	4.123871E-11	7.790767E-11	6.517575E-11	1.793827E-10	3.523692E-10	3.012046E-10
4.999280E+3	3.912494E-11	7.531670E-11	6.357782E-11	1.886443E-10	3.692122E-10	2.889410E-10
5.000479E+3	3.745644E-11	7.672308E-11	6.492819E-11	1.874721E-10	3.547165E-10	2.943049E-10
5.001679E+3	4.265686E-11	7.931909E-11	6.277073E-11	1.911440E-10	3.540125E-10	2.894646E-10
5.002879E+3	3.909582E-11	7.868899E-11	6.553981E-11	1.890067E-10	3.528011E-10	2.982496E-10
5.004079E+3	4.152660E-11	8.164626E-11	6.610942E-11	1.933681E-10	3.755009E-10	2.871000E-10
5.005279E+3	4.063662E-11	7.792895E-11	6.334762E-11	1.928041E-10	3.712263E-10	2.932178E-10
5.006479E+3	4.350875E-11	9.007390E-11	6.502285E-11	1.935121E-10	3.684533E-10	2.954996E-10
5.007679E+3	4.489609E-11	7.737951E-11	6.481393E-11	2.085650E-10	3.624570E-10	3.062258E-10
5.008879E+3	4.692921E-11	8.341278E-11	6.911820E-11	1.902327E-10	3.754914E-10	2.884285E-10
5.010079E+3	4.555475E-11	8.506783E-11	6.933776E-11	1.891579E-10	3.635984E-10	2.955169E-10
5.011279E+3	4.474711E-11	8.634372E-11	6.849427E-11	2.008066E-10	3.630691E-10	2.845162E-10
5.012479E+3	4.594737E-11	8.359256E-11	7.369244E-11	2.077416E-10	3.627179E-10	2.975165E-10
5.013679E+3	4.727702E-11	8.233797E-11	6.599572E-11	1.976108E-10	3.719712E-10	2.914866E-10
5.014879E+3	4.712860E-11	8.760840E-11	6.793362E-11	2.244591E-10	3.635878E-10	2.978800E-10
5.016079E+3	4.521590E-11	8.417729E-11	7.410075E-11	1.971207E-10	3.767975E-10	2.985117E-10
5.017279E+3	4.450515E-11	8.503871E-11	7.222110E-11	1.992966E-10	3.663574E-10	2.927148E-10
5.018478E+3	4.423966E-11	8.496197E-11	6.956852E-11	2.160113E-10	3.707188E-10	2.912916E-10
5.019678E+3	4.515093E-11	9.231650E-11	6.724640E-11	2.016496E-10	3.687860E-10	2.971894E-10
5.020878E+3	4.731511E-11	8.202600E-11	6.759085E-11	2.052353E-10	3.755697E-10	3.017759E-10
5.022078E+3	4.557716E-11	8.978098E-11	7.242161E-11	2.093788E-10	3.549809E-10	2.898057E-10
5.023278E+3	4.533576E-11	8.789572E-11	7.105219E-11	2.050616E-10	3.712447E-10	3.097443E-10
5.024478E+3	4.967476E-11	8.223938E-11	6.738474E-11	2.104267E-10	3.829080E-10	2.997826E-10
5.025678E+3	5.156394E-11	8.957655E-11	7.656289E-11	2.028672E-10	3.613928E-10	2.969990E-10
5.026878E+3	5.047849E-11	9.215911E-11	7.467372E-11	2.067206E-10	3.953353E-10	2.939745E-10
5.028078E+3	5.431004E-11	8.725554E-11	7.342080E-11	2.125007E-10	3.644548E-10	2.846350E-10
5.029278E+3	5.008474E-11	9.414798E-11	7.425646E-11	2.210813E-10	3.748204E-10	3.126641E-10
5.030478E+3	5.209602E-11	8.791308E-11	7.251346E-11	2.198267E-10	3.777748E-10	3.025225E-10
5.031678E+3	5.345591E-11	8.801053E-11	7.985677E-11	1.981227E-10	3.787701E-10	3.033895E-10
5.032878E+3	5.224892E-11	9.308437E-11	7.325054E-11	2.309405E-10	3.773760E-10	3.020515E-10
5.034078E+3	5.547671E-11	9.413846E-11	6.863766E-11	2.186303E-10	3.822735E-10	2.951299E-10
5.035277E+3	5.633476E-11	8.689933E-11	7.760578E-11	2.320271E-10	3.712941E-10	3.024732E-10
5.036477E+3	5.352536E-11	8.290309E-11	7.184696E-11	2.209524E-10	3.668369E-10	2.997568E-10
5.037677E+3	5.128053E-11	9.236691E-11	7.468549E-11	2.222076E-10	3.681934E-10	2.953495E-10
5.038877E+3	5.665177E-11	8.344526E-11	7.299178E-11	2.388288E-10	3.743482E-10	3.012338E-10
5.040077E+3	5.729868E-11	8.977314E-11	7.841063E-11	2.258549E-10	3.787415E-10	2.945071E-10
5.041277E+3	5.606984E-11	8.912007E-11	7.461715E-11	2.112416E-10	3.685026E-10	2.991205E-10
5.042477E+3	5.771034E-11	8.206296E-11	7.568972E-11	2.277166E-10	3.744910E-10	2.991525E-10
5.043677E+3	5.464498E-11	8.810071E-11	8.064033E-11	2.237557E-10	3.903208E-10	2.929747E-10
5.044877E+3	5.238839E-11	9.013159E-11	7.534583E-11	2.123058E-10	3.809242E-10	2.973199E-10
5.046077E+3	6.066088E-11	8.558648E-11	7.757833E-11	2.214263E-10	3.678411E-10	2.965778E-10
5.047277E+3	5.948358E-11	9.254557E-11	7.137313E-11	2.138057E-10	3.878687E-10	3.157513E-10
5.048477E+3	4.905138E-11	8.873921E-11	7.944848E-11	2.241556E-10	3.813767E-10	2.974263E-10
5.049677E+3	5.948077E-11	9.122487E-11	7.825997E-11	2.410837E-10	3.872638E-10	3.118558E-10
5.050877E+3	6.019826E-11	9.238930E-11	7.596864E-11	2.267510E-10	3.738592E-10	3.087098E-10
5.052077E+3	6.208855E-11	8.499110E-11	7.438360E-11	2.262285E-10	3.803171E-10	2.993104E-10
5.053276E+3	6.400237E-11	9.619845E-11	8.108169E-11	2.380732E-10	3.735210E-10	2.917184E-10
5.054476E+3	6.448068E-11	9.181802E-11	7.997664E-11	2.167322E-10	4.009485E-10	2.959085E-10
5.055676E+3	6.194181E-11	8.911783E-11	7.532118E-11	2.317565E-10	3.763416E-10	2.900594E-10
5.056876E+3	5.508297E-11	8.590292E-11	8.228644E-11	2.184349E-10	3.777071E-10	3.092559E-10
5.058076E+3	6.228402E-11	9.346579E-11	7.606106E-11	2.303093E-10	3.866052E-10	2.994224E-10
5.059276E+3	6.174185E-11	9.097004E-11	8.008585E-11	2.417496E-10	3.897747E-10	3.031985E-10
5.060476E+3	6.127194E-11	8.780386E-11	7.881838E-11	2.373776E-10	3.894818E-10	2.909657E-10
5.061676E+3	5.539941E-11	9.216022E-11	7.211804E-11	2.225353E-10	3.800426E-10	3.025449E-10
5.062876E+3	6.346692E-11	8.983026E-11	7.470340E-11	2.304588E-10	3.830895E-10	2.980458E-10
5.064076E+3	5.897950E-11	8.286109E-11	7.762650E-11	2.281294E-10	3.640180E-10	3.112123E-10
5.065276E+3	5.895822E-11	9.258309E-11	7.819612E-11	2.203111E-10	3.739500E-10	3.020297E-10
5.066476E+3	6.432946E-11	9.550563E-11	7.585495E-11	2.333494E-10	3.761601E-10	3.078893E-10
5.067676E+3	5.969025E-11	9.176649E-11	7.339056E-11	2.278023E-10	3.779160E-10	3.082237E-10
5.068876E+3	5.882491E-11	9.197932E-11	7.533631E-11	2.254505E-10	3.725162E-10	2.961426E-10
5.070075E+3	6.650372E-11	8.601438E-11	7.952408E-11	2.454188E-10	3.887755E-10	3.011156E-10
5.071275E+3	5.912232E-11	9.223527E-11	7.373333E-11	2.339857E-10	3.730337E-10	3.078456E-10
5.072475E+3	6.443924E-11	8.646246E-11	7.493697E-11	2.402794E-10	4.045722E-10	3.048424E-10
5.073675E+3	6.087204E-11	9.146851E-11	7.686423E-11	2.249548E-10	3.860428E-10	3.126047E-10
5.074875E+3	6.266992E-11	9.070399E-11	7.102867E-11	2.367363E-10	3.852290E-10	3.036718E-10
5.076075E+3	5.733396E-11	9.317118E-11	7.954704E-11	2.311516E-10	3.898363E-10	2.987722E-10
5.077275E+3	6.589435E-11	8.927466E-11	7.650969E-11	2.330369E-10	3.898778E-10	2.954122E-10
5.078475E+3	6.475680E-11	9.346356E-11	7.563988E-11	2.239511E-10	3.829372E-10	3.016337E-10
5.079675E+3	6.179786E-11	8.846533E-11	7.486359E-11	2.088288E-10	3.821609E-10	2.984888E-10
5.080875E+3	5.658344E-11	9.234338E-11	7.642904E-11	2.342360E-10	3.746663E-10	3.036892E-10
5.082075E+3	5.719785E-11	9.186227E-11	7.202786E-11	2.241612E-10	3.680634E-10	3.027684E-10
5.083275E+3	6.567759E-11	8.870673E-11	7.606778E-11	2.204652E-10	3.824420E-10	3.013783E-10
5.084475E+3	6.076730E-11	9.011870E-11	8.038046E-11	2.363817E-10	3.789095E-10	3.073113E-10
5.085675E+3	6.110839E-11	8.696709E-11	7.553906E-11	2.266794E-10	3.820668E-10	3.127973E-10
5.086875E+3	6.096053E-11	8.976530E-11	7.957001E-11	2.320366E-10	3.810564E-10	3.040964E-10
5.088074E+3	6.311351E-11	8.720064E-11	7.988926E-11	2.347334E-10	3.781870E-10	2.933981E-10
5.089274E+3	6.507326E-11	9.119295E-11	7.468997E-11	2.339801E-10	3.753446E-10	2.975114E-10
5.090474E+3	6.472936E-11	8.750646E-11	7.576534E-11	2.258067E-10	3.856256E-10	3.104965E-10
5.091674E+3	6.148197E-11	8.585756E-11	7.459587E-11	2.207491E-10	3.806621E-10	2.918181E-10
5.092874E+3	6.293652E-11	9.077793E-11	7.838991E-11	2.317504E-10	3.815173E-10	2.802400E-10
5.094074E+3	6.589266E-11	8.140653E-11	7.202170E-11	2.351395E-10	3.809124E-10	2.986400E-10
5.095274E+3	6.068049E-11	8.959446E-11	8.595501E-11	2.350028E-10	3.762032E-10	3.070671E-10
5.096474E+3	6.143268E-11	8.810183E-11	7.410299E-11	2.362495E-10	3.835331E-10	2.962831E-10
5.097674E+3	7.206819E-11	9.186282E-11	7.953752E-11	2.220194E-10	3.836053E-10	3.065658E-10
5.098874E+3	6.532529E-11	9.092187E-11	7.694936E-11	2.292384E-10	3.705654E-10	3.021182E-10
5.100074E+3	7.273302E-11	9.147860E-11	7.759794E-11	2.370847E-10	3.835180E-10	3.053986E-10
5.101274E+3	7.029832E-11	8.524818E-11	7.603473E-11	2.322998E-10	3.732493E-10	3.019361E-10
5.102474E+3	6.634018E-11	8.888763E-11	7.751561E-11	2.352543E-10	3.765516E-10	3.032708E-10
5.103674E+3	6.406733E-11	9.207397E-11	7.743103E-11	2.246529E-10	3.748629E-10	3.248930E-10
5.104873E+3	6.694171E-11	9.365790E-11	7.825884E-11	2.383818E-10	3.764637E-10	3.055022E-10
5.106073E+3	6.566583E-11	9.485425E-11	6.974887E-11	2.393950E-10	3.812485E-10	2.855434E-10
5.107273E+3	6.548660E-11	9.109943E-11	7.832605E-11	2.236207E-10	3.905829E-10	3.182828E-10
5.108473E+3	6.556614E-11	8.399247E-11	7.937734E-11	2.326846E-10	3.725794E-10	2.971261E-10
5.109673E+3	6.570167E-11	9.033938E-11	7.598769E-11	2.177353E-10	3.842158E-10	2.970185E-10
5.110873E+3	6.690810E-11	8.665288E-11	7.924740E-11	2.274220E-10	3.879057E-10	3.023332E-10
5.112073E+3	6.436419E-11	8.492614E-11	8.258048E-11	2.367100E-10	3.796898E-10	2.970073E-10
5.113273E+3	6.771967E-11	9.192106E-11	8.343125E-11	2.391469E-10	3.894818E-10	3.000856E-10
5.114473E+3	6.219664E-11	9.027665E-11	8.014019E-11	2.311281E-10	3.825260E-10	2.966511E-10
5.115673E+3	6.295500E-11	8.695645E-11	8.268130E-11	2.211294E-10	3.758072E-10	3.003634E-10
5.116873E+3	6.698540E-11	8.863167E-11	7.836358E-11	2.241942E-10	3.785472E-10	3.092643E-10
5.118073E+3	6.551180E-11	9.174801E-11	7.732294E-11	2.182371E-10	3.759540E-10	2.866340E-10
5.119273E+3	6.466663E-11	8.002312E-11	8.114049E-11	2.286391E-10	3.807461E-10	2.998901E-10
5.120473E+3	6.904652E-11	8.747789E-11	7.678806E-11	2.282756E-10	3.769705E-10	3.062813E-10
5.121673E+3	6.336498E-11	8.495078E-11	7.934205E-11	2.276147E-10	3.827237E-10	2.965212E-10
5.122872E+3	6.029962E-11	8.726898E-11	7.574853E-11	2.395630E-10	3.830044E-10	3.058898E-10
5.124072E+3	6.612230E-11	9.292643E-11	7.597480E-11	2.294350E-10	3.840635E-10	2.982552E-10
5.125272E+3	6.487386E-11	9.442411E-11	7.705746E-11	2.285254E-10	3.861190E-10	2.868888E-10
5.126472E+3	7.036273E-11	8.639188E-11	8.367321E-11	2.407779E-10	3.751391E-10	3.036847E-10
5.127672E+3	6.520768E-11	9.142988E-11	7.685582E-11	2.209099E-10	3.880939E-10	3.042638E-10
5.128872E+3	6.847355E-11	8.269978E-11	7.907994E-11	2.077422E-10	3.797536E-10	3.086488E-10
5.130072E+3	6.676864E-11	8.566432E-11	7.730502E-11	2.242402E-10	3.650283E-10	3.057626E-10
5.131272E+3	6.962565E-11	8.337412E-11	7.911466E-11	2.310749E-10	3.865979E-10	2.919223E-10
5.132472E+3	6.385115E-11	8.800886E-11	7.950784E-11	2.346925E-10	3.867267E-10	3.199155E-10
5.133672E+3	6.904091E-11	8.676938E-11	7.811939E-11	2.233284E-10	3.841414E-10	3.089562E-10
5.134872E+3	6.505477E-11	9.145396E-11	7.783933E-11	2.410221E-10	3.898553E-10	2.956883E-10
5.136072E+3	6.566470E-11	8.061458E-11	7.792447E-11	2.302975E-10	3.829427E-10	2.975332E-10
5.137272E+3	6.820863E-11	8.275859E-11	7.449226E-11	2.402486E-10	3.730981E-10	3.045847E-10
5.138472E+3	6.781040E-11	8.511544E-11	7.191809E-11	2.443820E-10	3.882933E-10	3.088207E-10
5.139672E+3	6.373073E-11	8.566657E-11	7.374230E-11	2.301043E-10	3.816685E-10	2.880812E-10
5.140871E+3	6.666055E-11	8.604575E-11	8.132028E-11	2.257233E-10	3.758951E-10	3.020655E-10
5.142071E+3	6.574032E-11	8.464217E-11	7.106899E-11	2.354004E-10	3.880597E-10	2.994449E-10
5.143271E+3	6.623264E-11	8.548734E-11	7.738343E-11	2.298668E-10	3.743068E-10	2.845515E-10
5.144471E+3	6.142484E-11	8.477043E-11	7.962042E-11	2.281490E-10	3.873731E-10	3.021646E-10
5.145671E+3	6.475737E-11	8.914752E-11	7.384199E-11	2.253374E-10	3.801043E-10	3.064353E-10
5.146871E+3	6.408078E-11	8.408040E-11	7.428669E-11	2.316602E-10	3.879326E-10	2.920466E-10
5.148071E+3	6.489571E-11	8.890612E-11	7.574685E-11	2.500115E-10	3.704775E-10	3.002133E-10
5.149271E+3	7.310492E-11	8.340101E-11	7.587511E-11	2.203946E-10	3.752975E-10	2.882274E-10
5.150471E+3	6.856652E-11	8.542349E-11	7.149018E-11	2.326981E-10	3.894566E-10	3.024284E-10
5.151671E+3	6.361871E-11	8.409328E-11	7.488543E-11	2.184102E-10	3.850845E-10	2.932139E-10
5.152871E+3	6.464255E-11	8.613817E-11	7.182063E-11	2.146683E-10	3.822247E-10	2.934530E-10
5.154071E+3	6.481561E-11	9.477528E-11	7.494760E-11	2.203750E-10	3.757311E-10	2.855250E-10
5.155271E+3	7.286912E-11	8.460408E-11	7.167557E-11	2.114253E-10	3.580295E-10	2.893677E-10
5.156471E+3	6.885160E-11	8.412185E-11	7.724173E-11	2.214431E-10	3.773939E-10	2.828987E-10
5.157670E+3	6.649644E-11	8.611015E-11	8.170115E-11	2.219696E-10	3.681262E-10	2.809933E-10
5.158870E+3	6.854804E-11	9.070904E-11	7.495265E-11	2.224787E-10	3.716071E-10	2.854712E-10
5.160070E+3	6.800924E-11	8.574162E-11	7.213316E-11	2.278774E-10	3.603287E-10	3.009078E-10
5.161270E+3	6.944586E-11	8.407255E-11	7.664523E-11	2.346751E-10	3.709597E-10	2.898567E-10
5.162470E+3	6.788097E-11	8.357632E-11	7.180999E-11	2.174200E-10	3.768764E-10	2.855020E-10
5.163670E+3	6.350333E-11	8.722025E-11	6.934001E-11	2.256068E-10	3.564259E-10	2.846585E-10
5.164870E+3	6.138563E-11	8.482308E-11	6.914061E-11	2.136158E-10	3.521906E-10	2.999613E-10
5.166070E+3	6.725424E-11	8.263593E-11	7.033640E-11	2.189300E-10	3.724613E-10	2.840671E-10
5.167270E+3	6.166904E-11	8.156784E-11	7.371485E-11	2.153448E-10	3.583980E-10	2.819186E-10
5.168470E+3	6.192892E-11	7.864027E-11	7.280247E-11	2.219858E-10	3.469291E-10	2.847252E-10
5.169670E+3	7.355187E-11	8.525659E-11	7.249275E-11	2.107174E-10	3.640448E-10	2.755073E-10
5.170870E+3	6.632057E-11	7.535367E-11	7.540631E-11	2.142258E-10	3.507517E-10	2.803845E-10
5.172070E+3	6.401245E-11	7.937398E-11	6.839514E-11	2.166347E-10	3.438834E-10	2.682984E-10
5.173270E+3	6.250021E-11	8.177731E-11	7.054699E-11	2.189445E-10	3.426360E-10	2.740762E-10
5.174470E+3	6.329385E-11	7.628678E-11	7.097434E-11	2.074011E-10	3.535169E-10	2.511199E-10
5.175669E+3	6.744579E-11	7.426765E-11	7.086905E-11	2.050163E-10	3.358175E-10	2.660502E-10
5.176869E+3	5.971489E-11	7.477118E-11	6.958644E-11	2.088635E-10	3.282826E-10	2.658709E-10
5.178069E+3	6.484474E-11	7.295985E-11	6.516175E-11	2.280751E-10	3.256900E-10	2.516195E-10
5.179269E+3	6.113136E-11	7.675501E-11	6.991242E-11	2.069782E-10	3.051488E-10	2.442073E-10
5.180469E+3	6.014280E-11	7.411308E-11	6.942513E-11	2.070466E-10	3.217778E-10	2.416118E-10
5.181669E+3	5.872858E-11	6.937249E-11	6.427401E-11	2.090562E-10	3.220640E-10	2.317341E-10
5.182869E+3	6.592011E-11	6.864270E-11	6.420904E-11	1.963411E-10	3.039502E-10	2.284901E-10
5.184069E+3	6.166848E-11	7.282991E-11	6.390043E-11	1.954292E-10	3.052165E-10	2.321548E-10
5.185269E+3	5.943429E-11	6.231034E-11	6.049062E-11	1.855174E-10	2.973395E-10	2.292496E-10
5.186469E+3	6.081827E-11	6.867798E-11	6.393627E-11	1.863306E-10	2.901916E-10	2.243449E-10
5.187669E+3	5.991877E-11	6.528553E-11	6.033211E-11	1.888684E-10	2.878768E-10	2.084714E-10
5.188869E+3	6.173513E-11	6.298413E-11	6.311630E-11	1.894206E-10	2.927439E-10	2.209536E-10
5.190069E+3	6.108207E-11	6.765246E-11	6.484754E-11	1.805953E-10	2.718056E-10	2.092354E-10
5.191269E+3	6.198549E-11	6.070513E-11	5.798086E-11	2.000696E-10	2.817696E-10	2.093261E-10
5.192468E+3	6.023298E-11	5.945613E-11	5.682988E-11	1.883402E-10	2.689453E-10	1.948943E-10
5.193668E+3	6.145901E-11	6.318968E-11	5.818193E-11	1.767581E-10	2.727790E-10	1.889149E-10
5.194868E+3	5.558368E-11	5.716874E-11	5.937324E-11	1.766809E-10	2.506942E-10	1.886953E-10
5.196068E+3	5.794053E-11	5.629948E-11	5.565426E-11	1.956102E-10	2.585679E-10	1.859117E-10
5.197268E+3	5.205737E-11	5.487181E-11	6.003022E-11	1.852440E-10	2.356895E-10	1.782586E-10
5.198468E+3	5.289358E-11	4.854338E-11	5.250881E-11	1.692871E-10	2.310900E-10	1.698506E-10
5.199668E+3	5.243767E-11	4.734424E-11	5.480852E-11	1.778761E-10	2.286861E-10	1.574015E-10
5.200868E+3	5.444167E-11	4.780182E-11	4.895897E-11	1.608735E-10	2.257334E-10	1.629537E-10
5.202068E+3	5.384069E-11	4.429455E-11	5.273172E-11	1.660045E-10	2.068987E-10	1.626898E-10
5.203268E+3	5.040679E-11	4.574350E-11	5.181429E-11	1.611815E-10	2.041381E-10	1.535800E-10
5.204468E+3	5.505048E-11	4.307076E-11	4.850418E-11	1.606304E-10	2.154989E-10	1.555230E-10
5.205668E+3	5.372420E-11	4.254316E-11	4.853050E-11	1.599320E-10	1.966133E-10	1.451395E-10
5.206868E+3	5.062691E-11	3.768944E-11	4.517557E-11	1.584209E-10	1.981591E-10	1.379687E-10
5.208068E+3	5.333101E-11	3.912270E-11	4.311053E-11	1.545059E-10	1.776296E-10	1.432453E-10
5.209268E+3	4.797097E-11	3.798964E-11	4.369638E-11	1.440989E-10	1.771693E-10	1.299387E-10
5.210467E+3	5.352480E-11	3.513656E-11	4.235777E-11	1.497793E-10	1.745396E-10	1.230827E-10
5.211667E+3	4.652706E-11	3.671881E-11	4.539008E-11	1.391410E-10	1.667152E-10	1.212305E-10
5.212867E+3	4.551723E-11	3.209528E-11	4.555363E-11	1.432621E-10	1.625790E-10	1.216343E-10
5.214067E+3	4.585776E-11	3.032540E-11	3.741443E-11	1.335776E-10	1.467727E-10	1.155383E-10
5.215267E+3	4.599050E-11	3.119353E-11	3.745756E-11	1.232345E-10	1.520689E-10	1.089477E-10
5.216467E+3	4.295930E-11	2.962809E-11	4.252803E-11	1.336297E-10	1.333250E-10	1.056623E-10
5.217667E+3	4.638872E-11	2.737598E-11	3.547093E-11	1.229953E-10	1.359535E-10	1.033833E-10
5.218867E+3	4.108245E-11	2.620371E-11	3.667400E-11	1.241922E-10	1.295926E-10	9.974325E-11
5.220067E+3	4.499971E-11	2.316692E-11	3.986370E-11	1.232541E-10	1.302591E-10	9.000053E-11
5.221267E+3	4.328080E-11	2.273397E-11	3.550005E-11	1.223238E-10	1.251662E-10	9.216806E-11
5.222467E+3	4.147619E-11	2.359538E-11	3.309616E-11	1.132212E-10	1.173479E-10	9.083057E-11
5.223667E+3	4.145715E-11	2.344584E-11	3.354479E-11	1.199383E-10	1.140070E-10	7.975932E-11
5.224867E+3	4.607732E-11	2.037544E-11	3.191549E-11	1.113444E-10	1.090592E-10	8.446126E-11
5.226067E+3	3.888298E-11	1.825270E-11	3.162480E-11	1.095067E-10	1.000552E-10	7.684910E-11
5.227266E+3	3.839627E-11	1.829751E-11	2.941694E-11	1.009923E-10	1.027750E-10	7.518453E-11
5.228466E+3	4.046187E-11	1.752403E-11	2.952111E-11	1.024390E-10	8.731266E-11	7.002443E-11
5.229666E+3	3.684651E-11	1.476896E-11	2.782909E-11	9.344227E-11	8.753950E-11	7.426094E-11
5.230866E+3	3.313816E-11	1.466870E-11	2.639414E-11	9.494947E-11	8.768569E-11	6.418271E-11
5.232066E+3	3.806862E-11	1.453988E-11	2.583854E-11	8.803182E-11	8.272331E-11	6.558461E-11
5.233266E+3	3.801037E-11	1.403524E-11	2.105538E-11	8.386589E-11	7.661331E-11	6.607020E-11
5.234466E+3	3.359967E-11	1.219871E-11	2.214252E-11	8.452231E-11	7.311444E-11	5.648767E-11
5.235666E+3	3.515672E-11	1.179825E-11	2.533390E-11	8.066946E-11	6.944698E-11	5.311650E-11
5.236866E+3	3.442804E-11	1.366559E-11	2.629557E-11	9.344787E-11	7.710003E-11	5.339766E-11
5.238066E+3	3.162256E-11	1.234546E-11	3.122434E-11	1.121089E-10	9.064743E-11	5.688701E-11
5.239266E+3	3.096166E-11	1.307413E-11	3.224202E-11	1.355710E-10	1.065662E-10	7.478070E-11
5.240466E+3	3.167409E-11	1.249668E-11	3.510743E-11	1.652791E-10	1.298721E-10	9.196028E-11
5.241666E+3	3.260384E-11	1.336370E-11	3.880513E-11	1.766366E-10	1.485146E-10	1.182060E-10
5.242866E+3	3.140693E-11	1.061199E-11	3.935626E-11	1.820717E-10	1.686313E-10	1.273276E-10
5.244066E+3	2.904616E-11	1.003734E-11	3.984913E-11	1.758178E-10	1.752582E-10	1.373448E-10
5.245265E+3	3.009576E-11	1.069768E-11	4.406491E-11	1.847142E-10	1.944334E-10	1.431097E-10
5.246465E+3	2.804584E-11	1.081642E-11	4.205812E-11	1.812781E-10	1.962666E-10	1.532003E-10
5.247665E+3	2.684893E-11	8.294342E-12	3.729961E-11	1.951733E-10	2.021716E-10	1.612146E-10
5.248865E+3	2.632973E-11	9.291299E-12	4.049323E-11	1.872996E-10	2.189513E-10	1.628282E-10
5.250065E+3	2.317140E-11	9.154078E-12	3.714167E-11	1.827124E-10	2.245017E-10	1.710335E-10
5.251265E+3	2.277093E-11	8.294901E-12	3.779249E-11	1.816578E-10	2.205044E-10	1.836086E-10
5.252465E+3	2.485670E-11	7.417245E-12	3.607302E-11	1.921740E-10	2.337964E-10	1.876317E-10
5.253665E+3	2.260515E-11	8.733451E-12	3.447061E-11	1.789027E-10	2.486213E-10	2.028655E-10
5.254865E+3	2.081343E-11	8.595110E-12	3.352630E-11	1.756800E-10	2.622281E-10	1.981042E-10
5.256065E+3	2.085711E-11	6.629761E-12	3.587195E-11	1.696954E-10	2.638154E-10	2.010268E-10
5.257265E+3	2.245504E-11	6.739538E-12	3.586915E-11	1.630909E-10	2.680401E-10	2.044058E-10
5.258465E+3	2.028862E-11	6.735057E-12	3.517800E-11	1.736132E-10	2.597005E-10	1.963467E-10
5.259665E+3	1.829191E-11	6.180010E-12	3.202303E-11	1.670922E-10	2.675747E-10	2.069267E-10
5.260865E+3	1.973470E-11	6.305470E-12	3.398613E-11	1.634057E-10	2.769904E-10	2.020187E-10
5.262065E+3	1.758004E-11	5.915088E-12	3.266545E-11	1.693067E-10	2.837495E-10	2.176647E-10
5.263264E+3	1.903403E-11	5.669770E-12	3.082500E-11	1.576659E-10	2.711520E-10	2.152670E-10
5.264464E+3	1.961372E-11	6.675128E-12	3.132068E-11	1.502643E-10	2.827822E-10	2.128575E-10
5.265664E+3	1.773238E-11	5.092319E-12	3.112744E-11	1.698035E-10	2.746683E-10	2.080783E-10
5.266864E+3	1.703507E-11	5.010547E-12	3.166177E-11	1.590476E-10	2.788000E-10	2.167176E-10
5.268064E+3	1.656012E-11	6.146405E-12	3.080484E-11	1.498627E-10	2.764510E-10	2.190924E-10
5.269264E+3	1.829023E-11	5.116403E-12	3.029572E-11	1.581935E-10	2.847997E-10	2.256443E-10
5.270464E+3	1.696786E-11	6.314431E-12	2.750760E-11	1.583794E-10	2.868585E-10	2.238291E-10
5.271664E+3	1.483505E-11	5.809792E-12	2.693127E-11	1.481931E-10	3.034915E-10	2.299945E-10
5.272864E+3	1.537161E-11	4.733303E-12	3.129267E-11	1.567294E-10	3.003365E-10	2.345570E-10
5.274064E+3	1.392379E-11	5.271548E-12	2.842334E-11	1.472146E-10	2.871375E-10	2.427023E-10
5.275264E+3	1.296828E-11	5.305153E-12	2.673132E-11	1.464372E-10	2.876107E-10	2.238705E-10
5.276464E+3	1.327464E-11	4.949497E-12	2.753448E-11	1.479472E-10	2.916826E-10	2.305439E-10
5.277664E+3	1.393051E-11	4.502547E-12	2.468364E-11	1.424035E-10	2.977394E-10	2.201050E-10
5.278864E+3	1.142915E-11	4.769149E-12	2.568227E-11	1.425872E-10	3.012909E-10	2.348572E-10
5.280063E+3	1.339282E-11	4.555195E-12	2.798815E-11	1.516141E-10	2.984709E-10	2.375764E-10
5.281263E+3	1.278121E-11	4.600002E-12	2.468475E-11	1.450404E-10	2.897016E-10	2.269600E-10
5.282463E+3	1.168063E-11	4.740584E-12	2.686798E-11	1.392295E-10	2.973737E-10	2.299911E-10
5.283663E+3	1.065231E-11	4.477343E-12	2.825308E-11	1.484188E-10	3.004295E-10	2.325261E-10
5.284863E+3	1.138323E-11	4.244907E-12	2.689822E-11	1.420092E-10	3.104259E-10	2.281580E-10
5.286063E+3	9.118791E-12	3.869648E-12	2.905624E-11	1.286752E-10	3.046974E-10	2.303283E-10
5.287263E+3	1.048429E-11	4.904130E-12	2.948135E-11	1.458284E-10	2.823302E-10	2.239534E-10
5.288463E+3	9.964523E-12	4.113846E-12	2.163900E-11	1.331071E-10	3.077739E-10	2.221689E-10
5.289663E+3	9.504131E-12	5.408209E-12	2.558202E-11	1.320586E-10	3.055078E-10	2.310184E-10
5.290863E+3	9.631832E-12	5.801391E-12	2.754288E-11	1.318111E-10	3.113478E-10	2.337577E-10
5.292063E+3	9.038139E-12	3.713383E-12	2.217108E-11	1.323930E-10	2.967844E-10	2.316008E-10
5.293263E+3	9.096388E-12	4.141850E-12	2.453801E-11	1.356371E-10	2.977226E-10	2.425954E-10
5.294463E+3	8.521738E-12	4.288033E-12	2.454081E-11	1.298161E-10	3.013609E-10	2.416298E-10
5.295663E+3	6.987657E-12	4.401731E-12	2.115956E-11	1.346014E-10	3.018241E-10	2.269151E-10
5.296863E+3	7.753857E-12	4.716500E-12	2.387487E-11	1.342604E-10	3.168283E-10	2.246921E-10
5.298062E+3	8.080388E-12	4.332280E-12	2.553329E-11	1.309614E-10	3.014623E-10	2.304801E-10
5.299262E+3	7.459811E-12	4.068479E-12	2.376509E-11	1.340318E-10	2.956407E-10	2.351529E-10
5.300462E+3	5.678171E-12	4.745065E-12	2.532270E-11	1.360532E-10	2.963896E-10	2.286688E-10
5.301662E+3	6.312751E-12	4.049996E-12	2.406418E-11	1.328921E-10	2.988730E-10	2.312569E-10
5.302862E+3	6.223137E-12	4.486304E-12	2.513115E-11	1.263822E-10	3.042986E-10	2.301211E-10
5.304062E+3	6.017025E-12	4.576479E-12	2.696823E-11	1.421122E-10	2.991699E-10	2.355147E-10
5.305262E+3	6.838673E-12	3.811958E-12	2.596848E-11	1.174107E-10	3.215918E-10	2.333450E-10
5.306462E+3	5.221140E-12	4.205140E-12	2.265388E-11	1.273830E-10	3.113098E-10	2.380038E-10
5.307662E+3	5.501184E-12	5.534228E-12	2.317420E-11	1.273522E-10	3.015228E-10	2.381561E-10
5.308862E+3	6.211935E-12	4.863803E-12	2.547168E-11	1.138009E-10	3.092693E-10	2.326017E-10
5.310062E+3	6.172169E-12	5.254745E-12	2.475308E-11	1.185566E-10	3.039933E-10	2.385470E-10
5.311262E+3	4.754026E-12	4.787071E-12	2.360771E-11	1.276933E-10	3.172495E-10	2.328218E-10
5.312462E+3	4.797713E-12	4.634167E-12	2.263539E-11	1.261861E-10	3.025337E-10	2.382659E-10
5.313662E+3	4.034313E-12	5.213299E-12	2.382726E-11	1.253337E-10	3.086807E-10	2.413565E-10
5.314861E+3	4.251067E-12	4.034313E-12	2.766162E-11	1.260170E-10	3.141668E-10	2.367957E-10
5.316061E+3	4.239865E-12	4.123927E-12	2.288015E-11	1.328517E-10	3.139242E-10	2.293857E-10
5.317261E+3	5.116403E-12	4.026472E-12	2.134999E-11	1.228693E-10	3.134678E-10	2.462275E-10
5.318461E+3	4.933814E-12	3.991747E-12	2.128166E-11	1.257078E-10	3.131222E-10	2.337589E-10
5.319661E+3	5.218899E-12	4.074080E-12	2.488471E-11	1.209958E-10	3.156795E-10	2.311729E-10
5.320861E+3	4.200099E-12	4.209621E-12	2.446744E-11	1.225119E-10	3.003136E-10	2.423450E-10
5.322061E+3	5.181374E-12	4.891808E-12	2.176334E-11	1.297769E-10	3.122344E-10	2.266485E-10
5.323261E+3	3.748668E-12	4.875005E-12	2.117805E-11	1.198644E-10	2.998890E-10	2.328711E-10
5.324461E+3	4.723781E-12	4.213541E-12	2.542575E-11	1.250060E-10	3.096782E-10	2.311539E-10
5.325661E+3	3.709462E-12	4.006869E-12	2.278662E-11	1.249102E-10	2.992852E-10	2.414035E-10
5.326861E+3	3.108488E-12	5.390847E-12	2.266732E-11	1.256742E-10	3.077493E-10	2.365800E-10
5.328061E+3	4.256668E-12	3.873008E-12	2.324365E-11	1.193508E-10	3.213135E-10	2.491036E-10
5.329261E+3	3.775553E-12	4.365885E-12	2.436326E-11	1.387601E-10	3.044296E-10	2.470890E-10
5.330461E+3	2.496872E-12	4.900769E-12	2.498384E-11	1.216628E-10	3.014085E-10	2.479750E-10
5.331661E+3	3.163377E-12	3.503910E-12	2.211955E-11	1.258859E-10	3.057402E-10	2.392068E-10
5.332860E+3	3.081044E-12	4.821237E-12	2.137520E-11	1.191262E-10	3.063401E-10	2.360362E-10
5.334060E+3	3.137612E-12	4.601122E-12	2.428877E-11	1.188742E-10	3.131916E-10	2.506970E-10
5.335260E+3	2.334446E-12	4.663852E-12	2.451337E-11	1.332147E-10	3.074110E-10	2.480870E-10
5.336460E+3	3.778913E-12	3.921176E-12	2.577076E-11	1.320458E-10	3.041865E-10	2.378632E-10
5.337660E+3	2.261635E-12	5.005506E-12	2.048466E-11	1.211476E-10	3.068447E-10	2.457229E-10
5.338860E+3	2.554001E-12	3.367249E-12	2.430557E-11	1.258053E-10	3.093130E-10	2.363767E-10
5.340060E+3	2.448704E-12	3.841083E-12	2.585310E-11	1.162037E-10	3.144266E-10	2.417345E-10
5.341260E+3	2.554001E-12	4.732743E-12	2.288015E-11	1.151418E-10	3.116693E-10	2.473589E-10
5.342460E+3	1.881335E-12	3.249070E-12	2.229990E-11	1.193682E-10	3.118402E-10	2.341907E-10
5.343660E+3	2.984709E-12	4.605603E-12	2.244664E-11	1.247540E-10	3.096844E-10	2.362966E-10
5.344860E+3	3.289396E-12	4.425255E-12	2.098705E-11	1.225977E-10	3.144429E-10	2.325099E-10
5.346060E+3	2.147377E-12	5.169612E-12	2.535742E-11	1.207751E-10	3.276582E-10	2.385157E-10
5.347260E+3	3.191941E-12	4.365325E-12	2.508410E-11	1.196062E-10	3.129609E-10	2.441569E-10
5.348460E+3	2.694583E-12	4.341801E-12	2.200922E-11	1.206978E-10	3.199150E-10	2.544474E-10
5.349659E+3	1.802363E-12	4.476783E-12	2.221196E-11	1.167318E-10	2.986299E-10	2.373624E-10
5.350859E+3	2.901256E-12	3.681458E-12	2.094673E-11	1.097576E-10	3.135271E-10	2.476916E-10
5.352059E+3	1.806284E-12	3.431659E-12	2.127886E-11	1.187532E-10	3.069439E-10	2.493288E-10
5.353259E+3	2.440303E-12	4.190018E-12	2.628157E-11	1.294346E-10	3.075824E-10	2.405029E-10
5.354459E+3	1.544162E-12	4.030393E-12	2.281630E-11	1.296889E-10	3.106270E-10	2.550707E-10
5.355659E+3	1.012639E-12	3.930697E-12	2.261467E-11	1.196723E-10	3.144154E-10	2.466958E-10
5.356859E+3	2.245953E-12	4.279632E-12	2.356682E-11	1.224862E-10	3.147145E-10	2.337398E-10
5.358059E+3	2.287959E-12	5.480460E-12	2.166252E-11	1.166221E-10	3.160072E-10	2.430457E-10
5.359259E+3	6.564230E-13	4.239306E-12	2.360603E-11	1.162457E-10	3.194053E-10	2.461256E-10
5.360459E+3	1.674663E-12	3.626569E-12	2.174989E-11	1.262645E-10	3.214294E-10	2.567566E-10
5.361659E+3	1.077049E-12	4.322199E-12	2.332598E-11	1.186653E-10	3.168300E-10	2.465513E-10
5.362859E+3	1.377816E-12	4.395570E-12	2.186135E-11	1.242157E-10	3.200214E-10	2.484987E-10
5.364059E+3	9.090227E-13	5.210498E-12	2.492559E-11	1.212702E-10	3.222376E-10	2.457744E-10
5.365259E+3	8.608551E-13	4.327799E-12	1.914268E-11	1.231482E-10	3.153822E-10	2.487406E-10
5.366459E+3	9.689520E-13	3.503910E-12	2.205290E-11	1.192074E-10	3.219408E-10	2.433464E-10
5.367658E+3	8.300503E-13	3.634971E-12	2.435990E-11	1.225568E-10	3.089064E-10	2.533978E-10
5.368858E+3	5.095120E-12	4.106004E-12	2.289752E-11	1.187207E-10	3.232217E-10	2.495690E-10
5.370058E+3	1.679704E-12	4.418534E-12	2.084199E-11	1.226632E-10	3.167487E-10	2.488728E-10
5.371258E+3	1.382297E-12	4.981422E-12	2.506169E-11	1.228547E-10	3.017154E-10	2.419759E-10
5.372458E+3	1.018800E-12	3.918375E-12	2.527229E-11	1.304361E-10	3.268164E-10	2.537131E-10
5.373658E+3	1.898138E-12	4.558555E-12	2.115732E-11	1.202694E-10	3.141981E-10	2.254807E-10
5.374858E+3	1.179545E-12	3.835482E-12	2.112484E-11	1.260730E-10	3.153413E-10	2.354100E-10
5.376058E+3	5.466458E-13	4.265630E-12	2.464555E-11	1.121957E-10	3.237779E-10	2.412030E-10
5.377258E+3	1.674103E-12	5.210498E-12	2.472284E-11	1.230289E-10	3.103537E-10	2.520933E-10
5.378458E+3	8.451727E-13	4.799953E-12	2.374213E-11	1.326019E-10	3.181087E-10	2.463586E-10
5.379658E+3	8.950205E-13	4.852042E-12	2.194704E-11	1.230166E-10	3.271703E-10	2.371530E-10
5.380858E+3	1.398539E-12	4.322199E-12	2.298209E-11	1.245719E-10	3.061911E-10	2.447988E-10
5.382058E+3	7.157924E-13	4.554075E-12	2.497824E-11	1.230334E-10	3.022990E-10	2.437855E-10
5.383258E+3	5.711777E-12	5.218899E-12	2.315739E-11	1.164266E-10	3.185847E-10	2.538262E-10
5.384458E+3	4.654331E-12	3.984465E-12	2.318484E-11	1.197530E-10	3.083307E-10	2.360810E-10
5.385657E+3	8.401319E-13	5.518547E-12	2.194481E-11	1.258002E-10	3.151015E-10	2.337353E-10
5.386857E+3	5.235142E-12	4.983102E-12	2.390455E-11	1.232199E-10	3.177245E-10	2.455896E-10
5.388057E+3	3.410936E-13	3.884210E-12	2.106603E-11	1.214562E-10	3.182083E-10	2.383941E-10
5.389257E+3	3.875809E-13	4.627446E-12	2.272893E-11	1.278742E-10	3.082102E-10	2.486936E-10
5.390457E+3	5.921250E-12	5.109682E-12	2.511826E-11	1.132621E-10	3.141696E-10	2.405308E-10
5.391657E+3	5.444054E-13	3.254111E-12	2.253626E-11	1.196723E-10	3.195358E-10	2.420174E-10
5.392857E+3	2.677220E-13	4.204020E-12	2.098258E-11	1.187885E-10	3.148036E-10	2.497662E-10
5.394057E+3	5.132085E-12	4.367565E-12	2.173085E-11	1.219390E-10	3.103021E-10	2.465064E-10
5.395257E+3	4.234265E-12	3.991187E-12	2.057931E-11	1.223327E-10	3.216456E-10	2.485519E-10
5.396457E+3	3.052479E-13	4.130648E-12	2.177678E-11	1.154212E-10	3.134022E-10	2.445069E-10
5.397657E+3	3.074883E-13	3.945819E-12	2.334334E-11	1.205768E-10	3.160728E-10	2.513327E-10
5.398857E+3	8.490933E-13	3.977744E-12	2.145305E-11	1.234434E-10	3.115971E-10	2.523661E-10
5.400057E+3	2.884453E-13	3.400294E-12	2.190504E-11	1.147038E-10	3.166569E-10	2.392992E-10
5.401257E+3	3.414856E-12	4.427495E-12	2.217780E-11	1.174241E-10	3.094760E-10	2.389632E-10
5.402456E+3	5.030710E-12	4.029273E-12	2.302297E-11	1.168517E-10	3.003499E-10	2.438191E-10
5.403656E+3	3.419337E-12	5.449655E-12	2.005787E-11	1.164557E-10	3.151228E-10	2.450217E-10
5.404856E+3	-5.746502E-13	5.442934E-12	2.138079E-11	1.226861E-10	3.280424E-10	2.454894E-10
5.406056E+3	3.703301E-12	4.401731E-12	2.363627E-11	1.260864E-10	3.120827E-10	2.328868E-10
5.407256E+3	1.529040E-13	5.169612E-12	2.600768E-11	1.224173E-10	3.045198E-10	2.538554E-10
5.408456E+3	9.471087E-13	4.230344E-12	2.210667E-11	1.228749E-10	3.223077E-10	2.340893E-10
5.409656E+3	6.194572E-13	3.024475E-12	2.262923E-11	1.183281E-10	3.113417E-10	2.574125E-10
5.410856E+3	5.605920E-12	4.541753E-12	2.157739E-11	1.201702E-10	3.082460E-10	2.493472E-10
5.412056E+3	5.231221E-12	3.153295E-12	2.329742E-11	1.299802E-10	3.056904E-10	2.586867E-10
5.413256E+3	4.641448E-12	3.675297E-12	2.232286E-11	1.190108E-10	3.083228E-10	2.512504E-10
5.414456E+3	-4.984782E-14	3.475346E-12	2.156899E-11	1.199120E-10	3.043831E-10	2.471618E-10
5.415656E+3	4.153612E-12	3.650093E-12	2.488919E-11	1.214293E-10	3.168557E-10	2.456927E-10
5.416856E+3	5.325316E-12	5.349400E-12	2.290648E-11	1.189901E-10	2.993900E-10	2.379321E-10
5.418056E+3	3.585123E-12	4.033753E-12	2.125702E-11	1.238046E-10	3.133468E-10	2.401052E-10
5.419256E+3	6.648243E-13	3.731866E-12	2.534230E-11	1.294957E-10	3.074659E-10	2.436461E-10
5.420455E+3	3.254111E-13	5.485501E-12	2.355786E-11	1.192819E-10	3.127704E-10	2.302342E-10
5.421655E+3	6.575432E-13	3.846124E-12	2.308794E-11	1.253247E-10	3.182459E-10	2.591482E-10
5.422855E+3	5.059274E-12	3.836042E-12	2.499616E-11	1.231219E-10	3.209662E-10	2.454009E-10
5.424055E+3	2.252674E-12	4.652090E-12	2.257378E-11	1.167649E-10	3.145174E-10	2.511199E-10
5.425255E+3	5.466458E-13	3.550397E-12	2.130182E-11	1.217172E-10	3.210922E-10	2.445781E-10
5.426455E+3	4.937735E-12	4.651530E-12	2.366427E-11	1.220219E-10	3.152404E-10	2.437508E-10
5.427655E+3	3.091685E-13	4.761307E-12	1.997217E-11	1.303868E-10	3.075633E-10	2.575267E-10
5.428855E+3	5.356681E-12	4.614564E-12	2.185295E-11	1.226906E-10	3.231573E-10	2.442851E-10
5.430055E+3	4.789872E-12	4.986463E-12	2.362843E-11	1.275365E-10	3.101425E-10	2.457167E-10
5.431255E+3	5.891005E-12	3.569440E-12	2.129846E-11	1.236215E-10	3.128001E-10	2.483027E-10
5.432455E+3	5.947014E-12	5.104641E-12	2.262027E-11	1.259285E-10	3.148002E-10	2.434024E-10
5.433655E+3	-5.175212E-13	3.689299E-12	2.494016E-11	1.185392E-10	3.072564E-10	2.497572E-10
5.434855E+3	3.778353E-12	4.084161E-12	2.455706E-11	1.201613E-10	3.145241E-10	2.471399E-10
5.436055E+3	4.100404E-12	3.631610E-12	1.912308E-11	1.219367E-10	3.251142E-10	2.463479E-10
5.437254E+3	1.232193E-14	4.372046E-12	2.757201E-11	1.249965E-10	3.115915E-10	2.483419E-10
5.438454E+3	5.302352E-12	5.151689E-12	2.294792E-11	1.239150E-10	3.156364E-10	2.467803E-10
5.439654E+3	5.906127E-12	3.458543E-12	2.520339E-11	1.234647E-10	3.137635E-10	2.480366E-10
5.440854E+3	4.777550E-13	4.707539E-12	2.605865E-11	1.183572E-10	3.267391E-10	2.509849E-10
5.442054E+3	4.203460E-12	4.707539E-12	2.129342E-11	1.185068E-10	3.235337E-10	2.663599E-10
5.443254E+3	6.620239E-13	3.982225E-12	2.144128E-11	1.217866E-10	2.983135E-10	2.504887E-10
5.444454E+3	4.396690E-12	4.360844E-12	2.348897E-11	1.149004E-10	3.135361E-10	2.587248E-10
5.445654E+3	1.635457E-13	4.224743E-12	2.101786E-11	1.248475E-10	3.094116E-10	2.511328E-10
5.446854E+3	4.368686E-12	3.858446E-12	2.556465E-11	1.224806E-10	3.316549E-10	2.400862E-10
5.448054E+3	2.520396E-13	4.083041E-12	2.177734E-11	1.304820E-10	3.146300E-10	2.486460E-10
5.449254E+3	5.612081E-12	4.640328E-12	2.098929E-11	1.159578E-10	3.252145E-10	2.469400E-10
5.450454E+3	2.307562E-13	3.994547E-12	2.374941E-11	1.265104E-10	3.165281E-10	2.358704E-10
5.451654E+3	8.608551E-13	4.148571E-12	2.083695E-11	1.121274E-10	3.179104E-10	2.499863E-10
5.452854E+3	-1.461830E-13	4.201219E-12	2.135671E-11	1.267277E-10	3.158890E-10	2.374493E-10
5.454054E+3	4.167614E-12	5.590797E-12	2.466795E-11	1.165980E-10	3.206352E-10	2.410579E-10
5.455253E+3	4.673934E-12	4.165934E-12	2.485110E-11	1.197507E-10	3.099846E-10	2.516665E-10
5.456453E+3	5.784028E-12	3.385171E-12	2.145305E-11	1.088072E-10	3.130208E-10	2.456585E-10
5.457653E+3	1.271400E-13	3.687059E-12	2.513731E-11	1.205511E-10	3.048250E-10	2.340759E-10
5.458853E+3	5.102401E-12	3.880849E-12	2.007075E-11	1.129300E-10	3.122899E-10	2.426357E-10
0.000000E+0	0.000000E+0	0.000000E+0	0.000000E+0	0.000000E+0	0.000000E+0	0.000000E+0
0.000000E+0	0.000000E+0	0.000000E+0	0.000000E+0	0.000000E+0	0.000000E+0	0.000000E+0
0.000000E+0	0.000000E+0	0.000000E+0	0.000000E+0	0.000000E+0	0.000000E+0	0.000000E+0
0.000000E+0	0.000000E+0	0.000000E+0	0.000000E+0	0.000000E+0	0.000000E+0	0.000000E+0
0.000000E+0	0.000000E+0	0.000000E+0	0.000000E+0	0.000000E+0	0.000000E+0	0.000000E+0
0.000000E+0	0.000000E+0	0.000000E+0	0.000000E+0	0.000000E+0	0.000000E+0	0.000000E+0
0.000000E+0	0.000000E+0	0.000000E+0	0.000000E+0	0.000000E+0	0.000000E+0	0.000000E+0
0.000000E+0	0.000000E+0	0.000000E+0	0.000000E+0	0.000000E+0	0.000000E+0	0.000000E+0
0.000000E+0	0.000000E+0	0.000000E+0	0.000000E+0	0.000000E+0	0.000000E+0	0.000000E+0
0.000000E+0	0.000000E+0	0.000000E+0	0.000000E+0	0.000000E+0	0.000000E+0	0.000000E+0
0.000000E+0	0.000000E+0	0.000000E+0	0.000000E+0	0.000000E+0	0.000000E+0	0.000000E+0
0.000000E+0	0.000000E+0	0.000000E+0	0.000000E+0	0.000000E+0	0.000000E+0	0.000000E+0
0.000000E+0	0.000000E+0	0.000000E+0	0.000000E+0	0.000000E+0	0.000000E+0	0.000000E+0
0.000000E+0	0.000000E+0	0.000000E+0	0.000000E+0	0.000000E+0	0.000000E+0	0.000000E+0
0.000000E+0	0.000000E+0	0.000000E+0	0.000000E+0	0.000000E+0	0.000000E+0	0.000000E+0
0.000000E+0	0.000000E+0	0.000000E+0	0.000000E+0	0.000000E+0	0.000000E+0	0.000000E+0
0.000000E+0	0.000000E+0	0.000000E+0	0.000000E+0	0.000000E+0	0.000000E+0	0.000000E+0
0.000000E+0	0.000000E+0	0.000000E+0	0.000000E+0	0.000000E+0	0.000000E+0	0.000000E+0
0.000000E+0	0.000000E+0	0.000000E+0	0.000000E+0	0.000000E+0	0.000000E+0	0.000000E+0
0.000000E+0	0.000000E+0	0.000000E+0	0.000000E+0	0.000000E+0	0.000000E+0	0.000000E+0
0.000000E+0	0.000000E+0	0.000000E+0	0.000000E+0	0.000000E+0	0.000000E+0	0.000000E+0
0.000000E+0	0.000000E+0	0.000000E+0	0.000000E+0	0.000000E+0	0.000000E+0	0.000000E+0
0.000000E+0	0.000000E+0	0.000000E+0	0.000000E+0	0.000000E+0	0.000000E+0	0.000000E+0
0.000000E+0	0.000000E+0	0.000000E+0	0.000000E+0	0.000000E+0	0.000000E+0	0.000000E+0
0.000000E+0	0.000000E+0	0.000000E+0	0.000000E+0	0.000000E+0	0.000000E+0	0.000000E+0
0.000000E+0	0.000000E+0	0.000000E+0	0.000000E+0	0.000000E+0	0.000000E+0	0.000000E+0
0.000000E+0	0.000000E+0	0.000000E+0	0.000000E+0	0.000000E+0	0.000000E+0	0.000000E+0
0.000000E+0	0.000000E+0	0.000000E+0	0.000000E+0	0.000000E+0	0.000000E+0	0.000000E+0
0.000000E+0	0.000000E+0	0.000000E+0	0.000000E+0	0.000000E+0	0.000000E+0	0.000000E+0
0.000000E+0	0.000000E+0	0.000000E+0	0.000000E+0	0.000000E+0	0.000000E+0	0.000000E+0
0.000000E+0	0.000000E+0	0.000000E+0	0.000000E+0	0.000000E+0	0.000000E+0	0.000000E+0
0.000000E+0	0.000000E+0	0.000000E+0	0.000000E+0	0.000000E+0	0.000000E+0	0.000000E+0
0.000000E+0	0.000000E+0	0.000000E+0	0.000000E+0	0.000000E+0	0.000000E+0	0.000000E+0
0.000000E+0	0.000000E+0	0.000000E+0	0.000000E+0	0.000000E+0	0.000000E+0	0.000000E+0
0.000000E+0	0.000000E+0	0.000000E+0	0.000000E+0	0.000000E+0	0.000000E+0	0.000000E+0
0.000000E+0	0.000000E+0	0.000000E+0	0.000000E+0	0.000000E+0	0.000000E+0	0.000000E+0
0.000000E+0	0.000000E+0	0.000000E+0	0.000000E+0	0.000000E+0	0.000000E+0	0.000000E+0
0.000000E+0	0.000000E+0	0.000000E+0	0.000000E+0	0.000000E+0	0.000000E+0	0.000000E+0
0.000000E+0	0.000000E+0	0.000000E+0	0.000000E+0	0.000000E+0	0.000000E+0	0.000000E+0
0.000000E+0	0.000000E+0	0.000000E+0	0.000000E+0	0.000000E+0	0.000000E+0	0.000000E+0
0.000000E+0	0.000000E+0	0.000000E+0	0.000000E+0	0.000000E+0	0.000000E+0	0.000000E+0
0.000000E+0	0.000000E+0	0.000000E+0	0.000000E+0	0.000000E+0	0.000000E+0	0.000000E+0
0.000000E+0	0.000000E+0	0.000000E+0	0.000000E+0	0.000000E+0	0.000000E+0	0.000000E+0
0.000000E+0	0.000000E+0	0.000000E+0	0.000000E+0	0.000000E+0	0.000000E+0	0.000000E+0
0.000000E+0	0.000000E+0	0.000000E+0	0.000000E+0	0.000000E+0	0.000000E+0	0.000000E+0
0.000000E+0	0.000000E+0	0.000000E+0	0.000000E+0	0.000000E+0	0.000000E+0	0.000000E+0
0.000000E+0	0.000000E+0	0.000000E+0	0.000000E+0	0.000000E+0	0.000000E+0	0.000000E+0
0.000000E+0	0.000000E+0	0.000000E+0	0.000000E+0	0.000000E+0	0.000000E+0	0.000000E+0
0.000000E+0	0.000000E+0	0.000000E+0	0.000000E+0	0.000000E+0	0.000000E+0	0.000000E+0
0.000000E+0	0.000000E+0	0.000000E+0	0.000000E+0	0.000000E+0	0.000000E+0	0.000000E+0
0.000000E+0	0.000000E+0	0.000000E+0	0.000000E+0	0.000000E+0	0.000000E+0	0.000000E+0
0.000000E+0	0.000000E+0	0.000000E+0	0.000000E+0	0.000000E+0	0.000000E+0	0.000000E+0
0.000000E+0	0.000000E+0	0.000000E+0	0.000000E+0	0.000000E+0	0.000000E+0	0.000000E+0
0.000000E+0	0.000000E+0	0.000000E+0	0.000000E+0	0.000000E+0	0.000000E+0	0.000000E+0
0.000000E+0	0.000000E+0	0.000000E+0	0.000000E+0	0.000000E+0	0.000000E+0	0.000000E+0
0.000000E+0	0.000000E+0	0.000000E+0	0.000000E+0	0.000000E+0	0.000000E+0	0.000000E+0
0.000000E+0	0.000000E+0	0.000000E+0	0.000000E+0	0.000000E+0	0.000000E+0	0.000000E+0
0.000000E+0	0.000000E+0	0.000000E+0	0.000000E+0	0.000000E+0	0.000000E+0	0.000000E+0
0.000000E+0	0.000000E+0	0.000000E+0	0.000000E+0	0.000000E+0	0.000000E+0	0.000000E+0
0.000000E+0	0.000000E+0	0.000000E+0	0.000000E+0	0.000000E+0	0.000000E+0	0.000000E+0
0.000000E+0	0.000000E+0	0.000000E+0	0.000000E+0	0.000000E+0	0.000000E+0	0.000000E+0
0.000000E+0	0.000000E+0	0.000000E+0	0.000000E+0	0.000000E+0	0.000000E+0	0.000000E+0
0.000000E+0	0.000000E+0	0.000000E+0	0.000000E+0	0.000000E+0	0.000000E+0	0.000000E+0
0.000000E+0	0.000000E+0	0.000000E+0	0.000000E+0	0.000000E+0	0.000000E+0	0.000000E+0
0.000000E+0	0.000000E+0	0.000000E+0	0.000000E+0	0.000000E+0	0.000000E+0	0.000000E+0
0.000000E+0	0.000000E+0	0.000000E+0	0.000000E+0	0.000000E+0	0.000000E+0	0.000000E+0
0.000000E+0	0.000000E+0	0.000000E+0	0.000000E+0	0.000000E+0	0.000000E+0	0.000000E+0
0.000000E+0	0.000000E+0	0.000000E+0	0.000000E+0	0.000000E+0	0.000000E+0	0.000000E+0
0.000000E+0	0.000000E+0	0.000000E+0	0.000000E+0	0.000000E+0	0.000000E+0	0.000000E+0
0.000000E+0	0.000000E+0	0.000000E+0	0.000000E+0	0.000000E+0	0.000000E+0	0.000000E+0
0.000000E+0	0.000000E+0	0.000000E+0	0.000000E+0	0.000000E+0	0.000000E+0	0.000000E+0
0.000000E+0	0.000000E+0	0.000000E+0	0.000000E+0	0.000000E+0	0.000000E+0	0.000000E+0
0.000000E+0	0.000000E+0	0.000000E+0	0.000000E+0	0.000000E+0	0.000000E+0	0.000000E+0
0.000000E+0	0.000000E+0	0.000000E+0	0.000000E+0	0.000000E+0	0.000000E+0	0.000000E+0
0.000000E+0	0.000000E+0	0.000000E+0	0.000000E+0	0.000000E+0	0.000000E+0	0.000000E+0
0.000000E+0	0.000000E+0	0.000000E+0	0.000000E+0	0.000000E+0	0.000000E+0	0.000000E+0
0.000000E+0	0.000000E+0	0.000000E+0	0.000000E+0	0.000000E+0	0.000000E+0	0.000000E+0
0.000000E+0	0.000000E+0	0.000000E+0	0.000000E+0	0.000000E+0	0.000000E+0	0.000000E+0
0.000000E+0	0.000000E+0	0.000000E+0	0.000000E+0	0.000000E+0	0.000000E+0	0.000000E+0
0.000000E+0	0.000000E+0	0.000000E+0	0.000000E+0	0.000000E+0	0.000000E+0	0.000000E+0
0.000000E+0	0.000000E+0	0.000000E+0	0.000000E+0	0.000000E+0	0.000000E+0	0.000000E+0
0.000000E+0	0.000000E+0	0.000000E+0	0.000000E+0	0.000000E+0	0.000000E+0	0.000000E+0
0.000000E+0	0.000000E+0	0.000000E+0	0.000000E+0	0.000000E+0	0.000000E+0	0.000000E+0
0.000000E+0	0.000000E+0	0.000000E+0	0.000000E+0	0.000000E+0	0.000000E+0	0.000000E+0
0.000000E+0	0.000000E+0	0.000000E+0	0.000000E+0	0.000000E+0	0.000000E+0	0.000000E+0
0.000000E+0	0.000000E+0	0.000000E+0	0.000000E+0	0.000000E+0	0.000000E+0	0.000000E+0
0.000000E+0	0.000000E+0	0.000000E+0	0.000000E+0	0.000000E+0	0.000000E+0	0.000000E+0
0.000000E+0	0.000000E+0	0.000000E+0	0.000000E+0	0.000000E+0	0.000000E+0	0.000000E+0
0.000000E+0	0.000000E+0	0.000000E+0	0.000000E+0	0.000000E+0	0.000000E+0	0.000000E+0
0.000000E+0	0.000000E+0	0.000000E+0	0.000000E+0	0.000000E+0	0.000000E+0	0.000000E+0
0.000000E+0	0.000000E+0	0.000000E+0	0.000000E+0	0.000000E+0	0.000000E+0	0.000000E+0
0.000000E+0	0.000000E+0	0.000000E+0	0.000000E+0	0.000000E+0	0.000000E+0	0.000000E+0
0.000000E+0	0.000000E+0	0.000000E+0	0.000000E+0	0.000000E+0	0.000000E+0	0.000000E+0
0.000000E+0	0.000000E+0	0.000000E+0	0.000000E+0	0.000000E+0	0.000000E+0	0.000000E+0
0.000000E+0	0.000000E+0	0.000000E+0	0.000000E+0	0.000000E+0	0.000000E+0	0.000000E+0
0.000000E+0	0.000000E+0	0.000000E+0	0.000000E+0	0.000000E+0	0.000000E+0	0.000000E+0
0.000000E+0	0.000000E+0	0.000000E+0	0.000000E+0	0.000000E+0	0.000000E+0	0.000000E+0
0.000000E+0	0.000000E+0	0.000000E+0	0.000000E+0	0.000000E+0	0.000000E+0	0.000000E+0
0.000000E+0	0.000000E+0	0.000000E+0	0.000000E+0	0.000000E+0	0.000000E+0	0.000000E+0
0.000000E+0	0.000000E+0	0.000000E+0	0.000000E+0	0.000000E+0	0.000000E+0	0.000000E+0
0.000000E+0	0.000000E+0	0.000000E+0	0.000000E+0	0.000000E+0	0.000000E+0	0.000000E+0
0.000000E+0	0.000000E+0	0.000000E+0	0.000000E+0	0.000000E+0	0.000000E+0	0.000000E+0
0.000000E+0	0.000000E+0	0.000000E+0	0.000000E+0	0.000000E+0	0.000000E+0	0.000000E+0
0.000000E+0	0.000000E+0	0.000000E+0	0.000000E+0	0.000000E+0	0.000000E+0	0.000000E+0
0.000000E+0	0.000000E+0	0.000000E+0	0.000000E+0	0.000000E+0	0.000000E+0	0.000000E+0
0.000000E+0	0.000000E+0	0.000000E+0	0.000000E+0	0.000000E+0	0.000000E+0	0.000000E+0
0.000000E+0	0.000000E+0	0.000000E+0	0.000000E+0	0.000000E+0	0.000000E+0	0.000000E+0
0.000000E+0	0.000000E+0	0.000000E+0	0.000000E+0	0.000000E+0	0.000000E+0	0.000000E+0
0.000000E+0	0.000000E+0	0.000000E+0	0.000000E+0	0.000000E+0	0.000000E+0	0.000000E+0
0.000000E+0	0.000000E+0	0.000000E+0	0.000000E+0	0.000000E+0	0.000000E+0	0.000000E+0
0.000000E+0	0.000000E+0	0.000000E+0	0.000000E+0	0.000000E+0	0.000000E+0	0.000000E+0
0.000000E+0	0.000000E+0	0.000000E+0	0.000000E+0	0.000000E+0	0.000000E+0	0.000000E+0
0.000000E+0	0.000000E+0	0.000000E+0	0.000000E+0	0.000000E+0	0.000000E+0	0.000000E+0
0.000000E+0	0.000000E+0	0.000000E+0	0.000000E+0	0.000000E+0	0.000000E+0	0.000000E+0
0.000000E+0	0.000000E+0	0.000000E+0	0.000000E+0	0.000000E+0	0.000000E+0	0.000000E+0
0.000000E+0	0.000000E+0	0.000000E+0	0.000000E+0	0.000000E+0	0.000000E+0	0.000000E+0
0.000000E+0	0.000000E+0	0.000000E+0	0.000000E+0	0.000000E+0	0.000000E+0	0.000000E+0
0.000000E+0	0.000000E+0	0.000000E+0	0.000000E+0	0.000000E+0	0.000000E+0	0.000000E+0
0.000000E+0	0.000000E+0	0.000000E+0	0.000000E+0	0.000000E+0	0.000000E+0	0.000000E+0
0.000000E+0	0.000000E+0	0.000000E+0	0.000000E+0	0.000000E+0	0.000000E+0	0.000000E+0
0.000000E+0	0.000000E+0	0.000000E+0	0.000000E+0	0.000000E+0	0.000000E+0	0.000000E+0
0.000000E+0	0.000000E+0	0.000000E+0	0.000000E+0	0.000000E+0	0.000000E+0	0.000000E+0
0.000000E+0	0.000000E+0	0.000000E+0	0.000000E+0	0.000000E+0	0.000000E+0	0.000000E+0
0.000000E+0	0.000000E+0	0.000000E+0	0.000000E+0	0.000000E+0	0.000000E+0	0.000000E+0
0.000000E+0	0.000000E+0	0.000000E+0	0.000000E+0	0.000000E+0	0.000000E+0	0.000000E+0
0.000000E+0	0.000000E+0	0.000000E+0	0.000000E+0	0.000000E+0	0.000000E+0	0.000000E+0
0.000000E+0	0.000000E+0	0.000000E+0	0.000000E+0	0.000000E+0	0.000000E+0	0.000000E+0
0.000000E+0	0.000000E+0	0.000000E+0	0.000000E+0	0.000000E+0	0.000000E+0	0.000000E+0
0.000000E+0	0.000000E+0	0.000000E+0	0.000000E+0	0.000000E+0	0.000000E+0	0.000000E+0
0.000000E+0	0.000000E+0	0.000000E+0	0.000000E+0	0.000000E+0	0.000000E+0	0.000000E+0
0.000000E+0	0.000000E+0	0.000000E+0	0.000000E+0	0.000000E+0	0.000000E+0	0.000000E+0
0.000000E+0	0.000000E+0	0.000000E+0	0.000000E+0	0.000000E+0	0.000000E+0	0.000000E+0
0.000000E+0	0.000000E+0	0.000000E+0	0.000000E+0	0.000000E+0	0.000000E+0	0.000000E+0
0.000000E+0	0.000000E+0	0.000000E+0	0.000000E+0	0.000000E+0	0.000000E+0	0.000000E+0
0.000000E+0	0.000000E+0	0.000000E+0	0.000000E+0	0.000000E+0	0.000000E+0	0.000000E+0
0.000000E+0	0.000000E+0	0.000000E+0	0.000000E+0	0.000000E+0	0.000000E+0	0.000000E+0
0.000000E+0	0.000000E+0	0.000000E+0	0.000000E+0	0.000000E+0	0.000000E+0	0.000000E+0
0.000000E+0	0.000000E+0	0.000000E+0	0.000000E+0	0.000000E+0	0.000000E+0	0.000000E+0
0.000000E+0	0.000000E+0	0.000000E+0	0.000000E+0	0.000000E+0	0.000000E+0	0.000000E+0
0.000000E+0	0.000000E+0	0.000000E+0	0.000000E+0	0.000000E+0	0.000000E+0	0.000000E+0
0.000000E+0	0.000000E+0	0.000000E+0	0.000000E+0	0.000000E+0	0.000000E+0	0.000000E+0
0.000000E+0	0.000000E+0	0.000000E+0	0.000000E+0	0.000000E+0	0.000000E+0	0.000000E+0
0.000000E+0	0.000000E+0	0.000000E+0	0.000000E+0	0.000000E+0	0.000000E+0	0.000000E+0
0.000000E+0	0.000000E+0	0.000000E+0	0.000000E+0	0.000000E+0	0.000000E+0	0.000000E+0
0.000000E+0	0.000000E+0	0.000000E+0	0.000000E+0	0.000000E+0	0.000000E+0	0.000000E+0
0.000000E+0	0.000000E+0	0.000000E+0	0.000000E+0	0.000000E+0	0.000000E+0	0.000000E+0
0.000000E+0	0.000000E+0	0.000000E+0	0.000000E+0	0.000000E+0	0.000000E+0	0.000000E+0
0.000000E+0	0.000000E+0	0.000000E+0	0.000000E+0	0.000000E+0	0.000000E+0	0.000000E+0
0.000000E+0	0.000000E+0	0.000000E+0	0.000000E+0	0.000000E+0	0.000000E+0	0.000000E+0
0.000000E+0	0.000000E+0	0.000000E+0	0.000000E+0	0.000000E+0	0.000000E+0	0.000000E+0
0.000000E+0	0.000000E+0	0.000000E+0	0.000000E+0	0.000000E+0	0.000000E+0	0.000000E+0
0.000000E+0	0.000000E+0	0.000000E+0	0.000000E+0	0.000000E+0	0.000000E+0	0.000000E+0
0.000000E+0	0.000000E+0	0.000000E+0	0.000000E+0	0.000000E+0	0.000000E+0	0.000000E+0
0.000000E+0	0.000000E+0	0.000000E+0	0.000000E+0	0.000000E+0	0.000000E+0	0.000000E+0
0.000000E+0	0.000000E+0	0.000000E+0	0.000000E+0	0.000000E+0	0.000000E+0	0.000000E+0
0.000000E+0	0.000000E+0	0.000000E+0	0.000000E+0	0.000000E+0	0.000000E+0	0.000000E+0
0.000000E+0	0.000000E+0	0.000000E+0	0.000000E+0	0.000000E+0	0.000000E+0	0.000000E+0
0.000000E+0	0.000000E+0	0.000000E+0	0.000000E+0	0.000000E+0	0.000000E+0	0.000000E+0
0.000000E+0	0.000000E+0	0.000000E+0	0.000000E+0	0.000000E+0	0.000000E+0	0.000000E+0
0.000000E+0	0.000000E+0	0.000000E+0	0.000000E+0	0.000000E+0	0.000000E+0	0.000000E+0
0.000000E+0	0.000000E+0	0.000000E+0	0.000000E+0	0.000000E+0	0.000000E+0	0.000000E+0
0.000000E+0	0.000000E+0	0.000000E+0	0.000000E+0	0.000000E+0	0.000000E+0	0.000000E+0
0.000000E+0	0.000000E+0	0.000000E+0	0.000000E+0	0.000000E+0	0.000000E+0	0.000000E+0
0.000000E+0	0.000000E+0	0.000000E+0	0.000000E+0	0.000000E+0	0.000000E+0	0.000000E+0
0.000000E+0	0.000000E+0	0.000000E+0	0.000000E+0	0.000000E+0	0.000000E+0	0.000000E+0
0.000000E+0	0.000000E+0	0.000000E+0	0.000000E+0	0.000000E+0	0.000000E+0	0.000000E+0
0.000000E+0	0.000000E+0	0.000000E+0	0.000000E+0	0.000000E+0	0.000000E+0	0.000000E+0
0.000000E+0	0.000000E+0	0.000000E+0	0.000000E+0	0.000000E+0	0.000000E+0	0.000000E+0
0.000000E+0	0.000000E+0	0.000000E+0	0.000000E+0	0.000000E+0	0.000000E+0	0.000000E+0
0.000000E+0	0.000000E+0	0.000000E+0	0.000000E+0	0.000000E+0	0.000000E+0	0.000000E+0
0.000000E+0	0.000000E+0	0.000000E+0	0.000000E+0	0.000000E+0	0.000000E+0	0.000000E+0
0.000000E+0	0.000000E+0	0.000000E+0	0.000000E+0	0.000000E+0	0.000000E+0	0.000000E+0
0.000000E+0	0.000000E+0	0.000000E+0	0.000000E+0	0.000000E+0	0.000000E+0	0.000000E+0
0.000000E+0	0.000000E+0	0.000000E+0	0.000000E+0	0.000000E+0	0.000000E+0	0.000000E+0
0.000000E+0	0.000000E+0	0.000000E+0	0.000000E+0	0.000000E+0	0.000000E+0	0.000000E+0
0.000000E+0	0.000000E+0	0.000000E+0	0.000000E+0	0.000000E+0	0.000000E+0	0.000000E+0
0.000000E+0	0.000000E+0	0.000000E+0	0.000000E+0	0.000000E+0	0.000000E+0	0.000000E+0
0.000000E+0	0.000000E+0	0.000000E+0	0.000000E+0	0.000000E+0	0.000000E+0	0.000000E+0
0.000000E+0	0.000000E+0	0.000000E+0	0.000000E+0	0.000000E+0	0.000000E+0	0.000000E+0
0.000000E+0	0.000000E+0	0.000000E+0	0.000000E+0	0.000000E+0	0.000000E+0	0.000000E+0
0.000000E+0	0.000000E+0	0.000000E+0	0.000000E+0	0.000000E+0	0.000000E+0	0.000000E+0
0.000000E+0	0.000000E+0	0.000000E+0	0.000000E+0	0.000000E+0	0.000000E+0	0.000000E+0
0.000000E+0	0.000000E+0	0.000000E+0	0.000000E+0	0.000000E+0	0.000000E+0	0.000000E+0
0.000000E+0	0.000000E+0	0.000000E+0	0.000000E+0	0.000000E+0	0.000000E+0	0.000000E+0
0.000000E+0	0.000000E+0	0.000000E+0	0.000000E+0	0.000000E+0	0.000000E+0	0.000000E+0
0.000000E+0	0.000000E+0	0.000000E+0	0.000000E+0	0.000000E+0	0.000000E+0	0.000000E+0
0.000000E+0	0.000000E+0	0.000000E+0	0.000000E+0	0.000000E+0	0.000000E+0	0.000000E+0
0.000000E+0	0.000000E+0	0.000000E+0	0.000000E+0	0.000000E+0	0.000000E+0	0.000000E+0
0.000000E+0	0.000000E+0	0.000000E+0	0.000000E+0	0.000000E+0	0.000000E+0	0.000000E+0
0.000000E+0	0.000000E+0	0.000000E+0	0.000000E+0	0.000000E+0	0.000000E+0	0.000000E+0
0.000000E+0	0.000000E+0	0.000000E+0	0.000000E+0	0.000000E+0	0.000000E+0	0.000000E+0
0.000000E+0	0.000000E+0	0.000000E+0	0.000000E+0	0.000000E+0	0.000000E+0	0.000000E+0
0.000000E+0	0.000000E+0	0.000000E+0	0.000000E+0	0.000000E+0	0.000000E+0	0.000000E+0
0.000000E+0	0.000000E+0	0.000000E+0	0.000000E+0	0.000000E+0	0.000000E+0	0.000000E+0
0.000000E+0	0.000000E+0	0.000000E+0	0.000000E+0	0.000000E+0	0.000000E+0	0.000000E+0
0.000000E+0	0.000000E+0	0.000000E+0	0.000000E+0	0.000000E+0	0.000000E+0	0.000000E+0
0.000000E+0	0.000000E+0	0.000000E+0	0.000000E+0	0.000000E+0	0.000000E+0	0.000000E+0
0.000000E+0	0.000000E+0	0.000000E+0	0.000000E+0	0.000000E+0	0.000000E+0	0.000000E+0
0.000000E+0	0.000000E+0	0.000000E+0	0.000000E+0	0.000000E+0	0.000000E+0	0.000000E+0
0.000000E+0	0.000000E+0	0.000000E+0	0.000000E+0	0.000000E+0	0.000000E+0	0.000000E+0
