# Supplementary material for: An in vitro lung model to assess true shunt fraction by multiple inert gas elimination
Source: PLoS One. 2017 Sep 6;12(9):e0184212. doi: 10.1371/journal.pone.0184212 (PMC5587330; doi:10.1371/journal.pone.0184212)
Supplement: S1 Data — Data sets pertaining to MMIMS-MIGET derived IVLM shunt fractions with blood and saline as priming fluids. (ZIP) [file pone.0184212.s001.zip › IVLMData/Data_Blood/dataBernExpt04Set05_Dec14_2011.txt]

Bern	Wednesday, December 14, 2011
11:52 AM	Expt04	Set# 5

Sample Temperature (degC)	37.00
Samples Type:	all 3

Cardiac Output (ml/min)	2500.0
Minute Ventilation (ml/min)	2500.0
Description: T4_IVLM_141211
Comment: T4_IVLM_141211 20% shunt

solubility method: default
species: pig
solubilities: 
0.007200	0.07000	0.3970	1.260	10.90	378.0
smoothing: 40.0
weights: 
10.0	2.00	70.0	70.0	50.0	50.0


valve times:
5.745061E+3	6.226033E+3

5.709759E+3	3.768272E-12	1.999514E-13	-4.021431E-13	4.138489E-12	4.294194E-12	5.204337E-12
5.710959E+3	-1.254037E-12	5.663049E-12	-1.164423E-12	-4.648730E-13	4.685695E-12	4.177696E-12
5.712159E+3	5.303473E-12	5.239623E-12	3.825400E-12	-1.797322E-12	5.392527E-12	4.885087E-12
5.713359E+3	-1.784440E-12	6.218656E-12	4.212421E-12	5.368443E-12	5.403728E-12	5.045272E-12
5.714559E+3	-1.487594E-12	8.843788E-13	-1.264118E-12	-1.428224E-12	3.792915E-12	5.920129E-12
5.715759E+3	5.646806E-12	5.959336E-13	4.293634E-12	5.229541E-12	5.131526E-12	5.795230E-12
5.716958E+3	5.650727E-12	4.783151E-13	-7.258740E-13	-1.890857E-12	4.959018E-12	5.162890E-12
5.718158E+3	3.497189E-12	4.727142E-13	3.892611E-12	-1.463510E-12	5.389726E-12	5.395327E-12
5.719358E+3	-1.999514E-13	1.146500E-12	-9.583105E-13	5.050873E-12	4.215782E-12	5.905567E-12
5.720558E+3	-1.354293E-12	5.298432E-13	5.904447E-12	-1.536881E-12	5.683212E-12	4.277392E-12
5.721758E+3	3.699941E-12	5.824914E-13	4.990943E-12	-5.763305E-13	4.424694E-14	4.702498E-12
5.722958E+3	-4.200659E-13	4.721541E-13	-1.178985E-12	-1.149300E-12	4.296994E-12	4.834679E-12
5.724158E+3	5.129285E-12	3.304518E-13	2.253794E-12	3.014393E-12	4.803314E-12	2.956704E-12
5.725358E+3	-1.463510E-12	1.237234E-12	-1.319007E-12	-5.505664E-13	4.401171E-12	4.682335E-12
5.726558E+3	-1.646098E-12	6.833073E-13	-2.856449E-14	-1.368855E-12	1.411982E-12	4.944456E-12
5.727758E+3	-1.379497E-12	4.159773E-12	5.505105E-12	-1.463510E-12	4.668893E-12	3.237868E-12
5.728958E+3	4.760747E-12	4.389969E-12	-7.001099E-14	-1.170584E-13	4.765788E-12	5.162331E-12
5.730158E+3	3.511191E-12	1.252917E-12	3.602486E-12	-1.284282E-12	3.733546E-12	5.053673E-12
5.731358E+3	-1.438866E-12	4.402291E-13	4.901889E-12	5.063195E-12	4.482384E-12	4.861563E-12
5.732558E+3	4.922052E-12	4.015830E-12	-1.443347E-12	3.997347E-12	3.814759E-12	4.645369E-12
5.733758E+3	1.762037E-12	1.596811E-12	-1.842689E-13	4.015830E-12	5.293951E-12	6.518304E-12
5.734957E+3	3.063121E-12	7.045906E-13	-2.783637E-13	5.165131E-12	4.545674E-12	4.804995E-12
5.736157E+3	-1.244515E-12	4.771949E-13	-2.509194E-13	-1.284282E-12	5.128165E-12	4.529991E-12
5.737357E+3	4.970780E-12	1.018240E-12	5.382445E-12	3.230587E-12	6.071353E-12	4.843640E-12
5.738557E+3	3.087765E-12	5.085598E-13	8.513336E-14	3.651773E-12	4.962379E-12	4.971900E-12
5.739757E+3	4.853162E-12	5.435093E-12	4.518789E-12	-1.368855E-12	4.428055E-12	4.368686E-12
5.740957E+3	2.249873E-12	7.970051E-13	-1.319007E-12	-1.420383E-12	5.855159E-12	4.616804E-12
5.742157E+3	-1.452868E-12	-5.376844E-14	-1.308365E-12	4.465021E-12	3.736347E-12	6.452213E-12
5.743357E+3	2.940461E-13	5.102401E-12	3.805237E-12	-1.399099E-12	4.379327E-12	5.361721E-12
5.744557E+3	3.282115E-12	1.065847E-12	2.469988E-13	-1.368855E-12	3.447901E-12	4.372046E-12
5.745762E+3	4.609524E-12	1.008718E-12	-1.114015E-12	4.862683E-12	4.127848E-12	3.641692E-12
5.746962E+3	-1.289322E-12	1.211470E-12	-7.802025E-13	-1.601852E-12	4.746746E-12	5.279389E-12
5.748162E+3	-1.443347E-12	1.566566E-12	-3.332523E-13	-1.581128E-12	4.894609E-12	4.782030E-12
5.749362E+3	-2.030879E-12	1.054646E-12	-1.629856E-13	-1.404140E-12	4.988143E-12	4.094243E-12
5.750562E+3	4.657691E-12	3.161136E-12	5.279949E-12	-1.778279E-12	4.917572E-12	4.382688E-12
5.751761E+3	4.550714E-12	3.618168E-13	5.194255E-12	-1.319567E-12	4.647049E-12	4.707539E-12
5.752961E+3	4.780351E-12	1.399660E-12	-2.458786E-13	-1.606892E-12	4.740584E-12	5.101841E-12
5.754161E+3	3.076003E-12	3.339244E-12	6.643763E-12	9.073424E-14	9.728727E-13	6.890762E-12
5.755361E+3	3.746428E-12	4.939976E-12	3.880289E-12	2.529357E-12	4.462780E-12	7.700089E-12
5.756561E+3	4.920933E-12	9.564622E-12	1.462950E-12	3.348206E-12	9.816101E-12	1.640890E-11
5.757761E+3	4.684575E-12	1.255325E-11	2.363011E-12	5.882043E-12	2.028470E-11	3.370105E-11
5.758961E+3	8.171683E-13	1.537665E-11	4.302035E-12	1.089651E-11	3.207623E-11	5.030038E-11
5.760161E+3	1.713309E-12	2.034127E-11	4.992064E-12	1.612773E-11	4.668109E-11	6.822095E-11
5.761361E+3	2.146257E-12	2.025502E-11	8.125755E-12	2.047513E-11	6.161303E-11	8.770585E-11
5.762561E+3	2.661538E-12	2.557306E-11	1.028377E-11	2.793327E-11	7.883854E-11	1.014308E-10
5.763761E+3	1.952466E-12	2.342792E-11	1.488938E-11	2.851688E-11	8.844965E-11	1.181533E-10
5.764961E+3	3.778913E-12	2.956368E-11	1.611373E-11	3.942683E-11	9.991464E-11	1.368933E-10
5.766161E+3	3.112969E-12	3.275282E-11	1.812893E-11	4.517053E-11	1.166114E-10	1.462574E-10
5.767361E+3	4.256668E-12	2.912905E-11	2.069357E-11	5.056362E-11	1.273091E-10	1.544011E-10
5.768561E+3	4.085841E-12	3.131172E-11	2.181486E-11	5.285269E-11	1.399962E-10	1.521792E-10
5.769760E+3	4.217462E-12	2.988517E-11	2.301401E-11	6.194460E-11	1.514455E-10	1.707293E-10
5.770960E+3	5.475979E-12	3.197934E-11	2.405970E-11	6.662582E-11	1.488002E-10	1.737818E-10
5.772160E+3	7.293464E-12	3.574481E-11	2.998767E-11	6.662862E-11	1.632113E-10	1.954573E-10
5.773360E+3	6.814030E-12	3.018930E-11	2.684893E-11	7.086064E-11	1.740053E-10	1.874995E-10
5.774560E+3	7.866995E-12	3.323170E-11	2.730485E-11	7.967586E-11	1.751445E-10	1.997503E-10
5.775760E+3	7.704570E-12	3.404270E-11	2.959617E-11	8.002312E-11	1.881156E-10	2.114948E-10
5.776960E+3	6.890202E-12	3.227339E-11	3.118569E-11	8.266393E-11	1.991913E-10	2.067223E-10
5.778160E+3	9.045420E-12	2.905400E-11	3.291189E-11	8.423667E-11	2.059735E-10	2.128849E-10
5.779360E+3	8.732331E-12	3.260720E-11	3.325690E-11	9.030634E-11	2.095496E-10	2.299111E-10
5.780560E+3	8.642156E-12	3.426898E-11	3.534771E-11	9.623319E-11	2.185508E-10	2.279199E-10
5.781760E+3	8.186805E-12	3.355879E-11	3.447117E-11	8.628714E-11	2.290636E-10	2.274215E-10
5.782960E+3	8.573826E-12	3.469968E-11	2.953511E-11	1.066015E-10	2.231603E-10	2.468240E-10
5.784160E+3	9.810500E-12	3.545413E-11	3.334483E-11	9.904595E-11	2.395916E-10	2.471455E-10
5.785360E+3	9.047100E-12	3.355823E-11	3.354758E-11	1.013658E-10	2.447371E-10	2.524456E-10
5.786560E+3	1.003846E-11	3.270129E-11	3.201855E-11	1.077688E-10	2.439592E-10	2.631114E-10
5.787759E+3	1.175400E-11	3.368705E-11	3.681626E-11	1.072019E-10	2.538044E-10	2.715951E-10
5.788959E+3	1.142355E-11	3.151783E-11	3.562439E-11	1.092132E-10	2.514918E-10	2.701483E-10
5.790159E+3	1.184082E-11	3.204319E-11	3.337900E-11	1.054001E-10	2.658222E-10	2.642865E-10
5.791359E+3	1.222224E-11	3.281891E-11	3.825457E-11	1.054522E-10	2.624359E-10	2.676677E-10
5.792559E+3	1.513358E-11	3.590948E-11	3.661855E-11	1.173670E-10	2.758640E-10	2.779050E-10
5.793759E+3	1.078449E-11	3.330283E-11	3.742844E-11	1.070474E-10	2.695423E-10	2.813764E-10
5.794959E+3	1.400500E-11	3.252206E-11	3.679778E-11	1.092698E-10	2.744868E-10	2.839506E-10
5.796159E+3	1.210182E-11	3.398221E-11	3.616208E-11	1.124035E-10	2.802674E-10	2.725433E-10
5.797359E+3	1.178145E-11	2.840710E-11	3.729681E-11	1.162227E-10	2.916485E-10	2.922085E-10
5.798559E+3	1.309261E-11	3.210816E-11	3.810558E-11	1.196499E-10	2.791624E-10	2.943380E-10
5.799759E+3	1.277953E-11	3.361928E-11	3.689411E-11	1.173171E-10	2.804567E-10	3.045915E-10
5.800959E+3	1.434721E-11	3.201686E-11	3.412784E-11	1.182430E-10	2.981163E-10	2.905176E-10
5.802159E+3	1.514422E-11	3.039709E-11	3.782106E-11	1.184015E-10	2.878068E-10	3.018779E-10
5.803359E+3	1.593058E-11	3.438940E-11	3.644156E-11	1.149160E-10	3.030933E-10	2.968124E-10
5.804558E+3	1.202061E-11	2.838694E-11	3.647965E-11	1.198381E-10	3.006311E-10	3.024441E-10
5.805758E+3	1.412766E-11	3.156207E-11	3.861134E-11	1.145929E-10	3.006283E-10	2.901188E-10
5.806958E+3	1.548811E-11	3.100143E-11	3.840523E-11	1.229992E-10	3.047567E-10	3.046492E-10
5.808158E+3	1.438922E-11	3.162145E-11	3.989898E-11	1.238007E-10	3.076809E-10	3.091842E-10
5.809358E+3	1.664469E-11	3.447005E-11	4.099732E-11	1.196734E-10	3.111149E-10	3.117679E-10
5.810558E+3	1.593786E-11	3.168529E-11	3.720440E-11	1.223355E-10	3.168132E-10	3.204380E-10
5.811758E+3	1.366054E-11	2.993558E-11	4.030449E-11	1.250234E-10	3.076210E-10	3.077694E-10
5.812958E+3	1.536321E-11	3.379290E-11	3.979929E-11	1.250609E-10	3.086314E-10	3.047270E-10
5.814158E+3	1.454940E-11	2.938557E-11	3.826689E-11	1.301308E-10	3.151906E-10	3.249860E-10
5.815358E+3	1.427440E-11	2.977707E-11	3.935066E-11	1.266079E-10	3.274033E-10	3.087328E-10
5.816558E+3	1.411534E-11	3.380579E-11	3.732314E-11	1.202621E-10	3.036601E-10	3.111216E-10
5.817758E+3	1.582640E-11	3.219049E-11	3.703693E-11	1.298312E-10	3.289643E-10	3.186010E-10
5.818958E+3	1.443010E-11	3.207904E-11	3.851332E-11	1.264370E-10	3.229881E-10	3.054720E-10
5.820158E+3	1.694266E-11	3.291693E-11	4.139497E-11	1.212954E-10	3.251484E-10	3.191095E-10
5.821358E+3	1.499411E-11	3.307319E-11	4.260589E-11	1.266331E-10	3.222886E-10	3.117618E-10
5.822557E+3	1.977783E-11	3.457535E-11	3.794316E-11	1.255499E-10	3.164984E-10	3.119286E-10
5.823757E+3	1.657524E-11	3.285140E-11	4.402179E-11	1.203186E-10	3.238720E-10	3.296622E-10
5.824957E+3	1.694042E-11	3.357951E-11	3.590164E-11	1.308898E-10	3.286254E-10	3.171352E-10
5.826157E+3	1.819445E-11	3.160632E-11	4.043723E-11	1.202447E-10	3.314158E-10	3.213196E-10
5.827357E+3	1.570094E-11	3.154751E-11	4.296658E-11	1.253516E-10	3.319882E-10	3.184145E-10
5.828557E+3	1.649907E-11	3.292981E-11	4.150980E-11	1.275208E-10	3.228700E-10	3.166676E-10
5.829757E+3	1.703787E-11	3.149318E-11	3.678825E-11	1.254888E-10	3.349802E-10	3.308747E-10
5.830957E+3	1.811380E-11	2.972107E-11	3.889250E-11	1.276967E-10	3.335716E-10	3.302564E-10
5.832157E+3	1.738793E-11	3.224874E-11	3.653117E-11	1.269843E-10	3.288982E-10	3.266304E-10
5.833357E+3	1.894945E-11	3.024251E-11	4.265686E-11	1.257089E-10	3.399750E-10	3.246746E-10
5.834557E+3	1.632824E-11	3.189924E-11	4.031009E-11	1.359317E-10	3.291424E-10	3.342173E-10
5.835757E+3	1.695610E-11	3.144110E-11	4.239305E-11	1.308892E-10	3.280765E-10	3.296912E-10
5.836957E+3	1.891305E-11	3.352630E-11	4.046299E-11	1.346479E-10	3.305180E-10	3.222443E-10
5.838157E+3	1.910740E-11	3.272706E-11	4.196626E-11	1.274295E-10	3.440049E-10	3.313911E-10
5.839356E+3	2.081511E-11	3.258088E-11	3.890147E-11	1.157875E-10	3.444076E-10	3.384119E-10
5.840556E+3	1.900154E-11	3.593356E-11	4.254539E-11	1.406526E-10	3.538602E-10	3.273389E-10
5.841756E+3	1.812893E-11	3.272034E-11	3.928401E-11	1.217782E-10	3.311229E-10	3.460873E-10
5.842956E+3	1.679424E-11	3.232884E-11	4.046859E-11	1.184704E-10	3.447459E-10	3.342806E-10
5.844156E+3	1.822526E-11	3.337116E-11	3.897540E-11	1.188944E-10	3.421280E-10	3.307650E-10
5.845356E+3	1.844818E-11	3.378282E-11	4.038906E-11	1.234831E-10	3.438352E-10	3.329426E-10
5.846556E+3	1.749715E-11	3.121930E-11	4.150924E-11	1.268991E-10	3.524896E-10	3.327510E-10
5.847756E+3	2.227245E-11	3.537179E-11	4.096931E-11	1.320138E-10	3.368374E-10	3.433401E-10
5.848956E+3	1.883520E-11	3.171834E-11	3.819071E-11	1.204178E-10	3.364073E-10	3.467543E-10
5.850156E+3	1.718966E-11	3.127083E-11	3.981945E-11	1.338890E-10	3.551478E-10	3.276408E-10
5.851356E+3	2.169277E-11	3.206783E-11	3.580026E-11	1.321063E-10	3.398776E-10	3.405760E-10
5.852556E+3	1.885760E-11	3.251254E-11	4.148571E-11	1.180951E-10	3.407962E-10	3.368111E-10
5.853756E+3	1.941321E-11	3.353079E-11	3.808206E-11	1.239346E-10	3.526902E-10	3.346990E-10
5.854956E+3	1.958515E-11	3.136268E-11	4.078225E-11	1.296659E-10	3.558127E-10	3.282098E-10
5.856156E+3	1.674383E-11	3.269737E-11	4.362861E-11	1.241838E-10	3.572308E-10	3.329918E-10
5.857355E+3	1.858036E-11	3.333363E-11	4.260589E-11	1.257935E-10	3.477110E-10	3.443706E-10
5.858555E+3	1.781920E-11	3.486995E-11	4.034818E-11	1.347566E-10	3.388128E-10	3.328127E-10
5.859755E+3	2.234639E-11	3.110560E-11	4.059853E-11	1.238254E-10	3.483696E-10	3.360292E-10
5.860955E+3	1.997777E-11	3.322666E-11	4.303211E-11	1.360733E-10	3.544645E-10	3.386678E-10
5.862155E+3	2.013796E-11	3.260888E-11	4.146107E-11	1.286780E-10	3.395085E-10	3.380125E-10
5.863355E+3	2.073894E-11	2.877676E-11	4.228664E-11	1.245221E-10	3.509657E-10	3.424232E-10
5.864555E+3	2.052442E-11	3.429250E-11	4.293018E-11	1.341332E-10	3.490216E-10	3.473391E-10
5.865755E+3	1.812893E-11	3.075947E-11	4.140058E-11	1.330606E-10	3.457165E-10	3.492523E-10
5.866955E+3	1.960644E-11	3.043518E-11	4.089762E-11	1.216035E-10	3.510429E-10	3.286277E-10
5.868155E+3	1.982767E-11	3.468401E-11	4.148459E-11	1.362767E-10	3.670323E-10	3.406242E-10
5.869355E+3	2.010604E-11	3.570785E-11	4.161621E-11	1.237839E-10	3.485998E-10	3.416100E-10
5.870555E+3	1.891249E-11	3.314992E-11	4.062150E-11	1.229326E-10	3.496724E-10	3.556597E-10
5.871755E+3	2.110243E-11	3.421185E-11	4.112613E-11	1.245384E-10	3.608014E-10	3.441365E-10
5.872955E+3	2.085600E-11	3.208072E-11	4.066126E-11	1.222330E-10	3.645786E-10	3.512653E-10
5.874154E+3	1.945913E-11	3.355711E-11	4.079680E-11	1.332242E-10	3.613631E-10	3.520730E-10
5.875354E+3	2.006459E-11	3.167913E-11	4.134513E-11	1.267008E-10	3.527641E-10	3.489493E-10
5.876554E+3	1.907995E-11	3.682130E-11	4.134737E-11	1.246050E-10	3.539739E-10	3.431787E-10
5.877754E+3	2.062300E-11	3.390492E-11	3.724865E-11	1.308040E-10	3.617138E-10	3.529315E-10
5.878954E+3	2.086327E-11	3.150831E-11	4.162742E-11	1.304170E-10	3.656780E-10	3.453060E-10
5.880154E+3	2.004219E-11	3.394861E-11	4.142130E-11	1.388133E-10	3.650166E-10	3.408102E-10
5.881354E+3	2.091816E-11	3.711311E-11	3.964526E-11	1.305772E-10	3.557992E-10	3.393013E-10
5.882554E+3	1.904299E-11	3.445325E-11	4.355580E-11	1.245899E-10	3.478689E-10	3.434823E-10
5.883754E+3	1.906651E-11	3.269906E-11	3.782890E-11	1.294767E-10	3.687042E-10	3.518982E-10
5.884954E+3	1.761925E-11	3.123834E-11	4.081416E-11	1.246896E-10	3.541996E-10	3.462346E-10
5.886154E+3	1.812108E-11	3.137221E-11	4.011406E-11	1.267686E-10	3.513364E-10	3.474830E-10
5.887354E+3	1.757500E-11	3.076003E-11	3.906949E-11	1.268566E-10	3.865805E-10	3.445106E-10
5.888554E+3	1.831935E-11	3.228795E-11	3.946379E-11	1.262455E-10	3.453984E-10	3.578665E-10
5.889754E+3	1.938072E-11	3.570840E-11	4.110149E-11	1.247321E-10	3.722076E-10	3.586209E-10
5.890954E+3	1.991897E-11	3.227339E-11	4.058677E-11	1.250368E-10	3.637513E-10	3.625029E-10
5.892153E+3	2.065044E-11	3.215801E-11	4.647498E-11	1.334437E-10	3.840052E-10	3.422513E-10
5.893353E+3	2.042305E-11	3.452382E-11	3.651213E-11	1.359597E-10	3.672894E-10	3.494523E-10
5.894553E+3	2.105146E-11	3.184660E-11	4.147395E-11	1.321584E-10	3.545015E-10	3.558603E-10
5.895753E+3	2.093609E-11	3.167689E-11	4.466589E-11	1.234680E-10	3.566029E-10	3.507500E-10
5.896953E+3	2.204786E-11	3.307656E-11	4.102252E-11	1.250055E-10	3.587654E-10	3.392598E-10
5.898153E+3	1.932471E-11	2.835053E-11	3.999140E-11	1.349134E-10	3.596000E-10	3.463528E-10
5.899353E+3	2.046449E-11	2.906072E-11	4.416182E-11	1.272732E-10	3.641154E-10	3.539229E-10
5.900553E+3	2.059723E-11	3.174802E-11	3.888970E-11	1.324373E-10	3.687535E-10	3.513863E-10
5.901753E+3	1.749995E-11	3.228739E-11	4.192538E-11	1.255868E-10	3.701330E-10	3.546902E-10
5.902953E+3	2.143569E-11	3.337676E-11	4.414781E-11	1.368172E-10	3.519872E-10	3.516585E-10
5.904153E+3	1.946866E-11	3.403038E-11	4.202003E-11	1.271876E-10	3.524213E-10	3.554671E-10
5.905353E+3	2.075910E-11	3.210312E-11	4.189010E-11	1.308819E-10	3.504274E-10	3.480980E-10
5.906553E+3	1.918301E-11	3.075835E-11	3.686835E-11	1.380029E-10	3.562977E-10	3.602502E-10
5.907753E+3	1.957451E-11	3.105631E-11	3.948620E-11	1.253393E-10	3.699185E-10	3.565497E-10
5.908953E+3	1.904523E-11	2.977203E-11	4.206148E-11	1.273164E-10	3.584204E-10	3.457574E-10
5.910152E+3	2.134047E-11	3.339188E-11	3.746596E-11	1.286091E-10	3.787281E-10	3.517655E-10
5.911352E+3	1.982991E-11	3.530290E-11	4.013086E-11	1.278009E-10	3.611917E-10	3.458666E-10
5.912552E+3	2.054739E-11	2.914194E-11	4.013030E-11	1.341965E-10	3.817957E-10	3.382702E-10
5.913752E+3	2.276981E-11	3.395981E-11	4.236953E-11	1.296710E-10	3.538557E-10	3.583694E-10
5.914952E+3	2.013908E-11	3.263464E-11	3.829265E-11	1.355295E-10	3.707222E-10	3.621769E-10
5.916152E+3	2.017437E-11	3.006384E-11	4.332896E-11	1.314000E-10	3.661620E-10	3.639238E-10
5.917352E+3	2.105371E-11	2.763250E-11	4.058677E-11	1.261514E-10	3.617193E-10	3.564450E-10
5.918552E+3	2.259507E-11	2.849952E-11	4.214437E-11	1.280215E-10	3.622262E-10	3.445964E-10
5.919752E+3	2.029311E-11	3.255175E-11	4.200100E-11	1.315154E-10	3.713551E-10	3.472355E-10
5.920952E+3	2.168380E-11	3.156207E-11	3.748052E-11	1.333552E-10	3.488547E-10	3.724445E-10
5.922152E+3	1.981143E-11	3.144502E-11	4.144258E-11	1.266997E-10	3.511852E-10	3.459641E-10
5.923352E+3	2.111139E-11	3.414968E-11	4.006477E-11	1.383720E-10	3.623713E-10	3.529859E-10
5.924552E+3	1.968261E-11	3.373577E-11	3.940722E-11	1.336599E-10	3.574235E-10	3.619815E-10
5.925752E+3	1.993913E-11	3.051135E-11	4.162238E-11	1.255437E-10	3.638606E-10	3.638936E-10
5.926951E+3	2.248529E-11	3.092861E-11	3.936298E-11	1.266712E-10	3.697471E-10	3.501289E-10
5.928151E+3	2.031383E-11	3.125571E-11	4.146835E-11	1.269949E-10	3.648116E-10	3.552077E-10
5.929351E+3	1.962380E-11	3.405223E-11	3.803109E-11	1.266207E-10	3.558429E-10	3.482067E-10
5.930551E+3	2.249313E-11	3.485483E-11	3.947388E-11	1.330002E-10	3.595355E-10	3.534491E-10
5.931751E+3	2.071597E-11	3.235292E-11	4.044395E-11	1.261324E-10	3.824112E-10	3.550229E-10
5.932951E+3	1.840953E-11	2.947294E-11	4.159269E-11	1.314162E-10	3.613408E-10	3.440250E-10
5.934151E+3	2.200585E-11	3.125794E-11	4.342137E-11	1.257795E-10	3.812395E-10	3.629571E-10
5.935351E+3	2.075854E-11	3.466832E-11	3.846348E-11	1.400141E-10	3.684919E-10	3.552229E-10
5.936551E+3	2.061683E-11	3.055223E-11	3.901068E-11	1.391533E-10	3.676255E-10	3.499861E-10
5.937751E+3	2.053730E-11	3.228235E-11	3.724977E-11	1.366211E-10	3.619775E-10	3.462436E-10
5.938951E+3	1.853667E-11	3.279875E-11	4.147507E-11	1.235319E-10	3.604401E-10	3.731670E-10
5.940151E+3	2.051882E-11	3.268505E-11	4.036218E-11	1.428908E-10	3.558664E-10	3.550969E-10
5.941351E+3	1.950282E-11	3.024531E-11	3.911766E-11	1.258434E-10	3.551142E-10	3.431115E-10
5.942551E+3	1.799731E-11	3.926776E-11	4.084721E-11	1.326036E-10	3.698462E-10	3.471604E-10
5.943751E+3	2.008923E-11	3.057352E-11	4.093739E-11	1.339730E-10	3.575427E-10	3.711859E-10
5.944950E+3	1.919477E-11	3.177267E-11	4.141626E-11	1.288101E-10	3.680097E-10	3.596566E-10
5.946150E+3	1.948658E-11	3.340644E-11	4.077496E-11	1.324804E-10	3.711271E-10	3.405352E-10
5.947350E+3	1.991448E-11	3.502398E-11	4.073015E-11	1.361742E-10	3.583129E-10	3.673550E-10
5.948550E+3	2.120437E-11	3.888075E-11	4.243282E-11	1.298222E-10	3.693433E-10	3.714688E-10
5.949750E+3	2.213299E-11	3.586635E-11	4.207548E-11	1.336213E-10	3.878021E-10	3.552212E-10
5.950950E+3	2.302857E-11	3.266209E-11	4.409460E-11	1.362246E-10	3.782475E-10	3.621590E-10
5.952150E+3	2.174149E-11	3.257919E-11	4.368854E-11	1.362728E-10	3.694844E-10	3.575792E-10
5.953350E+3	1.934880E-11	3.372962E-11	4.636016E-11	1.416406E-10	3.715366E-10	3.610495E-10
5.954550E+3	2.008643E-11	3.536059E-11	4.457179E-11	1.395722E-10	3.666772E-10	3.518142E-10
5.955750E+3	2.238783E-11	3.557398E-11	4.511508E-11	1.389679E-10	3.784699E-10	3.531153E-10
5.956950E+3	2.165468E-11	3.688347E-11	4.468774E-11	1.406308E-10	3.687658E-10	3.664252E-10
5.958150E+3	2.372197E-11	3.546757E-11	4.283440E-11	1.382275E-10	3.786217E-10	3.620044E-10
5.959350E+3	2.391295E-11	3.463976E-11	4.472022E-11	1.374512E-10	3.743084E-10	3.534636E-10
5.960550E+3	2.070365E-11	3.899164E-11	4.557603E-11	1.400881E-10	3.665036E-10	3.640852E-10
5.961749E+3	2.400985E-11	3.814815E-11	4.347626E-11	1.396506E-10	3.616353E-10	3.520007E-10
5.962949E+3	2.230550E-11	3.664151E-11	4.434496E-11	1.357194E-10	3.580424E-10	3.671528E-10
5.964149E+3	2.513003E-11	4.027592E-11	4.382632E-11	1.398478E-10	3.759786E-10	3.614992E-10
5.965349E+3	2.260403E-11	4.132441E-11	4.936054E-11	1.344771E-10	3.772545E-10	3.607616E-10
5.966549E+3	2.381886E-11	4.204748E-11	4.219703E-11	1.430593E-10	3.655229E-10	3.559207E-10
5.967749E+3	2.244721E-11	3.900452E-11	4.658419E-11	1.423603E-10	3.646021E-10	3.579550E-10
5.968949E+3	2.586710E-11	4.673933E-11	4.832271E-11	1.437583E-10	3.704567E-10	3.602026E-10
5.970149E+3	2.571028E-11	4.200715E-11	4.545226E-11	1.424819E-10	3.890897E-10	3.649382E-10
5.971349E+3	2.632637E-11	4.312957E-11	5.039503E-11	1.469631E-10	3.675185E-10	3.600105E-10
5.972549E+3	2.448648E-11	4.444746E-11	5.089911E-11	1.517961E-10	3.810569E-10	3.552554E-10
5.973749E+3	2.348001E-11	4.326287E-11	4.805834E-11	1.479579E-10	3.875534E-10	3.539448E-10
5.974949E+3	2.668763E-11	4.720589E-11	4.511732E-11	1.492326E-10	3.855276E-10	3.551243E-10
5.976149E+3	2.431790E-11	4.950449E-11	4.948377E-11	1.513643E-10	3.866729E-10	3.654344E-10
5.977349E+3	2.318148E-11	5.317867E-11	5.135726E-11	1.506597E-10	3.786855E-10	3.612024E-10
5.978549E+3	2.796295E-11	4.917124E-11	5.069299E-11	1.613109E-10	3.700417E-10	3.598061E-10
5.979748E+3	2.617963E-11	4.895953E-11	5.185910E-11	1.518370E-10	3.824118E-10	3.601685E-10
5.980948E+3	2.879020E-11	5.488525E-11	5.015139E-11	1.536825E-10	3.736016E-10	3.617328E-10
5.982148E+3	2.656217E-11	5.223212E-11	5.821890E-11	1.561766E-10	3.695908E-10	3.704830E-10
5.983348E+3	2.935029E-11	5.910832E-11	5.220915E-11	1.523876E-10	3.716200E-10	3.655100E-10
5.984548E+3	2.902768E-11	5.572875E-11	5.623339E-11	1.727798E-10	3.790333E-10	3.651135E-10
5.985748E+3	3.076899E-11	5.794838E-11	5.611745E-11	1.584724E-10	3.925835E-10	3.581986E-10
5.986948E+3	3.093645E-11	5.865745E-11	5.467746E-11	1.646614E-10	3.871753E-10	3.686639E-10
5.988148E+3	3.403262E-11	5.908759E-11	6.018425E-11	1.662066E-10	3.971992E-10	3.828660E-10
5.989348E+3	3.353246E-11	6.316336E-11	5.717041E-11	1.756525E-10	3.900239E-10	3.648004E-10
5.990548E+3	2.983308E-11	6.311799E-11	5.708472E-11	1.686497E-10	3.847956E-10	3.776174E-10
5.991748E+3	2.960681E-11	6.292643E-11	5.931723E-11	1.589821E-10	3.944738E-10	3.740934E-10
5.992948E+3	3.328714E-11	6.600804E-11	5.845022E-11	1.755366E-10	3.932394E-10	3.721437E-10
5.994148E+3	3.374866E-11	7.062933E-11	5.735244E-11	1.709976E-10	3.923321E-10	3.590651E-10
5.995348E+3	3.188581E-11	6.484418E-11	5.977874E-11	1.799378E-10	4.013338E-10	3.547194E-10
5.996547E+3	3.431938E-11	6.803780E-11	5.908872E-11	1.800923E-10	3.849411E-10	3.729155E-10
5.997747E+3	3.423985E-11	7.060916E-11	6.271361E-11	1.850055E-10	3.949152E-10	3.748383E-10
5.998947E+3	3.508839E-11	6.743739E-11	5.889381E-11	1.777148E-10	4.112832E-10	3.719891E-10
6.000147E+3	3.200510E-11	6.832456E-11	6.366799E-11	1.785930E-10	3.762323E-10	3.808626E-10
6.001347E+3	3.606518E-11	7.159100E-11	6.433898E-11	1.842292E-10	3.902995E-10	3.723240E-10
6.002547E+3	3.666504E-11	6.632505E-11	5.970201E-11	1.804396E-10	3.927756E-10	3.766367E-10
6.003747E+3	3.904933E-11	7.305730E-11	6.367135E-11	1.846896E-10	3.806139E-10	3.833578E-10
6.004947E+3	3.736850E-11	7.533967E-11	6.214175E-11	1.872133E-10	3.876100E-10	3.820169E-10
6.006147E+3	3.733322E-11	6.958924E-11	6.254446E-11	1.898138E-10	3.964689E-10	3.693444E-10
6.007347E+3	3.832290E-11	7.462331E-11	6.945146E-11	1.927234E-10	3.946475E-10	3.684292E-10
6.008547E+3	3.735394E-11	7.500809E-11	6.959709E-11	1.887373E-10	3.962051E-10	3.793744E-10
6.009747E+3	4.231856E-11	7.737951E-11	6.972310E-11	1.986245E-10	4.111947E-10	3.664185E-10
6.010947E+3	4.005357E-11	7.710226E-11	6.641746E-11	1.979155E-10	4.013159E-10	3.684818E-10
6.012147E+3	4.088305E-11	7.688383E-11	6.658662E-11	1.962845E-10	3.997667E-10	3.787259E-10
6.013347E+3	3.940051E-11	7.414108E-11	7.348690E-11	1.938425E-10	4.054023E-10	3.810026E-10
6.014546E+3	4.026920E-11	7.953921E-11	6.618895E-11	1.908169E-10	3.864058E-10	3.744871E-10
6.015746E+3	4.364709E-11	7.615460E-11	6.733993E-11	1.989270E-10	4.036240E-10	3.623848E-10
6.016946E+3	4.468269E-11	8.206464E-11	7.230791E-11	2.112411E-10	4.077188E-10	3.656803E-10
6.018146E+3	4.218694E-11	7.920707E-11	6.731921E-11	1.976741E-10	4.092574E-10	3.752107E-10
6.019346E+3	4.558220E-11	8.279499E-11	6.995610E-11	2.011410E-10	4.107887E-10	3.712285E-10
6.020546E+3	4.442897E-11	8.459681E-11	6.554485E-11	2.036345E-10	3.953627E-10	3.778717E-10
6.021746E+3	4.456059E-11	8.498830E-11	6.590387E-11	1.924372E-10	3.919534E-10	3.730930E-10
6.022946E+3	4.487761E-11	7.868003E-11	6.759309E-11	2.167339E-10	4.210764E-10	3.708858E-10
6.024146E+3	4.624590E-11	8.037654E-11	6.763510E-11	2.124559E-10	4.076191E-10	3.728640E-10
6.025346E+3	4.239642E-11	7.549481E-11	7.433151E-11	2.190588E-10	4.075491E-10	3.840752E-10
6.026546E+3	4.843137E-11	8.489028E-11	7.071278E-11	2.148817E-10	4.211049E-10	3.712173E-10
6.027746E+3	4.472862E-11	8.360769E-11	7.354178E-11	2.260504E-10	4.030690E-10	3.772231E-10
6.028946E+3	4.782254E-11	8.125420E-11	6.730689E-11	2.250327E-10	4.091694E-10	3.932377E-10
6.030146E+3	4.800906E-11	8.002928E-11	7.128183E-11	2.121776E-10	3.898895E-10	3.749744E-10
6.031346E+3	5.296471E-11	8.237381E-11	6.995834E-11	2.186645E-10	4.043230E-10	3.557477E-10
6.032545E+3	4.759291E-11	8.167313E-11	7.283776E-11	2.247280E-10	4.192476E-10	3.774662E-10
6.033745E+3	4.417190E-11	8.096799E-11	7.089873E-11	2.263114E-10	3.959222E-10	3.726937E-10
6.034945E+3	4.628847E-11	8.453967E-11	7.383695E-11	2.116219E-10	4.274446E-10	3.740049E-10
6.036145E+3	4.883687E-11	8.400087E-11	7.906033E-11	2.236229E-10	4.169849E-10	3.746282E-10
6.037345E+3	4.670405E-11	8.217498E-11	8.189942E-11	2.245264E-10	4.063729E-10	3.679363E-10
6.038545E+3	5.386254E-11	8.387037E-11	7.389801E-11	2.207463E-10	4.033843E-10	3.798130E-10
6.039745E+3	5.066892E-11	9.091963E-11	7.331495E-11	2.044954E-10	4.134558E-10	3.754029E-10
6.040945E+3	5.124749E-11	8.901366E-11	6.958924E-11	2.357796E-10	4.070277E-10	3.674608E-10
6.042145E+3	4.824877E-11	8.668032E-11	7.397361E-11	2.146571E-10	4.205958E-10	3.923853E-10
6.043345E+3	5.260346E-11	8.052048E-11	7.184192E-11	2.141659E-10	4.137100E-10	3.822718E-10
6.044545E+3	5.657728E-11	8.480572E-11	7.463340E-11	2.290894E-10	4.111146E-10	3.819867E-10
6.045745E+3	4.700090E-11	8.220411E-11	7.347065E-11	2.126116E-10	4.185335E-10	3.688117E-10
6.046945E+3	5.323524E-11	8.239005E-11	7.118997E-11	2.244379E-10	4.267696E-10	3.909895E-10
6.048145E+3	5.510705E-11	7.750721E-11	7.550770E-11	2.218099E-10	4.064261E-10	3.718860E-10
6.049344E+3	5.255809E-11	8.676714E-11	7.431303E-11	2.274920E-10	4.113247E-10	3.814176E-10
6.050544E+3	5.362898E-11	8.047231E-11	7.538895E-11	2.268838E-10	4.169994E-10	3.788603E-10
6.051744E+3	5.911672E-11	8.197223E-11	7.535367E-11	2.218699E-10	4.211116E-10	3.811247E-10
6.052944E+3	5.108674E-11	8.302072E-11	7.594120E-11	2.211339E-10	4.206798E-10	3.680724E-10
6.054144E+3	5.577524E-11	9.078242E-11	7.951456E-11	2.363649E-10	4.141761E-10	3.794063E-10
6.055344E+3	5.828779E-11	8.728746E-11	7.491512E-11	2.244082E-10	4.150963E-10	3.663485E-10
6.056544E+3	5.427308E-11	8.425290E-11	7.778333E-11	2.175689E-10	4.161856E-10	3.917177E-10
6.057744E+3	5.498719E-11	8.120827E-11	7.988142E-11	2.196065E-10	4.036178E-10	3.716295E-10
6.058944E+3	5.563185E-11	8.303751E-11	8.007297E-11	2.331097E-10	4.111056E-10	3.743314E-10
6.060144E+3	5.273900E-11	8.989691E-11	7.891359E-11	2.221858E-10	4.250317E-10	3.801149E-10
6.061344E+3	5.431845E-11	8.185125E-11	8.209937E-11	2.398980E-10	4.121614E-10	3.669505E-10
6.062544E+3	5.544031E-11	8.560831E-11	7.880101E-11	2.240626E-10	4.206904E-10	3.952215E-10
6.063744E+3	5.390118E-11	8.082517E-11	7.418589E-11	2.295744E-10	4.192432E-10	3.820813E-10
6.064944E+3	5.596622E-11	8.206801E-11	7.241881E-11	2.384832E-10	4.206075E-10	3.713820E-10
6.066144E+3	6.064912E-11	8.452119E-11	8.493061E-11	2.333533E-10	4.210993E-10	3.822286E-10
6.067343E+3	5.675763E-11	8.006905E-11	7.868451E-11	2.191473E-10	4.121043E-10	3.779473E-10
6.068543E+3	5.627651E-11	7.697008E-11	7.672141E-11	2.347558E-10	4.050528E-10	3.894493E-10
6.069743E+3	5.431509E-11	8.258048E-11	7.510051E-11	2.303177E-10	4.115677E-10	3.907011E-10
6.070943E+3	6.025594E-11	8.632971E-11	8.124747E-11	2.283367E-10	4.067622E-10	3.702808E-10
6.072143E+3	5.927914E-11	7.605994E-11	7.152603E-11	2.172441E-10	4.053754E-10	3.902485E-10
6.073343E+3	6.203142E-11	9.380297E-11	7.878813E-11	2.429701E-10	4.180351E-10	3.675655E-10
6.074543E+3	5.747006E-11	8.256817E-11	7.458467E-11	2.337185E-10	4.324232E-10	3.759854E-10
6.075743E+3	5.590181E-11	8.212737E-11	7.660210E-11	2.346382E-10	4.229683E-10	3.732801E-10
6.076943E+3	6.230418E-11	8.373258E-11	7.506130E-11	2.276533E-10	4.134373E-10	3.849647E-10
6.078143E+3	5.731940E-11	8.416946E-11	7.845936E-11	2.270344E-10	4.220128E-10	3.739573E-10
6.079343E+3	5.802791E-11	8.828610E-11	7.922443E-11	2.409526E-10	4.106749E-10	3.778555E-10
6.080543E+3	6.165000E-11	8.346711E-11	7.631254E-11	2.343811E-10	4.183565E-10	3.703716E-10
6.081743E+3	4.904858E-11	7.931909E-11	7.623973E-11	2.367178E-10	4.278187E-10	3.710565E-10
6.082943E+3	6.047325E-11	8.047119E-11	7.618988E-11	2.396465E-10	3.984387E-10	3.842298E-10
6.084142E+3	5.599143E-11	7.912587E-11	7.832381E-11	2.366713E-10	4.251516E-10	3.740088E-10
6.085342E+3	6.398556E-11	8.365642E-11	8.167146E-11	2.434568E-10	4.152441E-10	3.807579E-10
6.086542E+3	5.942084E-11	8.446462E-11	7.539791E-11	2.320080E-10	4.299044E-10	3.817940E-10
6.087742E+3	6.204150E-11	8.965495E-11	7.634558E-11	2.279984E-10	4.165833E-10	3.775889E-10
6.088942E+3	5.941245E-11	8.286277E-11	7.447377E-11	2.347821E-10	4.096987E-10	3.860893E-10
6.090142E+3	5.332653E-11	8.466961E-11	7.787799E-11	2.306095E-10	4.190751E-10	3.779367E-10
6.091342E+3	5.945053E-11	8.230099E-11	7.824429E-11	2.344691E-10	4.099250E-10	3.676316E-10
6.092542E+3	6.342771E-11	8.244830E-11	7.845488E-11	2.332234E-10	4.192353E-10	3.699431E-10
6.093742E+3	6.200173E-11	8.155551E-11	7.472301E-11	2.360950E-10	4.171389E-10	3.789712E-10
6.094942E+3	6.289844E-11	8.009705E-11	8.216378E-11	2.181201E-10	4.263848E-10	3.864063E-10
6.096142E+3	6.283570E-11	8.812983E-11	8.283253E-11	2.349165E-10	4.082828E-10	3.745168E-10
6.097342E+3	6.024978E-11	8.565593E-11	7.860498E-11	2.303507E-10	4.145670E-10	3.751867E-10
6.098542E+3	6.004871E-11	8.235700E-11	7.762539E-11	2.388282E-10	4.282348E-10	3.763953E-10
6.099742E+3	6.204374E-11	7.819276E-11	7.164925E-11	2.390091E-10	4.090344E-10	3.772909E-10
6.100942E+3	6.340812E-11	8.601213E-11	7.843023E-11	2.322494E-10	4.158658E-10	3.849384E-10
6.102141E+3	6.049453E-11	7.924068E-11	7.417916E-11	2.375921E-10	4.133012E-10	3.830604E-10
6.103341E+3	6.187235E-11	8.182156E-11	7.399938E-11	2.444750E-10	4.113090E-10	3.775878E-10
6.104541E+3	6.048837E-11	8.186078E-11	8.156672E-11	2.408540E-10	4.197702E-10	3.720009E-10
6.105741E+3	5.797303E-11	8.216041E-11	7.419541E-11	2.279704E-10	4.135040E-10	3.801625E-10
6.106941E+3	5.975242E-11	8.407535E-11	7.981981E-11	2.369374E-10	4.227062E-10	3.703945E-10
6.108141E+3	6.359294E-11	8.415433E-11	7.748201E-11	2.233670E-10	4.245920E-10	3.936477E-10
6.109341E+3	5.504208E-11	8.377739E-11	7.459979E-11	2.373871E-10	4.225382E-10	3.809780E-10
6.110541E+3	5.783860E-11	9.059982E-11	7.690567E-11	2.279423E-10	4.035725E-10	3.725828E-10
6.111741E+3	6.733209E-11	8.248302E-11	7.215332E-11	2.291594E-10	4.292895E-10	3.711725E-10
6.112941E+3	6.056623E-11	8.285437E-11	8.005617E-11	2.351036E-10	4.169233E-10	3.792770E-10
6.114141E+3	6.369376E-11	8.143791E-11	7.719356E-11	2.327484E-10	4.138299E-10	3.807954E-10
6.115341E+3	5.987844E-11	7.933702E-11	7.540463E-11	2.390803E-10	4.115879E-10	3.786726E-10
6.116541E+3	5.947350E-11	7.786454E-11	7.768027E-11	2.469635E-10	4.241255E-10	3.896050E-10
6.117741E+3	6.146125E-11	8.696205E-11	7.608402E-11	2.318893E-10	4.082330E-10	3.822460E-10
6.118940E+3	5.791309E-11	7.797936E-11	7.417413E-11	2.258499E-10	4.210864E-10	3.843301E-10
6.120140E+3	5.834268E-11	7.961425E-11	7.587287E-11	2.389755E-10	4.096954E-10	3.807483E-10
6.121340E+3	5.604743E-11	8.110969E-11	7.511004E-11	2.180540E-10	4.191889E-10	3.777199E-10
6.122540E+3	5.920577E-11	8.440077E-11	7.462499E-11	2.205117E-10	4.155880E-10	3.773150E-10
6.123740E+3	5.850734E-11	8.389948E-11	7.529150E-11	2.216957E-10	4.156272E-10	3.748859E-10
6.124940E+3	5.823962E-11	8.667642E-11	7.505738E-11	2.288469E-10	4.085774E-10	3.678254E-10
6.126140E+3	6.425497E-11	8.779995E-11	7.435727E-11	2.163199E-10	4.084912E-10	3.728494E-10
6.127340E+3	5.638685E-11	8.534396E-11	8.146871E-11	2.319699E-10	4.056554E-10	3.877859E-10
6.128540E+3	6.069897E-11	8.591076E-11	7.668891E-11	2.319122E-10	4.207862E-10	3.891278E-10
6.129740E+3	5.828891E-11	8.571698E-11	7.623973E-11	2.444845E-10	4.119878E-10	3.690470E-10
6.130940E+3	6.704644E-11	8.450495E-11	7.509827E-11	2.374823E-10	4.139912E-10	3.751329E-10
6.132140E+3	6.118177E-11	8.213241E-11	8.030596E-11	2.330151E-10	3.972726E-10	3.656512E-10
6.133340E+3	6.168528E-11	8.333436E-11	7.536206E-11	2.292003E-10	4.175920E-10	3.802499E-10
6.134540E+3	6.103726E-11	8.243542E-11	7.320348E-11	2.291958E-10	4.072774E-10	3.765376E-10
6.135740E+3	6.081099E-11	8.436381E-11	8.185237E-11	2.258868E-10	4.223645E-10	3.912881E-10
6.136939E+3	6.605173E-11	8.225843E-11	7.790543E-11	2.382502E-10	4.179841E-10	3.874430E-10
6.138139E+3	6.315719E-11	8.776242E-11	7.327182E-11	2.415637E-10	4.148196E-10	3.713069E-10
6.139339E+3	6.273209E-11	8.462985E-11	8.038101E-11	2.293011E-10	4.099563E-10	3.803070E-10
6.140539E+3	5.780107E-11	7.880661E-11	7.387056E-11	2.305092E-10	4.106559E-10	3.687092E-10
6.141739E+3	6.415135E-11	8.421314E-11	7.712971E-11	2.302885E-10	4.240986E-10	3.624234E-10
6.142939E+3	5.742357E-11	8.363794E-11	7.148962E-11	2.251021E-10	4.067678E-10	3.741303E-10
6.144139E+3	5.961520E-11	8.317026E-11	7.422453E-11	2.353669E-10	4.126481E-10	3.713030E-10
6.145339E+3	6.165336E-11	8.164178E-11	8.278379E-11	2.351014E-10	4.162697E-10	3.783781E-10
6.146539E+3	5.863728E-11	8.384908E-11	7.320853E-11	2.184248E-10	4.015332E-10	3.753519E-10
6.147739E+3	5.623674E-11	8.371635E-11	8.410392E-11	2.301564E-10	4.119604E-10	3.606059E-10
6.148939E+3	6.191996E-11	8.218955E-11	7.306682E-11	2.261853E-10	4.081142E-10	3.754566E-10
6.150139E+3	5.873138E-11	8.087726E-11	7.411195E-11	2.219287E-10	4.224138E-10	3.671981E-10
6.151339E+3	5.796238E-11	7.944231E-11	7.823196E-11	2.184326E-10	4.105865E-10	3.645511E-10
6.152539E+3	6.322944E-11	8.611688E-11	7.098330E-11	2.221578E-10	4.141234E-10	3.559017E-10
6.153739E+3	6.004143E-11	8.362953E-11	7.095642E-11	2.217797E-10	4.227387E-10	3.832323E-10
6.154938E+3	5.986780E-11	7.798496E-11	7.527525E-11	2.413632E-10	4.059170E-10	3.670788E-10
6.156138E+3	5.740117E-11	8.608943E-11	7.267701E-11	2.429421E-10	4.057988E-10	3.710728E-10
6.157338E+3	5.747118E-11	8.239789E-11	7.158931E-11	2.249733E-10	4.214589E-10	3.614981E-10
6.158538E+3	5.915200E-11	8.536132E-11	7.695496E-11	2.253329E-10	4.063359E-10	3.617686E-10
6.159738E+3	6.174689E-11	8.839252E-11	6.778912E-11	2.234454E-10	4.027391E-10	3.670721E-10
6.160938E+3	5.890949E-11	7.850752E-11	7.548081E-11	2.225403E-10	3.943254E-10	3.609907E-10
6.162138E+3	5.872298E-11	8.495973E-11	7.605882E-11	2.159940E-10	4.054196E-10	3.616376E-10
6.163338E+3	5.859752E-11	8.397454E-11	7.349698E-11	2.223123E-10	3.982035E-10	3.676490E-10
6.164538E+3	5.802511E-11	7.773908E-11	7.619660E-11	2.186046E-10	4.067476E-10	3.657234E-10
6.165738E+3	5.882043E-11	7.960418E-11	6.987377E-11	2.295139E-10	3.863968E-10	3.555477E-10
6.166938E+3	6.086755E-11	7.907377E-11	7.862682E-11	2.228131E-10	3.917042E-10	3.677672E-10
6.168138E+3	5.903383E-11	7.345217E-11	7.234263E-11	2.207592E-10	3.875943E-10	3.592936E-10
6.169338E+3	6.090676E-11	7.674605E-11	7.578493E-11	2.220844E-10	3.903941E-10	3.514333E-10
6.170538E+3	5.703319E-11	7.200043E-11	7.134176E-11	2.104564E-10	3.852302E-10	3.541553E-10
6.171737E+3	6.042285E-11	7.849240E-11	7.173438E-11	2.156859E-10	3.695550E-10	3.460974E-10
6.172937E+3	5.984428E-11	7.159212E-11	7.038009E-11	2.365123E-10	3.862624E-10	3.428998E-10
6.174137E+3	6.203645E-11	7.914491E-11	7.160780E-11	2.210101E-10	3.775928E-10	3.354014E-10
6.175337E+3	5.770530E-11	7.855961E-11	6.910365E-11	2.076307E-10	3.743124E-10	3.404007E-10
6.176537E+3	6.434346E-11	7.516660E-11	6.923302E-11	2.177213E-10	3.687932E-10	3.436431E-10
6.177737E+3	5.716369E-11	7.209340E-11	7.076710E-11	2.076089E-10	3.861229E-10	3.361161E-10
6.178937E+3	5.856672E-11	7.136135E-11	6.976735E-11	2.156798E-10	3.560137E-10	3.369080E-10
6.180137E+3	5.891845E-11	7.411979E-11	7.201666E-11	2.113671E-10	3.642778E-10	3.423089E-10
6.181337E+3	5.843397E-11	7.605322E-11	7.134904E-11	2.149601E-10	3.470349E-10	3.283935E-10
6.182537E+3	6.500829E-11	6.818286E-11	7.010396E-11	2.214106E-10	3.553920E-10	3.211354E-10
6.183737E+3	5.835108E-11	6.574873E-11	6.911709E-11	2.035276E-10	3.536390E-10	3.211421E-10
6.184937E+3	5.270203E-11	6.427401E-11	6.878832E-11	1.962789E-10	3.438290E-10	3.147218E-10
6.186137E+3	5.958103E-11	6.333642E-11	6.523736E-11	2.077053E-10	3.416514E-10	3.096390E-10
6.187337E+3	5.495751E-11	6.837553E-11	6.620799E-11	2.190123E-10	3.498046E-10	3.108970E-10
6.188537E+3	5.566546E-11	6.163488E-11	6.351285E-11	1.992037E-10	3.304132E-10	3.067501E-10
6.189736E+3	5.937044E-11	6.143772E-11	6.837274E-11	2.111761E-10	3.251938E-10	2.986047E-10
6.190936E+3	5.637621E-11	6.416367E-11	6.136491E-11	2.105443E-10	3.205081E-10	2.982328E-10
6.192136E+3	5.378581E-11	6.269176E-11	6.002687E-11	1.943639E-10	3.310226E-10	2.955819E-10
6.193336E+3	5.800887E-11	6.252374E-11	6.320928E-11	2.074863E-10	3.146389E-10	2.856213E-10
6.194536E+3	5.284990E-11	5.971713E-11	6.375760E-11	1.745346E-10	3.054994E-10	2.659437E-10
6.195736E+3	5.624851E-11	5.639470E-11	5.812929E-11	1.962464E-10	2.996487E-10	2.724335E-10
6.196936E+3	5.305881E-11	5.851967E-11	5.964768E-11	1.851555E-10	3.054972E-10	2.652800E-10
6.198136E+3	5.681812E-11	5.475307E-11	6.303286E-11	1.871058E-10	2.920394E-10	2.689901E-10
6.199336E+3	5.406137E-11	5.571138E-11	6.043797E-11	1.788893E-10	2.891975E-10	2.374633E-10
6.200536E+3	5.282637E-11	5.427420E-11	5.602896E-11	1.800694E-10	2.764023E-10	2.471349E-10
6.201736E+3	5.101841E-11	5.534789E-11	5.550695E-11	1.771452E-10	2.678318E-10	2.380911E-10
6.202936E+3	4.893152E-11	5.083246E-11	5.294791E-11	1.828088E-10	2.667889E-10	2.245068E-10
6.204136E+3	4.875453E-11	4.523830E-11	5.602727E-11	1.646182E-10	2.603255E-10	2.143238E-10
6.205336E+3	5.284990E-11	4.765452E-11	5.463938E-11	1.784496E-10	2.528758E-10	2.157918E-10
6.206535E+3	5.137239E-11	4.656403E-11	5.553720E-11	1.651940E-10	2.424609E-10	2.028672E-10
6.207735E+3	5.023317E-11	4.749713E-11	5.301736E-11	1.633211E-10	2.410568E-10	2.066685E-10
6.208935E+3	5.112763E-11	4.307692E-11	5.027125E-11	1.671162E-10	2.318680E-10	2.141177E-10
6.210135E+3	4.711236E-11	4.384872E-11	5.159586E-11	1.554894E-10	2.116415E-10	1.894884E-10
6.211335E+3	4.597818E-11	4.183073E-11	4.854170E-11	1.537105E-10	2.125763E-10	1.929794E-10
6.212535E+3	4.359164E-11	4.527695E-11	4.896736E-11	1.476761E-10	1.974220E-10	1.819714E-10
6.213735E+3	4.455275E-11	3.857381E-11	4.987303E-11	1.481360E-10	1.980028E-10	1.706594E-10
6.214935E+3	4.653715E-11	3.714279E-11	4.883799E-11	1.589793E-10	1.872956E-10	1.672031E-10
6.216135E+3	4.963163E-11	3.170546E-11	4.366334E-11	1.448152E-10	1.892649E-10	1.584416E-10
6.217335E+3	4.601178E-11	3.433059E-11	4.344658E-11	1.398175E-10	1.736004E-10	1.594117E-10
6.218535E+3	4.794017E-11	3.253999E-11	4.043275E-11	1.358656E-10	1.683232E-10	1.431602E-10
6.219735E+3	4.270279E-11	3.323002E-11	4.111437E-11	1.329755E-10	1.588785E-10	1.415684E-10
6.220935E+3	4.128520E-11	2.969418E-11	3.963574E-11	1.299057E-10	1.623824E-10	1.399895E-10
6.222135E+3	4.088810E-11	3.067209E-11	4.073855E-11	1.277527E-10	1.535212E-10	1.279011E-10
6.223335E+3	4.151372E-11	3.063961E-11	3.812182E-11	1.281156E-10	1.460183E-10	1.247450E-10
6.224534E+3	4.136585E-11	2.847599E-11	3.986146E-11	1.282075E-10	1.428695E-10	1.241625E-10
6.225734E+3	4.335192E-11	2.599032E-11	3.623545E-11	1.160065E-10	1.326467E-10	1.182872E-10
6.226934E+3	3.573865E-11	2.542071E-11	3.188356E-11	1.200997E-10	1.287412E-10	1.175776E-10
6.228134E+3	3.850772E-11	2.328453E-11	3.332075E-11	1.171547E-10	1.259845E-10	1.089858E-10
6.229334E+3	3.813023E-11	2.228086E-11	3.068050E-11	1.186070E-10	1.150729E-10	1.095280E-10
6.230534E+3	3.754437E-11	2.137352E-11	3.337452E-11	1.129188E-10	1.161628E-10	9.827358E-11
6.231734E+3	3.748893E-11	1.781416E-11	3.269737E-11	1.049442E-10	1.052254E-10	9.414798E-11
6.232934E+3	3.838339E-11	1.987360E-11	2.984037E-11	1.007128E-10	1.059199E-10	8.944268E-11
6.234134E+3	3.581370E-11	1.762429E-11	2.861937E-11	1.050787E-10	1.020906E-10	9.185777E-11
6.235334E+3	3.338852E-11	1.691634E-11	2.695591E-11	9.660284E-11	9.559636E-11	8.486565E-11
6.236534E+3	3.803389E-11	1.787577E-11	2.589511E-11	8.971544E-11	8.851966E-11	8.474130E-11
6.237734E+3	3.232099E-11	1.396747E-11	2.649832E-11	9.014895E-11	9.017192E-11	7.442504E-11
6.238934E+3	3.416032E-11	1.612213E-11	2.398577E-11	9.054269E-11	8.514400E-11	7.131656E-11
6.240134E+3	3.228347E-11	1.466758E-11	2.407314E-11	8.877506E-11	7.993462E-11	7.423069E-11
6.241333E+3	2.847767E-11	1.242387E-11	2.315739E-11	8.887138E-11	8.124747E-11	6.869534E-11
6.242533E+3	3.126355E-11	1.410301E-11	2.605025E-11	1.009895E-10	8.572146E-11	6.907228E-11
6.243733E+3	2.760897E-11	1.566118E-11	3.139181E-11	1.175283E-10	1.018167E-10	7.796872E-11
6.244933E+3	2.978380E-11	1.498739E-11	3.566640E-11	1.514052E-10	1.198605E-10	8.830010E-11
6.246133E+3	2.974739E-11	1.255381E-11	3.697364E-11	1.647891E-10	1.534154E-10	1.067662E-10
6.247333E+3	2.563522E-11	1.299684E-11	4.125720E-11	1.782284E-10	1.672327E-10	1.336129E-10
6.248533E+3	2.976811E-11	1.359221E-11	3.985418E-11	1.833123E-10	1.839547E-10	1.456632E-10
6.249733E+3	2.809457E-11	1.271848E-11	3.712935E-11	1.821327E-10	1.934902E-10	1.598810E-10
6.250933E+3	2.480741E-11	1.089819E-11	3.774544E-11	1.914336E-10	2.031125E-10	1.661781E-10
6.252133E+3	2.519667E-11	1.255829E-11	3.898492E-11	1.939713E-10	2.317795E-10	1.775081E-10
6.253333E+3	2.332878E-11	1.167783E-11	3.724585E-11	1.810613E-10	2.285473E-10	1.913568E-10
6.254533E+3	2.431790E-11	1.244123E-11	3.765415E-11	1.997884E-10	2.367200E-10	2.001340E-10
6.255733E+3	2.557474E-11	1.046076E-11	4.032577E-11	1.856820E-10	2.389526E-10	2.095104E-10
6.256933E+3	2.454081E-11	1.118608E-11	3.960438E-11	1.845103E-10	2.545958E-10	2.300275E-10
6.258133E+3	1.995313E-11	9.308101E-12	3.939378E-11	1.783068E-10	2.617050E-10	2.124890E-10
6.259332E+3	2.217108E-11	9.019656E-12	3.621865E-11	1.730616E-10	2.653019E-10	2.216262E-10
6.260532E+3	2.118757E-11	1.020256E-11	3.626905E-11	1.747009E-10	2.593717E-10	2.281557E-10
6.261732E+3	1.941433E-11	8.565985E-12	3.421185E-11	1.797703E-10	2.702900E-10	2.480786E-10
6.262932E+3	1.959132E-11	7.591992E-12	3.684594E-11	1.805707E-10	2.831110E-10	2.289191E-10
6.264132E+3	1.907772E-11	8.954686E-12	3.280267E-11	1.700533E-10	2.920041E-10	2.373765E-10
6.265332E+3	1.972462E-11	8.092710E-12	3.137276E-11	1.734167E-10	2.952397E-10	2.395759E-10
6.266532E+3	2.026342E-11	8.731771E-12	3.446613E-11	1.779970E-10	2.862083E-10	2.403880E-10
6.267732E+3	1.699307E-11	9.218487E-12	3.120474E-11	1.640016E-10	2.843617E-10	2.483794E-10
6.268932E+3	1.780295E-11	6.984856E-12	3.653454E-11	1.679995E-10	2.968724E-10	2.391217E-10
6.270132E+3	1.906707E-11	7.145601E-12	3.431099E-11	1.720125E-10	2.890143E-10	2.408025E-10
6.271332E+3	1.647779E-11	5.912288E-12	2.941806E-11	1.513218E-10	2.978984E-10	2.547963E-10
6.272532E+3	1.720702E-11	7.127678E-12	2.951439E-11	1.664604E-10	3.080725E-10	2.502417E-10
6.273732E+3	1.443347E-11	7.178647E-12	3.203255E-11	1.544107E-10	3.074676E-10	2.487351E-10
6.274932E+3	1.253085E-11	6.550228E-12	2.865186E-11	1.507902E-10	3.094508E-10	2.522602E-10
6.276132E+3	1.382409E-11	6.968054E-12	3.014057E-11	1.518746E-10	3.054697E-10	2.569582E-10
6.277331E+3	1.526464E-11	6.483017E-12	2.815282E-11	1.533655E-10	3.058175E-10	2.402643E-10
6.278531E+3	1.100125E-11	6.089836E-12	3.050239E-11	1.498006E-10	3.119213E-10	2.526680E-10
6.279731E+3	1.321920E-11	6.710413E-12	2.933965E-11	1.455316E-10	3.180213E-10	2.513899E-10
6.280931E+3	1.395963E-11	6.496460E-12	2.776412E-11	1.435987E-10	3.137881E-10	2.546423E-10
6.282131E+3	1.328697E-11	7.789703E-12	2.733509E-11	1.518298E-10	3.145347E-10	2.442700E-10
6.283331E+3	1.220488E-11	6.935569E-12	3.097118E-11	1.642525E-10	3.081016E-10	2.683017E-10
6.284531E+3	1.134962E-11	6.395644E-12	2.839253E-11	1.501243E-10	3.115013E-10	2.669094E-10
6.285731E+3	1.217967E-11	6.844274E-12	2.959952E-11	1.466607E-10	3.247782E-10	2.548562E-10
6.286931E+3	1.087299E-11	6.629761E-12	3.009352E-11	1.465056E-10	3.136218E-10	2.689660E-10
6.288131E+3	1.040531E-11	6.931648E-12	2.749024E-11	1.350148E-10	3.268225E-10	2.663397E-10
6.289331E+3	9.601027E-12	5.920690E-12	2.738102E-11	1.427339E-10	3.190485E-10	2.560044E-10
6.290531E+3	1.030954E-11	6.069113E-12	2.709817E-11	1.383725E-10	3.194641E-10	2.728138E-10
6.291731E+3	9.910755E-12	4.677854E-12	2.682261E-11	1.378886E-10	3.330664E-10	2.575548E-10
6.292931E+3	9.187683E-12	4.951177E-12	2.461362E-11	1.389332E-10	3.172993E-10	2.537249E-10
6.294130E+3	1.040251E-11	5.443494E-12	2.460186E-11	1.414205E-10	3.120255E-10	2.630486E-10
6.295330E+3	9.566861E-12	6.894682E-12	2.916602E-11	1.365063E-10	3.174836E-10	2.612760E-10
6.296530E+3	9.891713E-12	6.187851E-12	2.504825E-11	1.357143E-10	3.304513E-10	2.588413E-10
6.297730E+3	9.464366E-12	6.404046E-12	2.609730E-11	1.371717E-10	3.221828E-10	2.647407E-10
6.298930E+3	9.318183E-12	5.199296E-12	2.442375E-11	1.341097E-10	3.177732E-10	2.594428E-10
6.300130E+3	7.049827E-12	5.240182E-12	2.724772E-11	1.353990E-10	3.120076E-10	2.665738E-10
6.301330E+3	8.967567E-12	5.962696E-12	2.506057E-11	1.306842E-10	3.250879E-10	2.632559E-10
6.302530E+3	6.574312E-12	5.451895E-12	2.440639E-11	1.387847E-10	3.395006E-10	2.607058E-10
6.303730E+3	7.579670E-12	5.537589E-12	2.331534E-11	1.410139E-10	3.234513E-10	2.692516E-10
6.304930E+3	7.723052E-12	6.326753E-12	2.626196E-11	1.280669E-10	3.277102E-10	2.601121E-10
6.306130E+3	7.706250E-12	6.583834E-12	2.668259E-11	1.277729E-10	3.243755E-10	2.702654E-10
6.307330E+3	8.059666E-12	5.329237E-12	2.638910E-11	1.226593E-10	3.187393E-10	2.822905E-10
6.308530E+3	7.058788E-12	6.195692E-12	2.488751E-11	1.250665E-10	3.215364E-10	2.676576E-10
6.309730E+3	5.739781E-12	5.086158E-12	2.467915E-11	1.323482E-10	3.346581E-10	2.712943E-10
6.310930E+3	6.000222E-12	6.219216E-12	2.718163E-11	1.315254E-10	3.179782E-10	2.659645E-10
6.312129E+3	5.349960E-12	5.363402E-12	2.222541E-11	1.312936E-10	3.288259E-10	2.668488E-10
6.313329E+3	5.561674E-12	6.102718E-12	1.993465E-11	1.263105E-10	3.157955E-10	2.599312E-10
6.314529E+3	7.216733E-12	6.954052E-12	2.413699E-11	1.267305E-10	3.310988E-10	2.596685E-10
6.315729E+3	6.113920E-12	5.207137E-12	2.446184E-11	1.224274E-10	3.294174E-10	2.756249E-10
6.316929E+3	5.627763E-12	4.751786E-12	2.609113E-11	1.294100E-10	3.250532E-10	2.699528E-10
6.318129E+3	6.419168E-12	5.729139E-12	2.739670E-11	1.263984E-10	3.263711E-10	2.595190E-10
6.319329E+3	5.874202E-12	5.068796E-12	2.327725E-11	1.239032E-10	3.143773E-10	2.536862E-10
6.320529E+3	5.603679E-12	5.977259E-12	2.390567E-11	1.240864E-10	3.379688E-10	2.698207E-10
6.321729E+3	4.980302E-12	5.669209E-12	2.179806E-11	1.224369E-10	3.280239E-10	2.854667E-10
6.322929E+3	6.483017E-12	5.673691E-12	2.226069E-11	1.351929E-10	3.248387E-10	2.786096E-10
6.324129E+3	4.780910E-12	4.523830E-12	2.548512E-11	1.302608E-10	3.287167E-10	2.682659E-10
6.325329E+3	5.254185E-12	5.722979E-12	2.253234E-11	1.249371E-10	3.369528E-10	2.680239E-10
6.326529E+3	4.733303E-12	5.377964E-12	2.588558E-11	1.405092E-10	3.259868E-10	2.760085E-10
6.327729E+3	3.339244E-12	4.110485E-12	2.491439E-11	1.310824E-10	3.392256E-10	2.728776E-10
6.328928E+3	4.874445E-12	4.945016E-12	2.217052E-11	1.241961E-10	3.338858E-10	2.742885E-10
6.330128E+3	2.871571E-12	5.714577E-12	2.362451E-11	1.262069E-10	3.174253E-10	2.720487E-10
6.331328E+3	3.675297E-12	6.042229E-12	2.339431E-11	1.235151E-10	3.309851E-10	2.688349E-10
6.332528E+3	4.552955E-12	5.441814E-12	2.497544E-11	1.264146E-10	3.220170E-10	2.763883E-10
6.333728E+3	3.878049E-12	4.735544E-12	2.500905E-11	1.246498E-10	3.261834E-10	2.740224E-10
6.334928E+3	3.729625E-12	5.693294E-12	2.461978E-11	1.279879E-10	3.338337E-10	2.769584E-10
6.336128E+3	3.544797E-12	6.313871E-12	2.297145E-11	1.259722E-10	3.274425E-10	2.711980E-10
6.337328E+3	2.905736E-12	4.999905E-12	2.126878E-11	1.108857E-10	3.348766E-10	2.636815E-10
6.338528E+3	4.003509E-12	4.406772E-12	2.572036E-11	1.273393E-10	3.280765E-10	2.670253E-10
6.339728E+3	3.617608E-12	5.286110E-12	2.339935E-11	1.293114E-10	3.249417E-10	2.822138E-10
6.340928E+3	2.352369E-12	3.680338E-12	2.486006E-11	1.301795E-10	3.352809E-10	2.673893E-10
6.342128E+3	2.133375E-12	4.402291E-12	2.342624E-11	1.289535E-10	3.304463E-10	2.605893E-10
6.343328E+3	3.520713E-12	5.839476E-12	2.205290E-11	1.248649E-10	3.320196E-10	2.752883E-10
6.344528E+3	2.382054E-12	5.146648E-12	2.200753E-11	1.307833E-10	3.244360E-10	2.690186E-10
6.345728E+3	2.753952E-12	4.897969E-12	2.193528E-11	1.247271E-10	3.281566E-10	2.734058E-10
6.346927E+3	2.193864E-12	4.826837E-12	2.540223E-11	1.202402E-10	3.421068E-10	2.658900E-10
6.348127E+3	2.780276E-12	5.276589E-12	2.154882E-11	1.262360E-10	3.374474E-10	2.851161E-10
6.349327E+3	2.584246E-12	5.016147E-12	2.241584E-11	1.184905E-10	3.238944E-10	2.704687E-10
6.350527E+3	3.091125E-12	5.151689E-12	2.190560E-11	1.197972E-10	3.371751E-10	2.740549E-10
6.351727E+3	2.899015E-12	5.410449E-12	2.017325E-11	1.203747E-10	3.361827E-10	2.644578E-10
6.352927E+3	2.405017E-12	4.471182E-12	2.290031E-11	1.199624E-10	3.337480E-10	2.749662E-10
6.354127E+3	2.498552E-12	3.927897E-12	2.502473E-11	1.254322E-10	3.251198E-10	2.808707E-10
6.355327E+3	3.475346E-12	5.824354E-12	2.392584E-11	1.237088E-10	3.268393E-10	2.706031E-10
6.356527E+3	2.956144E-12	4.552395E-12	2.339823E-11	1.221708E-10	3.235096E-10	2.825011E-10
6.357727E+3	1.555924E-12	5.340998E-12	2.174821E-11	1.115544E-10	3.452242E-10	2.690276E-10
6.358927E+3	1.066407E-12	4.327799E-12	2.353994E-11	1.214394E-10	3.375594E-10	2.722963E-10
6.360127E+3	2.035360E-12	4.333400E-12	2.292160E-11	1.143817E-10	3.222813E-10	2.763709E-10
6.361327E+3	1.930623E-12	5.117523E-12	2.295688E-11	1.241323E-10	3.346845E-10	2.614491E-10
6.362527E+3	1.222672E-12	5.717377E-12	2.243320E-11	1.261940E-10	3.293939E-10	2.746100E-10
6.363726E+3	1.602972E-12	5.531428E-12	2.134271E-11	1.177288E-10	3.281214E-10	2.698733E-10
6.364926E+3	2.051042E-12	4.826278E-12	2.375613E-11	1.273875E-10	3.361228E-10	2.871027E-10
6.366126E+3	2.194984E-12	5.705055E-12	2.645127E-11	1.324474E-10	3.286221E-10	2.583619E-10
6.367326E+3	1.886936E-12	4.091442E-12	2.004051E-11	1.182368E-10	3.385177E-10	2.844742E-10
6.368526E+3	1.625375E-12	4.915332E-12	2.117860E-11	1.235358E-10	3.423902E-10	2.668483E-10
6.369726E+3	2.161939E-12	4.745625E-12	2.378637E-11	1.233812E-10	3.291480E-10	2.833065E-10
6.370926E+3	1.308365E-12	4.840280E-12	2.515523E-11	1.182715E-10	3.413086E-10	2.642976E-10
6.372126E+3	2.006795E-12	5.124805E-12	2.454753E-11	1.264286E-10	3.365916E-10	2.750541E-10
6.373326E+3	1.762037E-12	4.816756E-12	2.376901E-11	1.240757E-10	3.276206E-10	2.920377E-10
6.374526E+3	1.870694E-12	5.283869E-12	2.362451E-11	1.193323E-10	3.306927E-10	2.652022E-10
6.375726E+3	1.210910E-12	5.523026E-12	2.042305E-11	1.192478E-10	3.320812E-10	2.780825E-10
6.376926E+3	2.189384E-12	4.128408E-12	2.301513E-11	1.226077E-10	3.332450E-10	2.665010E-10
6.378126E+3	1.053525E-12	4.378767E-12	2.204226E-11	1.232686E-10	3.254430E-10	2.825806E-10
6.379326E+3	1.077609E-12	4.581519E-12	2.253346E-11	1.232692E-10	3.194131E-10	2.642668E-10
6.380526E+3	1.178425E-12	5.158970E-12	2.549296E-11	1.190691E-10	3.373734E-10	2.772480E-10
6.381725E+3	1.092731E-12	5.001586E-12	2.477157E-11	1.194780E-10	3.317121E-10	2.747422E-10
6.382925E+3	1.823646E-12	3.878049E-12	2.370404E-11	1.308797E-10	3.250067E-10	2.731353E-10
6.384125E+3	1.512237E-12	5.360041E-12	2.348561E-11	1.221087E-10	3.250818E-10	2.740617E-10
6.385325E+3	1.469671E-12	4.617365E-12	2.238111E-11	1.212926E-10	3.360343E-10	2.774715E-10
6.386525E+3	9.387073E-13	4.921492E-12	2.437615E-11	1.243955E-10	3.266226E-10	2.684479E-10
6.387725E+3	1.231633E-12	5.015587E-12	2.205514E-11	1.203595E-10	3.236938E-10	2.612687E-10
6.388925E+3	1.739633E-12	5.669770E-12	2.229038E-11	1.239564E-10	3.256861E-10	2.706501E-10
6.390125E+3	1.270279E-12	3.566080E-12	2.488191E-11	1.239329E-10	3.290365E-10	2.635046E-10
6.391325E+3	3.451822E-12	4.027592E-12	2.053226E-11	1.162345E-10	3.302777E-10	2.794951E-10
6.392525E+3	1.441666E-12	4.206820E-12	2.459178E-11	1.246313E-10	3.310389E-10	2.756837E-10
6.393725E+3	9.437481E-13	4.211861E-12	2.445288E-11	1.263906E-10	3.455871E-10	2.701663E-10
6.394925E+3	1.904299E-12	4.810595E-12	2.141272E-11	1.229130E-10	3.371707E-10	2.660227E-10
6.396125E+3	1.783320E-12	6.113920E-12	2.348113E-11	1.240970E-10	3.433944E-10	2.772928E-10
6.397325E+3	1.297724E-12	4.868844E-12	2.327333E-11	1.217978E-10	3.318593E-10	2.602034E-10
6.398525E+3	1.517838E-12	5.165691E-12	2.465507E-11	1.233694E-10	3.192193E-10	2.694869E-10
6.399724E+3	1.087131E-12	4.146331E-12	2.497656E-11	1.215671E-10	3.369265E-10	2.606588E-10
6.400924E+3	8.899798E-13	4.390529E-12	2.388831E-11	1.274939E-10	3.249434E-10	2.545695E-10
6.402124E+3	4.268430E-12	4.775309E-12	2.500569E-11	1.268347E-10	3.285756E-10	2.707241E-10
6.403324E+3	6.065752E-12	5.809232E-12	2.158747E-11	1.240847E-10	3.277102E-10	2.736814E-10
6.404524E+3	4.301475E-13	4.712020E-12	2.335959E-11	1.204486E-10	3.374468E-10	2.705186E-10
6.405724E+3	1.060807E-12	5.690493E-12	2.347609E-11	1.187196E-10	3.286428E-10	2.655713E-10
6.406924E+3	8.586148E-13	5.016147E-12	2.254690E-11	1.304489E-10	3.319221E-10	2.642035E-10
6.408124E+3	3.091685E-13	4.670013E-12	2.019733E-11	1.234607E-10	3.267458E-10	2.707291E-10
6.409324E+3	6.855476E-13	5.782908E-12	2.169613E-11	1.196689E-10	3.444927E-10	2.798647E-10
6.410524E+3	3.496069E-12	4.189458E-12	2.415491E-11	1.346423E-10	3.343837E-10	2.678486E-10
6.411724E+3	4.515429E-12	4.342922E-12	2.243712E-11	1.259643E-10	3.432398E-10	2.650163E-10
6.412924E+3	5.983419E-12	4.827958E-12	2.244272E-11	1.201529E-10	3.409037E-10	2.674969E-10
6.414124E+3	2.727628E-13	5.484941E-12	2.199017E-11	1.234697E-10	3.332747E-10	2.658026E-10
6.415324E+3	1.129697E-12	4.326119E-12	2.271997E-11	1.246263E-10	3.267906E-10	2.574965E-10
6.416523E+3	3.993427E-13	5.050873E-12	2.200698E-11	1.202447E-10	3.318549E-10	2.563494E-10
6.417723E+3	4.733863E-12	5.293391E-12	2.588502E-11	1.176442E-10	3.326497E-10	2.547565E-10
6.418923E+3	8.686963E-13	4.431976E-12	2.647368E-11	1.203517E-10	3.324077E-10	2.800826E-10
6.420123E+3	-2.503593E-13	4.729943E-12	2.214083E-11	1.231062E-10	3.353302E-10	2.756786E-10
6.421323E+3	4.080801E-12	4.344042E-12	2.344696E-11	1.304254E-10	3.316712E-10	2.733190E-10
6.422523E+3	1.691465E-13	6.617999E-12	2.295912E-11	1.255801E-10	3.296784E-10	2.595655E-10
6.423723E+3	2.055523E-13	4.513189E-12	2.211507E-11	1.153288E-10	3.265055E-10	2.560509E-10
6.424923E+3	4.692417E-12	4.769709E-12	2.450217E-11	1.343304E-10	3.279903E-10	2.625502E-10
6.426123E+3	1.097212E-12	4.886767E-12	2.102850E-11	1.204956E-10	3.467566E-10	2.812784E-10
6.427323E+3	4.094803E-12	4.515989E-12	2.112596E-11	1.234512E-10	3.420759E-10	2.683667E-10
6.428523E+3	6.048949E-13	3.414296E-12	2.375165E-11	1.276866E-10	3.283594E-10	2.627630E-10
6.429723E+3	-2.145137E-13	4.447658E-12	2.518603E-11	1.257381E-10	3.347645E-10	2.780758E-10
6.430923E+3	7.521981E-13	5.082238E-12	2.398073E-11	1.274407E-10	3.264629E-10	2.681880E-10
6.432123E+3	3.466384E-12	4.857083E-12	2.383734E-11	1.312488E-10	3.301276E-10	2.614793E-10
6.433323E+3	1.232193E-12	6.075274E-12	2.298601E-11	1.259963E-10	3.345254E-10	2.564189E-10
6.434522E+3	5.976138E-12	5.290031E-12	2.369956E-11	1.230642E-10	3.261308E-10	2.557440E-10
6.435722E+3	6.306590E-13	4.948937E-12	2.197897E-11	1.162322E-10	3.162374E-10	2.591549E-10
6.436922E+3	4.042154E-12	4.518789E-12	2.276365E-11	1.256854E-10	3.231511E-10	2.655489E-10
6.438122E+3	7.729213E-13	4.233144E-12	2.549744E-11	1.142613E-10	3.232273E-10	2.694477E-10
6.439322E+3	5.176892E-12	5.697214E-12	2.136960E-11	1.181063E-10	3.208581E-10	2.714657E-10
6.440522E+3	5.427252E-13	5.604800E-12	2.323469E-11	1.214696E-10	3.352563E-10	2.675758E-10
6.441722E+3	4.172095E-12	4.552395E-12	2.414259E-11	1.296385E-10	3.381430E-10	2.614748E-10
6.442922E+3	3.561039E-12	5.082798E-12	2.313555E-11	1.184614E-10	3.296493E-10	2.659550E-10
6.444122E+3	5.647367E-12	5.133766E-12	2.243992E-11	1.179276E-10	3.444591E-10	2.620993E-10
6.445322E+3	9.286258E-13	4.599442E-12	2.492671E-11	1.179797E-10	3.359743E-10	2.652274E-10
6.446522E+3	5.023428E-12	5.419970E-12	2.459570E-11	1.227808E-10	3.372833E-10	2.600012E-10
6.447722E+3	5.594718E-12	4.508148E-12	2.385582E-11	1.161790E-10	3.314281E-10	2.680816E-10
6.448922E+3	4.094243E-13	4.552395E-12	2.131639E-11	1.284646E-10	3.236720E-10	2.609074E-10
6.450122E+3	4.301475E-13	3.766591E-12	2.237495E-11	1.224604E-10	3.233488E-10	2.733946E-10
6.451321E+3	4.667773E-12	5.025109E-12	2.201594E-11	1.249506E-10	3.224353E-10	2.642287E-10
6.452521E+3	7.113117E-14	4.832999E-12	2.230046E-11	1.189968E-10	3.479602E-10	2.709179E-10
6.453721E+3	1.389018E-13	5.484381E-12	2.267516E-11	1.279807E-10	3.339373E-10	2.687072E-10
6.454921E+3	4.878366E-13	4.839720E-12	2.238335E-11	1.183348E-10	3.307011E-10	2.770083E-10
6.456121E+3	3.641132E-12	4.509268E-12	2.456770E-11	1.269960E-10	3.274302E-10	2.670298E-10
6.457321E+3	4.931014E-12	3.813639E-12	2.082743E-11	1.154520E-10	3.349348E-10	2.606963E-10
6.458521E+3	4.094243E-13	3.418777E-12	2.191736E-11	1.270447E-10	3.298296E-10	2.634122E-10
6.459721E+3	4.401171E-12	5.146648E-12	2.413475E-11	1.256154E-10	3.198500E-10	2.503571E-10
6.460921E+3	8.345310E-13	3.852285E-12	2.061516E-11	1.093465E-10	3.142149E-10	2.836162E-10
6.462121E+3	5.774507E-13	4.313797E-12	2.179078E-11	1.203719E-10	3.297753E-10	2.709341E-10
6.463321E+3	4.551274E-12	4.314357E-12	1.999234E-11	1.212266E-10	3.325735E-10	2.510370E-10
6.464521E+3	3.360527E-13	3.833242E-12	2.021917E-11	1.210658E-10	3.333492E-10	2.573671E-10
0.000000E+0	0.000000E+0	0.000000E+0	0.000000E+0	0.000000E+0	0.000000E+0	0.000000E+0
0.000000E+0	0.000000E+0	0.000000E+0	0.000000E+0	0.000000E+0	0.000000E+0	0.000000E+0
0.000000E+0	0.000000E+0	0.000000E+0	0.000000E+0	0.000000E+0	0.000000E+0	0.000000E+0
0.000000E+0	0.000000E+0	0.000000E+0	0.000000E+0	0.000000E+0	0.000000E+0	0.000000E+0
0.000000E+0	0.000000E+0	0.000000E+0	0.000000E+0	0.000000E+0	0.000000E+0	0.000000E+0
0.000000E+0	0.000000E+0	0.000000E+0	0.000000E+0	0.000000E+0	0.000000E+0	0.000000E+0
0.000000E+0	0.000000E+0	0.000000E+0	0.000000E+0	0.000000E+0	0.000000E+0	0.000000E+0
0.000000E+0	0.000000E+0	0.000000E+0	0.000000E+0	0.000000E+0	0.000000E+0	0.000000E+0
0.000000E+0	0.000000E+0	0.000000E+0	0.000000E+0	0.000000E+0	0.000000E+0	0.000000E+0
0.000000E+0	0.000000E+0	0.000000E+0	0.000000E+0	0.000000E+0	0.000000E+0	0.000000E+0
0.000000E+0	0.000000E+0	0.000000E+0	0.000000E+0	0.000000E+0	0.000000E+0	0.000000E+0
0.000000E+0	0.000000E+0	0.000000E+0	0.000000E+0	0.000000E+0	0.000000E+0	0.000000E+0
0.000000E+0	0.000000E+0	0.000000E+0	0.000000E+0	0.000000E+0	0.000000E+0	0.000000E+0
0.000000E+0	0.000000E+0	0.000000E+0	0.000000E+0	0.000000E+0	0.000000E+0	0.000000E+0
0.000000E+0	0.000000E+0	0.000000E+0	0.000000E+0	0.000000E+0	0.000000E+0	0.000000E+0
0.000000E+0	0.000000E+0	0.000000E+0	0.000000E+0	0.000000E+0	0.000000E+0	0.000000E+0
0.000000E+0	0.000000E+0	0.000000E+0	0.000000E+0	0.000000E+0	0.000000E+0	0.000000E+0
0.000000E+0	0.000000E+0	0.000000E+0	0.000000E+0	0.000000E+0	0.000000E+0	0.000000E+0
0.000000E+0	0.000000E+0	0.000000E+0	0.000000E+0	0.000000E+0	0.000000E+0	0.000000E+0
0.000000E+0	0.000000E+0	0.000000E+0	0.000000E+0	0.000000E+0	0.000000E+0	0.000000E+0
0.000000E+0	0.000000E+0	0.000000E+0	0.000000E+0	0.000000E+0	0.000000E+0	0.000000E+0
0.000000E+0	0.000000E+0	0.000000E+0	0.000000E+0	0.000000E+0	0.000000E+0	0.000000E+0
0.000000E+0	0.000000E+0	0.000000E+0	0.000000E+0	0.000000E+0	0.000000E+0	0.000000E+0
0.000000E+0	0.000000E+0	0.000000E+0	0.000000E+0	0.000000E+0	0.000000E+0	0.000000E+0
0.000000E+0	0.000000E+0	0.000000E+0	0.000000E+0	0.000000E+0	0.000000E+0	0.000000E+0
0.000000E+0	0.000000E+0	0.000000E+0	0.000000E+0	0.000000E+0	0.000000E+0	0.000000E+0
0.000000E+0	0.000000E+0	0.000000E+0	0.000000E+0	0.000000E+0	0.000000E+0	0.000000E+0
0.000000E+0	0.000000E+0	0.000000E+0	0.000000E+0	0.000000E+0	0.000000E+0	0.000000E+0
0.000000E+0	0.000000E+0	0.000000E+0	0.000000E+0	0.000000E+0	0.000000E+0	0.000000E+0
0.000000E+0	0.000000E+0	0.000000E+0	0.000000E+0	0.000000E+0	0.000000E+0	0.000000E+0
0.000000E+0	0.000000E+0	0.000000E+0	0.000000E+0	0.000000E+0	0.000000E+0	0.000000E+0
0.000000E+0	0.000000E+0	0.000000E+0	0.000000E+0	0.000000E+0	0.000000E+0	0.000000E+0
0.000000E+0	0.000000E+0	0.000000E+0	0.000000E+0	0.000000E+0	0.000000E+0	0.000000E+0
0.000000E+0	0.000000E+0	0.000000E+0	0.000000E+0	0.000000E+0	0.000000E+0	0.000000E+0
0.000000E+0	0.000000E+0	0.000000E+0	0.000000E+0	0.000000E+0	0.000000E+0	0.000000E+0
0.000000E+0	0.000000E+0	0.000000E+0	0.000000E+0	0.000000E+0	0.000000E+0	0.000000E+0
0.000000E+0	0.000000E+0	0.000000E+0	0.000000E+0	0.000000E+0	0.000000E+0	0.000000E+0
0.000000E+0	0.000000E+0	0.000000E+0	0.000000E+0	0.000000E+0	0.000000E+0	0.000000E+0
0.000000E+0	0.000000E+0	0.000000E+0	0.000000E+0	0.000000E+0	0.000000E+0	0.000000E+0
0.000000E+0	0.000000E+0	0.000000E+0	0.000000E+0	0.000000E+0	0.000000E+0	0.000000E+0
0.000000E+0	0.000000E+0	0.000000E+0	0.000000E+0	0.000000E+0	0.000000E+0	0.000000E+0
0.000000E+0	0.000000E+0	0.000000E+0	0.000000E+0	0.000000E+0	0.000000E+0	0.000000E+0
0.000000E+0	0.000000E+0	0.000000E+0	0.000000E+0	0.000000E+0	0.000000E+0	0.000000E+0
0.000000E+0	0.000000E+0	0.000000E+0	0.000000E+0	0.000000E+0	0.000000E+0	0.000000E+0
0.000000E+0	0.000000E+0	0.000000E+0	0.000000E+0	0.000000E+0	0.000000E+0	0.000000E+0
0.000000E+0	0.000000E+0	0.000000E+0	0.000000E+0	0.000000E+0	0.000000E+0	0.000000E+0
0.000000E+0	0.000000E+0	0.000000E+0	0.000000E+0	0.000000E+0	0.000000E+0	0.000000E+0
0.000000E+0	0.000000E+0	0.000000E+0	0.000000E+0	0.000000E+0	0.000000E+0	0.000000E+0
0.000000E+0	0.000000E+0	0.000000E+0	0.000000E+0	0.000000E+0	0.000000E+0	0.000000E+0
0.000000E+0	0.000000E+0	0.000000E+0	0.000000E+0	0.000000E+0	0.000000E+0	0.000000E+0
0.000000E+0	0.000000E+0	0.000000E+0	0.000000E+0	0.000000E+0	0.000000E+0	0.000000E+0
0.000000E+0	0.000000E+0	0.000000E+0	0.000000E+0	0.000000E+0	0.000000E+0	0.000000E+0
0.000000E+0	0.000000E+0	0.000000E+0	0.000000E+0	0.000000E+0	0.000000E+0	0.000000E+0
0.000000E+0	0.000000E+0	0.000000E+0	0.000000E+0	0.000000E+0	0.000000E+0	0.000000E+0
0.000000E+0	0.000000E+0	0.000000E+0	0.000000E+0	0.000000E+0	0.000000E+0	0.000000E+0
0.000000E+0	0.000000E+0	0.000000E+0	0.000000E+0	0.000000E+0	0.000000E+0	0.000000E+0
0.000000E+0	0.000000E+0	0.000000E+0	0.000000E+0	0.000000E+0	0.000000E+0	0.000000E+0
0.000000E+0	0.000000E+0	0.000000E+0	0.000000E+0	0.000000E+0	0.000000E+0	0.000000E+0
0.000000E+0	0.000000E+0	0.000000E+0	0.000000E+0	0.000000E+0	0.000000E+0	0.000000E+0
0.000000E+0	0.000000E+0	0.000000E+0	0.000000E+0	0.000000E+0	0.000000E+0	0.000000E+0
0.000000E+0	0.000000E+0	0.000000E+0	0.000000E+0	0.000000E+0	0.000000E+0	0.000000E+0
0.000000E+0	0.000000E+0	0.000000E+0	0.000000E+0	0.000000E+0	0.000000E+0	0.000000E+0
0.000000E+0	0.000000E+0	0.000000E+0	0.000000E+0	0.000000E+0	0.000000E+0	0.000000E+0
0.000000E+0	0.000000E+0	0.000000E+0	0.000000E+0	0.000000E+0	0.000000E+0	0.000000E+0
0.000000E+0	0.000000E+0	0.000000E+0	0.000000E+0	0.000000E+0	0.000000E+0	0.000000E+0
0.000000E+0	0.000000E+0	0.000000E+0	0.000000E+0	0.000000E+0	0.000000E+0	0.000000E+0
0.000000E+0	0.000000E+0	0.000000E+0	0.000000E+0	0.000000E+0	0.000000E+0	0.000000E+0
0.000000E+0	0.000000E+0	0.000000E+0	0.000000E+0	0.000000E+0	0.000000E+0	0.000000E+0
0.000000E+0	0.000000E+0	0.000000E+0	0.000000E+0	0.000000E+0	0.000000E+0	0.000000E+0
0.000000E+0	0.000000E+0	0.000000E+0	0.000000E+0	0.000000E+0	0.000000E+0	0.000000E+0
0.000000E+0	0.000000E+0	0.000000E+0	0.000000E+0	0.000000E+0	0.000000E+0	0.000000E+0
0.000000E+0	0.000000E+0	0.000000E+0	0.000000E+0	0.000000E+0	0.000000E+0	0.000000E+0
0.000000E+0	0.000000E+0	0.000000E+0	0.000000E+0	0.000000E+0	0.000000E+0	0.000000E+0
0.000000E+0	0.000000E+0	0.000000E+0	0.000000E+0	0.000000E+0	0.000000E+0	0.000000E+0
0.000000E+0	0.000000E+0	0.000000E+0	0.000000E+0	0.000000E+0	0.000000E+0	0.000000E+0
0.000000E+0	0.000000E+0	0.000000E+0	0.000000E+0	0.000000E+0	0.000000E+0	0.000000E+0
0.000000E+0	0.000000E+0	0.000000E+0	0.000000E+0	0.000000E+0	0.000000E+0	0.000000E+0
0.000000E+0	0.000000E+0	0.000000E+0	0.000000E+0	0.000000E+0	0.000000E+0	0.000000E+0
0.000000E+0	0.000000E+0	0.000000E+0	0.000000E+0	0.000000E+0	0.000000E+0	0.000000E+0
0.000000E+0	0.000000E+0	0.000000E+0	0.000000E+0	0.000000E+0	0.000000E+0	0.000000E+0
0.000000E+0	0.000000E+0	0.000000E+0	0.000000E+0	0.000000E+0	0.000000E+0	0.000000E+0
0.000000E+0	0.000000E+0	0.000000E+0	0.000000E+0	0.000000E+0	0.000000E+0	0.000000E+0
0.000000E+0	0.000000E+0	0.000000E+0	0.000000E+0	0.000000E+0	0.000000E+0	0.000000E+0
0.000000E+0	0.000000E+0	0.000000E+0	0.000000E+0	0.000000E+0	0.000000E+0	0.000000E+0
0.000000E+0	0.000000E+0	0.000000E+0	0.000000E+0	0.000000E+0	0.000000E+0	0.000000E+0
0.000000E+0	0.000000E+0	0.000000E+0	0.000000E+0	0.000000E+0	0.000000E+0	0.000000E+0
0.000000E+0	0.000000E+0	0.000000E+0	0.000000E+0	0.000000E+0	0.000000E+0	0.000000E+0
0.000000E+0	0.000000E+0	0.000000E+0	0.000000E+0	0.000000E+0	0.000000E+0	0.000000E+0
0.000000E+0	0.000000E+0	0.000000E+0	0.000000E+0	0.000000E+0	0.000000E+0	0.000000E+0
0.000000E+0	0.000000E+0	0.000000E+0	0.000000E+0	0.000000E+0	0.000000E+0	0.000000E+0
0.000000E+0	0.000000E+0	0.000000E+0	0.000000E+0	0.000000E+0	0.000000E+0	0.000000E+0
0.000000E+0	0.000000E+0	0.000000E+0	0.000000E+0	0.000000E+0	0.000000E+0	0.000000E+0
0.000000E+0	0.000000E+0	0.000000E+0	0.000000E+0	0.000000E+0	0.000000E+0	0.000000E+0
0.000000E+0	0.000000E+0	0.000000E+0	0.000000E+0	0.000000E+0	0.000000E+0	0.000000E+0
0.000000E+0	0.000000E+0	0.000000E+0	0.000000E+0	0.000000E+0	0.000000E+0	0.000000E+0
0.000000E+0	0.000000E+0	0.000000E+0	0.000000E+0	0.000000E+0	0.000000E+0	0.000000E+0
0.000000E+0	0.000000E+0	0.000000E+0	0.000000E+0	0.000000E+0	0.000000E+0	0.000000E+0
0.000000E+0	0.000000E+0	0.000000E+0	0.000000E+0	0.000000E+0	0.000000E+0	0.000000E+0
0.000000E+0	0.000000E+0	0.000000E+0	0.000000E+0	0.000000E+0	0.000000E+0	0.000000E+0
0.000000E+0	0.000000E+0	0.000000E+0	0.000000E+0	0.000000E+0	0.000000E+0	0.000000E+0
0.000000E+0	0.000000E+0	0.000000E+0	0.000000E+0	0.000000E+0	0.000000E+0	0.000000E+0
0.000000E+0	0.000000E+0	0.000000E+0	0.000000E+0	0.000000E+0	0.000000E+0	0.000000E+0
0.000000E+0	0.000000E+0	0.000000E+0	0.000000E+0	0.000000E+0	0.000000E+0	0.000000E+0
0.000000E+0	0.000000E+0	0.000000E+0	0.000000E+0	0.000000E+0	0.000000E+0	0.000000E+0
0.000000E+0	0.000000E+0	0.000000E+0	0.000000E+0	0.000000E+0	0.000000E+0	0.000000E+0
0.000000E+0	0.000000E+0	0.000000E+0	0.000000E+0	0.000000E+0	0.000000E+0	0.000000E+0
0.000000E+0	0.000000E+0	0.000000E+0	0.000000E+0	0.000000E+0	0.000000E+0	0.000000E+0
0.000000E+0	0.000000E+0	0.000000E+0	0.000000E+0	0.000000E+0	0.000000E+0	0.000000E+0
0.000000E+0	0.000000E+0	0.000000E+0	0.000000E+0	0.000000E+0	0.000000E+0	0.000000E+0
0.000000E+0	0.000000E+0	0.000000E+0	0.000000E+0	0.000000E+0	0.000000E+0	0.000000E+0
0.000000E+0	0.000000E+0	0.000000E+0	0.000000E+0	0.000000E+0	0.000000E+0	0.000000E+0
0.000000E+0	0.000000E+0	0.000000E+0	0.000000E+0	0.000000E+0	0.000000E+0	0.000000E+0
0.000000E+0	0.000000E+0	0.000000E+0	0.000000E+0	0.000000E+0	0.000000E+0	0.000000E+0
0.000000E+0	0.000000E+0	0.000000E+0	0.000000E+0	0.000000E+0	0.000000E+0	0.000000E+0
0.000000E+0	0.000000E+0	0.000000E+0	0.000000E+0	0.000000E+0	0.000000E+0	0.000000E+0
0.000000E+0	0.000000E+0	0.000000E+0	0.000000E+0	0.000000E+0	0.000000E+0	0.000000E+0
0.000000E+0	0.000000E+0	0.000000E+0	0.000000E+0	0.000000E+0	0.000000E+0	0.000000E+0
0.000000E+0	0.000000E+0	0.000000E+0	0.000000E+0	0.000000E+0	0.000000E+0	0.000000E+0
0.000000E+0	0.000000E+0	0.000000E+0	0.000000E+0	0.000000E+0	0.000000E+0	0.000000E+0
0.000000E+0	0.000000E+0	0.000000E+0	0.000000E+0	0.000000E+0	0.000000E+0	0.000000E+0
0.000000E+0	0.000000E+0	0.000000E+0	0.000000E+0	0.000000E+0	0.000000E+0	0.000000E+0
0.000000E+0	0.000000E+0	0.000000E+0	0.000000E+0	0.000000E+0	0.000000E+0	0.000000E+0
0.000000E+0	0.000000E+0	0.000000E+0	0.000000E+0	0.000000E+0	0.000000E+0	0.000000E+0
0.000000E+0	0.000000E+0	0.000000E+0	0.000000E+0	0.000000E+0	0.000000E+0	0.000000E+0
0.000000E+0	0.000000E+0	0.000000E+0	0.000000E+0	0.000000E+0	0.000000E+0	0.000000E+0
0.000000E+0	0.000000E+0	0.000000E+0	0.000000E+0	0.000000E+0	0.000000E+0	0.000000E+0
0.000000E+0	0.000000E+0	0.000000E+0	0.000000E+0	0.000000E+0	0.000000E+0	0.000000E+0
0.000000E+0	0.000000E+0	0.000000E+0	0.000000E+0	0.000000E+0	0.000000E+0	0.000000E+0
0.000000E+0	0.000000E+0	0.000000E+0	0.000000E+0	0.000000E+0	0.000000E+0	0.000000E+0
0.000000E+0	0.000000E+0	0.000000E+0	0.000000E+0	0.000000E+0	0.000000E+0	0.000000E+0
0.000000E+0	0.000000E+0	0.000000E+0	0.000000E+0	0.000000E+0	0.000000E+0	0.000000E+0
0.000000E+0	0.000000E+0	0.000000E+0	0.000000E+0	0.000000E+0	0.000000E+0	0.000000E+0
0.000000E+0	0.000000E+0	0.000000E+0	0.000000E+0	0.000000E+0	0.000000E+0	0.000000E+0
0.000000E+0	0.000000E+0	0.000000E+0	0.000000E+0	0.000000E+0	0.000000E+0	0.000000E+0
0.000000E+0	0.000000E+0	0.000000E+0	0.000000E+0	0.000000E+0	0.000000E+0	0.000000E+0
0.000000E+0	0.000000E+0	0.000000E+0	0.000000E+0	0.000000E+0	0.000000E+0	0.000000E+0
0.000000E+0	0.000000E+0	0.000000E+0	0.000000E+0	0.000000E+0	0.000000E+0	0.000000E+0
0.000000E+0	0.000000E+0	0.000000E+0	0.000000E+0	0.000000E+0	0.000000E+0	0.000000E+0
0.000000E+0	0.000000E+0	0.000000E+0	0.000000E+0	0.000000E+0	0.000000E+0	0.000000E+0
0.000000E+0	0.000000E+0	0.000000E+0	0.000000E+0	0.000000E+0	0.000000E+0	0.000000E+0
0.000000E+0	0.000000E+0	0.000000E+0	0.000000E+0	0.000000E+0	0.000000E+0	0.000000E+0
0.000000E+0	0.000000E+0	0.000000E+0	0.000000E+0	0.000000E+0	0.000000E+0	0.000000E+0
0.000000E+0	0.000000E+0	0.000000E+0	0.000000E+0	0.000000E+0	0.000000E+0	0.000000E+0
0.000000E+0	0.000000E+0	0.000000E+0	0.000000E+0	0.000000E+0	0.000000E+0	0.000000E+0
0.000000E+0	0.000000E+0	0.000000E+0	0.000000E+0	0.000000E+0	0.000000E+0	0.000000E+0
0.000000E+0	0.000000E+0	0.000000E+0	0.000000E+0	0.000000E+0	0.000000E+0	0.000000E+0
0.000000E+0	0.000000E+0	0.000000E+0	0.000000E+0	0.000000E+0	0.000000E+0	0.000000E+0
0.000000E+0	0.000000E+0	0.000000E+0	0.000000E+0	0.000000E+0	0.000000E+0	0.000000E+0
0.000000E+0	0.000000E+0	0.000000E+0	0.000000E+0	0.000000E+0	0.000000E+0	0.000000E+0
0.000000E+0	0.000000E+0	0.000000E+0	0.000000E+0	0.000000E+0	0.000000E+0	0.000000E+0
0.000000E+0	0.000000E+0	0.000000E+0	0.000000E+0	0.000000E+0	0.000000E+0	0.000000E+0
0.000000E+0	0.000000E+0	0.000000E+0	0.000000E+0	0.000000E+0	0.000000E+0	0.000000E+0
0.000000E+0	0.000000E+0	0.000000E+0	0.000000E+0	0.000000E+0	0.000000E+0	0.000000E+0
0.000000E+0	0.000000E+0	0.000000E+0	0.000000E+0	0.000000E+0	0.000000E+0	0.000000E+0
0.000000E+0	0.000000E+0	0.000000E+0	0.000000E+0	0.000000E+0	0.000000E+0	0.000000E+0
0.000000E+0	0.000000E+0	0.000000E+0	0.000000E+0	0.000000E+0	0.000000E+0	0.000000E+0
0.000000E+0	0.000000E+0	0.000000E+0	0.000000E+0	0.000000E+0	0.000000E+0	0.000000E+0
0.000000E+0	0.000000E+0	0.000000E+0	0.000000E+0	0.000000E+0	0.000000E+0	0.000000E+0
0.000000E+0	0.000000E+0	0.000000E+0	0.000000E+0	0.000000E+0	0.000000E+0	0.000000E+0
0.000000E+0	0.000000E+0	0.000000E+0	0.000000E+0	0.000000E+0	0.000000E+0	0.000000E+0
0.000000E+0	0.000000E+0	0.000000E+0	0.000000E+0	0.000000E+0	0.000000E+0	0.000000E+0
0.000000E+0	0.000000E+0	0.000000E+0	0.000000E+0	0.000000E+0	0.000000E+0	0.000000E+0
0.000000E+0	0.000000E+0	0.000000E+0	0.000000E+0	0.000000E+0	0.000000E+0	0.000000E+0
0.000000E+0	0.000000E+0	0.000000E+0	0.000000E+0	0.000000E+0	0.000000E+0	0.000000E+0
0.000000E+0	0.000000E+0	0.000000E+0	0.000000E+0	0.000000E+0	0.000000E+0	0.000000E+0
0.000000E+0	0.000000E+0	0.000000E+0	0.000000E+0	0.000000E+0	0.000000E+0	0.000000E+0
0.000000E+0	0.000000E+0	0.000000E+0	0.000000E+0	0.000000E+0	0.000000E+0	0.000000E+0
0.000000E+0	0.000000E+0	0.000000E+0	0.000000E+0	0.000000E+0	0.000000E+0	0.000000E+0
0.000000E+0	0.000000E+0	0.000000E+0	0.000000E+0	0.000000E+0	0.000000E+0	0.000000E+0
0.000000E+0	0.000000E+0	0.000000E+0	0.000000E+0	0.000000E+0	0.000000E+0	0.000000E+0
0.000000E+0	0.000000E+0	0.000000E+0	0.000000E+0	0.000000E+0	0.000000E+0	0.000000E+0
0.000000E+0	0.000000E+0	0.000000E+0	0.000000E+0	0.000000E+0	0.000000E+0	0.000000E+0
0.000000E+0	0.000000E+0	0.000000E+0	0.000000E+0	0.000000E+0	0.000000E+0	0.000000E+0
0.000000E+0	0.000000E+0	0.000000E+0	0.000000E+0	0.000000E+0	0.000000E+0	0.000000E+0
0.000000E+0	0.000000E+0	0.000000E+0	0.000000E+0	0.000000E+0	0.000000E+0	0.000000E+0
0.000000E+0	0.000000E+0	0.000000E+0	0.000000E+0	0.000000E+0	0.000000E+0	0.000000E+0
0.000000E+0	0.000000E+0	0.000000E+0	0.000000E+0	0.000000E+0	0.000000E+0	0.000000E+0
0.000000E+0	0.000000E+0	0.000000E+0	0.000000E+0	0.000000E+0	0.000000E+0	0.000000E+0
0.000000E+0	0.000000E+0	0.000000E+0	0.000000E+0	0.000000E+0	0.000000E+0	0.000000E+0
0.000000E+0	0.000000E+0	0.000000E+0	0.000000E+0	0.000000E+0	0.000000E+0	0.000000E+0
0.000000E+0	0.000000E+0	0.000000E+0	0.000000E+0	0.000000E+0	0.000000E+0	0.000000E+0
0.000000E+0	0.000000E+0	0.000000E+0	0.000000E+0	0.000000E+0	0.000000E+0	0.000000E+0
0.000000E+0	0.000000E+0	0.000000E+0	0.000000E+0	0.000000E+0	0.000000E+0	0.000000E+0
0.000000E+0	0.000000E+0	0.000000E+0	0.000000E+0	0.000000E+0	0.000000E+0	0.000000E+0
0.000000E+0	0.000000E+0	0.000000E+0	0.000000E+0	0.000000E+0	0.000000E+0	0.000000E+0
0.000000E+0	0.000000E+0	0.000000E+0	0.000000E+0	0.000000E+0	0.000000E+0	0.000000E+0
0.000000E+0	0.000000E+0	0.000000E+0	0.000000E+0	0.000000E+0	0.000000E+0	0.000000E+0
0.000000E+0	0.000000E+0	0.000000E+0	0.000000E+0	0.000000E+0	0.000000E+0	0.000000E+0
0.000000E+0	0.000000E+0	0.000000E+0	0.000000E+0	0.000000E+0	0.000000E+0	0.000000E+0
0.000000E+0	0.000000E+0	0.000000E+0	0.000000E+0	0.000000E+0	0.000000E+0	0.000000E+0
0.000000E+0	0.000000E+0	0.000000E+0	0.000000E+0	0.000000E+0	0.000000E+0	0.000000E+0
0.000000E+0	0.000000E+0	0.000000E+0	0.000000E+0	0.000000E+0	0.000000E+0	0.000000E+0
0.000000E+0	0.000000E+0	0.000000E+0	0.000000E+0	0.000000E+0	0.000000E+0	0.000000E+0
0.000000E+0	0.000000E+0	0.000000E+0	0.000000E+0	0.000000E+0	0.000000E+0	0.000000E+0
0.000000E+0	0.000000E+0	0.000000E+0	0.000000E+0	0.000000E+0	0.000000E+0	0.000000E+0
0.000000E+0	0.000000E+0	0.000000E+0	0.000000E+0	0.000000E+0	0.000000E+0	0.000000E+0
0.000000E+0	0.000000E+0	0.000000E+0	0.000000E+0	0.000000E+0	0.000000E+0	0.000000E+0
0.000000E+0	0.000000E+0	0.000000E+0	0.000000E+0	0.000000E+0	0.000000E+0	0.000000E+0
0.000000E+0	0.000000E+0	0.000000E+0	0.000000E+0	0.000000E+0	0.000000E+0	0.000000E+0
0.000000E+0	0.000000E+0	0.000000E+0	0.000000E+0	0.000000E+0	0.000000E+0	0.000000E+0
