# Supplementary material for: An in vitro lung model to assess true shunt fraction by multiple inert gas elimination
Source: PLoS One. 2017 Sep 6;12(9):e0184212. doi: 10.1371/journal.pone.0184212 (PMC5587330; doi:10.1371/journal.pone.0184212)
Supplement: S1 Data — Data sets pertaining to MMIMS-MIGET derived IVLM shunt fractions with blood and saline as priming fluids. (ZIP) [file pone.0184212.s001.zip › IVLMData/Data_Blood/dataBernExpt04Set06_Dec14_2011.txt]

Bern	Wednesday, December 14, 2011
12:08 PM	Expt04	Set# 6

Sample Temperature (degC)	37.00
Samples Type:	all 3

Cardiac Output (ml/min)	2500.0
Minute Ventilation (ml/min)	2500.0
Description: T5_IVLM_141211
Comment: T5_IVLM_141211 40% shunt

solubility method: default
species: pig
solubilities: 
0.007200	0.07000	0.3970	1.260	10.90	378.0
smoothing: 40.0
weights: 
10.0	2.00	70.0	70.0	50.0	50.0


valve times:
6.709550E+3	7.190522E+3

6.674630E+3	4.664972E-12	5.696094E-13	-4.251067E-13	3.773872E-12	5.786828E-12	4.447098E-12
6.675830E+3	4.561357E-12	6.437090E-12	4.784831E-12	4.243786E-12	5.171852E-12	5.980058E-12
6.677030E+3	-1.148180E-13	8.530139E-13	2.907977E-12	4.902450E-12	4.910291E-12	4.472862E-12
6.678230E+3	4.549594E-12	7.678806E-13	-1.984391E-12	1.336370E-12	4.162013E-12	6.120640E-12
6.679429E+3	7.583591E-13	1.309486E-12	4.332280E-12	4.677854E-12	1.198028E-12	4.008549E-12
6.680629E+3	4.694097E-12	6.321712E-12	2.400537E-12	4.179376E-12	4.856522E-12	3.181859E-12
6.681829E+3	4.724902E-12	3.213224E-12	5.735300E-12	5.100161E-12	5.263146E-12	4.814516E-12
6.683029E+3	1.853891E-13	1.028321E-12	4.582080E-12	3.041277E-12	3.530794E-12	5.210498E-12
6.684229E+3	-1.223792E-12	1.690905E-12	5.378524E-12	-3.276514E-13	4.688496E-12	5.555512E-12
6.685429E+3	4.015830E-12	1.296604E-12	-1.372775E-12	-5.964936E-13	4.774189E-12	4.571997E-12
6.686629E+3	5.363962E-12	8.804582E-13	3.652333E-12	4.799394E-12	5.710656E-12	7.010061E-12
6.687829E+3	-1.387898E-12	7.286744E-13	5.390286E-12	3.678658E-12	4.748425E-12	4.038794E-12
6.689029E+3	2.325485E-12	1.315647E-12	4.405091E-12	-1.209230E-12	4.823477E-12	6.041108E-12
6.690229E+3	-1.443347E-12	1.876295E-12	5.132085E-12	2.668259E-12	4.458300E-12	4.353003E-12
6.691429E+3	1.120176E-13	6.726656E-13	5.253065E-12	1.657300E-12	5.987900E-12	4.496946E-12
6.692629E+3	-3.416536E-14	2.056643E-12	4.063438E-12	-1.413102E-12	5.714016E-12	5.832195E-12
6.693829E+3	3.907734E-12	1.691466E-12	3.399174E-12	3.567200E-12	5.025109E-12	4.953417E-12
6.695029E+3	3.158896E-13	6.285306E-12	-4.200659E-13	3.668016E-12	5.576796E-12	4.704738E-12
6.696228E+3	3.126411E-12	4.690176E-12	5.876443E-12	-1.248436E-12	8.955806E-13	2.956144E-12
6.697428E+3	-1.347571E-12	1.656180E-12	3.234508E-12	3.707222E-12	3.631610E-12	4.984783E-12
6.698628E+3	3.302838E-12	1.641618E-12	3.815319E-12	-6.037747E-13	5.402048E-12	4.429175E-12
6.699828E+3	4.749545E-12	4.417413E-12	4.221383E-12	-5.645687E-13	5.854039E-12	4.984222E-12
6.701028E+3	3.861806E-12	1.373335E-12	-1.189067E-12	3.730186E-12	5.892125E-12	4.461660E-12
6.702228E+3	4.203460E-12	9.140635E-13	5.007186E-12	-1.457909E-12	1.006478E-12	5.268747E-12
6.703428E+3	4.598322E-12	9.325465E-13	4.456059E-12	4.094803E-12	6.564230E-12	4.621286E-12
6.704628E+3	4.815636E-12	6.364839E-12	4.066798E-12	4.954538E-12	4.201780E-12	5.307393E-12
6.705828E+3	3.690419E-12	1.087131E-12	3.453502E-12	1.042884E-12	3.614808E-12	5.480460E-12
6.707028E+3	-3.634971E-13	1.184026E-12	-9.353468E-14	3.788435E-12	5.479900E-12	4.625766E-12
6.708228E+3	-1.124657E-12	1.270279E-12	5.306273E-12	4.715940E-12	3.254671E-12	5.547670E-12
6.709428E+3	7.057109E-14	1.795082E-12	4.090882E-12	-1.408621E-12	5.152809E-12	4.579839E-12
6.710632E+3	3.894851E-12	1.312846E-12	5.098480E-12	-1.363814E-12	6.368760E-12	2.963985E-12
6.711832E+3	4.705859E-12	5.690493E-12	7.947648E-13	-1.159382E-12	3.936858E-12	4.304276E-12
6.713032E+3	1.321807E-13	1.125777E-12	4.141850E-12	-1.723951E-12	3.718424E-12	5.039111E-12
6.714231E+3	4.020311E-12	3.466944E-13	4.252748E-12	4.501987E-12	5.355561E-12	5.904447E-12
6.715431E+3	4.638648E-12	7.751617E-13	5.018388E-12	-1.808524E-12	3.963182E-12	3.838843E-12
6.716631E+3	-3.634971E-13	1.226033E-12	-4.094243E-13	5.310194E-12	3.648413E-12	5.158410E-12
6.717831E+3	1.203069E-12	2.710825E-12	5.799151E-12	5.151129E-12	4.634167E-12	5.048633E-12
6.719031E+3	3.506150E-12	5.133766E-12	1.164983E-13	1.055766E-12	6.309391E-12	5.170172E-12
6.720231E+3	6.933889E-13	1.476224E-11	2.272277E-12	1.870694E-12	7.003900E-12	1.248940E-11
6.721431E+3	5.035190E-13	2.016821E-11	3.473665E-12	7.229615E-12	1.656012E-11	2.776860E-11
6.722631E+3	3.393013E-12	3.339580E-11	7.766739E-12	1.716613E-11	3.318017E-11	4.327911E-11
6.723831E+3	3.310680E-12	4.441890E-11	1.151989E-11	2.453129E-11	4.923957E-11	6.732145E-11
6.725031E+3	4.635847E-12	5.507569E-11	1.871366E-11	3.560143E-11	7.235664E-11	9.184266E-11
6.726231E+3	5.720178E-12	5.828835E-11	2.081175E-11	4.610923E-11	8.685227E-11	1.092031E-10
6.727431E+3	7.803705E-12	6.166231E-11	3.017530E-11	6.296060E-11	1.143195E-10	1.402158E-10
6.728631E+3	8.465169E-12	7.091665E-11	3.542220E-11	7.124094E-11	1.351268E-10	1.524599E-10
6.729831E+3	1.132554E-11	7.291561E-11	3.749228E-11	9.059758E-11	1.490618E-10	1.687791E-10
6.731030E+3	1.186378E-11	7.318780E-11	4.054869E-11	9.577727E-11	1.824246E-10	1.933933E-10
6.732230E+3	1.387114E-11	7.172430E-11	4.617421E-11	1.157730E-10	2.113749E-10	2.042349E-10
6.733430E+3	1.656740E-11	7.614787E-11	5.681476E-11	1.208586E-10	2.158036E-10	2.074476E-10
6.734630E+3	1.730504E-11	7.774749E-11	6.017360E-11	1.302260E-10	2.358917E-10	2.290945E-10
6.735830E+3	1.814573E-11	8.496477E-11	6.095885E-11	1.482564E-10	2.608727E-10	2.486527E-10
6.737030E+3	1.966973E-11	7.704010E-11	6.434683E-11	1.541642E-10	2.636524E-10	2.532499E-10
6.738230E+3	2.108955E-11	8.080164E-11	6.434683E-11	1.740367E-10	2.869935E-10	2.688965E-10
6.739430E+3	1.967701E-11	8.189942E-11	6.687337E-11	1.840085E-10	2.965133E-10	2.792369E-10
6.740630E+3	2.068349E-11	8.437108E-11	7.034536E-11	1.860489E-10	2.940148E-10	2.811591E-10
6.741830E+3	2.205010E-11	8.196775E-11	7.500921E-11	1.987371E-10	3.097090E-10	2.873878E-10
6.743030E+3	2.392360E-11	8.436771E-11	7.308924E-11	2.104978E-10	3.102097E-10	2.947731E-10
6.744230E+3	2.789406E-11	8.189214E-11	7.933310E-11	1.981513E-10	3.327314E-10	2.980765E-10
6.745430E+3	2.516643E-11	8.046503E-11	7.503666E-11	2.220177E-10	3.376714E-10	3.058618E-10
6.746630E+3	2.870843E-11	8.246847E-11	8.358864E-11	2.141042E-10	3.428875E-10	3.086678E-10
6.747830E+3	2.760786E-11	8.384740E-11	7.972235E-11	2.190582E-10	3.675056E-10	3.177866E-10
6.749029E+3	2.563298E-11	8.308792E-11	8.466289E-11	2.389341E-10	3.630008E-10	3.336746E-10
6.750229E+3	3.023802E-11	7.982261E-11	8.106040E-11	2.373216E-10	3.667837E-10	3.421846E-10
6.751429E+3	3.082444E-11	8.275747E-11	8.473290E-11	2.398257E-10	3.821771E-10	3.436582E-10
6.752629E+3	3.222914E-11	7.906705E-11	7.973468E-11	2.521056E-10	3.800488E-10	3.323814E-10
6.753829E+3	3.336275E-11	8.126428E-11	8.651398E-11	2.584654E-10	3.823743E-10	3.570667E-10
6.755029E+3	3.279875E-11	7.954312E-11	8.160929E-11	2.557496E-10	3.981228E-10	3.469151E-10
6.756229E+3	3.162312E-11	8.117634E-11	8.717881E-11	2.587701E-10	4.165951E-10	3.603987E-10
6.757429E+3	3.781770E-11	8.313889E-11	9.361365E-11	2.716320E-10	4.093072E-10	3.446703E-10
6.758629E+3	3.919327E-11	8.601046E-11	8.971376E-11	2.686019E-10	4.338307E-10	3.609918E-10
6.759829E+3	3.680114E-11	8.061962E-11	8.482252E-11	2.575749E-10	4.198979E-10	3.593171E-10
6.761029E+3	3.547205E-11	7.817091E-11	8.739892E-11	2.796076E-10	4.353233E-10	3.755451E-10
6.762229E+3	3.563223E-11	8.164178E-11	8.949364E-11	2.605434E-10	4.311798E-10	3.714161E-10
6.763429E+3	3.743740E-11	8.583292E-11	8.808279E-11	2.808399E-10	4.386189E-10	3.752987E-10
6.764629E+3	3.743908E-11	7.934597E-11	9.131226E-11	2.879401E-10	4.561793E-10	3.770467E-10
6.765828E+3	3.815487E-11	8.038101E-11	9.383601E-11	2.737609E-10	4.414815E-10	3.851753E-10
6.767028E+3	4.076264E-11	8.611632E-11	9.164438E-11	2.709257E-10	4.514012E-10	3.836770E-10
6.768228E+3	4.012862E-11	8.031437E-11	9.842650E-11	2.884682E-10	4.486685E-10	3.822774E-10
6.769428E+3	3.881745E-11	8.578643E-11	8.655543E-11	2.794480E-10	4.585255E-10	3.927975E-10
6.770628E+3	4.454099E-11	8.168491E-11	9.569270E-11	2.859580E-10	4.700207E-10	3.984325E-10
6.771828E+3	4.115582E-11	8.402552E-11	8.994564E-11	3.029846E-10	4.563725E-10	4.026685E-10
6.773028E+3	4.232696E-11	8.520786E-11	9.385225E-11	2.784415E-10	4.768633E-10	4.015847E-10
6.774228E+3	4.025744E-11	8.465113E-11	9.700667E-11	2.785468E-10	4.944944E-10	3.959065E-10
6.775428E+3	3.816607E-11	8.290366E-11	9.580584E-11	2.919346E-10	4.856808E-10	3.957749E-10
6.776628E+3	4.248043E-11	8.919064E-11	9.817893E-11	3.031896E-10	4.898568E-10	4.080280E-10
6.777828E+3	3.977632E-11	8.102736E-11	1.004915E-10	2.929876E-10	4.655131E-10	3.923679E-10
6.779028E+3	4.314301E-11	8.479563E-11	9.484249E-11	3.216837E-10	5.008721E-10	4.019292E-10
6.780228E+3	4.033193E-11	8.298655E-11	9.552636E-11	2.937695E-10	4.891847E-10	3.991349E-10
6.781428E+3	4.357988E-11	8.503871E-11	9.621638E-11	2.901675E-10	4.876299E-10	4.092142E-10
6.782628E+3	4.319510E-11	8.546437E-11	9.208686E-11	3.040084E-10	4.955966E-10	4.248379E-10
6.783827E+3	4.433096E-11	8.241637E-11	9.447788E-11	3.039485E-10	4.923050E-10	4.135622E-10
6.785027E+3	4.270726E-11	8.711160E-11	9.917700E-11	3.094306E-10	4.782328E-10	4.008006E-10
6.786227E+3	4.492577E-11	8.438173E-11	1.033357E-10	3.016830E-10	4.939421E-10	4.190695E-10
6.787427E+3	4.070103E-11	8.377179E-11	1.030215E-10	2.900051E-10	4.997737E-10	4.080996E-10
6.788627E+3	4.484456E-11	8.090190E-11	9.975782E-11	3.101168E-10	5.034311E-10	4.237815E-10
6.789827E+3	4.740864E-11	8.311761E-11	9.613573E-11	3.026889E-10	5.049304E-10	4.354258E-10
6.791027E+3	4.441777E-11	8.150959E-11	9.978638E-11	3.004076E-10	5.275518E-10	4.179903E-10
6.792227E+3	4.675950E-11	8.008305E-11	9.385617E-11	3.158420E-10	5.057006E-10	4.203353E-10
6.793427E+3	4.975653E-11	8.837572E-11	9.653451E-11	3.125974E-10	5.086858E-10	4.386765E-10
6.794627E+3	4.844872E-11	7.884134E-11	1.003739E-10	3.174696E-10	5.041682E-10	4.161963E-10
6.795827E+3	4.843921E-11	8.503535E-11	1.038610E-10	3.132992E-10	5.304805E-10	4.235480E-10
6.797027E+3	5.148720E-11	8.502079E-11	1.022048E-10	3.012931E-10	5.166476E-10	4.284241E-10
6.798227E+3	4.757443E-11	8.187477E-11	9.620631E-11	3.199071E-10	5.155514E-10	4.184310E-10
6.799427E+3	4.731455E-11	8.744092E-11	1.017853E-10	3.038074E-10	5.087503E-10	4.239798E-10
6.800626E+3	4.756434E-11	8.333436E-11	9.579015E-11	3.091058E-10	5.182371E-10	4.251062E-10
6.801826E+3	4.490785E-11	8.490653E-11	9.630433E-11	3.210738E-10	5.020236E-10	4.432625E-10
6.803026E+3	4.903178E-11	8.146535E-11	1.005251E-10	3.102842E-10	5.227905E-10	4.257407E-10
6.804226E+3	5.147040E-11	8.726225E-11	9.565966E-11	3.014634E-10	5.181244E-10	4.429130E-10
6.805426E+3	4.980918E-11	8.607543E-11	9.880063E-11	3.037424E-10	5.055706E-10	4.280646E-10
6.806626E+3	4.872093E-11	8.504879E-11	9.880511E-11	3.055548E-10	5.386074E-10	4.415470E-10
6.807826E+3	4.834623E-11	7.998167E-11	9.991073E-11	2.934894E-10	5.255299E-10	4.277207E-10
6.809026E+3	4.972012E-11	8.703262E-11	1.018946E-10	3.228985E-10	5.369787E-10	4.299744E-10
6.810226E+3	4.984726E-11	8.561560E-11	9.962901E-11	3.087384E-10	5.349013E-10	4.408653E-10
6.811426E+3	4.696953E-11	8.886523E-11	9.528552E-11	3.016913E-10	5.334966E-10	4.297672E-10
6.812626E+3	5.344079E-11	8.696037E-11	1.075492E-10	3.215677E-10	5.316125E-10	4.428973E-10
6.813826E+3	4.838936E-11	8.209489E-11	9.915069E-11	3.144681E-10	5.353080E-10	4.226631E-10
6.815026E+3	5.371635E-11	7.823980E-11	1.019970E-10	3.219979E-10	5.444290E-10	4.328091E-10
6.816226E+3	5.158746E-11	8.330860E-11	1.025639E-10	3.214972E-10	5.246450E-10	4.307463E-10
6.817426E+3	5.355169E-11	8.466906E-11	9.689129E-11	3.160464E-10	5.422748E-10	4.548205E-10
6.818625E+3	4.926981E-11	8.637172E-11	9.884544E-11	3.161741E-10	5.305159E-10	4.424196E-10
6.819825E+3	5.409385E-11	8.329124E-11	1.028478E-10	3.209780E-10	5.161025E-10	4.366092E-10
6.821025E+3	5.235198E-11	8.324027E-11	9.469015E-11	3.087193E-10	5.432797E-10	4.328477E-10
6.822225E+3	5.391574E-11	8.455424E-11	1.021595E-10	3.226107E-10	5.372341E-10	4.276103E-10
6.823425E+3	5.451672E-11	8.803294E-11	1.007111E-10	3.186284E-10	5.414426E-10	4.340138E-10
6.824625E+3	5.633645E-11	8.131188E-11	1.013255E-10	3.082136E-10	5.318970E-10	4.346613E-10
6.825825E+3	5.064763E-11	8.326099E-11	9.272087E-11	3.084953E-10	5.404451E-10	4.396046E-10
6.827025E+3	5.356737E-11	8.289637E-11	1.034174E-10	3.119107E-10	5.205664E-10	4.393419E-10
6.828225E+3	5.458561E-11	8.268970E-11	9.365734E-11	3.132510E-10	5.416756E-10	4.474447E-10
6.829425E+3	5.638797E-11	8.023651E-11	9.702459E-11	3.238888E-10	5.523565E-10	4.222648E-10
6.830625E+3	5.408881E-11	8.516305E-11	1.043976E-10	3.129144E-10	5.326470E-10	4.427568E-10
6.831825E+3	5.277204E-11	8.721297E-11	9.976174E-11	3.191991E-10	5.568316E-10	4.449865E-10
6.833025E+3	5.326829E-11	8.333156E-11	1.015176E-10	3.174567E-10	5.408848E-10	4.420460E-10
6.834225E+3	5.507120E-11	8.499781E-11	9.958979E-11	3.194960E-10	5.332765E-10	4.422185E-10
6.835425E+3	5.483541E-11	8.179524E-11	1.048154E-10	3.023114E-10	5.288059E-10	4.448129E-10
6.836624E+3	5.229709E-11	8.371858E-11	1.045348E-10	3.111199E-10	5.382590E-10	4.652886E-10
6.837824E+3	5.304480E-11	8.900357E-11	1.006069E-10	3.178645E-10	5.341161E-10	4.598624E-10
6.839024E+3	5.012507E-11	8.163225E-11	9.660116E-11	3.223944E-10	5.422010E-10	4.522464E-10
6.840224E+3	5.521347E-11	8.554167E-11	9.787425E-11	3.069377E-10	5.565885E-10	4.460473E-10
6.841424E+3	5.328844E-11	8.333548E-11	9.931927E-11	3.078097E-10	5.380552E-10	4.641096E-10
6.842624E+3	5.616450E-11	8.776858E-11	9.934784E-11	3.121572E-10	5.341194E-10	4.550283E-10
6.843824E+3	5.145808E-11	8.535293E-11	1.010477E-10	3.112918E-10	5.603377E-10	4.531442E-10
6.845024E+3	5.627651E-11	8.135333E-11	9.825399E-11	3.238837E-10	5.559259E-10	4.549236E-10
6.846224E+3	5.405128E-11	8.637115E-11	9.696186E-11	3.107452E-10	5.621081E-10	4.614032E-10
6.847424E+3	5.340718E-11	8.513448E-11	1.019674E-10	3.093522E-10	5.369826E-10	4.508511E-10
6.848624E+3	5.656944E-11	8.459792E-11	9.629200E-11	3.313805E-10	5.532879E-10	4.433258E-10
6.849824E+3	5.386422E-11	8.877730E-11	9.680783E-11	3.161355E-10	5.517879E-10	4.498105E-10
6.851024E+3	5.228980E-11	8.147991E-11	1.037865E-10	3.096312E-10	5.378585E-10	4.548429E-10
6.852224E+3	5.752047E-11	8.492333E-11	9.865277E-11	3.101817E-10	5.536968E-10	4.581878E-10
6.853423E+3	5.102288E-11	8.268523E-11	1.058152E-10	3.115382E-10	5.567000E-10	4.674673E-10
6.854623E+3	5.655040E-11	8.429995E-11	1.016252E-10	3.186419E-10	5.561241E-10	4.555755E-10
6.855823E+3	5.799879E-11	8.320723E-11	9.883255E-11	3.042465E-10	5.419786E-10	4.576697E-10
6.857023E+3	5.116795E-11	8.991204E-11	1.004361E-10	3.185887E-10	5.352715E-10	4.554590E-10
6.858223E+3	5.215091E-11	7.986854E-11	1.094014E-10	3.164833E-10	5.597384E-10	4.485973E-10
6.859423E+3	5.343687E-11	8.012618E-11	1.022765E-10	3.015485E-10	5.625445E-10	4.623066E-10
6.860623E+3	5.138919E-11	8.242982E-11	1.068284E-10	3.090969E-10	5.619519E-10	4.558707E-10
6.861823E+3	5.661257E-11	8.466289E-11	1.111831E-10	3.289811E-10	5.608546E-10	4.492824E-10
6.863023E+3	5.890445E-11	8.160985E-11	1.000816E-10	3.155754E-10	5.764397E-10	4.612492E-10
6.864223E+3	5.328397E-11	8.487740E-11	1.069981E-10	3.192165E-10	5.521000E-10	4.519170E-10
6.865423E+3	5.508857E-11	7.969043E-11	1.019097E-10	3.165494E-10	5.577205E-10	4.648114E-10
6.866623E+3	5.943261E-11	7.960418E-11	1.000345E-10	3.073622E-10	5.847111E-10	4.760389E-10
6.867823E+3	5.441590E-11	8.285829E-11	9.788657E-11	3.210301E-10	5.576112E-10	4.556618E-10
6.869023E+3	5.534172E-11	8.898900E-11	1.007570E-10	3.296778E-10	5.510878E-10	4.663970E-10
6.870223E+3	5.254296E-11	8.342062E-11	9.916973E-11	3.183159E-10	5.626100E-10	4.627676E-10
6.871422E+3	5.651679E-11	8.024156E-11	9.823327E-11	3.101638E-10	5.534570E-10	4.482109E-10
6.872622E+3	5.542182E-11	9.123440E-11	1.057188E-10	2.987369E-10	5.757009E-10	4.669106E-10
6.873822E+3	5.671114E-11	8.305544E-11	1.027560E-10	3.076871E-10	5.816720E-10	4.550026E-10
6.875022E+3	5.182213E-11	8.724042E-11	1.024995E-10	3.111849E-10	5.508616E-10	4.659657E-10
6.876222E+3	5.449712E-11	8.123571E-11	9.999025E-11	3.150046E-10	5.593520E-10	4.691571E-10
6.877422E+3	5.590125E-11	8.358528E-11	9.643425E-11	3.230033E-10	5.593290E-10	4.704206E-10
6.878622E+3	5.571755E-11	8.373875E-11	1.019786E-10	3.080433E-10	5.453582E-10	4.594754E-10
6.879822E+3	5.632300E-11	8.742749E-11	1.002177E-10	3.199374E-10	5.678575E-10	4.822912E-10
6.881022E+3	5.727963E-11	8.039167E-11	1.009099E-10	3.158313E-10	5.547542E-10	4.725820E-10
6.882222E+3	5.546774E-11	8.653023E-11	1.037994E-10	3.071802E-10	5.574057E-10	4.658688E-10
6.883422E+3	5.832811E-11	8.691164E-11	1.034690E-10	3.205590E-10	5.798848E-10	4.640093E-10
6.884622E+3	5.763304E-11	8.009930E-11	1.040403E-10	3.019692E-10	5.699516E-10	4.435661E-10
6.885822E+3	5.282357E-11	7.746633E-11	1.014403E-10	3.137601E-10	5.536391E-10	4.486433E-10
6.887022E+3	5.639021E-11	8.398295E-11	1.045258E-10	3.188900E-10	5.641542E-10	4.615203E-10
6.888221E+3	5.429996E-11	7.958401E-11	9.868861E-11	3.077420E-10	5.603568E-10	4.669689E-10
6.889421E+3	5.803799E-11	8.257096E-11	9.816269E-11	3.050228E-10	5.757234E-10	4.625995E-10
6.890621E+3	6.121481E-11	7.872876E-11	1.017809E-10	3.172921E-10	5.474983E-10	4.627457E-10
6.891821E+3	5.161771E-11	8.212570E-11	1.016767E-10	3.139551E-10	5.737384E-10	4.655356E-10
6.893021E+3	6.297909E-11	7.732574E-11	1.050815E-10	3.056815E-10	5.627825E-10	4.707679E-10
6.894221E+3	5.864120E-11	9.117895E-11	9.786529E-11	3.089971E-10	5.857411E-10	4.682291E-10
6.895421E+3	5.473067E-11	8.450438E-11	1.010393E-10	3.256704E-10	5.732668E-10	4.796682E-10
6.896621E+3	5.418963E-11	9.108093E-11	1.022272E-10	3.183030E-10	5.738555E-10	4.553862E-10
6.897821E+3	5.677275E-11	8.349063E-11	1.025022E-10	3.155541E-10	5.774629E-10	4.702134E-10
6.899021E+3	5.467634E-11	8.920296E-11	9.894736E-11	3.040796E-10	5.684797E-10	4.660408E-10
6.900221E+3	5.765545E-11	8.581443E-11	1.002048E-10	3.209713E-10	5.516239E-10	4.732598E-10
6.901421E+3	6.050237E-11	8.076020E-11	9.695122E-11	3.184548E-10	5.792093E-10	4.673026E-10
6.902621E+3	5.495695E-11	8.211505E-11	9.898770E-11	3.255136E-10	5.658227E-10	4.660312E-10
6.903821E+3	5.521290E-11	8.312937E-11	1.003795E-10	3.377392E-10	5.570623E-10	4.715531E-10
6.905021E+3	5.449544E-11	8.348166E-11	9.647794E-11	3.161226E-10	5.582800E-10	4.735975E-10
6.906220E+3	5.784588E-11	8.146590E-11	1.032791E-10	3.269469E-10	5.629522E-10	4.769384E-10
6.907420E+3	6.223249E-11	7.666259E-11	1.001090E-10	3.182632E-10	5.810806E-10	4.798374E-10
6.908620E+3	5.733508E-11	8.703374E-11	1.058096E-10	3.057234E-10	5.581405E-10	4.611367E-10
6.909820E+3	5.532717E-11	8.714351E-11	1.033519E-10	3.222948E-10	5.585645E-10	4.647582E-10
6.911020E+3	5.614153E-11	8.464776E-11	9.946770E-11	3.320492E-10	5.691955E-10	4.680957E-10
6.912220E+3	5.747847E-11	8.846252E-11	1.045208E-10	3.301948E-10	5.637095E-10	4.614665E-10
6.913420E+3	5.568954E-11	9.097900E-11	1.000782E-10	3.123056E-10	5.631017E-10	4.563989E-10
6.914620E+3	5.931219E-11	8.480795E-11	1.058017E-10	3.341658E-10	5.461916E-10	4.771741E-10
6.915820E+3	6.117840E-11	9.378055E-11	9.706604E-11	3.129850E-10	5.682512E-10	4.780087E-10
6.917020E+3	6.199725E-11	8.302464E-11	9.994769E-11	3.219778E-10	5.581623E-10	4.563871E-10
6.918220E+3	5.489758E-11	8.412240E-11	1.040234E-10	3.160638E-10	5.573088E-10	4.755852E-10
6.919420E+3	5.674083E-11	7.966075E-11	9.990289E-11	3.319787E-10	5.536519E-10	4.841310E-10
6.920620E+3	6.201517E-11	8.436771E-11	9.804842E-11	3.237829E-10	5.752305E-10	4.638312E-10
6.921820E+3	6.166176E-11	8.961518E-11	1.052388E-10	3.279102E-10	5.799436E-10	4.676264E-10
6.923019E+3	6.274105E-11	9.017639E-11	1.074170E-10	3.270818E-10	5.869856E-10	4.710524E-10
6.924219E+3	5.620930E-11	8.751430E-11	1.050955E-10	3.243996E-10	5.651119E-10	4.575448E-10
6.925419E+3	5.710040E-11	8.881202E-11	1.021483E-10	3.180286E-10	5.662562E-10	4.666507E-10
6.926619E+3	5.738885E-11	9.051973E-11	1.054186E-10	3.275120E-10	5.605617E-10	4.787189E-10
6.927819E+3	6.458262E-11	9.063286E-11	1.066413E-10	3.362667E-10	5.787176E-10	4.538023E-10
6.929019E+3	6.212551E-11	8.839308E-11	1.060622E-10	3.351796E-10	5.916780E-10	4.721446E-10
6.930219E+3	5.739669E-11	8.894085E-11	1.065265E-10	3.382057E-10	5.505558E-10	4.552484E-10
6.931419E+3	5.912289E-11	9.887008E-11	1.062677E-10	3.416464E-10	5.630239E-10	4.738993E-10
6.932619E+3	5.701807E-11	9.624495E-11	1.077979E-10	3.238103E-10	5.898672E-10	4.841590E-10
6.933819E+3	5.763361E-11	9.441234E-11	1.067337E-10	3.324049E-10	5.760403E-10	4.661785E-10
6.935019E+3	5.819425E-11	9.396147E-11	1.036258E-10	3.255444E-10	5.775638E-10	4.837054E-10
6.936219E+3	6.615646E-11	9.682687E-11	1.077021E-10	3.445622E-10	5.851306E-10	4.658078E-10
6.937419E+3	6.204766E-11	9.528496E-11	1.161762E-10	3.423918E-10	5.787758E-10	4.807856E-10
6.938619E+3	5.862497E-11	9.512589E-11	1.046944E-10	3.159999E-10	5.693114E-10	4.795546E-10
6.939819E+3	5.953791E-11	9.772974E-11	1.092345E-10	3.557578E-10	6.034023E-10	4.799998E-10
6.941018E+3	6.489682E-11	1.042665E-10	1.088111E-10	3.486598E-10	5.621003E-10	4.836426E-10
6.942218E+3	6.426281E-11	1.044116E-10	1.096277E-10	3.538445E-10	6.067461E-10	4.603872E-10
6.943418E+3	6.415415E-11	1.017982E-10	1.095538E-10	3.468490E-10	5.897687E-10	4.917522E-10
6.944618E+3	6.514774E-11	1.093768E-10	1.160648E-10	3.376260E-10	5.993877E-10	4.624915E-10
6.945818E+3	6.613909E-11	1.106347E-10	1.076136E-10	3.570191E-10	5.942661E-10	4.787816E-10
6.947018E+3	6.237587E-11	1.111819E-10	1.120966E-10	3.575982E-10	5.993882E-10	4.765435E-10
6.948218E+3	6.492763E-11	1.045169E-10	1.192343E-10	3.504263E-10	5.719372E-10	4.788640E-10
6.949418E+3	6.736794E-11	1.081015E-10	1.164148E-10	3.499771E-10	5.871391E-10	4.814191E-10
6.950618E+3	5.964936E-11	1.160894E-10	1.142882E-10	3.489006E-10	5.703397E-10	4.900204E-10
6.951818E+3	6.193060E-11	1.169301E-10	1.156307E-10	3.638791E-10	6.034259E-10	4.679210E-10
6.953018E+3	6.538298E-11	1.151681E-10	1.143750E-10	3.359648E-10	5.742671E-10	4.751327E-10
6.954218E+3	6.788434E-11	1.169660E-10	1.270677E-10	3.752388E-10	5.865347E-10	4.728475E-10
6.955418E+3	7.064557E-11	1.166809E-10	1.095358E-10	3.723207E-10	5.702546E-10	4.702868E-10
6.956618E+3	6.552468E-11	1.142389E-10	1.238125E-10	3.518192E-10	5.785322E-10	4.807481E-10
6.957818E+3	7.311668E-11	1.262321E-10	1.189968E-10	3.642072E-10	5.808907E-10	4.678319E-10
6.959017E+3	6.986201E-11	1.278076E-10	1.263698E-10	3.683099E-10	5.845873E-10	4.791462E-10
6.960217E+3	6.898659E-11	1.196779E-10	1.231969E-10	3.615295E-10	6.049734E-10	4.789049E-10
6.961417E+3	6.979423E-11	1.200134E-10	1.222095E-10	3.596089E-10	5.958160E-10	5.048134E-10
6.962617E+3	7.531838E-11	1.271932E-10	1.274698E-10	3.575327E-10	5.692957E-10	4.863271E-10
6.963817E+3	6.996114E-11	1.279084E-10	1.201288E-10	3.603068E-10	6.033922E-10	4.715095E-10
6.965017E+3	7.044562E-11	1.214366E-10	1.188540E-10	3.797172E-10	5.959509E-10	4.830305E-10
6.966217E+3	7.841679E-11	1.276323E-10	1.181438E-10	3.669573E-10	6.023886E-10	4.881766E-10
6.967417E+3	7.798104E-11	1.300154E-10	1.304624E-10	3.787886E-10	6.025067E-10	4.683763E-10
6.968617E+3	7.308475E-11	1.305290E-10	1.291451E-10	3.647063E-10	5.995562E-10	4.907955E-10
6.969817E+3	7.389968E-11	1.366021E-10	1.215559E-10	3.643607E-10	5.902218E-10	4.833491E-10
6.971017E+3	7.636407E-11	1.311468E-10	1.181909E-10	3.820236E-10	5.835450E-10	4.893074E-10
6.972217E+3	7.436735E-11	1.317741E-10	1.347331E-10	3.725122E-10	6.184928E-10	5.097853E-10
6.973417E+3	7.352274E-11	1.334533E-10	1.367740E-10	3.749385E-10	5.983167E-10	4.872429E-10
6.974617E+3	7.812499E-11	1.344889E-10	1.327677E-10	3.820275E-10	6.060146E-10	4.937528E-10
6.975816E+3	7.962378E-11	1.340341E-10	1.206155E-10	3.837184E-10	6.055956E-10	4.735101E-10
6.977016E+3	7.803649E-11	1.347740E-10	1.286640E-10	3.836003E-10	6.132442E-10	4.760013E-10
6.978216E+3	8.228195E-11	1.426096E-10	1.369454E-10	3.760066E-10	6.128286E-10	4.840924E-10
6.979416E+3	7.642848E-11	1.299152E-10	1.280238E-10	3.865962E-10	6.053694E-10	4.849566E-10
6.980616E+3	7.511619E-11	1.411612E-10	1.315008E-10	3.805753E-10	5.917710E-10	4.676280E-10
6.981816E+3	7.751169E-11	1.407198E-10	1.243272E-10	3.765236E-10	6.036102E-10	4.736579E-10
6.983016E+3	8.332036E-11	1.448516E-10	1.373728E-10	3.785735E-10	5.921120E-10	4.865227E-10
6.984216E+3	8.124243E-11	1.375895E-10	1.343360E-10	3.765863E-10	6.132705E-10	4.790096E-10
6.985416E+3	8.345086E-11	1.320726E-10	1.377648E-10	3.877052E-10	6.111130E-10	4.939567E-10
6.986616E+3	8.449822E-11	1.410968E-10	1.298043E-10	3.972171E-10	6.035457E-10	4.905636E-10
6.987816E+3	7.934934E-11	1.431943E-10	1.326473E-10	3.950603E-10	6.252060E-10	4.879362E-10
6.989016E+3	7.637246E-11	1.380197E-10	1.312706E-10	4.027346E-10	6.149933E-10	4.931429E-10
6.990216E+3	7.808130E-11	1.334241E-10	1.369852E-10	3.923209E-10	6.040436E-10	4.907457E-10
6.991416E+3	8.909431E-11	1.434900E-10	1.360224E-10	4.017914E-10	6.107876E-10	5.066214E-10
6.992616E+3	8.533724E-11	1.362610E-10	1.381535E-10	4.092865E-10	6.295187E-10	4.860325E-10
6.993815E+3	8.650725E-11	1.320295E-10	1.352349E-10	4.119631E-10	6.188675E-10	4.971783E-10
6.995015E+3	8.517817E-11	1.402315E-10	1.322541E-10	4.140243E-10	5.835012E-10	5.053847E-10
6.996215E+3	9.313198E-11	1.427026E-10	1.436525E-10	3.975616E-10	6.211957E-10	4.795848E-10
6.997415E+3	8.737428E-11	1.391958E-10	1.341937E-10	3.994194E-10	6.018649E-10	4.686060E-10
6.998615E+3	8.960623E-11	1.374797E-10	1.387444E-10	4.066232E-10	6.401553E-10	4.829185E-10
6.999815E+3	9.088042E-11	1.385176E-10	1.379323E-10	4.057781E-10	6.189766E-10	4.824020E-10
7.001015E+3	8.575003E-11	1.431742E-10	1.353688E-10	4.077233E-10	6.085669E-10	4.812752E-10
7.002215E+3	8.634819E-11	1.392121E-10	1.389074E-10	3.982578E-10	6.305699E-10	4.808574E-10
7.003415E+3	9.119520E-11	1.384750E-10	1.403743E-10	3.973163E-10	6.168697E-10	4.868704E-10
7.004615E+3	8.964151E-11	1.313641E-10	1.360145E-10	3.893602E-10	6.218869E-10	4.904511E-10
7.005815E+3	8.505439E-11	1.397940E-10	1.390721E-10	4.038564E-10	6.245512E-10	4.996158E-10
7.007015E+3	8.507904E-11	1.441482E-10	1.461645E-10	4.162545E-10	6.232485E-10	4.706413E-10
7.008215E+3	8.854710E-11	1.447138E-10	1.400802E-10	4.132105E-10	6.274222E-10	5.008889E-10
7.009415E+3	8.923825E-11	1.463157E-10	1.352971E-10	3.984987E-10	6.347863E-10	4.972651E-10
7.010615E+3	9.514942E-11	1.420926E-10	1.405972E-10	4.206109E-10	6.117101E-10	5.022269E-10
7.011815E+3	9.509565E-11	1.452230E-10	1.300871E-10	3.948765E-10	6.087271E-10	4.803090E-10
7.013015E+3	9.421239E-11	1.386330E-10	1.331088E-10	4.309552E-10	6.265368E-10	4.890582E-10
7.014215E+3	9.313478E-11	1.387612E-10	1.476437E-10	4.216560E-10	6.212355E-10	4.925839E-10
7.015415E+3	9.480776E-11	1.471967E-10	1.418882E-10	4.120931E-10	6.288986E-10	4.903419E-10
7.016615E+3	9.033602E-11	1.387668E-10	1.372383E-10	4.168057E-10	6.256418E-10	5.060226E-10
7.017815E+3	9.023296E-11	1.320021E-10	1.438939E-10	4.140036E-10	6.378282E-10	5.046874E-10
7.019015E+3	9.115879E-11	1.407602E-10	1.370647E-10	4.182389E-10	6.202542E-10	4.950438E-10
7.020215E+3	9.079194E-11	1.411836E-10	1.498330E-10	4.340642E-10	6.093107E-10	4.923980E-10
7.021415E+3	1.010096E-10	1.493833E-10	1.385204E-10	4.171417E-10	6.184390E-10	4.789457E-10
7.022615E+3	9.268727E-11	1.469822E-10	1.432957E-10	4.284062E-10	6.390452E-10	4.986311E-10
7.023815E+3	9.205998E-11	1.516679E-10	1.408599E-10	4.086317E-10	6.157310E-10	4.969828E-10
7.025015E+3	9.826127E-11	1.366564E-10	1.374831E-10	4.106710E-10	6.029851E-10	4.976353E-10
7.026215E+3	9.458653E-11	1.434402E-10	1.461348E-10	4.088132E-10	6.297836E-10	5.034675E-10
7.027415E+3	9.740769E-11	1.465100E-10	1.431277E-10	4.215182E-10	6.244723E-10	4.888744E-10
7.028614E+3	9.404044E-11	1.434520E-10	1.435690E-10	4.320048E-10	6.267115E-10	4.983847E-10
7.029814E+3	9.409309E-11	1.399284E-10	1.438569E-10	4.067812E-10	6.265967E-10	4.953558E-10
7.031014E+3	9.352796E-11	1.394955E-10	1.371711E-10	4.217647E-10	6.108632E-10	4.937825E-10
7.032214E+3	9.366855E-11	1.465039E-10	1.434094E-10	4.184008E-10	6.181192E-10	4.953776E-10
7.033414E+3	9.785408E-11	1.500806E-10	1.447923E-10	4.235250E-10	6.115096E-10	4.976818E-10
7.034614E+3	9.504860E-11	1.480648E-10	1.419918E-10	4.183425E-10	6.187465E-10	4.734250E-10
7.035814E+3	1.001051E-10	1.416429E-10	1.430672E-10	4.362037E-10	6.397392E-10	4.991167E-10
7.037014E+3	1.009839E-10	1.567199E-10	1.441028E-10	4.129181E-10	6.428426E-10	4.956106E-10
7.038214E+3	9.777119E-11	1.493144E-10	1.365926E-10	4.176553E-10	6.130543E-10	4.818599E-10
7.039414E+3	1.035199E-10	1.484479E-10	1.396898E-10	4.156760E-10	6.325415E-10	5.102160E-10
7.040614E+3	9.840914E-11	1.446937E-10	1.419039E-10	4.321358E-10	6.198090E-10	4.772269E-10
7.041814E+3	9.605339E-11	1.381356E-10	1.374669E-10	4.154043E-10	6.221569E-10	4.947027E-10
7.043014E+3	9.598395E-11	1.463717E-10	1.492892E-10	4.399502E-10	6.198695E-10	4.863625E-10
7.044214E+3	9.375928E-11	1.473636E-10	1.375766E-10	4.225594E-10	6.242858E-10	4.850306E-10
7.045413E+3	1.013832E-10	1.402023E-10	1.433394E-10	4.168880E-10	6.036611E-10	4.850799E-10
7.046613E+3	9.788880E-11	1.362515E-10	1.418658E-10	4.210545E-10	6.122534E-10	4.927547E-10
7.047813E+3	9.651547E-11	1.454464E-10	1.414833E-10	4.134900E-10	6.196801E-10	4.975782E-10
7.049013E+3	1.022020E-10	1.458368E-10	1.509454E-10	4.175691E-10	6.181612E-10	4.751607E-10
7.050213E+3	9.992809E-11	1.422125E-10	1.386671E-10	3.951829E-10	6.243939E-10	5.023602E-10
7.051413E+3	9.715285E-11	1.426846E-10	1.457170E-10	4.180267E-10	6.238943E-10	4.847667E-10
7.052613E+3	9.940273E-11	1.347594E-10	1.424018E-10	4.301044E-10	6.255728E-10	5.008446E-10
7.053813E+3	9.203589E-11	1.350237E-10	1.508664E-10	4.111555E-10	6.279370E-10	4.981282E-10
7.055013E+3	9.956459E-11	1.415112E-10	1.438843E-10	4.275465E-10	6.173138E-10	4.975888E-10
7.056213E+3	9.833799E-11	1.428527E-10	1.415062E-10	4.130318E-10	6.255460E-10	4.876999E-10
7.057413E+3	9.835312E-11	1.483925E-10	1.330444E-10	4.142214E-10	6.222582E-10	5.115708E-10
7.058613E+3	9.770286E-11	1.404420E-10	1.526060E-10	4.234119E-10	6.067001E-10	4.796593E-10
7.059813E+3	1.007772E-10	1.452106E-10	1.478593E-10	4.210965E-10	6.332808E-10	4.920826E-10
7.061013E+3	9.547483E-11	1.450135E-10	1.436878E-10	4.126706E-10	6.355446E-10	4.863792E-10
7.062213E+3	1.022379E-10	1.433713E-10	1.396389E-10	4.208215E-10	6.335401E-10	4.980296E-10
7.063412E+3	1.105686E-10	1.330119E-10	1.434055E-10	4.200855E-10	6.146998E-10	4.960872E-10
7.064612E+3	1.035832E-10	1.431069E-10	1.464047E-10	4.203807E-10	6.353789E-10	5.059252E-10
7.065812E+3	9.864212E-11	1.348384E-10	1.407366E-10	4.229369E-10	6.143436E-10	4.984373E-10
7.067012E+3	1.029195E-10	1.412043E-10	1.426678E-10	4.066647E-10	6.244594E-10	4.821988E-10
7.068212E+3	1.010886E-10	1.408952E-10	1.390794E-10	4.241787E-10	6.332718E-10	5.098912E-10
7.069412E+3	9.717133E-11	1.393740E-10	1.463947E-10	4.213088E-10	6.200163E-10	4.783364E-10
7.070612E+3	1.025515E-10	1.547612E-10	1.385848E-10	4.018967E-10	6.230860E-10	4.822475E-10
7.071812E+3	9.921957E-11	1.398881E-10	1.330931E-10	4.230647E-10	6.296094E-10	4.950018E-10
7.073012E+3	1.054276E-10	1.467414E-10	1.462233E-10	4.181314E-10	6.146735E-10	4.886431E-10
7.074212E+3	1.046883E-10	1.444287E-10	1.416132E-10	4.197175E-10	6.174409E-10	4.982794E-10
7.075412E+3	1.062526E-10	1.413847E-10	1.371241E-10	4.149977E-10	6.122444E-10	4.982627E-10
7.076612E+3	9.688848E-11	1.342083E-10	1.357916E-10	4.298675E-10	6.029582E-10	4.854058E-10
7.077812E+3	1.033485E-10	1.342844E-10	1.347784E-10	3.902726E-10	6.220975E-10	4.932622E-10
7.079012E+3	9.675238E-11	1.339652E-10	1.366015E-10	4.113594E-10	6.123351E-10	4.794212E-10
7.080212E+3	1.044301E-10	1.397744E-10	1.348440E-10	4.128884E-10	6.067242E-10	4.798553E-10
7.081411E+3	9.408861E-11	1.450157E-10	1.426292E-10	4.017113E-10	6.285004E-10	4.842436E-10
7.082611E+3	9.732871E-11	1.316582E-10	1.377060E-10	4.155197E-10	6.079172E-10	4.907944E-10
7.083811E+3	9.944529E-11	1.383686E-10	1.483723E-10	4.115778E-10	6.056511E-10	4.852355E-10
7.085011E+3	9.684201E-11	1.558848E-10	1.369258E-10	4.236623E-10	6.153187E-10	4.878153E-10
7.086211E+3	1.092911E-10	1.412172E-10	1.379872E-10	4.178413E-10	6.135814E-10	4.981209E-10
7.087411E+3	1.007604E-10	1.328960E-10	1.380012E-10	3.980495E-10	6.049678E-10	4.892267E-10
7.088611E+3	1.009262E-10	1.358695E-10	1.429221E-10	4.219579E-10	6.023359E-10	4.908589E-10
7.089811E+3	9.767318E-11	1.356107E-10	1.393980E-10	4.339645E-10	6.107411E-10	4.744001E-10
7.091011E+3	1.018626E-10	1.382611E-10	1.444730E-10	4.099855E-10	6.129227E-10	4.845618E-10
7.092211E+3	9.659724E-11	1.547736E-10	1.399497E-10	4.019936E-10	6.236462E-10	4.728856E-10
7.093411E+3	1.035065E-10	1.389662E-10	1.364576E-10	4.212964E-10	6.129585E-10	4.872989E-10
7.094611E+3	1.015322E-10	1.446136E-10	1.410391E-10	4.020972E-10	6.000944E-10	4.783991E-10
7.095811E+3	9.788377E-11	1.435007E-10	1.387545E-10	4.101759E-10	6.075246E-10	4.991028E-10
7.097011E+3	1.024518E-10	1.339915E-10	1.340610E-10	4.080409E-10	6.122791E-10	4.809822E-10
7.098210E+3	1.042307E-10	1.431982E-10	1.391320E-10	4.031821E-10	5.982915E-10	4.821847E-10
7.099410E+3	1.012090E-10	1.490601E-10	1.366704E-10	4.095212E-10	6.205332E-10	4.838998E-10
7.100610E+3	1.005604E-10	1.365136E-10	1.455898E-10	4.171541E-10	6.124595E-10	4.906689E-10
7.101810E+3	1.077077E-10	1.345667E-10	1.500268E-10	4.025957E-10	6.125311E-10	4.943442E-10
7.103010E+3	1.037630E-10	1.400001E-10	1.377475E-10	4.133147E-10	6.303045E-10	4.809867E-10
7.104210E+3	9.947050E-11	1.401514E-10	1.371510E-10	4.094948E-10	6.072596E-10	4.724515E-10
7.105410E+3	1.023051E-10	1.460961E-10	1.301913E-10	4.241540E-10	5.826695E-10	4.748784E-10
7.106610E+3	1.000888E-10	1.407960E-10	1.337428E-10	4.205941E-10	6.029738E-10	4.878752E-10
7.107810E+3	9.560757E-11	1.348255E-10	1.354225E-10	4.233469E-10	6.011306E-10	4.725244E-10
7.109010E+3	9.807699E-11	1.438519E-10	1.425054E-10	3.937642E-10	6.168573E-10	4.801018E-10
7.110210E+3	1.007542E-10	1.404297E-10	1.403799E-10	4.317617E-10	6.111147E-10	4.714759E-10
7.111410E+3	9.491811E-11	1.313602E-10	1.404241E-10	4.254769E-10	5.846186E-10	4.834286E-10
7.112610E+3	1.026888E-10	1.401883E-10	1.387046E-10	4.057725E-10	6.324289E-10	4.933087E-10
7.113810E+3	1.011071E-10	1.406947E-10	1.301107E-10	4.214986E-10	6.139224E-10	4.664916E-10
7.115010E+3	9.845674E-11	1.385271E-10	1.408784E-10	4.086060E-10	5.957145E-10	4.755068E-10
7.116209E+3	9.816772E-11	1.403177E-10	1.343152E-10	4.076947E-10	5.901977E-10	4.795629E-10
7.117409E+3	9.887680E-11	1.475641E-10	1.290185E-10	4.058968E-10	6.111074E-10	4.716612E-10
7.118609E+3	1.018257E-10	1.395431E-10	1.422836E-10	4.023403E-10	5.940567E-10	4.785654E-10
7.119809E+3	1.032539E-10	1.363456E-10	1.296155E-10	4.084043E-10	6.057950E-10	4.733034E-10
7.121009E+3	9.747826E-11	1.472421E-10	1.351565E-10	3.929431E-10	6.123816E-10	4.656622E-10
7.122209E+3	1.058258E-10	1.276412E-10	1.450482E-10	4.063886E-10	5.997023E-10	4.799461E-10
7.123409E+3	9.783392E-11	1.438664E-10	1.287244E-10	3.979240E-10	5.916640E-10	4.769434E-10
7.124609E+3	1.043237E-10	1.325930E-10	1.352433E-10	3.956646E-10	5.898403E-10	4.595432E-10
7.125809E+3	1.007273E-10	1.333877E-10	1.360140E-10	4.062010E-10	5.924269E-10	4.541993E-10
7.127009E+3	1.012729E-10	1.372882E-10	1.338498E-10	4.137476E-10	6.010298E-10	4.608617E-10
7.128209E+3	9.638330E-11	1.357883E-10	1.263245E-10	3.807679E-10	5.762061E-10	4.571326E-10
7.129409E+3	1.004574E-10	1.431966E-10	1.312286E-10	4.078090E-10	5.795168E-10	4.481852E-10
7.130609E+3	1.004204E-10	1.318245E-10	1.366004E-10	3.929443E-10	5.932630E-10	4.623033E-10
7.131809E+3	9.938648E-11	1.341959E-10	1.375901E-10	4.073962E-10	5.747448E-10	4.681808E-10
7.133008E+3	9.876926E-11	1.348703E-10	1.430957E-10	3.959766E-10	5.730579E-10	4.386894E-10
7.134208E+3	9.410821E-11	1.371801E-10	1.312812E-10	3.949919E-10	5.763282E-10	4.392635E-10
7.135408E+3	9.180682E-11	1.369348E-10	1.335675E-10	3.968430E-10	5.654720E-10	4.446930E-10
7.136608E+3	1.043573E-10	1.337512E-10	1.300899E-10	3.967366E-10	5.607600E-10	4.370159E-10
7.137808E+3	9.284802E-11	1.328293E-10	1.319141E-10	3.920632E-10	5.691547E-10	4.527919E-10
7.139008E+3	9.641073E-11	1.231583E-10	1.315977E-10	3.980058E-10	5.682708E-10	4.319583E-10
7.140208E+3	1.000104E-10	1.330696E-10	1.238836E-10	3.947001E-10	5.466078E-10	4.454637E-10
7.141408E+3	9.834976E-11	1.285984E-10	1.272184E-10	3.898789E-10	5.519902E-10	4.343712E-10
7.142608E+3	1.000418E-10	1.284517E-10	1.264835E-10	3.832150E-10	5.423281E-10	4.168516E-10
7.143808E+3	9.450980E-11	1.204099E-10	1.256188E-10	3.906204E-10	5.421404E-10	4.323627E-10
7.145008E+3	9.177544E-11	1.220801E-10	1.230597E-10	3.810530E-10	5.411155E-10	4.268184E-10
7.146208E+3	8.928754E-11	1.215704E-10	1.255683E-10	3.776488E-10	5.280095E-10	4.036856E-10
7.147408E+3	8.893356E-11	1.172387E-10	1.198190E-10	3.764088E-10	5.171667E-10	4.156065E-10
7.148608E+3	9.148812E-11	1.202363E-10	1.167548E-10	3.632859E-10	5.240893E-10	3.985922E-10
7.149808E+3	9.441010E-11	1.146416E-10	1.214685E-10	3.912718E-10	5.059633E-10	4.023744E-10
7.151007E+3	9.326920E-11	1.213106E-10	1.146556E-10	3.665350E-10	4.937992E-10	3.922951E-10
7.152207E+3	9.057349E-11	1.151115E-10	1.193839E-10	3.784783E-10	5.025764E-10	3.834625E-10
7.153407E+3	8.877674E-11	1.192892E-10	1.158794E-10	3.653347E-10	4.888795E-10	3.779518E-10
7.154607E+3	9.061831E-11	1.092054E-10	1.161241E-10	3.580306E-10	4.856970E-10	3.778762E-10
7.155807E+3	8.981625E-11	1.020172E-10	1.223691E-10	3.550554E-10	4.687180E-10	3.677044E-10
7.157007E+3	9.525079E-11	1.009077E-10	1.114502E-10	3.775833E-10	4.558141E-10	3.451491E-10
7.158207E+3	8.872744E-11	1.093986E-10	1.112984E-10	3.608148E-10	4.561513E-10	3.616465E-10
7.159407E+3	8.595052E-11	1.041915E-10	1.183981E-10	3.367540E-10	4.469810E-10	3.353392E-10
7.160607E+3	9.308045E-11	9.859284E-11	1.051571E-10	3.537717E-10	4.386267E-10	3.316572E-10
7.161807E+3	8.686460E-11	9.479208E-11	1.088811E-10	3.312830E-10	4.178491E-10	3.364325E-10
7.163007E+3	8.961518E-11	9.919493E-11	1.092418E-10	3.341087E-10	4.229588E-10	3.108141E-10
7.164207E+3	8.579651E-11	9.366238E-11	1.089108E-10	3.318980E-10	4.249986E-10	3.117433E-10
7.165407E+3	8.722753E-11	8.971153E-11	1.013636E-10	3.355459E-10	3.957839E-10	3.142188E-10
7.166607E+3	8.000912E-11	8.681418E-11	1.044917E-10	3.369321E-10	3.967769E-10	2.920578E-10
7.167806E+3	8.564584E-11	8.149559E-11	1.008903E-10	3.196355E-10	3.755138E-10	2.907041E-10
7.169006E+3	8.929370E-11	8.266730E-11	9.815877E-11	3.130533E-10	3.671444E-10	2.818161E-10
7.170206E+3	8.464608E-11	7.510106E-11	9.983287E-11	3.042207E-10	3.670077E-10	2.756366E-10
7.171406E+3	7.585271E-11	7.594064E-11	9.232320E-11	3.030815E-10	3.513488E-10	2.756484E-10
7.172606E+3	8.257656E-11	7.493472E-11	9.294547E-11	2.991189E-10	3.381245E-10	2.517511E-10
7.173806E+3	8.471778E-11	7.369413E-11	9.083170E-11	2.984423E-10	3.362359E-10	2.417037E-10
7.175006E+3	7.790935E-11	7.084608E-11	8.964767E-11	2.835031E-10	3.256396E-10	2.435335E-10
7.176206E+3	7.717339E-11	6.670591E-11	8.733843E-11	3.013867E-10	3.112644E-10	2.334284E-10
7.177406E+3	7.704737E-11	6.834585E-11	8.684275E-11	2.677237E-10	3.017894E-10	2.240380E-10
7.178606E+3	7.702049E-11	6.901851E-11	8.035470E-11	2.631159E-10	2.925317E-10	2.207082E-10
7.179806E+3	7.558498E-11	6.016801E-11	8.236765E-11	2.812106E-10	2.757436E-10	2.148144E-10
7.181006E+3	7.144313E-11	6.200118E-11	7.451186E-11	2.659326E-10	2.692785E-10	1.886869E-10
7.182206E+3	6.702796E-11	5.723707E-11	7.749937E-11	2.572887E-10	2.773959E-10	2.011259E-10
7.183406E+3	6.837945E-11	5.905903E-11	7.824316E-11	2.498536E-10	2.519499E-10	1.822196E-10
7.184606E+3	6.655525E-11	4.849185E-11	7.372213E-11	2.531536E-10	2.517114E-10	1.773076E-10
7.185805E+3	6.821591E-11	5.022084E-11	6.742619E-11	2.333802E-10	2.338524E-10	1.687892E-10
7.187005E+3	6.708117E-11	4.488937E-11	7.193713E-11	2.481878E-10	2.140555E-10	1.691225E-10
7.188205E+3	6.632001E-11	4.864868E-11	7.092450E-11	2.387100E-10	2.257586E-10	1.465291E-10
7.189405E+3	6.248397E-11	4.516941E-11	6.520431E-11	2.181094E-10	2.000416E-10	1.528917E-10
7.190605E+3	7.002948E-11	4.315085E-11	6.180682E-11	2.107040E-10	1.920945E-10	1.358953E-10
7.191805E+3	6.316000E-11	4.031625E-11	7.195169E-11	2.059107E-10	1.880204E-10	1.329593E-10
7.193005E+3	5.933404E-11	3.956237E-11	6.055895E-11	2.071379E-10	1.764831E-10	1.311704E-10
7.194205E+3	5.712001E-11	3.676753E-11	5.604912E-11	1.945325E-10	1.662576E-10	1.268017E-10
7.195405E+3	5.188206E-11	4.067359E-11	5.242703E-11	2.041772E-10	1.563211E-10	1.187476E-10
7.196605E+3	6.052926E-11	3.657094E-11	5.257209E-11	1.910594E-10	1.491833E-10	1.095364E-10
7.197805E+3	5.530028E-11	3.091741E-11	4.623190E-11	1.850620E-10	1.422175E-10	1.082460E-10
7.199005E+3	5.976755E-11	3.087541E-11	5.530308E-11	1.805903E-10	1.432139E-10	1.025801E-10
7.200205E+3	5.840317E-11	3.004368E-11	4.708379E-11	1.679782E-10	1.332981E-10	9.994825E-11
7.201405E+3	5.391350E-11	2.599760E-11	4.661556E-11	1.623936E-10	1.255275E-10	1.026938E-10
7.202605E+3	5.367435E-11	2.692455E-11	4.525903E-11	1.484463E-10	1.137718E-10	9.196531E-11
7.203804E+3	5.042360E-11	2.629333E-11	4.057949E-11	1.543490E-10	1.199137E-10	9.169367E-11
7.205004E+3	5.409273E-11	2.549128E-11	3.983233E-11	1.507930E-10	1.076383E-10	9.347308E-11
7.206204E+3	5.288687E-11	2.482366E-11	4.270614E-11	1.345197E-10	9.986535E-11	8.245111E-11
7.207404E+3	5.102288E-11	2.092432E-11	4.207884E-11	1.367981E-10	1.087960E-10	7.795360E-11
7.208604E+3	4.523719E-11	2.230550E-11	3.495677E-11	1.279997E-10	1.009906E-10	7.259244E-11
7.209804E+3	4.583647E-11	1.906539E-11	3.740827E-11	1.301275E-10	9.573247E-11	7.377030E-11
7.211004E+3	4.666484E-11	2.022646E-11	3.304239E-11	1.303453E-10	1.010768E-10	7.045962E-11
7.212204E+3	4.552899E-11	1.946530E-11	3.479602E-11	1.203517E-10	9.136827E-11	6.899668E-11
7.213404E+3	4.267142E-11	2.099042E-11	3.099862E-11	1.209633E-10	8.833875E-11	6.362934E-11
7.214604E+3	4.177304E-11	1.694490E-11	3.475569E-11	1.188182E-10	8.284540E-11	6.389483E-11
7.215804E+3	3.917255E-11	1.508709E-11	2.728244E-11	1.133400E-10	8.159249E-11	6.062727E-11
7.217004E+3	3.820752E-11	1.874054E-11	2.552153E-11	1.032539E-10	7.997271E-11	6.064632E-11
7.218204E+3	3.605846E-11	1.464854E-11	2.743983E-11	1.057597E-10	7.927036E-11	6.569439E-11
7.219404E+3	4.162517E-11	1.448499E-11	2.621324E-11	1.000479E-10	7.258627E-11	5.845638E-11
7.220603E+3	3.900060E-11	1.524223E-11	2.456266E-11	9.235234E-11	7.052963E-11	5.393479E-11
7.221803E+3	3.725985E-11	1.281985E-11	2.580997E-11	9.103109E-11	6.625672E-11	5.824522E-11
7.223003E+3	3.404214E-11	1.261430E-11	2.514403E-11	8.508744E-11	6.449244E-11	5.194087E-11
7.224203E+3	3.496797E-11	1.215223E-11	1.911524E-11	8.196159E-11	5.649775E-11	4.804266E-11
7.225403E+3	2.904672E-11	9.971805E-12	2.137464E-11	8.004776E-11	5.828667E-11	4.426655E-11
7.226603E+3	3.284524E-11	1.071784E-11	2.002874E-11	7.840503E-11	5.497543E-11	4.316989E-11
7.227803E+3	2.755521E-11	1.021880E-11	1.723559E-11	7.761362E-11	4.789032E-11	4.152436E-11
7.229003E+3	3.404102E-11	1.233706E-11	1.889905E-11	7.268205E-11	4.812276E-11	4.007429E-11
7.230203E+3	3.014729E-11	1.044116E-11	1.946081E-11	6.460446E-11	4.436121E-11	4.120007E-11
7.231403E+3	2.960905E-11	1.100685E-11	1.592442E-11	6.410710E-11	4.414893E-11	3.548101E-11
7.232603E+3	2.782965E-11	1.038403E-11	1.770438E-11	6.243020E-11	4.374063E-11	3.635418E-11
7.233803E+3	2.650336E-11	9.575262E-12	1.527360E-11	5.472395E-11	3.454454E-11	3.529114E-11
7.235003E+3	3.024587E-11	9.781374E-12	1.526632E-11	5.637397E-11	3.573361E-11	3.059256E-11
7.236203E+3	2.861097E-11	8.211449E-12	1.240931E-11	5.497543E-11	4.100068E-11	3.080988E-11
7.237403E+3	2.468475E-11	8.574386E-12	1.238410E-11	5.173532E-11	3.539196E-11	3.091741E-11
7.238602E+3	2.832364E-11	7.790824E-12	1.234434E-11	4.726638E-11	3.283571E-11	3.400406E-11
7.239802E+3	2.466403E-11	7.968930E-12	1.288090E-11	4.974028E-11	3.013609E-11	2.949423E-11
7.241002E+3	2.658345E-11	9.253773E-12	9.858668E-12	4.435896E-11	3.004816E-11	2.993950E-11
7.242202E+3	2.485390E-11	6.349717E-12	1.273864E-11	4.115918E-11	2.626589E-11	2.734685E-11
7.243402E+3	2.294456E-11	7.492296E-12	9.300260E-12	4.065510E-11	2.745999E-11	2.402161E-11
7.244602E+3	2.157907E-11	7.842911E-12	1.082762E-11	3.880345E-11	2.472228E-11	2.497768E-11
7.245802E+3	1.991785E-11	8.730651E-12	9.314262E-12	3.769448E-11	2.564475E-11	2.337471E-11
7.247002E+3	1.905811E-11	7.716331E-12	7.273301E-12	3.430034E-11	2.483766E-11	2.558258E-11
7.248202E+3	2.082743E-11	8.453968E-12	8.355952E-12	3.333979E-11	2.288631E-11	2.584302E-11
7.249402E+3	1.908276E-11	7.262099E-12	8.383396E-12	3.168978E-11	2.050258E-11	2.014020E-11
7.250602E+3	1.777943E-11	7.402122E-12	7.059348E-12	2.927747E-11	2.097417E-11	1.995201E-11
7.251802E+3	1.770382E-11	9.260493E-12	6.399564E-12	2.678061E-11	1.931183E-11	1.941769E-11
7.253002E+3	1.795698E-11	7.210012E-12	5.836116E-12	2.655601E-11	1.991953E-11	1.847114E-11
7.254202E+3	1.980191E-11	7.651922E-12	6.460054E-12	2.635158E-11	1.826895E-11	1.802083E-11
7.255401E+3	1.588241E-11	7.364596E-12	5.933011E-12	2.671227E-11	1.672143E-11	1.856523E-11
7.256601E+3	1.588297E-11	9.166959E-12	6.682969E-12	2.319044E-11	1.601012E-11	1.582416E-11
7.257801E+3	1.694994E-11	7.264901E-12	5.536469E-12	2.404402E-11	1.634281E-11	1.540130E-11
7.259001E+3	1.729888E-11	6.521104E-12	6.283626E-12	1.984952E-11	1.589025E-11	1.599051E-11
7.260201E+3	1.522375E-11	7.343873E-12	5.749862E-12	1.739241E-11	1.333905E-11	1.383361E-11
7.261401E+3	1.413718E-11	5.310754E-12	5.006626E-12	1.872150E-11	1.272800E-11	1.863300E-11
7.262601E+3	1.545787E-11	6.111119E-12	4.780351E-12	1.923286E-11	1.441554E-11	1.403356E-11
7.263801E+3	1.443571E-11	6.745699E-12	3.766031E-12	1.960868E-11	1.484737E-11	1.439370E-11
7.265001E+3	1.324664E-11	5.843958E-12	5.152249E-12	1.708884E-11	1.236786E-11	1.592554E-11
7.266201E+3	1.301980E-11	7.125438E-12	3.664095E-12	1.723055E-11	1.309318E-11	1.356421E-11
7.267401E+3	1.259918E-11	6.356438E-12	3.601366E-12	1.542874E-11	1.300020E-11	1.357653E-11
7.268601E+3	1.163863E-11	5.874202E-12	4.571438E-12	1.258294E-11	1.171144E-11	1.217407E-11
7.269801E+3	1.315478E-11	5.143287E-12	3.006552E-12	1.540242E-11	1.288930E-11	1.521591E-11
7.271001E+3	1.225808E-11	5.372923E-12	2.726508E-12	1.260590E-11	1.022496E-11	1.463566E-11
7.272201E+3	1.145828E-11	5.962136E-12	2.200585E-12	1.129585E-11	8.549181E-12	1.292347E-11
7.273400E+3	1.075089E-11	6.431489E-12	2.839086E-12	1.295315E-11	9.091907E-12	1.250452E-11
7.274600E+3	1.197580E-11	5.586877E-12	1.909340E-12	1.005414E-11	1.136923E-11	9.903475E-12
7.275800E+3	1.063047E-11	6.551348E-12	3.435579E-12	9.789777E-12	8.700966E-12	1.070048E-11
7.277000E+3	1.121800E-11	5.989020E-12	2.688422E-12	1.212646E-11	9.753931E-12	1.315478E-11
7.278200E+3	9.453164E-12	5.058714E-12	2.103130E-12	9.977406E-12	8.131357E-12	1.218639E-11
7.279400E+3	1.107518E-11	5.501184E-12	2.371972E-12	8.218170E-12	8.572706E-12	9.893393E-12
7.280600E+3	1.020424E-11	5.549351E-12	3.138173E-12	7.164645E-12	9.371391E-12	9.578623E-12
7.281800E+3	1.080074E-11	6.495340E-12	1.890297E-12	1.013591E-11	1.012639E-11	1.078841E-11
7.283000E+3	8.936763E-12	5.814833E-12	1.843810E-12	8.546382E-12	7.689447E-12	9.352908E-12
7.284200E+3	8.445566E-12	4.335080E-12	9.700723E-13	5.380765E-12	6.507661E-12	1.000317E-11
7.285400E+3	8.295462E-12	4.334520E-12	1.188507E-12	6.690810E-12	6.472376E-12	1.023169E-11
7.286600E+3	7.815467E-12	4.500306E-12	2.029199E-12	6.490299E-12	6.979255E-12	8.337469E-12
7.287800E+3	7.567348E-12	4.160333E-12	1.793962E-12	6.617999E-12	8.290421E-12	9.065023E-12
7.289000E+3	7.973972E-12	5.453576E-12	2.470548E-12	6.307150E-12	7.091833E-12	9.595986E-12
7.290199E+3	9.154078E-12	5.462538E-12	2.720907E-12	5.165691E-12	5.862441E-12	9.340586E-12
7.291399E+3	9.104230E-12	5.352760E-12	1.718350E-12	3.754829E-12	6.684650E-12	1.017176E-11
7.292599E+3	9.039258E-12	5.648486E-12	2.253234E-12	3.564400E-12	5.128725E-12	7.443568E-12
7.293799E+3	7.292905E-12	5.641766E-12	2.045441E-12	4.717061E-12	7.319229E-12	9.457084E-12
7.294999E+3	7.192089E-12	5.481580E-12	1.285402E-12	4.426935E-12	6.008624E-12	8.296582E-12
7.296199E+3	7.887159E-12	3.848364E-12	1.227153E-12	3.621529E-12	5.935812E-12	8.690884E-12
7.297399E+3	7.031904E-12	6.588874E-12	6.754660E-13	3.097286E-12	4.686255E-12	9.820022E-12
7.298599E+3	7.637359E-12	4.694097E-12	4.878366E-13	2.916378E-12	6.255622E-12	6.730576E-12
7.299799E+3	5.975018E-12	4.157532E-12	5.884844E-12	3.909414E-12	5.152249E-12	6.979255E-12
7.300999E+3	6.441011E-12	4.281872E-12	1.122976E-12	3.350446E-12	4.962379E-12	9.302501E-12
7.302199E+3	6.423088E-12	4.013030E-12	6.413007E-13	1.941265E-12	3.786755E-12	7.486135E-12
7.303399E+3	6.637042E-12	5.432853E-12	3.562719E-12	3.079363E-12	4.846441E-12	8.332988E-12
7.304599E+3	5.351080E-12	4.162573E-12	1.270279E-12	2.328285E-12	4.167614E-12	7.695048E-12
7.305799E+3	6.824111E-12	4.135689E-12	7.236336E-13	3.012713E-12	4.806114E-12	8.350910E-12
7.306999E+3	5.878683E-12	4.326119E-12	5.828274E-12	2.718107E-12	4.395570E-12	7.762818E-12
7.308198E+3	6.929408E-12	5.697775E-12	4.549594E-12	2.043201E-12	4.333400E-12	6.240499E-12
7.309398E+3	7.236896E-12	4.066798E-12	5.114163E-12	3.074322E-12	4.521590E-12	6.612958E-12
7.310598E+3	5.418851E-12	4.291954E-12	5.358922E-12	1.097772E-12	3.803557E-12	7.976212E-12
7.311798E+3	4.442057E-12	4.607283E-12	8.910999E-13	1.674663E-12	4.722661E-12	6.987657E-12
7.312998E+3	4.957338E-12	5.293951E-12	5.405969E-12	1.848850E-12	3.843323E-12	5.730819E-12
7.314198E+3	6.320032E-12	3.486547E-12	4.721541E-13	1.587289E-12	3.557679E-12	6.796667E-12
7.315398E+3	5.123125E-12	2.473908E-12	6.495900E-12	1.246196E-12	3.098406E-12	6.326193E-12
7.316598E+3	4.140170E-12	3.962062E-12	4.826837E-12	1.294923E-12	4.874445E-12	5.910048E-12
7.317798E+3	5.120324E-12	3.543676E-12	1.031682E-12	1.985512E-12	2.956704E-12	6.531746E-12
7.318998E+3	4.617365E-12	5.238502E-12	6.065752E-13	1.280361E-12	6.210815E-12	7.775141E-12
7.320198E+3	5.187534E-12	3.640572E-12	6.917086E-13	8.535740E-13	2.995911E-12	6.766422E-12
7.321398E+3	4.886767E-12	5.323636E-12	4.442617E-12	1.339170E-12	3.035117E-12	6.398444E-12
7.322598E+3	3.692100E-12	4.153612E-12	4.754026E-12	4.742824E-12	7.097995E-12	6.576553E-12
7.323798E+3	4.224743E-12	5.180813E-12	6.038308E-12	1.178425E-12	3.405335E-12	5.539829E-12
7.324998E+3	3.589044E-12	3.739147E-12	3.237868E-12	1.328529E-12	3.455183E-12	5.929650E-12
7.326197E+3	4.349083E-12	4.078560E-12	5.924050E-12	7.180327E-13	3.475346E-12	6.314431E-12
7.327397E+3	4.628567E-12	4.216902E-12	-3.013273E-13	3.097286E-13	3.043518E-12	5.735860E-12
7.328597E+3	4.010230E-12	4.425255E-12	4.097603E-12	8.166082E-13	2.501913E-12	5.287229E-12
7.329797E+3	3.715623E-12	3.216025E-12	4.354684E-12	4.358604E-12	2.595447E-12	7.176407E-12
7.330997E+3	2.817242E-12	3.726265E-12	4.010790E-12	6.138564E-13	3.074322E-12	4.906370E-12
7.332197E+3	4.425255E-12	3.585683E-12	6.726656E-13	7.628397E-13	3.652894E-12	5.597519E-12
7.333397E+3	3.096166E-12	4.786511E-12	4.172655E-12	1.741873E-13	5.478219E-12	5.920690E-12
7.334597E+3	3.493828E-12	2.949983E-12	5.255865E-12	5.472058E-13	5.437894E-12	4.172095E-12
7.335797E+3	4.128408E-12	3.573921E-12	4.379888E-12	1.119616E-12	2.573604E-12	6.271864E-12
7.336997E+3	2.648096E-12	3.136492E-12	2.105370E-12	4.710899E-12	2.464947E-12	5.658008E-12
7.338197E+3	4.898529E-12	4.794352E-12	4.078000E-12	6.995497E-13	6.289227E-12	4.644809E-12
7.339397E+3	3.730186E-12	4.113846E-12	5.398687E-12	1.080970E-12	5.290031E-12	5.412689E-12
7.340597E+3	4.564156E-12	3.208744E-12	4.014150E-12	6.418608E-13	3.422697E-12	5.302352E-12
7.341797E+3	2.811642E-12	3.074322E-12	4.564717E-13	3.102887E-13	2.121053E-12	4.704178E-12
7.342996E+3	2.598808E-12	3.072642E-12	4.161453E-13	-3.226106E-13	3.350446E-12	4.998784E-12
7.344196E+3	2.946062E-12	4.898529E-12	3.533035E-12	6.513822E-13	6.465655E-12	5.482701E-12
7.345396E+3	4.325559E-12	3.368369E-12	1.625935E-12	1.475272E-12	6.809549E-12	5.474859E-12
7.346596E+3	3.452942E-12	4.015830E-12	-1.314526E-12	4.818436E-12	3.515672E-12	5.268187E-12
7.347796E+3	3.441180E-12	3.880849E-12	-3.433339E-13	4.074640E-12	4.852042E-12	5.538149E-12
7.348996E+3	3.634410E-12	3.062561E-12	4.771949E-13	3.517352E-13	4.788192E-12	5.386365E-12
7.350196E+3	2.894534E-12	3.075443E-12	6.136884E-12	3.870768E-12	4.303715E-12	4.505907E-12
7.351396E+3	2.534958E-12	3.492708E-12	-6.844274E-13	1.786680E-13	4.960699E-12	5.489421E-12
7.352596E+3	3.422137E-12	3.475906E-12	2.030879E-12	-8.401319E-15	2.520396E-12	4.769709E-12
7.353796E+3	2.210667E-12	3.163937E-12	4.015830E-12	1.820846E-12	5.481021E-12	5.579595E-12
7.354996E+3	4.647049E-12	3.395813E-12	4.102644E-12	4.717620E-12	4.099283E-12	4.991504E-12
7.356196E+3	1.685305E-12	3.618728E-12	4.111605E-12	5.076637E-12	5.873082E-12	5.193695E-12
7.357396E+3	2.929260E-12	4.139610E-12	4.789872E-12	5.524147E-12	5.818753E-12	5.004385E-12
7.358596E+3	2.857008E-12	3.818679E-12	3.630490E-12	3.615928E-12	6.193452E-12	5.671450E-12
7.359796E+3	2.434702E-12	4.215782E-12	4.414053E-12	-2.856449E-14	4.124488E-12	4.334520E-12
7.360995E+3	2.337807E-12	3.275394E-12	5.347159E-12	4.815636E-12	5.506785E-12	5.258665E-12
7.362195E+3	1.767077E-12	3.516792E-12	4.807794E-12	3.570001E-12	6.350837E-12	4.256668E-12
7.363395E+3	2.251553E-12	2.701304E-12	4.694657E-12	4.197299E-12	5.175773E-12	5.669209E-12
7.364595E+3	2.819482E-12	4.355243E-12	3.536395E-12	3.595204E-12	4.789312E-12	4.480703E-12
7.365795E+3	1.604652E-12	2.970706E-12	4.875565E-12	5.728020E-12	5.482701E-12	4.993744E-12
7.366995E+3	2.368052E-12	3.464144E-12	3.890931E-12	2.626812E-13	5.266507E-12	3.772192E-12
7.368195E+3	2.635213E-12	3.018314E-12	4.798273E-12	4.403411E-12	6.135763E-12	4.027592E-12
7.369395E+3	1.986072E-12	2.677220E-12	5.873642E-12	-4.424694E-14	5.129845E-12	5.657448E-12
7.370595E+3	2.202266E-12	3.035117E-12	-2.335567E-13	-5.343238E-13	5.424452E-12	4.146891E-12
7.371795E+3	2.459346E-12	3.493268E-12	9.689522E-14	4.905250E-12	5.528068E-12	5.363402E-12
7.372995E+3	2.233631E-12	2.938781E-12	2.590967E-12	3.511751E-13	5.831635E-12	6.002462E-12
7.374195E+3	2.560162E-12	3.328602E-12	5.306273E-12	4.405651E-12	5.291711E-12	4.489665E-12
7.375395E+3	3.515112E-12	4.384928E-12	-7.057109E-14	3.909974E-12	4.071279E-12	4.637528E-12
7.376595E+3	1.675223E-12	3.063681E-12	3.900452E-12	4.095363E-12	4.711460E-12	3.903813E-12
7.377794E+3	2.799320E-12	3.175699E-12	-2.559602E-13	3.226107E-12	4.025352E-12	5.612641E-12
7.378994E+3	1.690345E-12	3.282115E-12	4.911411E-12	4.415173E-12	6.476296E-12	4.806114E-12
7.380194E+3	2.710265E-12	2.737710E-12	3.418777E-12	-4.911971E-13	6.032147E-12	6.055110E-12
7.381394E+3	2.476709E-12	3.452942E-12	4.852042E-12	-1.403580E-12	5.977259E-12	5.603679E-12
7.382594E+3	2.420700E-12	2.976307E-12	3.948620E-12	4.397250E-12	6.470696E-12	5.476539E-12
7.383794E+3	1.996153E-12	3.412616E-12	2.682821E-13	-3.074883E-13	5.914528E-12	6.601756E-12
7.384994E+3	1.631536E-12	3.181299E-12	4.758507E-12	-1.781080E-13	5.168492E-12	4.820677E-12
7.386194E+3	2.570243E-12	2.490711E-12	2.247073E-12	5.641205E-12	4.219702E-12	4.915892E-12
7.387394E+3	7.465972E-13	2.476709E-12	2.369172E-12	5.103521E-12	4.550155E-12	6.328994E-12
7.388594E+3	2.002314E-12	2.748912E-12	4.731623E-12	4.299235E-12	4.452139E-12	4.535032E-12
7.389794E+3	3.188021E-12	3.328602E-12	4.412372E-12	4.183857E-12	4.931014E-12	4.581519E-12
7.390994E+3	1.728991E-12	3.373409E-12	9.073424E-14	5.465898E-12	5.527508E-12	5.810352E-12
7.392194E+3	2.514235E-12	3.079923E-12	-1.450628E-12	-2.436382E-13	5.475979E-12	4.623526E-12
7.393394E+3	2.212907E-12	3.079363E-12	4.542313E-12	-1.943505E-13	5.774507E-12	4.242666E-12
7.394594E+3	1.199708E-12	2.481190E-12	4.678974E-12	-1.747474E-13	5.751543E-12	6.317231E-12
7.395793E+3	2.046001E-12	3.437260E-12	-1.478632E-13	-1.234434E-12	5.651847E-12	5.586317E-12
7.396993E+3	1.759796E-12	2.276757E-12	5.158970E-12	4.785391E-12	4.356364E-12	4.425815E-12
7.398193E+3	1.588409E-12	3.964302E-12	4.117206E-12	4.768028E-12	4.825718E-12	3.142653E-12
7.399393E+3	1.233314E-12	3.414296E-12	-1.529040E-13	3.501110E-12	1.881335E-12	4.702498E-12
7.400593E+3	2.560162E-12	3.498869E-12	-8.871793E-13	1.328529E-12	4.863243E-12	3.498309E-12
7.401793E+3	1.996713E-12	2.629053E-12	4.726022E-12	5.027909E-12	1.409741E-12	5.041911E-12
7.402993E+3	1.936224E-12	1.888056E-12	4.426935E-12	5.120884E-12	5.781787E-12	5.601999E-12
7.404193E+3	2.051042E-12	2.811081E-12	4.708099E-12	-4.407892E-13	5.701695E-12	5.933011E-12
7.405393E+3	1.464070E-12	3.266433E-12	4.661612E-12	4.310997E-12	6.604556E-12	5.546551E-12
7.406593E+3	2.632413E-12	3.180739E-12	-1.334129E-12	5.310194E-12	5.626644E-12	5.414370E-12
7.407793E+3	1.045124E-12	2.481750E-12	5.624963E-12	5.786828E-12	5.590237E-12	5.782348E-12
7.408993E+3	1.767077E-12	2.910777E-12	3.370049E-12	-1.359894E-12	4.387729E-12	3.939098E-12
7.410193E+3	2.107611E-12	3.164497E-12	3.968783E-12	3.347085E-12	4.240986E-12	5.780107E-12
7.411393E+3	1.334690E-12	3.608646E-12	-8.255695E-13	2.111531E-13	4.105445E-12	5.922370E-12
7.412592E+3	2.249313E-12	3.068162E-12	5.841717E-12	4.593281E-12	6.775383E-12	3.544237E-12
7.413792E+3	1.723390E-12	2.804921E-12	4.055597E-12	4.637528E-12	3.699941E-12	4.649850E-12
7.414992E+3	1.296043E-12	2.735469E-12	3.273154E-12	-1.271400E-13	6.528945E-12	6.218656E-12
7.416192E+3	1.222112E-12	2.014076E-12	3.767151E-12	2.789798E-12	5.353320E-12	4.314917E-12
7.417392E+3	9.751131E-13	3.098406E-12	5.437894E-12	-1.468551E-12	4.768028E-12	4.167614E-12
7.418592E+3	1.944625E-12	3.226107E-12	4.922613E-12	1.960308E-13	5.061515E-12	4.555756E-12
7.419792E+3	9.034218E-13	3.195302E-12	6.497020E-14	4.533912E-12	5.611521E-12	5.020068E-12
7.420992E+3	3.412056E-12	3.114649E-12	1.627055E-12	5.822674E-12	5.264826E-12	5.152249E-12
7.422192E+3	2.078486E-12	2.554001E-12	3.368369E-12	2.980788E-12	5.702815E-12	4.771949E-12
7.423392E+3	1.807404E-12	3.040717E-12	3.988946E-12	2.489031E-12	5.842837E-12	5.878123E-12
7.424592E+3	1.324048E-12	2.117692E-12	-1.134178E-12	5.067116E-12	4.161453E-12	5.101281E-12
7.425792E+3	1.593450E-12	2.205066E-12	2.121613E-12	3.355487E-12	5.220580E-12	4.951177E-12
7.426992E+3	1.785000E-12	3.056960E-12	5.412689E-12	4.042715E-12	4.949497E-12	3.759870E-12
7.428192E+3	1.653940E-12	2.884453E-12	-3.825400E-13	5.057034E-12	4.475102E-12	4.992624E-12
7.429392E+3	1.779399E-12	2.506954E-12	-1.781080E-13	5.269308E-12	4.957898E-12	7.093514E-12
0.000000E+0	0.000000E+0	0.000000E+0	0.000000E+0	0.000000E+0	0.000000E+0	0.000000E+0
0.000000E+0	0.000000E+0	0.000000E+0	0.000000E+0	0.000000E+0	0.000000E+0	0.000000E+0
0.000000E+0	0.000000E+0	0.000000E+0	0.000000E+0	0.000000E+0	0.000000E+0	0.000000E+0
0.000000E+0	0.000000E+0	0.000000E+0	0.000000E+0	0.000000E+0	0.000000E+0	0.000000E+0
0.000000E+0	0.000000E+0	0.000000E+0	0.000000E+0	0.000000E+0	0.000000E+0	0.000000E+0
0.000000E+0	0.000000E+0	0.000000E+0	0.000000E+0	0.000000E+0	0.000000E+0	0.000000E+0
0.000000E+0	0.000000E+0	0.000000E+0	0.000000E+0	0.000000E+0	0.000000E+0	0.000000E+0
0.000000E+0	0.000000E+0	0.000000E+0	0.000000E+0	0.000000E+0	0.000000E+0	0.000000E+0
0.000000E+0	0.000000E+0	0.000000E+0	0.000000E+0	0.000000E+0	0.000000E+0	0.000000E+0
0.000000E+0	0.000000E+0	0.000000E+0	0.000000E+0	0.000000E+0	0.000000E+0	0.000000E+0
0.000000E+0	0.000000E+0	0.000000E+0	0.000000E+0	0.000000E+0	0.000000E+0	0.000000E+0
0.000000E+0	0.000000E+0	0.000000E+0	0.000000E+0	0.000000E+0	0.000000E+0	0.000000E+0
0.000000E+0	0.000000E+0	0.000000E+0	0.000000E+0	0.000000E+0	0.000000E+0	0.000000E+0
0.000000E+0	0.000000E+0	0.000000E+0	0.000000E+0	0.000000E+0	0.000000E+0	0.000000E+0
0.000000E+0	0.000000E+0	0.000000E+0	0.000000E+0	0.000000E+0	0.000000E+0	0.000000E+0
0.000000E+0	0.000000E+0	0.000000E+0	0.000000E+0	0.000000E+0	0.000000E+0	0.000000E+0
0.000000E+0	0.000000E+0	0.000000E+0	0.000000E+0	0.000000E+0	0.000000E+0	0.000000E+0
0.000000E+0	0.000000E+0	0.000000E+0	0.000000E+0	0.000000E+0	0.000000E+0	0.000000E+0
0.000000E+0	0.000000E+0	0.000000E+0	0.000000E+0	0.000000E+0	0.000000E+0	0.000000E+0
0.000000E+0	0.000000E+0	0.000000E+0	0.000000E+0	0.000000E+0	0.000000E+0	0.000000E+0
0.000000E+0	0.000000E+0	0.000000E+0	0.000000E+0	0.000000E+0	0.000000E+0	0.000000E+0
0.000000E+0	0.000000E+0	0.000000E+0	0.000000E+0	0.000000E+0	0.000000E+0	0.000000E+0
0.000000E+0	0.000000E+0	0.000000E+0	0.000000E+0	0.000000E+0	0.000000E+0	0.000000E+0
0.000000E+0	0.000000E+0	0.000000E+0	0.000000E+0	0.000000E+0	0.000000E+0	0.000000E+0
0.000000E+0	0.000000E+0	0.000000E+0	0.000000E+0	0.000000E+0	0.000000E+0	0.000000E+0
0.000000E+0	0.000000E+0	0.000000E+0	0.000000E+0	0.000000E+0	0.000000E+0	0.000000E+0
0.000000E+0	0.000000E+0	0.000000E+0	0.000000E+0	0.000000E+0	0.000000E+0	0.000000E+0
0.000000E+0	0.000000E+0	0.000000E+0	0.000000E+0	0.000000E+0	0.000000E+0	0.000000E+0
0.000000E+0	0.000000E+0	0.000000E+0	0.000000E+0	0.000000E+0	0.000000E+0	0.000000E+0
0.000000E+0	0.000000E+0	0.000000E+0	0.000000E+0	0.000000E+0	0.000000E+0	0.000000E+0
0.000000E+0	0.000000E+0	0.000000E+0	0.000000E+0	0.000000E+0	0.000000E+0	0.000000E+0
0.000000E+0	0.000000E+0	0.000000E+0	0.000000E+0	0.000000E+0	0.000000E+0	0.000000E+0
0.000000E+0	0.000000E+0	0.000000E+0	0.000000E+0	0.000000E+0	0.000000E+0	0.000000E+0
0.000000E+0	0.000000E+0	0.000000E+0	0.000000E+0	0.000000E+0	0.000000E+0	0.000000E+0
0.000000E+0	0.000000E+0	0.000000E+0	0.000000E+0	0.000000E+0	0.000000E+0	0.000000E+0
0.000000E+0	0.000000E+0	0.000000E+0	0.000000E+0	0.000000E+0	0.000000E+0	0.000000E+0
0.000000E+0	0.000000E+0	0.000000E+0	0.000000E+0	0.000000E+0	0.000000E+0	0.000000E+0
0.000000E+0	0.000000E+0	0.000000E+0	0.000000E+0	0.000000E+0	0.000000E+0	0.000000E+0
0.000000E+0	0.000000E+0	0.000000E+0	0.000000E+0	0.000000E+0	0.000000E+0	0.000000E+0
0.000000E+0	0.000000E+0	0.000000E+0	0.000000E+0	0.000000E+0	0.000000E+0	0.000000E+0
0.000000E+0	0.000000E+0	0.000000E+0	0.000000E+0	0.000000E+0	0.000000E+0	0.000000E+0
0.000000E+0	0.000000E+0	0.000000E+0	0.000000E+0	0.000000E+0	0.000000E+0	0.000000E+0
0.000000E+0	0.000000E+0	0.000000E+0	0.000000E+0	0.000000E+0	0.000000E+0	0.000000E+0
0.000000E+0	0.000000E+0	0.000000E+0	0.000000E+0	0.000000E+0	0.000000E+0	0.000000E+0
0.000000E+0	0.000000E+0	0.000000E+0	0.000000E+0	0.000000E+0	0.000000E+0	0.000000E+0
0.000000E+0	0.000000E+0	0.000000E+0	0.000000E+0	0.000000E+0	0.000000E+0	0.000000E+0
0.000000E+0	0.000000E+0	0.000000E+0	0.000000E+0	0.000000E+0	0.000000E+0	0.000000E+0
0.000000E+0	0.000000E+0	0.000000E+0	0.000000E+0	0.000000E+0	0.000000E+0	0.000000E+0
0.000000E+0	0.000000E+0	0.000000E+0	0.000000E+0	0.000000E+0	0.000000E+0	0.000000E+0
0.000000E+0	0.000000E+0	0.000000E+0	0.000000E+0	0.000000E+0	0.000000E+0	0.000000E+0
0.000000E+0	0.000000E+0	0.000000E+0	0.000000E+0	0.000000E+0	0.000000E+0	0.000000E+0
0.000000E+0	0.000000E+0	0.000000E+0	0.000000E+0	0.000000E+0	0.000000E+0	0.000000E+0
0.000000E+0	0.000000E+0	0.000000E+0	0.000000E+0	0.000000E+0	0.000000E+0	0.000000E+0
0.000000E+0	0.000000E+0	0.000000E+0	0.000000E+0	0.000000E+0	0.000000E+0	0.000000E+0
0.000000E+0	0.000000E+0	0.000000E+0	0.000000E+0	0.000000E+0	0.000000E+0	0.000000E+0
0.000000E+0	0.000000E+0	0.000000E+0	0.000000E+0	0.000000E+0	0.000000E+0	0.000000E+0
0.000000E+0	0.000000E+0	0.000000E+0	0.000000E+0	0.000000E+0	0.000000E+0	0.000000E+0
0.000000E+0	0.000000E+0	0.000000E+0	0.000000E+0	0.000000E+0	0.000000E+0	0.000000E+0
0.000000E+0	0.000000E+0	0.000000E+0	0.000000E+0	0.000000E+0	0.000000E+0	0.000000E+0
0.000000E+0	0.000000E+0	0.000000E+0	0.000000E+0	0.000000E+0	0.000000E+0	0.000000E+0
0.000000E+0	0.000000E+0	0.000000E+0	0.000000E+0	0.000000E+0	0.000000E+0	0.000000E+0
0.000000E+0	0.000000E+0	0.000000E+0	0.000000E+0	0.000000E+0	0.000000E+0	0.000000E+0
0.000000E+0	0.000000E+0	0.000000E+0	0.000000E+0	0.000000E+0	0.000000E+0	0.000000E+0
0.000000E+0	0.000000E+0	0.000000E+0	0.000000E+0	0.000000E+0	0.000000E+0	0.000000E+0
0.000000E+0	0.000000E+0	0.000000E+0	0.000000E+0	0.000000E+0	0.000000E+0	0.000000E+0
0.000000E+0	0.000000E+0	0.000000E+0	0.000000E+0	0.000000E+0	0.000000E+0	0.000000E+0
0.000000E+0	0.000000E+0	0.000000E+0	0.000000E+0	0.000000E+0	0.000000E+0	0.000000E+0
0.000000E+0	0.000000E+0	0.000000E+0	0.000000E+0	0.000000E+0	0.000000E+0	0.000000E+0
0.000000E+0	0.000000E+0	0.000000E+0	0.000000E+0	0.000000E+0	0.000000E+0	0.000000E+0
0.000000E+0	0.000000E+0	0.000000E+0	0.000000E+0	0.000000E+0	0.000000E+0	0.000000E+0
0.000000E+0	0.000000E+0	0.000000E+0	0.000000E+0	0.000000E+0	0.000000E+0	0.000000E+0
0.000000E+0	0.000000E+0	0.000000E+0	0.000000E+0	0.000000E+0	0.000000E+0	0.000000E+0
0.000000E+0	0.000000E+0	0.000000E+0	0.000000E+0	0.000000E+0	0.000000E+0	0.000000E+0
0.000000E+0	0.000000E+0	0.000000E+0	0.000000E+0	0.000000E+0	0.000000E+0	0.000000E+0
0.000000E+0	0.000000E+0	0.000000E+0	0.000000E+0	0.000000E+0	0.000000E+0	0.000000E+0
0.000000E+0	0.000000E+0	0.000000E+0	0.000000E+0	0.000000E+0	0.000000E+0	0.000000E+0
0.000000E+0	0.000000E+0	0.000000E+0	0.000000E+0	0.000000E+0	0.000000E+0	0.000000E+0
0.000000E+0	0.000000E+0	0.000000E+0	0.000000E+0	0.000000E+0	0.000000E+0	0.000000E+0
0.000000E+0	0.000000E+0	0.000000E+0	0.000000E+0	0.000000E+0	0.000000E+0	0.000000E+0
0.000000E+0	0.000000E+0	0.000000E+0	0.000000E+0	0.000000E+0	0.000000E+0	0.000000E+0
0.000000E+0	0.000000E+0	0.000000E+0	0.000000E+0	0.000000E+0	0.000000E+0	0.000000E+0
0.000000E+0	0.000000E+0	0.000000E+0	0.000000E+0	0.000000E+0	0.000000E+0	0.000000E+0
0.000000E+0	0.000000E+0	0.000000E+0	0.000000E+0	0.000000E+0	0.000000E+0	0.000000E+0
0.000000E+0	0.000000E+0	0.000000E+0	0.000000E+0	0.000000E+0	0.000000E+0	0.000000E+0
0.000000E+0	0.000000E+0	0.000000E+0	0.000000E+0	0.000000E+0	0.000000E+0	0.000000E+0
0.000000E+0	0.000000E+0	0.000000E+0	0.000000E+0	0.000000E+0	0.000000E+0	0.000000E+0
0.000000E+0	0.000000E+0	0.000000E+0	0.000000E+0	0.000000E+0	0.000000E+0	0.000000E+0
0.000000E+0	0.000000E+0	0.000000E+0	0.000000E+0	0.000000E+0	0.000000E+0	0.000000E+0
0.000000E+0	0.000000E+0	0.000000E+0	0.000000E+0	0.000000E+0	0.000000E+0	0.000000E+0
0.000000E+0	0.000000E+0	0.000000E+0	0.000000E+0	0.000000E+0	0.000000E+0	0.000000E+0
0.000000E+0	0.000000E+0	0.000000E+0	0.000000E+0	0.000000E+0	0.000000E+0	0.000000E+0
0.000000E+0	0.000000E+0	0.000000E+0	0.000000E+0	0.000000E+0	0.000000E+0	0.000000E+0
0.000000E+0	0.000000E+0	0.000000E+0	0.000000E+0	0.000000E+0	0.000000E+0	0.000000E+0
0.000000E+0	0.000000E+0	0.000000E+0	0.000000E+0	0.000000E+0	0.000000E+0	0.000000E+0
0.000000E+0	0.000000E+0	0.000000E+0	0.000000E+0	0.000000E+0	0.000000E+0	0.000000E+0
0.000000E+0	0.000000E+0	0.000000E+0	0.000000E+0	0.000000E+0	0.000000E+0	0.000000E+0
0.000000E+0	0.000000E+0	0.000000E+0	0.000000E+0	0.000000E+0	0.000000E+0	0.000000E+0
0.000000E+0	0.000000E+0	0.000000E+0	0.000000E+0	0.000000E+0	0.000000E+0	0.000000E+0
0.000000E+0	0.000000E+0	0.000000E+0	0.000000E+0	0.000000E+0	0.000000E+0	0.000000E+0
0.000000E+0	0.000000E+0	0.000000E+0	0.000000E+0	0.000000E+0	0.000000E+0	0.000000E+0
0.000000E+0	0.000000E+0	0.000000E+0	0.000000E+0	0.000000E+0	0.000000E+0	0.000000E+0
0.000000E+0	0.000000E+0	0.000000E+0	0.000000E+0	0.000000E+0	0.000000E+0	0.000000E+0
0.000000E+0	0.000000E+0	0.000000E+0	0.000000E+0	0.000000E+0	0.000000E+0	0.000000E+0
0.000000E+0	0.000000E+0	0.000000E+0	0.000000E+0	0.000000E+0	0.000000E+0	0.000000E+0
0.000000E+0	0.000000E+0	0.000000E+0	0.000000E+0	0.000000E+0	0.000000E+0	0.000000E+0
0.000000E+0	0.000000E+0	0.000000E+0	0.000000E+0	0.000000E+0	0.000000E+0	0.000000E+0
0.000000E+0	0.000000E+0	0.000000E+0	0.000000E+0	0.000000E+0	0.000000E+0	0.000000E+0
0.000000E+0	0.000000E+0	0.000000E+0	0.000000E+0	0.000000E+0	0.000000E+0	0.000000E+0
0.000000E+0	0.000000E+0	0.000000E+0	0.000000E+0	0.000000E+0	0.000000E+0	0.000000E+0
0.000000E+0	0.000000E+0	0.000000E+0	0.000000E+0	0.000000E+0	0.000000E+0	0.000000E+0
0.000000E+0	0.000000E+0	0.000000E+0	0.000000E+0	0.000000E+0	0.000000E+0	0.000000E+0
0.000000E+0	0.000000E+0	0.000000E+0	0.000000E+0	0.000000E+0	0.000000E+0	0.000000E+0
0.000000E+0	0.000000E+0	0.000000E+0	0.000000E+0	0.000000E+0	0.000000E+0	0.000000E+0
0.000000E+0	0.000000E+0	0.000000E+0	0.000000E+0	0.000000E+0	0.000000E+0	0.000000E+0
0.000000E+0	0.000000E+0	0.000000E+0	0.000000E+0	0.000000E+0	0.000000E+0	0.000000E+0
0.000000E+0	0.000000E+0	0.000000E+0	0.000000E+0	0.000000E+0	0.000000E+0	0.000000E+0
0.000000E+0	0.000000E+0	0.000000E+0	0.000000E+0	0.000000E+0	0.000000E+0	0.000000E+0
0.000000E+0	0.000000E+0	0.000000E+0	0.000000E+0	0.000000E+0	0.000000E+0	0.000000E+0
0.000000E+0	0.000000E+0	0.000000E+0	0.000000E+0	0.000000E+0	0.000000E+0	0.000000E+0
0.000000E+0	0.000000E+0	0.000000E+0	0.000000E+0	0.000000E+0	0.000000E+0	0.000000E+0
0.000000E+0	0.000000E+0	0.000000E+0	0.000000E+0	0.000000E+0	0.000000E+0	0.000000E+0
0.000000E+0	0.000000E+0	0.000000E+0	0.000000E+0	0.000000E+0	0.000000E+0	0.000000E+0
0.000000E+0	0.000000E+0	0.000000E+0	0.000000E+0	0.000000E+0	0.000000E+0	0.000000E+0
0.000000E+0	0.000000E+0	0.000000E+0	0.000000E+0	0.000000E+0	0.000000E+0	0.000000E+0
0.000000E+0	0.000000E+0	0.000000E+0	0.000000E+0	0.000000E+0	0.000000E+0	0.000000E+0
0.000000E+0	0.000000E+0	0.000000E+0	0.000000E+0	0.000000E+0	0.000000E+0	0.000000E+0
0.000000E+0	0.000000E+0	0.000000E+0	0.000000E+0	0.000000E+0	0.000000E+0	0.000000E+0
0.000000E+0	0.000000E+0	0.000000E+0	0.000000E+0	0.000000E+0	0.000000E+0	0.000000E+0
0.000000E+0	0.000000E+0	0.000000E+0	0.000000E+0	0.000000E+0	0.000000E+0	0.000000E+0
0.000000E+0	0.000000E+0	0.000000E+0	0.000000E+0	0.000000E+0	0.000000E+0	0.000000E+0
0.000000E+0	0.000000E+0	0.000000E+0	0.000000E+0	0.000000E+0	0.000000E+0	0.000000E+0
0.000000E+0	0.000000E+0	0.000000E+0	0.000000E+0	0.000000E+0	0.000000E+0	0.000000E+0
0.000000E+0	0.000000E+0	0.000000E+0	0.000000E+0	0.000000E+0	0.000000E+0	0.000000E+0
0.000000E+0	0.000000E+0	0.000000E+0	0.000000E+0	0.000000E+0	0.000000E+0	0.000000E+0
0.000000E+0	0.000000E+0	0.000000E+0	0.000000E+0	0.000000E+0	0.000000E+0	0.000000E+0
0.000000E+0	0.000000E+0	0.000000E+0	0.000000E+0	0.000000E+0	0.000000E+0	0.000000E+0
0.000000E+0	0.000000E+0	0.000000E+0	0.000000E+0	0.000000E+0	0.000000E+0	0.000000E+0
0.000000E+0	0.000000E+0	0.000000E+0	0.000000E+0	0.000000E+0	0.000000E+0	0.000000E+0
0.000000E+0	0.000000E+0	0.000000E+0	0.000000E+0	0.000000E+0	0.000000E+0	0.000000E+0
0.000000E+0	0.000000E+0	0.000000E+0	0.000000E+0	0.000000E+0	0.000000E+0	0.000000E+0
0.000000E+0	0.000000E+0	0.000000E+0	0.000000E+0	0.000000E+0	0.000000E+0	0.000000E+0
0.000000E+0	0.000000E+0	0.000000E+0	0.000000E+0	0.000000E+0	0.000000E+0	0.000000E+0
0.000000E+0	0.000000E+0	0.000000E+0	0.000000E+0	0.000000E+0	0.000000E+0	0.000000E+0
0.000000E+0	0.000000E+0	0.000000E+0	0.000000E+0	0.000000E+0	0.000000E+0	0.000000E+0
0.000000E+0	0.000000E+0	0.000000E+0	0.000000E+0	0.000000E+0	0.000000E+0	0.000000E+0
0.000000E+0	0.000000E+0	0.000000E+0	0.000000E+0	0.000000E+0	0.000000E+0	0.000000E+0
0.000000E+0	0.000000E+0	0.000000E+0	0.000000E+0	0.000000E+0	0.000000E+0	0.000000E+0
0.000000E+0	0.000000E+0	0.000000E+0	0.000000E+0	0.000000E+0	0.000000E+0	0.000000E+0
0.000000E+0	0.000000E+0	0.000000E+0	0.000000E+0	0.000000E+0	0.000000E+0	0.000000E+0
0.000000E+0	0.000000E+0	0.000000E+0	0.000000E+0	0.000000E+0	0.000000E+0	0.000000E+0
0.000000E+0	0.000000E+0	0.000000E+0	0.000000E+0	0.000000E+0	0.000000E+0	0.000000E+0
0.000000E+0	0.000000E+0	0.000000E+0	0.000000E+0	0.000000E+0	0.000000E+0	0.000000E+0
0.000000E+0	0.000000E+0	0.000000E+0	0.000000E+0	0.000000E+0	0.000000E+0	0.000000E+0
0.000000E+0	0.000000E+0	0.000000E+0	0.000000E+0	0.000000E+0	0.000000E+0	0.000000E+0
0.000000E+0	0.000000E+0	0.000000E+0	0.000000E+0	0.000000E+0	0.000000E+0	0.000000E+0
0.000000E+0	0.000000E+0	0.000000E+0	0.000000E+0	0.000000E+0	0.000000E+0	0.000000E+0
0.000000E+0	0.000000E+0	0.000000E+0	0.000000E+0	0.000000E+0	0.000000E+0	0.000000E+0
0.000000E+0	0.000000E+0	0.000000E+0	0.000000E+0	0.000000E+0	0.000000E+0	0.000000E+0
0.000000E+0	0.000000E+0	0.000000E+0	0.000000E+0	0.000000E+0	0.000000E+0	0.000000E+0
0.000000E+0	0.000000E+0	0.000000E+0	0.000000E+0	0.000000E+0	0.000000E+0	0.000000E+0
0.000000E+0	0.000000E+0	0.000000E+0	0.000000E+0	0.000000E+0	0.000000E+0	0.000000E+0
0.000000E+0	0.000000E+0	0.000000E+0	0.000000E+0	0.000000E+0	0.000000E+0	0.000000E+0
0.000000E+0	0.000000E+0	0.000000E+0	0.000000E+0	0.000000E+0	0.000000E+0	0.000000E+0
0.000000E+0	0.000000E+0	0.000000E+0	0.000000E+0	0.000000E+0	0.000000E+0	0.000000E+0
0.000000E+0	0.000000E+0	0.000000E+0	0.000000E+0	0.000000E+0	0.000000E+0	0.000000E+0
0.000000E+0	0.000000E+0	0.000000E+0	0.000000E+0	0.000000E+0	0.000000E+0	0.000000E+0
0.000000E+0	0.000000E+0	0.000000E+0	0.000000E+0	0.000000E+0	0.000000E+0	0.000000E+0
0.000000E+0	0.000000E+0	0.000000E+0	0.000000E+0	0.000000E+0	0.000000E+0	0.000000E+0
0.000000E+0	0.000000E+0	0.000000E+0	0.000000E+0	0.000000E+0	0.000000E+0	0.000000E+0
0.000000E+0	0.000000E+0	0.000000E+0	0.000000E+0	0.000000E+0	0.000000E+0	0.000000E+0
0.000000E+0	0.000000E+0	0.000000E+0	0.000000E+0	0.000000E+0	0.000000E+0	0.000000E+0
0.000000E+0	0.000000E+0	0.000000E+0	0.000000E+0	0.000000E+0	0.000000E+0	0.000000E+0
0.000000E+0	0.000000E+0	0.000000E+0	0.000000E+0	0.000000E+0	0.000000E+0	0.000000E+0
0.000000E+0	0.000000E+0	0.000000E+0	0.000000E+0	0.000000E+0	0.000000E+0	0.000000E+0
0.000000E+0	0.000000E+0	0.000000E+0	0.000000E+0	0.000000E+0	0.000000E+0	0.000000E+0
0.000000E+0	0.000000E+0	0.000000E+0	0.000000E+0	0.000000E+0	0.000000E+0	0.000000E+0
0.000000E+0	0.000000E+0	0.000000E+0	0.000000E+0	0.000000E+0	0.000000E+0	0.000000E+0
0.000000E+0	0.000000E+0	0.000000E+0	0.000000E+0	0.000000E+0	0.000000E+0	0.000000E+0
0.000000E+0	0.000000E+0	0.000000E+0	0.000000E+0	0.000000E+0	0.000000E+0	0.000000E+0
0.000000E+0	0.000000E+0	0.000000E+0	0.000000E+0	0.000000E+0	0.000000E+0	0.000000E+0
0.000000E+0	0.000000E+0	0.000000E+0	0.000000E+0	0.000000E+0	0.000000E+0	0.000000E+0
0.000000E+0	0.000000E+0	0.000000E+0	0.000000E+0	0.000000E+0	0.000000E+0	0.000000E+0
0.000000E+0	0.000000E+0	0.000000E+0	0.000000E+0	0.000000E+0	0.000000E+0	0.000000E+0
0.000000E+0	0.000000E+0	0.000000E+0	0.000000E+0	0.000000E+0	0.000000E+0	0.000000E+0
0.000000E+0	0.000000E+0	0.000000E+0	0.000000E+0	0.000000E+0	0.000000E+0	0.000000E+0
0.000000E+0	0.000000E+0	0.000000E+0	0.000000E+0	0.000000E+0	0.000000E+0	0.000000E+0
0.000000E+0	0.000000E+0	0.000000E+0	0.000000E+0	0.000000E+0	0.000000E+0	0.000000E+0
0.000000E+0	0.000000E+0	0.000000E+0	0.000000E+0	0.000000E+0	0.000000E+0	0.000000E+0
0.000000E+0	0.000000E+0	0.000000E+0	0.000000E+0	0.000000E+0	0.000000E+0	0.000000E+0
0.000000E+0	0.000000E+0	0.000000E+0	0.000000E+0	0.000000E+0	0.000000E+0	0.000000E+0
0.000000E+0	0.000000E+0	0.000000E+0	0.000000E+0	0.000000E+0	0.000000E+0	0.000000E+0
0.000000E+0	0.000000E+0	0.000000E+0	0.000000E+0	0.000000E+0	0.000000E+0	0.000000E+0
0.000000E+0	0.000000E+0	0.000000E+0	0.000000E+0	0.000000E+0	0.000000E+0	0.000000E+0
0.000000E+0	0.000000E+0	0.000000E+0	0.000000E+0	0.000000E+0	0.000000E+0	0.000000E+0
0.000000E+0	0.000000E+0	0.000000E+0	0.000000E+0	0.000000E+0	0.000000E+0	0.000000E+0
0.000000E+0	0.000000E+0	0.000000E+0	0.000000E+0	0.000000E+0	0.000000E+0	0.000000E+0
0.000000E+0	0.000000E+0	0.000000E+0	0.000000E+0	0.000000E+0	0.000000E+0	0.000000E+0
0.000000E+0	0.000000E+0	0.000000E+0	0.000000E+0	0.000000E+0	0.000000E+0	0.000000E+0
0.000000E+0	0.000000E+0	0.000000E+0	0.000000E+0	0.000000E+0	0.000000E+0	0.000000E+0
0.000000E+0	0.000000E+0	0.000000E+0	0.000000E+0	0.000000E+0	0.000000E+0	0.000000E+0
