# Supplementary material for: An in vitro lung model to assess true shunt fraction by multiple inert gas elimination
Source: PLoS One. 2017 Sep 6;12(9):e0184212. doi: 10.1371/journal.pone.0184212 (PMC5587330; doi:10.1371/journal.pone.0184212)
Supplement: S1 Data — Data sets pertaining to MMIMS-MIGET derived IVLM shunt fractions with blood and saline as priming fluids. (ZIP) [file pone.0184212.s001.zip › IVLMData/Data_Blood/dataBernExpt04Set07_Dec14_2011.txt]

Bern	Wednesday, December 14, 2011
12:46 PM	Expt04	Set# 7

Sample Temperature (degC)	37.00
Samples Type:	all 3

Cardiac Output (ml/min)	2500.0
Minute Ventilation (ml/min)	2500.0
Description: T6_IVLM_141211
Comment: T6_IVLM_141211 40% shunt

solubility method: default
species: pig
solubilities: 
0.007200	0.07000	0.3970	1.260	10.90	378.0
smoothing: 40.0
weights: 
10.0	2.00	70.0	70.0	50.0	50.0


valve times:
8.984389E+3	9.465361E+3

8.948654E+3	-1.164423E-12	5.244103E-12	-4.508708E-13	-1.492074E-12	2.501353E-12	4.870525E-12
8.949854E+3	3.332523E-12	4.377647E-12	4.238745E-12	-1.289322E-12	4.662732E-12	5.297872E-12
8.951053E+3	5.286670E-12	9.762332E-13	5.272107E-12	2.829004E-12	4.719301E-12	4.722661E-12
8.952253E+3	3.221626E-12	1.013759E-13	5.603120E-12	2.500793E-12	3.683698E-12	4.340121E-12
8.953453E+3	-9.633512E-14	8.082069E-13	4.628006E-12	-1.184586E-12	4.692417E-12	5.356121E-12
8.954653E+3	-1.730112E-12	7.992454E-13	4.247147E-12	-1.671302E-12	1.485353E-12	3.548717E-12
8.955853E+3	4.904690E-12	4.596641E-12	4.934934E-12	5.253065E-12	-1.142579E-13	4.832999E-12
8.957053E+3	5.171852E-12	5.655768E-12	4.211861E-12	2.336687E-12	5.310194E-12	4.500306E-12
8.958253E+3	3.932377E-12	8.793381E-13	5.377404E-12	-1.139219E-12	2.463827E-12	3.758750E-12
8.959453E+3	3.594084E-12	4.559676E-12	4.995424E-12	3.088325E-12	3.473105E-12	4.670573E-12
8.960653E+3	3.511191E-12	6.592234E-13	-1.383977E-12	-2.006235E-12	4.900769E-12	4.945016E-12
8.961853E+3	-1.665702E-12	4.349643E-12	-5.432853E-14	-1.468551E-12	4.445978E-12	3.986146E-12
8.963053E+3	4.349643E-12	5.589677E-13	5.526948E-12	4.388849E-12	5.333157E-12	6.195692E-12
8.964253E+3	-1.324608E-12	4.063998E-12	4.994304E-12	-1.448387E-12	4.148571E-12	4.652650E-12
8.965453E+3	3.578402E-12	1.376696E-12	-4.049436E-13	-1.417023E-12	5.900527E-12	5.268747E-12
8.966653E+3	5.331477E-12	3.885330E-12	-1.329089E-12	-1.208670E-12	4.755146E-12	4.393890E-12
8.967853E+3	4.076880E-12	3.813639E-12	2.896775E-12	-8.098872E-13	3.377890E-12	4.369806E-12
8.969052E+3	4.220262E-12	6.995497E-13	-4.615124E-13	-1.969829E-12	1.720590E-12	4.014150E-12
8.970252E+3	3.608087E-12	3.452382E-12	3.460223E-12	5.315795E-12	5.133206E-12	5.211058E-12
8.971452E+3	3.566080E-12	2.313163E-13	3.887570E-12	-1.438306E-12	-1.343651E-12	4.331160E-12
8.972652E+3	1.478632E-13	5.540950E-12	-2.251554E-13	-1.396299E-12	2.429101E-12	4.054476E-12
8.973852E+3	3.612567E-12	1.417023E-12	4.877806E-12	2.514235E-12	5.170172E-12	4.273471E-12
8.975052E+3	3.832122E-12	6.183370E-13	-1.274760E-12	-1.773799E-12	5.351640E-12	4.055037E-12
8.976252E+3	3.681458E-12	6.160967E-12	4.333400E-12	-1.744674E-12	3.693220E-12	4.396690E-12
8.977452E+3	3.360528E-15	4.307076E-13	4.729382E-12	-1.164423E-12	4.753466E-12	4.622966E-12
8.978652E+3	-1.083770E-12	6.979815E-12	5.433973E-12	-1.902619E-12	9.073424E-13	6.239940E-12
8.979852E+3	3.260272E-12	1.013759E-13	-4.206260E-13	4.463901E-12	4.648730E-12	5.632244E-12
8.981052E+3	4.469502E-13	4.399491E-12	-2.559602E-13	4.592161E-12	4.446538E-12	4.589920E-12
8.982252E+3	1.560405E-12	3.304518E-13	3.817559E-12	1.985512E-12	4.100404E-12	4.293634E-12
8.983452E+3	4.192258E-12	-8.065266E-14	3.142653E-12	4.021991E-12	4.914771E-12	5.477660E-12
8.984657E+3	-2.710826E-13	3.668576E-13	5.000465E-12	2.971266E-12	4.607283E-12	5.521346E-12
8.985857E+3	-1.339170E-12	6.407966E-12	-1.448387E-12	4.285233E-12	5.046392E-13	4.952297E-12
8.987056E+3	-1.681944E-12	6.306590E-13	-1.134178E-12	4.416853E-12	4.509828E-12	4.438697E-12
8.988256E+3	4.559676E-12	4.908051E-12	3.839403E-12	1.450067E-12	3.701061E-12	6.103278E-12
8.989456E+3	-3.226106E-13	2.857008E-12	4.803314E-12	-1.710508E-12	5.255865E-12	4.665532E-12
8.990656E+3	4.510388E-12	2.217948E-13	-1.099453E-12	3.473665E-12	4.747305E-12	4.282992E-12
8.991856E+3	-1.591770E-12	7.465972E-13	-1.357653E-12	-1.263558E-12	3.209304E-12	4.839720E-12
8.993056E+3	-4.945576E-13	2.961185E-12	-1.124096E-12	-1.224352E-12	3.765471E-12	3.797956E-12
8.994256E+3	3.819240E-12	6.534546E-12	1.428224E-13	2.128894E-12	5.652968E-12	6.446612E-12
8.995456E+3	4.214101E-12	1.634112E-11	1.650579E-12	5.056474E-12	9.947162E-12	1.867221E-11
8.996656E+3	1.398539E-12	2.669995E-11	4.095923E-12	1.011799E-11	2.006291E-11	4.003285E-11
8.997856E+3	2.128894E-12	3.635810E-11	9.528775E-12	1.499915E-11	4.039018E-11	6.287211E-11
8.999056E+3	4.389969E-12	4.899705E-11	1.377928E-11	2.821443E-11	5.857904E-11	9.364669E-11
9.000256E+3	5.394207E-12	5.144240E-11	1.828295E-11	3.524185E-11	8.205232E-11	1.252597E-10
9.001456E+3	8.105032E-12	6.555605E-11	2.404738E-11	5.087727E-11	1.059199E-10	1.439801E-10
9.002656E+3	7.240257E-12	6.641130E-11	3.070962E-11	6.385674E-11	1.282428E-10	1.713556E-10
9.003855E+3	1.103037E-11	7.278230E-11	3.413232E-11	7.520581E-11	1.507342E-10	1.912706E-10
9.005055E+3	1.024681E-11	7.073966E-11	4.064334E-11	9.344506E-11	1.593036E-10	2.172251E-10
9.006255E+3	1.383529E-11	7.784438E-11	3.942347E-11	1.023409E-10	1.889496E-10	2.340647E-10
9.007455E+3	1.526520E-11	7.510387E-11	4.998393E-11	1.148074E-10	2.142387E-10	2.678912E-10
9.008655E+3	1.669734E-11	7.955657E-11	5.335454E-11	1.237800E-10	2.334598E-10	2.796379E-10
9.009855E+3	1.771222E-11	8.301063E-11	5.534453E-11	1.390368E-10	2.517164E-10	2.854410E-10
9.011055E+3	1.728151E-11	8.465337E-11	6.095885E-11	1.489128E-10	2.700391E-10	3.025432E-10
9.012255E+3	2.126598E-11	7.640439E-11	6.024082E-11	1.474471E-10	3.069814E-10	3.145370E-10
9.013455E+3	2.184679E-11	7.873716E-11	6.984521E-11	1.632757E-10	3.045623E-10	3.077549E-10
9.014655E+3	1.990216E-11	7.987582E-11	6.904204E-11	1.745497E-10	3.134717E-10	3.357811E-10
9.015855E+3	2.304650E-11	7.613387E-11	7.681718E-11	1.781729E-10	3.276425E-10	3.534950E-10
9.017055E+3	2.327501E-11	8.649494E-11	8.088790E-11	1.924518E-10	3.323130E-10	3.469476E-10
9.018255E+3	2.506786E-11	8.174091E-11	7.485631E-11	1.983395E-10	3.465354E-10	3.551243E-10
9.019455E+3	2.283702E-11	8.566994E-11	7.553345E-11	2.270686E-10	3.736604E-10	3.657565E-10
9.020655E+3	2.582509E-11	8.837740E-11	7.996487E-11	2.091021E-10	3.755333E-10	3.742709E-10
9.021854E+3	2.831413E-11	8.377739E-11	7.819387E-11	2.172407E-10	3.822045E-10	3.776286E-10
9.023054E+3	2.830012E-11	7.863579E-11	8.948468E-11	2.267818E-10	3.853528E-10	3.846745E-10
9.024254E+3	2.887029E-11	8.611912E-11	8.769744E-11	2.370483E-10	3.948043E-10	3.980859E-10
9.025454E+3	3.353246E-11	8.024603E-11	8.627314E-11	2.345357E-10	4.177875E-10	4.075973E-10
9.026654E+3	2.931052E-11	7.844424E-11	8.922144E-11	2.521303E-10	4.217418E-10	4.109724E-10
9.027854E+3	2.788734E-11	8.642212E-11	8.972105E-11	2.480926E-10	4.266240E-10	4.263731E-10
9.029054E+3	3.097902E-11	8.294006E-11	8.399134E-11	2.708395E-10	4.399838E-10	4.290049E-10
9.030254E+3	3.256239E-11	8.025219E-11	9.141755E-11	2.629310E-10	4.360856E-10	4.316138E-10
9.031454E+3	3.320986E-11	7.918131E-11	8.207977E-11	2.537938E-10	4.444432E-10	4.291276E-10
9.032654E+3	3.371113E-11	7.736550E-11	9.080034E-11	2.623950E-10	4.514152E-10	4.284925E-10
9.033854E+3	3.942851E-11	8.495750E-11	9.416479E-11	2.754770E-10	4.615141E-10	4.498637E-10
9.035054E+3	3.711255E-11	8.305712E-11	9.634744E-11	2.660272E-10	4.626108E-10	4.567730E-10
9.036254E+3	3.839403E-11	8.643389E-11	9.363662E-11	2.567785E-10	4.775506E-10	4.503409E-10
9.037454E+3	3.995835E-11	8.666633E-11	9.348035E-11	2.739155E-10	4.629698E-10	4.571947E-10
9.038653E+3	3.618112E-11	8.220523E-11	9.175081E-11	2.850041E-10	4.815955E-10	4.672035E-10
9.039853E+3	3.543004E-11	8.358080E-11	9.248283E-11	2.983045E-10	4.708592E-10	4.637276E-10
9.041053E+3	4.360229E-11	8.610063E-11	8.867424E-11	2.667139E-10	5.020040E-10	4.786204E-10
9.042253E+3	3.811566E-11	8.149391E-11	9.544850E-11	2.745792E-10	4.859385E-10	4.837967E-10
9.043453E+3	4.190074E-11	8.389781E-11	9.210198E-11	2.851385E-10	4.949480E-10	4.906320E-10
9.044653E+3	3.943915E-11	7.830477E-11	9.532360E-11	2.951831E-10	5.110057E-10	4.719889E-10
9.045853E+3	3.826689E-11	8.538821E-11	9.157325E-11	2.880118E-10	4.885429E-10	4.871762E-10
9.047053E+3	3.946940E-11	7.926981E-11	9.266263E-11	3.102966E-10	5.008771E-10	4.798486E-10
9.048253E+3	4.395010E-11	8.414312E-11	1.009402E-10	3.058399E-10	5.052054E-10	5.054323E-10
9.049453E+3	4.216566E-11	8.781282E-11	9.456692E-11	3.005286E-10	5.192048E-10	4.832337E-10
9.050653E+3	4.469445E-11	8.246734E-11	1.001230E-10	2.881204E-10	5.186649E-10	4.963248E-10
9.051853E+3	4.350483E-11	8.268073E-11	9.318687E-11	3.068722E-10	5.236240E-10	4.948136E-10
9.053053E+3	4.348187E-11	8.571530E-11	9.943914E-11	3.070626E-10	5.406909E-10	5.069103E-10
9.054253E+3	4.356140E-11	8.528011E-11	9.651323E-11	2.994913E-10	5.449969E-10	4.955143E-10
9.055453E+3	4.377927E-11	8.053336E-11	1.053553E-10	3.032591E-10	5.082322E-10	5.162061E-10
9.056652E+3	3.933498E-11	7.910850E-11	9.917197E-11	2.978968E-10	5.314338E-10	5.130680E-10
9.057852E+3	4.464741E-11	7.900208E-11	1.026372E-10	3.114145E-10	5.353147E-10	5.127229E-10
9.059052E+3	4.449171E-11	8.347607E-11	1.057788E-10	2.986831E-10	5.538486E-10	5.259948E-10
9.060252E+3	4.475326E-11	7.880437E-11	9.999642E-11	3.107217E-10	5.241633E-10	5.160813E-10
9.061452E+3	4.655899E-11	8.330132E-11	1.014857E-10	2.965285E-10	5.479094E-10	5.207865E-10
9.062652E+3	4.860667E-11	8.412297E-11	1.034079E-10	3.213236E-10	5.433760E-10	5.284239E-10
9.063852E+3	4.631591E-11	8.474466E-11	9.900786E-11	3.013592E-10	5.378104E-10	5.372257E-10
9.065052E+3	4.684911E-11	8.140934E-11	9.837608E-11	3.153905E-10	5.366096E-10	5.251390E-10
9.066252E+3	4.988311E-11	8.022476E-11	9.490634E-11	3.022408E-10	5.612412E-10	5.132377E-10
9.067452E+3	4.825718E-11	7.843248E-11	9.552131E-11	3.019171E-10	5.736650E-10	5.125751E-10
9.068652E+3	5.175044E-11	7.959410E-11	1.000799E-10	3.169482E-10	5.511192E-10	5.221033E-10
9.069852E+3	4.567517E-11	8.619921E-11	9.364950E-11	3.060141E-10	5.543913E-10	5.201486E-10
9.071052E+3	4.536096E-11	8.585867E-11	1.036997E-10	3.263806E-10	5.502746E-10	5.276930E-10
9.072252E+3	4.600002E-11	8.028244E-11	9.897034E-11	3.123022E-10	5.517247E-10	5.047373E-10
9.073451E+3	5.224108E-11	8.164121E-11	9.651771E-11	3.158851E-10	5.506325E-10	5.230622E-10
9.074651E+3	4.826838E-11	8.678842E-11	9.940160E-11	3.285386E-10	5.665401E-10	5.206656E-10
9.075851E+3	4.957338E-11	8.168827E-11	1.019713E-10	3.195139E-10	5.646683E-10	5.200148E-10
9.077051E+3	5.044040E-11	8.316466E-11	1.086425E-10	3.231903E-10	5.730472E-10	5.366023E-10
9.078251E+3	4.699026E-11	8.694469E-11	9.692657E-11	3.208811E-10	5.745667E-10	5.385884E-10
9.079451E+3	5.115451E-11	8.383116E-11	1.034751E-10	2.996487E-10	5.681454E-10	5.486185E-10
9.080651E+3	5.051657E-11	8.398350E-11	9.486881E-11	3.120524E-10	5.745567E-10	5.378032E-10
9.081851E+3	5.296583E-11	8.337469E-11	9.906107E-11	2.973893E-10	5.684870E-10	5.512391E-10
9.083051E+3	5.397623E-11	8.791812E-11	1.014336E-10	3.165953E-10	5.831770E-10	5.500114E-10
9.084251E+3	5.628043E-11	8.520841E-11	9.717973E-11	3.177424E-10	5.797722E-10	5.399388E-10
9.085451E+3	5.231277E-11	8.305655E-11	1.047723E-10	3.137551E-10	5.962600E-10	5.531977E-10
9.086651E+3	5.131750E-11	8.405127E-11	1.056936E-10	3.278239E-10	5.811668E-10	5.499369E-10
9.087851E+3	5.178293E-11	8.730427E-11	1.023107E-10	3.250213E-10	5.663906E-10	5.539427E-10
9.089051E+3	5.233854E-11	7.833222E-11	9.824334E-11	3.187242E-10	5.723679E-10	5.489550E-10
9.090251E+3	4.882174E-11	7.377702E-11	9.564957E-11	3.193991E-10	5.762515E-10	5.444464E-10
9.091450E+3	5.136006E-11	7.093345E-11	9.656533E-11	3.138274E-10	5.836788E-10	5.621608E-10
9.092650E+3	4.809811E-11	7.308083E-11	1.042424E-10	3.208951E-10	5.809899E-10	5.450434E-10
9.093850E+3	4.492857E-11	7.706306E-11	1.027364E-10	3.161601E-10	5.880575E-10	5.592780E-10
9.095050E+3	4.735039E-11	7.943782E-11	1.015087E-10	3.162520E-10	5.826740E-10	5.601512E-10
9.096250E+3	5.190503E-11	8.552318E-11	9.907619E-11	3.317406E-10	5.839225E-10	5.541140E-10
9.097450E+3	4.919981E-11	8.618913E-11	9.802322E-11	3.264394E-10	5.902207E-10	5.606973E-10
9.098650E+3	4.626886E-11	8.090469E-11	9.872334E-11	3.153861E-10	6.017383E-10	5.626615E-10
9.099850E+3	4.670965E-11	8.123515E-11	9.868861E-11	3.164760E-10	5.892209E-10	5.549351E-10
9.101050E+3	5.458281E-11	8.700014E-11	1.005447E-10	3.194971E-10	5.862065E-10	5.799296E-10
9.102250E+3	4.934599E-11	8.058433E-11	9.912212E-11	3.044313E-10	5.926963E-10	5.690460E-10
9.103450E+3	5.100609E-11	8.239621E-11	9.861860E-11	3.100423E-10	5.879590E-10	5.729369E-10
9.104650E+3	4.788248E-11	8.609895E-11	9.920446E-11	3.304222E-10	5.883292E-10	5.587504E-10
9.105850E+3	5.046056E-11	8.081957E-11	1.004730E-10	3.181378E-10	6.067993E-10	5.718554E-10
9.107050E+3	4.955266E-11	7.990830E-11	9.727608E-11	3.046481E-10	5.947747E-10	5.445052E-10
9.108250E+3	4.852994E-11	8.789628E-11	1.031391E-10	3.162161E-10	5.857904E-10	5.542887E-10
9.109449E+3	5.341671E-11	8.411345E-11	1.011905E-10	3.177160E-10	6.000788E-10	5.657885E-10
9.110649E+3	4.844537E-11	8.240238E-11	9.529056E-11	3.099274E-10	6.018442E-10	5.633230E-10
9.111849E+3	5.062298E-11	8.995348E-11	1.053105E-10	3.134543E-10	5.859231E-10	5.623496E-10
9.113049E+3	5.088231E-11	8.249870E-11	9.421463E-11	3.230246E-10	5.968179E-10	5.626923E-10
9.114249E+3	5.100217E-11	8.478779E-11	9.944136E-11	3.317205E-10	5.948425E-10	5.707839E-10
9.115449E+3	5.323972E-11	9.033659E-11	1.005347E-10	3.019215E-10	5.891117E-10	5.839639E-10
9.116649E+3	5.285998E-11	8.520001E-11	9.951026E-11	3.187242E-10	6.049863E-10	5.657011E-10
9.117849E+3	5.493174E-11	8.681027E-11	9.943017E-11	3.225065E-10	5.845756E-10	5.655840E-10
9.119049E+3	5.308513E-11	8.994788E-11	1.036891E-10	3.146098E-10	6.117639E-10	5.792665E-10
9.120249E+3	5.462202E-11	8.112089E-11	9.969062E-11	3.316185E-10	6.036062E-10	5.524579E-10
9.121449E+3	5.390062E-11	8.674530E-11	1.020133E-10	3.092453E-10	5.976888E-10	5.814990E-10
9.122649E+3	5.168379E-11	8.305880E-11	1.014185E-10	3.266237E-10	6.149222E-10	5.633611E-10
9.123849E+3	5.176556E-11	8.860311E-11	9.930079E-11	3.222124E-10	5.993647E-10	5.727134E-10
9.125049E+3	5.290199E-11	8.676435E-11	1.033256E-10	3.294129E-10	6.205399E-10	5.634641E-10
9.126248E+3	4.994640E-11	9.095324E-11	9.855643E-11	3.306334E-10	5.935504E-10	5.641301E-10
9.127448E+3	5.142391E-11	8.049696E-11	1.028719E-10	3.123336E-10	6.049566E-10	5.686343E-10
9.128648E+3	5.265554E-11	8.421202E-11	1.049633E-10	3.124433E-10	5.933465E-10	5.779979E-10
9.129848E+3	5.305545E-11	8.915031E-11	1.010376E-10	3.314578E-10	6.183219E-10	5.755211E-10
9.131048E+3	5.612977E-11	8.582395E-11	1.015652E-10	3.273238E-10	5.995433E-10	5.651052E-10
9.132248E+3	5.434645E-11	8.529747E-11	1.028982E-10	3.414178E-10	6.081580E-10	5.970907E-10
9.133448E+3	5.509641E-11	8.631738E-11	1.007503E-10	3.188233E-10	6.147206E-10	5.722799E-10
9.134648E+3	5.374212E-11	8.658847E-11	1.050047E-10	3.171263E-10	6.183438E-10	5.736734E-10
9.135848E+3	5.301176E-11	8.909095E-11	1.054394E-10	3.270253E-10	6.101195E-10	5.751856E-10
9.137048E+3	5.289639E-11	8.538877E-11	1.029733E-10	3.104343E-10	6.261004E-10	5.764772E-10
9.138248E+3	5.291207E-11	8.805479E-11	9.889137E-11	3.365742E-10	6.103832E-10	5.802942E-10
9.139448E+3	5.641877E-11	8.616784E-11	1.016812E-10	3.121123E-10	6.114486E-10	5.875428E-10
9.140648E+3	5.686012E-11	8.667025E-11	1.020654E-10	3.196573E-10	6.175367E-10	5.891632E-10
9.141848E+3	5.364970E-11	8.873361E-11	9.768326E-11	3.091691E-10	6.178380E-10	5.841678E-10
9.143048E+3	5.625187E-11	8.542797E-11	1.058628E-10	3.200029E-10	6.208625E-10	5.648655E-10
9.144247E+3	5.374212E-11	8.862774E-11	1.070754E-10	3.102926E-10	6.111567E-10	5.923551E-10
9.145447E+3	5.622835E-11	8.790131E-11	1.054858E-10	3.179216E-10	6.155422E-10	5.839443E-10
9.146647E+3	5.839869E-11	8.569569E-11	1.018251E-10	3.141214E-10	6.089466E-10	6.069337E-10
9.147847E+3	5.726619E-11	8.959671E-11	9.691313E-11	3.167028E-10	6.194987E-10	5.793734E-10
9.149047E+3	5.577915E-11	8.311257E-11	1.057368E-10	3.269787E-10	6.239889E-10	6.023533E-10
9.150247E+3	5.210442E-11	8.670889E-11	1.044161E-10	3.238316E-10	5.987233E-10	6.027465E-10
9.151447E+3	5.176781E-11	8.364521E-11	1.117588E-10	3.284955E-10	6.169962E-10	5.739187E-10
9.152647E+3	5.320611E-11	8.513056E-11	1.011435E-10	3.244573E-10	6.262707E-10	5.713485E-10
9.153847E+3	5.578532E-11	9.522111E-11	1.038453E-10	3.297367E-10	6.273668E-10	5.891235E-10
9.155047E+3	5.484549E-11	8.009537E-11	1.039826E-10	3.350743E-10	6.207992E-10	5.766189E-10
9.156247E+3	5.690437E-11	8.448309E-11	1.040184E-10	3.195173E-10	6.187381E-10	5.776624E-10
9.157447E+3	5.906127E-11	8.530306E-11	1.024877E-10	3.328356E-10	6.151630E-10	5.805905E-10
9.158647E+3	5.562289E-11	8.278995E-11	1.023057E-10	3.307034E-10	6.261430E-10	5.896863E-10
9.159847E+3	5.685060E-11	8.292605E-11	1.041607E-10	3.159641E-10	6.094087E-10	5.733604E-10
9.161046E+3	5.619586E-11	8.881427E-11	9.802267E-11	3.244175E-10	6.265289E-10	5.876084E-10
9.162246E+3	5.417899E-11	8.602279E-11	9.974158E-11	3.233063E-10	6.127888E-10	5.957263E-10
9.163446E+3	5.632021E-11	8.097079E-11	1.043489E-10	3.225350E-10	6.154425E-10	5.798719E-10
9.164646E+3	6.001005E-11	9.006157E-11	9.919997E-11	3.221603E-10	6.189935E-10	6.044284E-10
9.165846E+3	5.779884E-11	8.932675E-11	9.625056E-11	3.326346E-10	6.299729E-10	5.978261E-10
9.167046E+3	5.734404E-11	8.337581E-11	1.046944E-10	3.244841E-10	6.142350E-10	5.936730E-10
9.168246E+3	5.519890E-11	8.800605E-11	1.062330E-10	3.197984E-10	6.155741E-10	5.972806E-10
9.169446E+3	5.616506E-11	8.809006E-11	1.009654E-10	3.290029E-10	6.217592E-10	5.926307E-10
9.170646E+3	5.543134E-11	8.700966E-11	1.008774E-10	3.298974E-10	6.139370E-10	6.073621E-10
9.171846E+3	5.652687E-11	8.527731E-11	1.047689E-10	3.189034E-10	6.122377E-10	6.146103E-10
9.173046E+3	5.569962E-11	8.348839E-11	1.013978E-10	3.316790E-10	6.146422E-10	5.938579E-10
9.174246E+3	5.675035E-11	8.689820E-11	9.828647E-11	3.142284E-10	6.185118E-10	6.232602E-10
9.175446E+3	5.420979E-11	8.593484E-11	1.084213E-10	3.368268E-10	6.421985E-10	6.000273E-10
9.176646E+3	5.625691E-11	8.871289E-11	1.106997E-10	3.260485E-10	6.300854E-10	6.056735E-10
9.177846E+3	5.848214E-11	8.525322E-11	9.704083E-11	3.309100E-10	6.166540E-10	6.008573E-10
9.179045E+3	5.634485E-11	8.671673E-11	1.013961E-10	3.255085E-10	6.196471E-10	5.963418E-10
9.180245E+3	5.356177E-11	8.577915E-11	1.053397E-10	3.306961E-10	6.327056E-10	6.014084E-10
9.181445E+3	5.485501E-11	8.540276E-11	1.014650E-10	3.304093E-10	6.388290E-10	6.060045E-10
9.182645E+3	5.502640E-11	8.836899E-11	1.047028E-10	3.337693E-10	6.143476E-10	5.937739E-10
9.183845E+3	5.772210E-11	7.875340E-11	1.138480E-10	3.286126E-10	6.390682E-10	5.888255E-10
9.185045E+3	5.611241E-11	9.065303E-11	1.013781E-10	3.304216E-10	6.383876E-10	6.137180E-10
9.186245E+3	5.717378E-11	9.238650E-11	1.045292E-10	3.305886E-10	6.086587E-10	6.038801E-10
9.187445E+3	5.978827E-11	8.391237E-11	1.030147E-10	3.342806E-10	6.338940E-10	6.005548E-10
9.188645E+3	5.663105E-11	8.821833E-11	1.052260E-10	3.241212E-10	6.360795E-10	5.980983E-10
9.189845E+3	5.734236E-11	8.869889E-11	9.520263E-11	3.317720E-10	6.240478E-10	5.973769E-10
9.191045E+3	5.606648E-11	8.963927E-11	1.063736E-10	3.250179E-10	6.350070E-10	5.931678E-10
9.192245E+3	6.318520E-11	8.599198E-11	1.017932E-10	3.320896E-10	6.672675E-10	5.928408E-10
9.193445E+3	5.679516E-11	8.851574E-11	1.072927E-10	3.330434E-10	6.186423E-10	6.020312E-10
9.194645E+3	5.361722E-11	8.420026E-11	1.125558E-10	3.400310E-10	6.382314E-10	6.054909E-10
9.195844E+3	5.844461E-11	8.726450E-11	1.012611E-10	3.264904E-10	6.433293E-10	5.923848E-10
9.197044E+3	5.824242E-11	9.501331E-11	1.123469E-10	3.437495E-10	6.314594E-10	6.009396E-10
9.198244E+3	5.840653E-11	9.216695E-11	1.119946E-10	3.394161E-10	6.243642E-10	5.886384E-10
9.199444E+3	5.968689E-11	8.772769E-11	1.078309E-10	3.487477E-10	6.228883E-10	6.092726E-10
9.200644E+3	6.049006E-11	9.147244E-11	1.030041E-10	3.392985E-10	6.369516E-10	6.070614E-10
9.201844E+3	6.578961E-11	9.294827E-11	1.127154E-10	3.412028E-10	6.273774E-10	6.056852E-10
9.203044E+3	5.915313E-11	1.003481E-10	1.080174E-10	3.500107E-10	6.294106E-10	6.148774E-10
9.204244E+3	5.982243E-11	9.263126E-11	1.072686E-10	3.318247E-10	6.522840E-10	6.090687E-10
9.205444E+3	6.258086E-11	9.937248E-11	1.016789E-10	3.497183E-10	6.422343E-10	6.052976E-10
9.206644E+3	6.107087E-11	9.362822E-11	1.107199E-10	3.346240E-10	6.483970E-10	5.976676E-10
9.207844E+3	6.272816E-11	9.062334E-11	1.085893E-10	3.622072E-10	6.319562E-10	5.986415E-10
9.209044E+3	6.304741E-11	1.023499E-10	1.085277E-10	3.465264E-10	6.391981E-10	6.134957E-10
9.210244E+3	6.192108E-11	9.708396E-11	1.151810E-10	3.430611E-10	6.490388E-10	5.902834E-10
9.211444E+3	6.016632E-11	1.021264E-10	1.144019E-10	3.534709E-10	6.613927E-10	6.080158E-10
9.212644E+3	6.368535E-11	1.017176E-10	1.105496E-10	3.426041E-10	6.368469E-10	6.156173E-10
9.213843E+3	6.134195E-11	1.069930E-10	1.150129E-10	3.557690E-10	6.355704E-10	6.088094E-10
9.215043E+3	6.324793E-11	1.114396E-10	1.135634E-10	3.529758E-10	6.305352E-10	6.191229E-10
9.216243E+3	6.354198E-11	1.101855E-10	1.082952E-10	3.430936E-10	6.360532E-10	6.297887E-10
9.217443E+3	6.378841E-11	1.025196E-10	1.099116E-10	3.540641E-10	6.555398E-10	6.053912E-10
9.218643E+3	6.298916E-11	1.113673E-10	1.183511E-10	3.541279E-10	6.626277E-10	5.926766E-10
9.219843E+3	6.836322E-11	1.091236E-10	1.201669E-10	3.610809E-10	6.449776E-10	6.184211E-10
9.221043E+3	6.425049E-11	1.134060E-10	1.130750E-10	3.507254E-10	6.633463E-10	6.087746E-10
9.222243E+3	6.928064E-11	1.053682E-10	1.145716E-10	3.555937E-10	6.402197E-10	5.992554E-10
9.223443E+3	6.802155E-11	1.077637E-10	1.113684E-10	3.590740E-10	6.385747E-10	6.268789E-10
9.224643E+3	6.708901E-11	1.171317E-10	1.273645E-10	3.434342E-10	6.624569E-10	6.002770E-10
9.225843E+3	6.796219E-11	1.121374E-10	1.146539E-10	3.634304E-10	6.397133E-10	6.085479E-10
9.227043E+3	7.061589E-11	1.158318E-10	1.127871E-10	3.719068E-10	6.755848E-10	6.207734E-10
9.228243E+3	6.344396E-11	1.142036E-10	1.236545E-10	3.519805E-10	6.528301E-10	6.142271E-10
9.229443E+3	6.958364E-11	1.190820E-10	1.286359E-10	3.724058E-10	6.521501E-10	6.088016E-10
9.230643E+3	7.161508E-11	1.273836E-10	1.235274E-10	3.587375E-10	6.555258E-10	6.266068E-10
9.231842E+3	7.340344E-11	1.234658E-10	1.262461E-10	3.734369E-10	6.617714E-10	6.102953E-10
9.233042E+3	6.961220E-11	1.266807E-10	1.286001E-10	3.729771E-10	6.613927E-10	6.186524E-10
9.234242E+3	6.228346E-11	1.275158E-10	1.232585E-10	3.716727E-10	6.571091E-10	6.246537E-10
9.235442E+3	7.243673E-11	1.226374E-10	1.283811E-10	3.780151E-10	6.780032E-10	6.174106E-10
9.236642E+3	7.190745E-11	1.195944E-10	1.280966E-10	3.870706E-10	6.625755E-10	6.088554E-10
9.237842E+3	7.239416E-11	1.296206E-10	1.247344E-10	3.604088E-10	6.762580E-10	6.143268E-10
9.239042E+3	7.250618E-11	1.213923E-10	1.295220E-10	3.839319E-10	6.591428E-10	6.143969E-10
9.240242E+3	7.649961E-11	1.265787E-10	1.311726E-10	3.804873E-10	6.730957E-10	6.127177E-10
9.241442E+3	7.480590E-11	1.268790E-10	1.258215E-10	3.723392E-10	6.861218E-10	6.313451E-10
9.242642E+3	7.224966E-11	1.300121E-10	1.270279E-10	3.997347E-10	6.607436E-10	6.219283E-10
9.243842E+3	8.013010E-11	1.377811E-10	1.320262E-10	3.672609E-10	6.776997E-10	6.320267E-10
9.245042E+3	7.294585E-11	1.242034E-10	1.337294E-10	3.770702E-10	6.742165E-10	6.237240E-10
9.246242E+3	7.446481E-11	1.188658E-10	1.257929E-10	3.854962E-10	6.599276E-10	6.222493E-10
9.247442E+3	8.206633E-11	1.417246E-10	1.321802E-10	3.806346E-10	6.624703E-10	6.300021E-10
9.248641E+3	8.044375E-11	1.379054E-10	1.299113E-10	3.938773E-10	6.882585E-10	6.278294E-10
9.249841E+3	7.899032E-11	1.275371E-10	1.338991E-10	3.896268E-10	6.641965E-10	6.179708E-10
9.251041E+3	7.523381E-11	1.338756E-10	1.270935E-10	4.044804E-10	6.683972E-10	6.347953E-10
9.252241E+3	8.073555E-11	1.389399E-10	1.316868E-10	3.886120E-10	6.842857E-10	6.199753E-10
9.253441E+3	8.087502E-11	1.310090E-10	1.405944E-10	4.002551E-10	6.762356E-10	6.247971E-10
9.254641E+3	8.210777E-11	1.445833E-10	1.306948E-10	4.054320E-10	6.766803E-10	6.171514E-10
9.255841E+3	7.936726E-11	1.490937E-10	1.413696E-10	4.110373E-10	6.879475E-10	6.380231E-10
9.257041E+3	7.867667E-11	1.472174E-10	1.333396E-10	3.866197E-10	6.778140E-10	6.161863E-10
9.258241E+3	8.447694E-11	1.371000E-10	1.420377E-10	3.907868E-10	6.750544E-10	6.312443E-10
9.259441E+3	7.985902E-11	1.479265E-10	1.336151E-10	3.824157E-10	6.820337E-10	6.274127E-10
9.260641E+3	7.999960E-11	1.367359E-10	1.299874E-10	4.046299E-10	7.016110E-10	6.413998E-10
9.261841E+3	7.890351E-11	1.375800E-10	1.324832E-10	4.179354E-10	6.690289E-10	6.390575E-10
9.263041E+3	8.477659E-11	1.414614E-10	1.316655E-10	4.077082E-10	7.006862E-10	6.303767E-10
9.264241E+3	8.846589E-11	1.352164E-10	1.311463E-10	4.033854E-10	7.032800E-10	6.296178E-10
9.265441E+3	9.148644E-11	1.410021E-10	1.409064E-10	4.051329E-10	6.971593E-10	6.333379E-10
9.266640E+3	8.764592E-11	1.468517E-10	1.364660E-10	4.154688E-10	6.765510E-10	6.390491E-10
9.267840E+3	8.638908E-11	1.427591E-10	1.413813E-10	4.154800E-10	6.780346E-10	6.251332E-10
9.269040E+3	9.534881E-11	1.391225E-10	1.353693E-10	4.142981E-10	7.101630E-10	6.439236E-10
9.270240E+3	9.024025E-11	1.423553E-10	1.454789E-10	4.271102E-10	6.888185E-10	6.320732E-10
9.271440E+3	9.635753E-11	1.299096E-10	1.439376E-10	4.075575E-10	6.766271E-10	6.296071E-10
9.272640E+3	9.207454E-11	1.442344E-10	1.340850E-10	4.243909E-10	6.871735E-10	6.419426E-10
9.273840E+3	9.044244E-11	1.339008E-10	1.286404E-10	4.091571E-10	7.082525E-10	6.234938E-10
9.275040E+3	9.058246E-11	1.447754E-10	1.358252E-10	4.138226E-10	6.638022E-10	6.384392E-10
9.276240E+3	9.476183E-11	1.523534E-10	1.337865E-10	4.277235E-10	6.864964E-10	6.419336E-10
9.277440E+3	9.003414E-11	1.439376E-10	1.412536E-10	4.203017E-10	6.897942E-10	6.124998E-10
9.278640E+3	9.302556E-11	1.412558E-10	1.495883E-10	4.242420E-10	6.947684E-10	6.439482E-10
9.279840E+3	8.971208E-11	1.451703E-10	1.351890E-10	4.134389E-10	7.046074E-10	6.265004E-10
9.281040E+3	9.942121E-11	1.291244E-10	1.421996E-10	4.142746E-10	6.889558E-10	6.296447E-10
9.282240E+3	1.003487E-10	1.419005E-10	1.496432E-10	4.241573E-10	6.804833E-10	6.194875E-10
9.283439E+3	9.217871E-11	1.438703E-10	1.390609E-10	4.162097E-10	6.965343E-10	6.347465E-10
9.284639E+3	9.380744E-11	1.399234E-10	1.496197E-10	4.166662E-10	6.973778E-10	6.220784E-10
9.285839E+3	9.724638E-11	1.496897E-10	1.415001E-10	4.058212E-10	6.915338E-10	6.517542E-10
9.287039E+3	9.176873E-11	1.419196E-10	1.365242E-10	4.382548E-10	7.343873E-10	6.254166E-10
9.288239E+3	9.438713E-11	1.343528E-10	1.391914E-10	4.336828E-10	6.859743E-10	6.310897E-10
9.289439E+3	8.878850E-11	1.412480E-10	1.528917E-10	4.294244E-10	6.793620E-10	6.362386E-10
9.290639E+3	9.863541E-11	1.440025E-10	1.403317E-10	4.162097E-10	7.069609E-10	6.514870E-10
9.291839E+3	9.147188E-11	1.408672E-10	1.486994E-10	4.330437E-10	6.845501E-10	6.299942E-10
9.293039E+3	9.617997E-11	1.455310E-10	1.404549E-10	4.094719E-10	6.981776E-10	6.252754E-10
9.294239E+3	9.528887E-11	1.364738E-10	1.413673E-10	4.236516E-10	6.905313E-10	6.509202E-10
9.295439E+3	9.781151E-11	1.459998E-10	1.427003E-10	4.185716E-10	6.950982E-10	6.426096E-10
9.296639E+3	9.634857E-11	1.343847E-10	1.410632E-10	4.161823E-10	7.119519E-10	6.609676E-10
9.297839E+3	9.383881E-11	1.350854E-10	1.464624E-10	4.103669E-10	6.976696E-10	6.353553E-10
9.299039E+3	9.091347E-11	1.427681E-10	1.364565E-10	4.361869E-10	6.821143E-10	6.467117E-10
9.300239E+3	9.260718E-11	1.423340E-10	1.473541E-10	4.173193E-10	6.943079E-10	6.304669E-10
9.301438E+3	1.024614E-10	1.425216E-10	1.400466E-10	4.204720E-10	6.953990E-10	6.369964E-10
9.302638E+3	9.898377E-11	1.441868E-10	1.556960E-10	4.305553E-10	6.902457E-10	6.406857E-10
9.303838E+3	1.028954E-10	1.468735E-10	1.362151E-10	4.276826E-10	7.090595E-10	6.324434E-10
9.305038E+3	9.600859E-11	1.388363E-10	1.472678E-10	4.291685E-10	7.069867E-10	6.380516E-10
9.306238E+3	9.871886E-11	1.479898E-10	1.622552E-10	4.294121E-10	6.953766E-10	6.371017E-10
9.307438E+3	9.610548E-11	1.427401E-10	1.376702E-10	4.318833E-10	7.051983E-10	6.255404E-10
9.308638E+3	9.880847E-11	1.449530E-10	1.478251E-10	4.115470E-10	7.029730E-10	6.365018E-10
9.309838E+3	1.033541E-10	1.493581E-10	1.565194E-10	4.421485E-10	6.919399E-10	6.386352E-10
9.311038E+3	1.067824E-10	1.435601E-10	1.430621E-10	4.253806E-10	6.828861E-10	6.345550E-10
9.312238E+3	1.006416E-10	1.433579E-10	1.468271E-10	4.232008E-10	7.247751E-10	6.305778E-10
9.313438E+3	1.004355E-10	1.417807E-10	1.468937E-10	4.307138E-10	7.038777E-10	6.414642E-10
9.314638E+3	1.000239E-10	1.426124E-10	1.423743E-10	4.169221E-10	7.121210E-10	6.472034E-10
9.315838E+3	9.968445E-11	1.390211E-10	1.440260E-10	4.303945E-10	7.095244E-10	6.548128E-10
9.317038E+3	1.011289E-10	1.370440E-10	1.410481E-10	4.335433E-10	6.879397E-10	6.330456E-10
9.318237E+3	1.000306E-10	1.433131E-10	1.443996E-10	4.524575E-10	6.873180E-10	6.419734E-10
9.319437E+3	9.999585E-11	1.420165E-10	1.445503E-10	4.353390E-10	7.012765E-10	6.456968E-10
9.320637E+3	1.016369E-10	1.436917E-10	1.536831E-10	4.238751E-10	6.929307E-10	6.411999E-10
9.321837E+3	1.109999E-10	1.339411E-10	1.460127E-10	4.125815E-10	7.088097E-10	6.464809E-10
9.323037E+3	1.111713E-10	1.402107E-10	1.377688E-10	4.309512E-10	7.063577E-10	6.472718E-10
9.324237E+3	1.003543E-10	1.426790E-10	1.488669E-10	4.437633E-10	6.975917E-10	6.756536E-10
9.325437E+3	9.971021E-11	1.444568E-10	1.387881E-10	4.365723E-10	6.946765E-10	6.394966E-10
9.326637E+3	9.778574E-11	1.482088E-10	1.550161E-10	4.209918E-10	6.961108E-10	6.454375E-10
9.327837E+3	9.929967E-11	1.446780E-10	1.488736E-10	4.336380E-10	6.705552E-10	6.326221E-10
9.329037E+3	9.652108E-11	1.353117E-10	1.430095E-10	4.296160E-10	7.158478E-10	6.518583E-10
9.330237E+3	1.061288E-10	1.473989E-10	1.461264E-10	4.393128E-10	7.099635E-10	6.531521E-10
9.331437E+3	1.035395E-10	1.515604E-10	1.459595E-10	4.341062E-10	7.101495E-10	6.529108E-10
9.332637E+3	9.716686E-11	1.352601E-10	1.437107E-10	4.265870E-10	7.181307E-10	6.464989E-10
9.333837E+3	1.016056E-10	1.335871E-10	1.533358E-10	4.156144E-10	7.000264E-10	6.378393E-10
9.335037E+3	1.053380E-10	1.369835E-10	1.473793E-10	4.263552E-10	7.173875E-10	6.332606E-10
9.336236E+3	9.734384E-11	1.469822E-10	1.442966E-10	4.296099E-10	7.305445E-10	6.351711E-10
9.337436E+3	1.055491E-10	1.458598E-10	1.404224E-10	4.245948E-10	7.184690E-10	6.473631E-10
9.338636E+3	1.048395E-10	1.389001E-10	1.472057E-10	4.374320E-10	6.996748E-10	6.336998E-10
9.339836E+3	1.081995E-10	1.411214E-10	1.382980E-10	4.249421E-10	7.186673E-10	6.626652E-10
9.341036E+3	1.009553E-10	1.371773E-10	1.485684E-10	4.143020E-10	6.937518E-10	6.300910E-10
9.342236E+3	1.025219E-10	1.407579E-10	1.502447E-10	4.209963E-10	7.211664E-10	6.563037E-10
9.343436E+3	1.059614E-10	1.357653E-10	1.423088E-10	4.111208E-10	7.181044E-10	6.388430E-10
9.344636E+3	9.901065E-11	1.375593E-10	1.363601E-10	4.358156E-10	7.164651E-10	6.271691E-10
9.345836E+3	1.027134E-10	1.481080E-10	1.415303E-10	4.302444E-10	7.086826E-10	6.545103E-10
9.347036E+3	1.040010E-10	1.351772E-10	1.377015E-10	4.213127E-10	7.221981E-10	6.459214E-10
9.348236E+3	1.019942E-10	1.404006E-10	1.428084E-10	4.305659E-10	6.927717E-10	6.464557E-10
9.349436E+3	1.047796E-10	1.447945E-10	1.453109E-10	4.247841E-10	7.127287E-10	6.494769E-10
9.350636E+3	1.047628E-10	1.410542E-10	1.430616E-10	4.180771E-10	7.071911E-10	6.490680E-10
9.351836E+3	9.605116E-11	1.403104E-10	1.474650E-10	4.283317E-10	6.953548E-10	6.518533E-10
9.353036E+3	1.036398E-10	1.442753E-10	1.374708E-10	4.318272E-10	7.047855E-10	6.481119E-10
9.354235E+3	9.977631E-11	1.394535E-10	1.437046E-10	4.251056E-10	7.029115E-10	6.482520E-10
9.355435E+3	1.088906E-10	1.339293E-10	1.453210E-10	4.409006E-10	7.136842E-10	6.493279E-10
9.356635E+3	1.012566E-10	1.409713E-10	1.404079E-10	4.461044E-10	7.038580E-10	6.444820E-10
9.357835E+3	1.027448E-10	1.327196E-10	1.454089E-10	4.266839E-10	7.085913E-10	6.603745E-10
9.359035E+3	1.126673E-10	1.337658E-10	1.489621E-10	4.366020E-10	7.065347E-10	6.400752E-10
9.360235E+3	1.100730E-10	1.432514E-10	1.484463E-10	4.428408E-10	7.337611E-10	6.478095E-10
9.361435E+3	1.010068E-10	1.442137E-10	1.473513E-10	4.216291E-10	7.011376E-10	6.437713E-10
9.362635E+3	1.020060E-10	1.378785E-10	1.444780E-10	4.182787E-10	6.973476E-10	6.475540E-10
9.363835E+3	1.028714E-10	1.445402E-10	1.457394E-10	4.255957E-10	7.012531E-10	6.442574E-10
9.365035E+3	1.019282E-10	1.428118E-10	1.454364E-10	4.332465E-10	7.048281E-10	6.553135E-10
9.366235E+3	1.046530E-10	1.390704E-10	1.562309E-10	4.241798E-10	6.966412E-10	6.611973E-10
9.367435E+3	1.022653E-10	1.370115E-10	1.541149E-10	4.372472E-10	7.083925E-10	6.467873E-10
9.368635E+3	1.021841E-10	1.434352E-10	1.431803E-10	4.426403E-10	6.816001E-10	6.493754E-10
9.369835E+3	1.010068E-10	1.351677E-10	1.526744E-10	4.498570E-10	7.246989E-10	6.509146E-10
9.371034E+3	9.876142E-11	1.375083E-10	1.429064E-10	4.235335E-10	7.101326E-10	6.458094E-10
9.372234E+3	1.016235E-10	1.378427E-10	1.468842E-10	4.344972E-10	7.161155E-10	6.457102E-10
9.373434E+3	1.040431E-10	1.376685E-10	1.521434E-10	4.359372E-10	7.068243E-10	6.407193E-10
9.374634E+3	1.008169E-10	1.356651E-10	1.480049E-10	4.206445E-10	7.128060E-10	6.574189E-10
9.375834E+3	1.029408E-10	1.299858E-10	1.363344E-10	4.331871E-10	7.140029E-10	6.372524E-10
9.377034E+3	1.026316E-10	1.424040E-10	1.391583E-10	4.301565E-10	7.060126E-10	6.223181E-10
9.378234E+3	1.039674E-10	1.463975E-10	1.466786E-10	4.231605E-10	7.160870E-10	6.338700E-10
9.379434E+3	9.725142E-11	1.341192E-10	1.424673E-10	4.440439E-10	7.117967E-10	6.220017E-10
9.380634E+3	1.009626E-10	1.443862E-10	1.404701E-10	4.171820E-10	7.074565E-10	6.350899E-10
9.381834E+3	1.016985E-10	1.356180E-10	1.392569E-10	4.139604E-10	7.094376E-10	6.445995E-10
9.383034E+3	1.027582E-10	1.370742E-10	1.426001E-10	4.223814E-10	6.902832E-10	6.284724E-10
9.384234E+3	1.072736E-10	1.431372E-10	1.461113E-10	4.407847E-10	6.937389E-10	6.645802E-10
9.385434E+3	1.010617E-10	1.404644E-10	1.448152E-10	4.106834E-10	7.190890E-10	6.529237E-10
9.386634E+3	1.020234E-10	1.374613E-10	1.427339E-10	4.327811E-10	6.890599E-10	6.256232E-10
9.387834E+3	1.066060E-10	1.420148E-10	1.414581E-10	4.271555E-10	7.187614E-10	6.483219E-10
9.389033E+3	9.871157E-11	1.460401E-10	1.483824E-10	4.360761E-10	7.251783E-10	6.517536E-10
9.390233E+3	1.074540E-10	1.401614E-10	1.503858E-10	4.376673E-10	7.083196E-10	6.280512E-10
9.391433E+3	9.989728E-11	1.351055E-10	1.376265E-10	4.323011E-10	7.033332E-10	6.486770E-10
9.392633E+3	1.039126E-10	1.373431E-10	1.388548E-10	4.284617E-10	7.035953E-10	6.505180E-10
9.393833E+3	1.037960E-10	1.358303E-10	1.390407E-10	4.343431E-10	6.898480E-10	6.406767E-10
9.395033E+3	1.056477E-10	1.351234E-10	1.458525E-10	4.298708E-10	7.037941E-10	6.418938E-10
9.396233E+3	1.011888E-10	1.393347E-10	1.418955E-10	4.064664E-10	7.167770E-10	6.346597E-10
9.397433E+3	1.064301E-10	1.291344E-10	1.462826E-10	4.291853E-10	7.047496E-10	6.457926E-10
9.398633E+3	1.022076E-10	1.375374E-10	1.415168E-10	4.116758E-10	6.806749E-10	6.471558E-10
9.399833E+3	1.031183E-10	1.481164E-10	1.391438E-10	4.179633E-10	6.825159E-10	6.489151E-10
9.401033E+3	1.058813E-10	1.348014E-10	1.378561E-10	4.174246E-10	7.181800E-10	6.349761E-10
9.402233E+3	1.028613E-10	1.314448E-10	1.456133E-10	4.046042E-10	6.907794E-10	6.194365E-10
9.403433E+3	1.028473E-10	1.402376E-10	1.372624E-10	4.141419E-10	6.942021E-10	6.143078E-10
9.404633E+3	1.065114E-10	1.313994E-10	1.450813E-10	4.441323E-10	6.811364E-10	6.386089E-10
9.405832E+3	1.007150E-10	1.332970E-10	1.374775E-10	4.254030E-10	6.815447E-10	6.154940E-10
9.407032E+3	1.048989E-10	1.298065E-10	1.477053E-10	4.026394E-10	6.636089E-10	6.234882E-10
9.408232E+3	1.013496E-10	1.272486E-10	1.414390E-10	4.132558E-10	6.720713E-10	6.014297E-10
9.409432E+3	1.047269E-10	1.298519E-10	1.462922E-10	4.074371E-10	6.670450E-10	6.393840E-10
9.410632E+3	1.002031E-10	1.310426E-10	1.266516E-10	4.263479E-10	6.747547E-10	6.114871E-10
9.411832E+3	1.041394E-10	1.144181E-10	1.363685E-10	4.084094E-10	6.586466E-10	5.876885E-10
9.413032E+3	1.031239E-10	1.294324E-10	1.420204E-10	4.224810E-10	6.883032E-10	5.991793E-10
9.414232E+3	1.021651E-10	1.211532E-10	1.393359E-10	4.058604E-10	6.707994E-10	5.975091E-10
9.415432E+3	1.000782E-10	1.227192E-10	1.350187E-10	4.095805E-10	6.422970E-10	6.066009E-10
9.416632E+3	1.068177E-10	1.223999E-10	1.384106E-10	4.124975E-10	6.649873E-10	5.990527E-10
9.417832E+3	9.868077E-11	1.240091E-10	1.292274E-10	4.186988E-10	6.305996E-10	5.893671E-10
9.419032E+3	9.859059E-11	1.192478E-10	1.347073E-10	4.121945E-10	6.250173E-10	5.769791E-10
9.420232E+3	9.422808E-11	1.285351E-10	1.304921E-10	4.050758E-10	6.341035E-10	5.711608E-10
9.421432E+3	9.876086E-11	1.232720E-10	1.259335E-10	4.017225E-10	6.377626E-10	5.530236E-10
9.422632E+3	1.046928E-10	1.101962E-10	1.247803E-10	3.984079E-10	6.143958E-10	5.746580E-10
9.423831E+3	9.394635E-11	1.128930E-10	1.289474E-10	4.082711E-10	6.089578E-10	5.488581E-10
9.425031E+3	9.672382E-11	1.138379E-10	1.278955E-10	3.965462E-10	6.025723E-10	5.430350E-10
9.426231E+3	1.003011E-10	1.146108E-10	1.261044E-10	3.863369E-10	5.902195E-10	5.402547E-10
9.427431E+3	9.635696E-11	1.180352E-10	1.228413E-10	3.930025E-10	6.042117E-10	5.306138E-10
9.428631E+3	1.010393E-10	1.104269E-10	1.263065E-10	3.902541E-10	5.629970E-10	5.246601E-10
9.429831E+3	1.020536E-10	1.022048E-10	1.224761E-10	3.977968E-10	5.649114E-10	5.162543E-10
9.431031E+3	9.973709E-11	9.908571E-11	1.210092E-10	3.683250E-10	5.585471E-10	5.124345E-10
9.432231E+3	9.479152E-11	1.005683E-10	1.195911E-10	3.673460E-10	5.423690E-10	4.884336E-10
9.433431E+3	9.499371E-11	1.054237E-10	1.079463E-10	3.645467E-10	5.363973E-10	4.906337E-10
9.434631E+3	9.913836E-11	1.055138E-10	1.114810E-10	3.602413E-10	5.403123E-10	4.751394E-10
9.435831E+3	9.482400E-11	1.004730E-10	1.178134E-10	3.735786E-10	5.228589E-10	4.643560E-10
9.437031E+3	9.605956E-11	9.386289E-11	1.174460E-10	3.676204E-10	5.104613E-10	4.577447E-10
9.438231E+3	8.370457E-11	9.481784E-11	1.141151E-10	3.568606E-10	4.946562E-10	4.354953E-10
9.439431E+3	9.470863E-11	9.361310E-11	1.079457E-10	3.614186E-10	4.708228E-10	4.271376E-10
9.440630E+3	8.919288E-11	9.059702E-11	1.123010E-10	3.500213E-10	5.027870E-10	4.293236E-10
9.441830E+3	9.025033E-11	8.822225E-11	1.027526E-10	3.418054E-10	4.658643E-10	4.082526E-10
9.443030E+3	9.320087E-11	8.018611E-11	1.033183E-10	3.389591E-10	4.534320E-10	4.179006E-10
9.444230E+3	8.928809E-11	7.948768E-11	1.041993E-10	3.346318E-10	4.424538E-10	4.070820E-10
9.445430E+3	8.074676E-11	8.449430E-11	1.021427E-10	3.414722E-10	4.288588E-10	3.816512E-10
9.446630E+3	8.653639E-11	7.405539E-11	1.024434E-10	3.242853E-10	4.110093E-10	3.700898E-10
9.447830E+3	8.016371E-11	7.038344E-11	9.843825E-11	3.265867E-10	4.093924E-10	3.683911E-10
9.449030E+3	7.751337E-11	7.329982E-11	9.789104E-11	3.186587E-10	4.001767E-10	3.575926E-10
9.450230E+3	7.945575E-11	6.362039E-11	9.358116E-11	3.320963E-10	3.888243E-10	3.509460E-10
9.451430E+3	7.837479E-11	6.942738E-11	8.864735E-11	3.147436E-10	3.790154E-10	3.395191E-10
9.452630E+3	7.534359E-11	6.489515E-11	8.662376E-11	3.199967E-10	3.604406E-10	3.214989E-10
9.453830E+3	8.709256E-11	6.045141E-11	8.963479E-11	3.043926E-10	3.580626E-10	3.160150E-10
9.455030E+3	8.404343E-11	5.962472E-11	8.300895E-11	2.832583E-10	3.510687E-10	2.926459E-10
9.456230E+3	7.763098E-11	5.363514E-11	8.169218E-11	2.802030E-10	3.288960E-10	2.883462E-10
9.457430E+3	7.438696E-11	5.410393E-11	8.217666E-11	2.782775E-10	3.201099E-10	2.800714E-10
9.458629E+3	7.231352E-11	5.379756E-11	7.382631E-11	2.672347E-10	3.143779E-10	2.764947E-10
9.459829E+3	7.528365E-11	4.882399E-11	7.597089E-11	2.786180E-10	3.115864E-10	2.618120E-10
9.461029E+3	7.620669E-11	4.784271E-11	7.224518E-11	2.499375E-10	2.881865E-10	2.353809E-10
9.462229E+3	7.153947E-11	4.333736E-11	7.475942E-11	2.464359E-10	2.692169E-10	2.337191E-10
9.463429E+3	6.940217E-11	4.112390E-11	7.476838E-11	2.517086E-10	2.658239E-10	2.278258E-10
9.464629E+3	7.402458E-11	4.171255E-11	6.607805E-11	2.362764E-10	2.450648E-10	2.134697E-10
9.465829E+3	7.233872E-11	3.634075E-11	6.653676E-11	2.209519E-10	2.431521E-10	2.046012E-10
9.467029E+3	6.714614E-11	3.749677E-11	6.612791E-11	2.359662E-10	2.283339E-10	1.893411E-10
9.468229E+3	6.691202E-11	3.642700E-11	6.164495E-11	2.185827E-10	2.100744E-10	1.897875E-10
9.469429E+3	6.398333E-11	3.254391E-11	5.926851E-11	2.137923E-10	2.064927E-10	1.785213E-10
9.470629E+3	5.978938E-11	3.199558E-11	5.434701E-11	1.997139E-10	2.027625E-10	1.778139E-10
9.471829E+3	6.825960E-11	2.841102E-11	5.890277E-11	2.020696E-10	2.037180E-10	1.770438E-10
9.473029E+3	6.014896E-11	2.771539E-11	5.165523E-11	1.887093E-10	1.852401E-10	1.584175E-10
9.474229E+3	5.857791E-11	2.503985E-11	5.410505E-11	1.860556E-10	1.796056E-10	1.497053E-10
9.475429E+3	6.040717E-11	2.459458E-11	4.975709E-11	1.806116E-10	1.655088E-10	1.380241E-10
9.476628E+3	5.839029E-11	2.358866E-11	4.494649E-11	1.895629E-10	1.539138E-10	1.380852E-10
9.477828E+3	5.551311E-11	2.390175E-11	4.964507E-11	1.671190E-10	1.624642E-10	1.227438E-10
9.479028E+3	4.873549E-11	2.035863E-11	4.178256E-11	1.547271E-10	1.382711E-10	1.224061E-10
9.480228E+3	5.208146E-11	1.921438E-11	4.387337E-11	1.518281E-10	1.326423E-10	1.211840E-10
9.481428E+3	5.626251E-11	2.340215E-11	3.996284E-11	1.653055E-10	1.323656E-10	1.160693E-10
9.482628E+3	5.110018E-11	1.979407E-11	4.854226E-11	1.810311E-10	1.321679E-10	1.138508E-10
9.483828E+3	4.573062E-11	2.054739E-11	5.488749E-11	2.207844E-10	1.691594E-10	1.238472E-10
9.485028E+3	5.116627E-11	1.730280E-11	5.507289E-11	2.338126E-10	1.878871E-10	1.402303E-10
9.486228E+3	4.950281E-11	1.907660E-11	5.838469E-11	2.579149E-10	2.227447E-10	1.738883E-10
9.487428E+3	4.729158E-11	1.838040E-11	5.559993E-11	2.813501E-10	2.291594E-10	1.951912E-10
9.488628E+3	4.673206E-11	1.447771E-11	5.723146E-11	2.838346E-10	2.550052E-10	2.078738E-10
9.489828E+3	4.692024E-11	1.373504E-11	5.347103E-11	2.794016E-10	2.761155E-10	2.131756E-10
9.491028E+3	4.154116E-11	1.503892E-11	6.009800E-11	2.869207E-10	2.759184E-10	2.312004E-10
9.492228E+3	4.586560E-11	1.280361E-11	5.361665E-11	2.850674E-10	2.857473E-10	2.323754E-10
9.493427E+3	4.101580E-11	1.205533E-11	5.704999E-11	2.742308E-10	2.992432E-10	2.520317E-10
9.494627E+3	4.387113E-11	1.361574E-11	5.665401E-11	2.843673E-10	3.057582E-10	2.545846E-10
9.495827E+3	4.253140E-11	1.146612E-11	5.146144E-11	2.585545E-10	3.082920E-10	2.519371E-10
9.497027E+3	3.717415E-11	1.291619E-11	5.416386E-11	2.719344E-10	3.133882E-10	2.678777E-10
9.498227E+3	3.632786E-11	1.024457E-11	5.939117E-11	2.707661E-10	3.295507E-10	2.640546E-10
9.499427E+3	3.914062E-11	9.642473E-12	5.639133E-11	2.657449E-10	3.184889E-10	2.666416E-10
9.500627E+3	3.498533E-11	9.409477E-12	5.617458E-11	2.398442E-10	3.329723E-10	2.746733E-10
9.501827E+3	3.573529E-11	7.658082E-12	4.563764E-11	2.396902E-10	3.428029E-10	2.667844E-10
9.503027E+3	3.632562E-11	9.276736E-12	4.687768E-11	2.381886E-10	3.453144E-10	2.844703E-10
9.504227E+3	3.215521E-11	7.700089E-12	4.500363E-11	2.610643E-10	3.414587E-10	2.852298E-10
9.505427E+3	3.171610E-11	6.672327E-12	4.674606E-11	2.408042E-10	3.376064E-10	2.733862E-10
9.506627E+3	3.221457E-11	8.079268E-12	4.376639E-11	2.568866E-10	3.539941E-10	2.843415E-10
9.507827E+3	2.919290E-11	8.356512E-12	4.085673E-11	2.381438E-10	3.445162E-10	2.912788E-10
9.509027E+3	3.006160E-11	6.598956E-12	4.411196E-11	2.364025E-10	3.541346E-10	2.872254E-10
9.510227E+3	2.786381E-11	7.222894E-12	4.303211E-11	2.218827E-10	3.514283E-10	2.847386E-10
9.511426E+3	3.131619E-11	7.154003E-12	4.118439E-11	2.062731E-10	3.412907E-10	2.895403E-10
9.512626E+3	2.664282E-11	6.544627E-12	3.861526E-11	2.095059E-10	3.564915E-10	2.704580E-10
9.513826E+3	3.092918E-11	6.822991E-12	4.219422E-11	2.057405E-10	3.555640E-10	2.861332E-10
9.515026E+3	2.679068E-11	5.735860E-12	4.253588E-11	2.106160E-10	3.470719E-10	2.745036E-10
9.516226E+3	2.601160E-11	5.611521E-12	4.035041E-11	2.172049E-10	3.649701E-10	2.863623E-10
9.517426E+3	2.469316E-11	5.770585E-12	3.466552E-11	2.073137E-10	3.509852E-10	2.850926E-10
9.518626E+3	2.400817E-11	5.207137E-12	3.525473E-11	2.015247E-10	3.401677E-10	2.862973E-10
9.519826E+3	2.227414E-11	5.677611E-12	3.722064E-11	2.089537E-10	3.518164E-10	2.849565E-10
9.521026E+3	2.163676E-11	5.378524E-12	3.526089E-11	1.953979E-10	3.552890E-10	2.982883E-10
9.522226E+3	2.303866E-11	6.289787E-12	3.749788E-11	1.937305E-10	3.512031E-10	2.911572E-10
9.523426E+3	2.067508E-11	4.875565E-12	3.385059E-11	1.897757E-10	3.539134E-10	2.822356E-10
9.524626E+3	2.115116E-11	5.493342E-12	3.990458E-11	1.814825E-10	3.487673E-10	2.847924E-10
9.525826E+3	2.048802E-11	5.498383E-12	3.768719E-11	1.894766E-10	3.521049E-10	3.013446E-10
9.527026E+3	1.958740E-11	5.938052E-12	4.049940E-11	1.873718E-10	3.537275E-10	2.821325E-10
9.528225E+3	1.877303E-11	4.789872E-12	3.501109E-11	1.788579E-10	3.545446E-10	2.948006E-10
9.529425E+3	1.766853E-11	4.622966E-12	3.362096E-11	1.899712E-10	3.629353E-10	3.166715E-10
9.530625E+3	1.888056E-11	4.444858E-12	3.636147E-11	1.847809E-10	3.513762E-10	2.886301E-10
9.531825E+3	1.914885E-11	5.252504E-12	3.154471E-11	1.762457E-10	3.555057E-10	2.953349E-10
9.533025E+3	1.795922E-11	5.278829E-12	3.388588E-11	1.773334E-10	3.562451E-10	2.880958E-10
9.534225E+3	1.762541E-11	4.939415E-12	3.251199E-11	1.786557E-10	3.572381E-10	2.831715E-10
9.535425E+3	1.788193E-11	4.842520E-12	3.426058E-11	1.594890E-10	3.536249E-10	2.920041E-10
9.536625E+3	1.493194E-11	5.675371E-12	3.390324E-11	1.790254E-10	3.541290E-10	2.923524E-10
9.537825E+3	1.724119E-11	4.629687E-12	3.211096E-11	1.678331E-10	3.542533E-10	2.773852E-10
9.539025E+3	1.372832E-11	4.975821E-12	2.947519E-11	1.725491E-10	3.485774E-10	2.802473E-10
9.540225E+3	1.404365E-11	5.537589E-12	3.060488E-11	1.726835E-10	3.469761E-10	2.825560E-10
9.541425E+3	1.407333E-11	4.265070E-12	3.223418E-11	1.685971E-10	3.599410E-10	2.990959E-10
9.542625E+3	1.444635E-11	3.966543E-12	2.971042E-11	1.689343E-10	3.687568E-10	2.915437E-10
9.543825E+3	1.452084E-11	4.535032E-12	3.023298E-11	1.537733E-10	3.439758E-10	2.808561E-10
9.545025E+3	1.194724E-11	4.927653E-12	3.067601E-11	1.707226E-10	3.464939E-10	2.876444E-10
9.546224E+3	1.271176E-11	5.315234E-12	2.939174E-11	1.654001E-10	3.456050E-10	2.989497E-10
9.547424E+3	1.171368E-11	3.688179E-12	3.190821E-11	1.704269E-10	3.510732E-10	2.917380E-10
9.548624E+3	1.253645E-11	4.775870E-12	3.120922E-11	1.604786E-10	3.516518E-10	2.684692E-10
9.549824E+3	1.110262E-11	3.935178E-12	2.744991E-11	1.663607E-10	3.517856E-10	2.874265E-10
9.551024E+3	1.134626E-11	4.658251E-12	3.196590E-11	1.547501E-10	3.539700E-10	2.814156E-10
9.552224E+3	1.162519E-11	3.566080E-12	2.983532E-11	1.530457E-10	3.605224E-10	2.789552E-10
9.553424E+3	1.000821E-11	4.729943E-12	2.874483E-11	1.686548E-10	3.563817E-10	2.850590E-10
9.554624E+3	1.057894E-11	4.447658E-12	2.976699E-11	1.535649E-10	3.428152E-10	2.869314E-10
9.555824E+3	8.611352E-12	4.420214E-12	2.975355E-11	1.482256E-10	3.580144E-10	2.853127E-10
9.557024E+3	9.089107E-12	4.374847E-12	2.902208E-11	1.592111E-10	3.592516E-10	2.841500E-10
9.558224E+3	9.876591E-12	4.566957E-12	2.947239E-11	1.504995E-10	3.544623E-10	2.790963E-10
9.559424E+3	8.675762E-12	5.033510E-12	2.955472E-11	1.640307E-10	3.567682E-10	2.960205E-10
9.560624E+3	8.125755E-12	4.607283E-12	2.686966E-11	1.542493E-10	3.564836E-10	2.850612E-10
9.561824E+3	8.923320E-12	4.552955E-12	2.912905E-11	1.489800E-10	3.623886E-10	2.956318E-10
9.563023E+3	7.414443E-12	4.518229E-12	3.016690E-11	1.505108E-10	3.696009E-10	2.829911E-10
9.564223E+3	8.206968E-12	3.892611E-12	2.703208E-11	1.501047E-10	3.615625E-10	2.908895E-10
9.565423E+3	8.024939E-12	4.494146E-12	2.495696E-11	1.533565E-10	3.461528E-10	2.764180E-10
9.566623E+3	6.792186E-12	5.076077E-12	2.656273E-11	1.522067E-10	3.522062E-10	2.772755E-10
9.567823E+3	5.639525E-12	4.148011E-12	3.021563E-11	1.495989E-10	3.566735E-10	2.896052E-10
9.569023E+3	6.661686E-12	5.855159E-12	2.890278E-11	1.450600E-10	3.580065E-10	2.957959E-10
9.570223E+3	6.229298E-12	4.020311E-12	2.890166E-11	1.497182E-10	3.665910E-10	3.000021E-10
9.571423E+3	6.034948E-12	4.810035E-12	2.825811E-11	1.487616E-10	3.546001E-10	2.864721E-10
9.572623E+3	8.181204E-12	5.491662E-12	2.887589E-11	1.471172E-10	3.714324E-10	3.027606E-10
9.573823E+3	5.492782E-12	4.455499E-12	2.662322E-11	1.520364E-10	3.535690E-10	2.835641E-10
9.575023E+3	6.960773E-12	3.526874E-12	2.915873E-11	1.471295E-10	3.477216E-10	2.843353E-10
9.576223E+3	5.509585E-12	4.675054E-12	2.829956E-11	1.552340E-10	3.543469E-10	2.854539E-10
9.577423E+3	5.049192E-12	4.353003E-12	2.904560E-11	1.513856E-10	3.658528E-10	2.856818E-10
9.578623E+3	6.412447E-12	6.662806E-12	3.039205E-11	1.448046E-10	3.555354E-10	2.956245E-10
9.579823E+3	5.522467E-12	4.314917E-12	2.784309E-11	1.539424E-10	3.519032E-10	2.989284E-10
9.581022E+3	5.994061E-12	4.385489E-12	2.771371E-11	1.337652E-10	3.718037E-10	2.875844E-10
9.582222E+3	4.372606E-12	4.554075E-12	2.759721E-11	1.508854E-10	3.489925E-10	2.947547E-10
9.583422E+3	5.130966E-12	4.013590E-12	2.937941E-11	1.448443E-10	3.375460E-10	2.859860E-10
9.584622E+3	4.733863E-12	3.654574E-12	2.832364E-11	1.501528E-10	3.498287E-10	3.101229E-10
9.585822E+3	4.915332E-12	3.640011E-12	2.995518E-11	1.510944E-10	3.569217E-10	2.861360E-10
9.587022E+3	4.316598E-12	5.738660E-12	2.666243E-11	1.497619E-10	3.462419E-10	2.921066E-10
9.588222E+3	3.774992E-12	5.229541E-12	2.924387E-11	1.506984E-10	3.510525E-10	2.929792E-10
9.589422E+3	4.472862E-12	3.521273E-12	2.670835E-11	1.432240E-10	3.440659E-10	2.850662E-10
9.590622E+3	3.625449E-12	4.956778E-12	2.957880E-11	1.447189E-10	3.551316E-10	2.809950E-10
9.591822E+3	3.643932E-12	4.344042E-12	2.900079E-11	1.401082E-10	3.579791E-10	2.964545E-10
9.593022E+3	3.768832E-12	3.272034E-12	2.816346E-11	1.397671E-10	3.479239E-10	2.835344E-10
9.594222E+3	5.004385E-12	5.184734E-12	2.820883E-11	1.480873E-10	3.621646E-10	2.891790E-10
9.595422E+3	3.407575E-12	3.872448E-12	2.804024E-11	1.493351E-10	3.652961E-10	3.006479E-10
9.596622E+3	3.165057E-12	4.366445E-12	2.829676E-11	1.462938E-10	3.661804E-10	2.865298E-10
9.597822E+3	4.467261E-12	4.120567E-12	3.130723E-11	1.467643E-10	3.568169E-10	2.755627E-10
9.599021E+3	2.806041E-12	5.039111E-12	2.664450E-11	1.459948E-10	3.529573E-10	2.856841E-10
9.600221E+3	3.118569E-12	4.009109E-12	2.800888E-11	1.546823E-10	3.556922E-10	2.980200E-10
9.601421E+3	3.316841E-12	3.677537E-12	2.959168E-11	1.536332E-10	3.551635E-10	3.006703E-10
9.602621E+3	2.537198E-12	4.641448E-12	2.591583E-11	1.535515E-10	3.543637E-10	2.931730E-10
9.603821E+3	2.548400E-12	5.320275E-12	2.917554E-11	1.367141E-10	3.598100E-10	2.996857E-10
9.605021E+3	3.305639E-12	4.132329E-12	2.716874E-11	1.556400E-10	3.636018E-10	3.045338E-10
9.606221E+3	3.163377E-12	4.436456E-12	2.349457E-11	1.406689E-10	3.535068E-10	2.964999E-10
9.607421E+3	2.913017E-12	3.129771E-12	2.752552E-11	1.505567E-10	3.636281E-10	2.870658E-10
9.608621E+3	2.503593E-12	5.034630E-12	2.657057E-11	1.595752E-10	3.496926E-10	2.897032E-10
9.609821E+3	1.799563E-12	4.192258E-12	2.951551E-11	1.547921E-10	3.555388E-10	2.752132E-10
9.611021E+3	2.799880E-12	4.910851E-12	2.790638E-11	1.381854E-10	3.505327E-10	2.693429E-10
9.612221E+3	2.240352E-12	3.887570E-12	2.573828E-11	1.472449E-10	3.395679E-10	2.811406E-10
9.613421E+3	2.736590E-12	3.469745E-12	3.062281E-11	1.510165E-10	3.681105E-10	2.858078E-10
9.614621E+3	2.477269E-12	4.248267E-12	2.839926E-11	1.551074E-10	3.591066E-10	2.861316E-10
9.615820E+3	2.327165E-12	4.471182E-12	2.559826E-11	1.396697E-10	3.649667E-10	3.085905E-10
9.617020E+3	3.277074E-12	4.793232E-12	2.588054E-11	1.536338E-10	3.623147E-10	2.729908E-10
9.618220E+3	3.073762E-12	3.937978E-12	2.562963E-11	1.532529E-10	3.633156E-10	2.923351E-10
9.619420E+3	1.664021E-12	5.314674E-12	2.819651E-11	1.422769E-10	3.598996E-10	2.902353E-10
9.620620E+3	1.788921E-12	5.669770E-12	2.983700E-11	1.475395E-10	3.508923E-10	2.971339E-10
9.621820E+3	1.904299E-12	4.927653E-12	2.633981E-11	1.424606E-10	3.578345E-10	2.858213E-10
9.623020E+3	2.133935E-12	4.559676E-12	2.627765E-11	1.438087E-10	3.498242E-10	2.875777E-10
9.624220E+3	1.502156E-12	3.881970E-12	2.711050E-11	1.441851E-10	3.547037E-10	2.943626E-10
9.625420E+3	1.538561E-12	5.092879E-12	2.793215E-11	1.522717E-10	3.570958E-10	2.833882E-10
9.626620E+3	2.410618E-12	4.854282E-12	2.790974E-11	1.446556E-10	3.506425E-10	2.747338E-10
9.627820E+3	2.070085E-12	4.157532E-12	2.815394E-11	1.425323E-10	3.457966E-10	2.917616E-10
9.629020E+3	1.140339E-12	4.607283E-12	2.828780E-11	1.499277E-10	3.438666E-10	2.940848E-10
9.630220E+3	1.870694E-12	5.006626E-12	2.948527E-11	1.467643E-10	3.481574E-10	2.850948E-10
9.631420E+3	1.423183E-12	3.762671E-12	2.683997E-11	1.455741E-10	3.540663E-10	2.815248E-10
9.632620E+3	1.232193E-12	3.447341E-12	2.438399E-11	1.411903E-10	3.480649E-10	2.898130E-10
9.633819E+3	1.534081E-12	5.489421E-12	2.975915E-11	1.473451E-10	3.586601E-10	2.845028E-10
9.635019E+3	1.068648E-12	3.523513E-12	2.889045E-11	1.522425E-10	3.605986E-10	2.947821E-10
9.636219E+3	1.415342E-12	5.059834E-12	2.893470E-11	1.430935E-10	3.401341E-10	2.850035E-10
9.637419E+3	1.800683E-12	5.288910E-12	2.923547E-11	1.473014E-10	3.537627E-10	2.830746E-10
9.638619E+3	1.044564E-12	4.493585E-12	2.843622E-11	1.374641E-10	3.502224E-10	2.934390E-10
9.639819E+3	1.177865E-12	3.952541E-12	2.543919E-11	1.412968E-10	3.432841E-10	2.990685E-10
9.641019E+3	1.664021E-12	3.589044E-12	3.047103E-11	1.451664E-10	3.511667E-10	2.883517E-10
9.642219E+3	7.633998E-13	3.769952E-12	2.664170E-11	1.404773E-10	3.371830E-10	2.945570E-10
9.643419E+3	1.914380E-12	4.125047E-12	2.495416E-11	1.445128E-10	3.575797E-10	2.886318E-10
9.644619E+3	8.317305E-13	4.692977E-12	2.733341E-11	1.453305E-10	3.640415E-10	3.027085E-10
9.645819E+3	1.889177E-12	5.119764E-12	2.929876E-11	1.495059E-10	3.556088E-10	2.879137E-10
9.647019E+3	1.317887E-12	4.396130E-12	2.525996E-11	1.453423E-10	3.560423E-10	2.846244E-10
9.648219E+3	1.013759E-13	4.833558E-12	2.550808E-11	1.467761E-10	3.540741E-10	2.735794E-10
9.649419E+3	1.114015E-12	5.027349E-12	2.752328E-11	1.411971E-10	3.522348E-10	2.968808E-10
9.650618E+3	1.307245E-12	4.552395E-12	2.812089E-11	1.359591E-10	3.480017E-10	2.792833E-10
9.651818E+3	1.436065E-12	5.360041E-12	2.997199E-11	1.427737E-10	3.552173E-10	2.891185E-10
9.653018E+3	6.653844E-13	5.346040E-12	2.562794E-11	1.528245E-10	3.576055E-10	2.907170E-10
9.654218E+3	1.008158E-12	4.611764E-12	2.650336E-11	1.530877E-10	3.432347E-10	2.766661E-10
9.655418E+3	1.414782E-12	4.874445E-12	2.828052E-11	1.455534E-10	3.460363E-10	2.926801E-10
9.656618E+3	4.928773E-13	5.135446E-12	2.820883E-11	1.395683E-10	3.472607E-10	2.814190E-10
9.657818E+3	6.172729E-12	4.474542E-12	2.622780E-11	1.391791E-10	3.546869E-10	2.861467E-10
9.659018E+3	7.073910E-13	4.697457E-12	2.851296E-11	1.438524E-10	3.627152E-10	2.875850E-10
9.660218E+3	3.774993E-13	3.931817E-12	2.697271E-11	1.429731E-10	3.403234E-10	2.797897E-10
9.661418E+3	5.981739E-13	5.196496E-12	2.743423E-11	1.406330E-10	3.500057E-10	2.920965E-10
9.662618E+3	6.838674E-13	4.968540E-12	2.933460E-11	1.421133E-10	3.516915E-10	2.819617E-10
9.663818E+3	8.636556E-13	3.311240E-12	2.875603E-11	1.418512E-10	3.530867E-10	2.883210E-10
9.665018E+3	1.077049E-12	4.694657E-12	2.990590E-11	1.424780E-10	3.500751E-10	2.942013E-10
9.666218E+3	1.605212E-12	4.868284E-12	2.917106E-11	1.471060E-10	3.382108E-10	2.889337E-10
9.667418E+3	1.013199E-12	4.610644E-12	2.713290E-11	1.534103E-10	3.513751E-10	2.829547E-10
9.668617E+3	1.392939E-12	4.488545E-12	2.700744E-11	1.480761E-10	3.485763E-10	2.855872E-10
9.669817E+3	5.852919E-13	4.447658E-12	2.676996E-11	1.543109E-10	3.508917E-10	2.842463E-10
9.671017E+3	1.465750E-12	4.622405E-12	2.802232E-11	1.455725E-10	3.552290E-10	2.820048E-10
9.672217E+3	9.219048E-13	4.968540E-12	2.862441E-11	1.528782E-10	3.533432E-10	2.781464E-10
9.673417E+3	4.994304E-12	4.987023E-12	2.693967E-11	1.637171E-10	3.393830E-10	2.871599E-10
9.674617E+3	1.055766E-12	4.900210E-12	2.890054E-11	1.433842E-10	3.560098E-10	2.877838E-10
9.675817E+3	3.793476E-12	4.886767E-12	2.552097E-11	1.397313E-10	3.541077E-10	2.897307E-10
9.677017E+3	6.144164E-13	3.384611E-12	3.204935E-11	1.452302E-10	3.460145E-10	2.779526E-10
9.678217E+3	1.517278E-12	4.244907E-12	2.691558E-11	1.445268E-10	3.613032E-10	2.992337E-10
9.679417E+3	8.266898E-13	4.906370E-12	2.683493E-11	1.448063E-10	3.539677E-10	2.770301E-10
9.680617E+3	3.829321E-12	4.888447E-12	2.775628E-11	1.495446E-10	3.499418E-10	2.783738E-10
9.681817E+3	1.170584E-13	4.547914E-12	3.043182E-11	1.300692E-10	3.556883E-10	2.746212E-10
9.683017E+3	4.659931E-12	4.791552E-12	2.793775E-11	1.442394E-10	3.529405E-10	2.881860E-10
9.684217E+3	5.690494E-13	3.921176E-12	2.849223E-11	1.516673E-10	3.431575E-10	2.827335E-10
9.685416E+3	2.890054E-13	3.768832E-12	2.755408E-11	1.462614E-10	3.479826E-10	2.955382E-10
9.686616E+3	5.389726E-12	4.841400E-12	2.880196E-11	1.415589E-10	3.497895E-10	2.883803E-10
9.687816E+3	4.256668E-13	3.459663E-12	2.985605E-11	1.478543E-10	3.487538E-10	2.764051E-10
9.689016E+3	4.827958E-13	4.052796E-12	2.606089E-11	1.417997E-10	3.487326E-10	2.966786E-10
9.690216E+3	4.589920E-12	3.323001E-12	2.741742E-11	1.563015E-10	3.456796E-10	2.864945E-10
9.691416E+3	3.343165E-12	4.239865E-12	3.064857E-11	1.459387E-10	3.490574E-10	2.818682E-10
9.692616E+3	1.377816E-13	5.051433E-12	2.647144E-11	1.460132E-10	3.394575E-10	2.844569E-10
9.693816E+3	2.932060E-12	4.459420E-12	2.749976E-11	1.462664E-10	3.383116E-10	2.869078E-10
9.695016E+3	9.756731E-13	3.625449E-12	2.865690E-11	1.415241E-10	3.425610E-10	2.877284E-10
9.696216E+3	1.159382E-13	4.963499E-12	2.793943E-11	1.444848E-10	3.630910E-10	2.955097E-10
9.697416E+3	-1.254597E-12	4.709779E-12	2.824356E-11	1.452924E-10	3.504000E-10	2.955746E-10
9.698616E+3	5.940293E-12	3.818119E-12	2.759777E-11	1.350249E-10	3.508755E-10	2.822793E-10
9.699816E+3	-9.577504E-14	4.303156E-12	2.831245E-11	1.420271E-10	3.437450E-10	2.747831E-10
9.701016E+3	5.538710E-12	4.117206E-12	2.958328E-11	1.497552E-10	3.414644E-10	2.782539E-10
9.702216E+3	4.479023E-12	3.566640E-12	2.364467E-11	1.497003E-10	3.377577E-10	2.776697E-10
9.703415E+3	3.989506E-12	4.782591E-12	2.683829E-11	1.349369E-10	3.468804E-10	2.834112E-10
0.000000E+0	0.000000E+0	0.000000E+0	0.000000E+0	0.000000E+0	0.000000E+0	0.000000E+0
0.000000E+0	0.000000E+0	0.000000E+0	0.000000E+0	0.000000E+0	0.000000E+0	0.000000E+0
0.000000E+0	0.000000E+0	0.000000E+0	0.000000E+0	0.000000E+0	0.000000E+0	0.000000E+0
0.000000E+0	0.000000E+0	0.000000E+0	0.000000E+0	0.000000E+0	0.000000E+0	0.000000E+0
0.000000E+0	0.000000E+0	0.000000E+0	0.000000E+0	0.000000E+0	0.000000E+0	0.000000E+0
0.000000E+0	0.000000E+0	0.000000E+0	0.000000E+0	0.000000E+0	0.000000E+0	0.000000E+0
0.000000E+0	0.000000E+0	0.000000E+0	0.000000E+0	0.000000E+0	0.000000E+0	0.000000E+0
0.000000E+0	0.000000E+0	0.000000E+0	0.000000E+0	0.000000E+0	0.000000E+0	0.000000E+0
0.000000E+0	0.000000E+0	0.000000E+0	0.000000E+0	0.000000E+0	0.000000E+0	0.000000E+0
0.000000E+0	0.000000E+0	0.000000E+0	0.000000E+0	0.000000E+0	0.000000E+0	0.000000E+0
0.000000E+0	0.000000E+0	0.000000E+0	0.000000E+0	0.000000E+0	0.000000E+0	0.000000E+0
0.000000E+0	0.000000E+0	0.000000E+0	0.000000E+0	0.000000E+0	0.000000E+0	0.000000E+0
0.000000E+0	0.000000E+0	0.000000E+0	0.000000E+0	0.000000E+0	0.000000E+0	0.000000E+0
0.000000E+0	0.000000E+0	0.000000E+0	0.000000E+0	0.000000E+0	0.000000E+0	0.000000E+0
0.000000E+0	0.000000E+0	0.000000E+0	0.000000E+0	0.000000E+0	0.000000E+0	0.000000E+0
0.000000E+0	0.000000E+0	0.000000E+0	0.000000E+0	0.000000E+0	0.000000E+0	0.000000E+0
0.000000E+0	0.000000E+0	0.000000E+0	0.000000E+0	0.000000E+0	0.000000E+0	0.000000E+0
0.000000E+0	0.000000E+0	0.000000E+0	0.000000E+0	0.000000E+0	0.000000E+0	0.000000E+0
0.000000E+0	0.000000E+0	0.000000E+0	0.000000E+0	0.000000E+0	0.000000E+0	0.000000E+0
0.000000E+0	0.000000E+0	0.000000E+0	0.000000E+0	0.000000E+0	0.000000E+0	0.000000E+0
0.000000E+0	0.000000E+0	0.000000E+0	0.000000E+0	0.000000E+0	0.000000E+0	0.000000E+0
0.000000E+0	0.000000E+0	0.000000E+0	0.000000E+0	0.000000E+0	0.000000E+0	0.000000E+0
0.000000E+0	0.000000E+0	0.000000E+0	0.000000E+0	0.000000E+0	0.000000E+0	0.000000E+0
0.000000E+0	0.000000E+0	0.000000E+0	0.000000E+0	0.000000E+0	0.000000E+0	0.000000E+0
0.000000E+0	0.000000E+0	0.000000E+0	0.000000E+0	0.000000E+0	0.000000E+0	0.000000E+0
0.000000E+0	0.000000E+0	0.000000E+0	0.000000E+0	0.000000E+0	0.000000E+0	0.000000E+0
0.000000E+0	0.000000E+0	0.000000E+0	0.000000E+0	0.000000E+0	0.000000E+0	0.000000E+0
0.000000E+0	0.000000E+0	0.000000E+0	0.000000E+0	0.000000E+0	0.000000E+0	0.000000E+0
0.000000E+0	0.000000E+0	0.000000E+0	0.000000E+0	0.000000E+0	0.000000E+0	0.000000E+0
0.000000E+0	0.000000E+0	0.000000E+0	0.000000E+0	0.000000E+0	0.000000E+0	0.000000E+0
0.000000E+0	0.000000E+0	0.000000E+0	0.000000E+0	0.000000E+0	0.000000E+0	0.000000E+0
0.000000E+0	0.000000E+0	0.000000E+0	0.000000E+0	0.000000E+0	0.000000E+0	0.000000E+0
0.000000E+0	0.000000E+0	0.000000E+0	0.000000E+0	0.000000E+0	0.000000E+0	0.000000E+0
0.000000E+0	0.000000E+0	0.000000E+0	0.000000E+0	0.000000E+0	0.000000E+0	0.000000E+0
0.000000E+0	0.000000E+0	0.000000E+0	0.000000E+0	0.000000E+0	0.000000E+0	0.000000E+0
0.000000E+0	0.000000E+0	0.000000E+0	0.000000E+0	0.000000E+0	0.000000E+0	0.000000E+0
0.000000E+0	0.000000E+0	0.000000E+0	0.000000E+0	0.000000E+0	0.000000E+0	0.000000E+0
0.000000E+0	0.000000E+0	0.000000E+0	0.000000E+0	0.000000E+0	0.000000E+0	0.000000E+0
0.000000E+0	0.000000E+0	0.000000E+0	0.000000E+0	0.000000E+0	0.000000E+0	0.000000E+0
0.000000E+0	0.000000E+0	0.000000E+0	0.000000E+0	0.000000E+0	0.000000E+0	0.000000E+0
0.000000E+0	0.000000E+0	0.000000E+0	0.000000E+0	0.000000E+0	0.000000E+0	0.000000E+0
0.000000E+0	0.000000E+0	0.000000E+0	0.000000E+0	0.000000E+0	0.000000E+0	0.000000E+0
0.000000E+0	0.000000E+0	0.000000E+0	0.000000E+0	0.000000E+0	0.000000E+0	0.000000E+0
0.000000E+0	0.000000E+0	0.000000E+0	0.000000E+0	0.000000E+0	0.000000E+0	0.000000E+0
0.000000E+0	0.000000E+0	0.000000E+0	0.000000E+0	0.000000E+0	0.000000E+0	0.000000E+0
0.000000E+0	0.000000E+0	0.000000E+0	0.000000E+0	0.000000E+0	0.000000E+0	0.000000E+0
0.000000E+0	0.000000E+0	0.000000E+0	0.000000E+0	0.000000E+0	0.000000E+0	0.000000E+0
0.000000E+0	0.000000E+0	0.000000E+0	0.000000E+0	0.000000E+0	0.000000E+0	0.000000E+0
0.000000E+0	0.000000E+0	0.000000E+0	0.000000E+0	0.000000E+0	0.000000E+0	0.000000E+0
0.000000E+0	0.000000E+0	0.000000E+0	0.000000E+0	0.000000E+0	0.000000E+0	0.000000E+0
0.000000E+0	0.000000E+0	0.000000E+0	0.000000E+0	0.000000E+0	0.000000E+0	0.000000E+0
0.000000E+0	0.000000E+0	0.000000E+0	0.000000E+0	0.000000E+0	0.000000E+0	0.000000E+0
0.000000E+0	0.000000E+0	0.000000E+0	0.000000E+0	0.000000E+0	0.000000E+0	0.000000E+0
0.000000E+0	0.000000E+0	0.000000E+0	0.000000E+0	0.000000E+0	0.000000E+0	0.000000E+0
0.000000E+0	0.000000E+0	0.000000E+0	0.000000E+0	0.000000E+0	0.000000E+0	0.000000E+0
0.000000E+0	0.000000E+0	0.000000E+0	0.000000E+0	0.000000E+0	0.000000E+0	0.000000E+0
0.000000E+0	0.000000E+0	0.000000E+0	0.000000E+0	0.000000E+0	0.000000E+0	0.000000E+0
0.000000E+0	0.000000E+0	0.000000E+0	0.000000E+0	0.000000E+0	0.000000E+0	0.000000E+0
0.000000E+0	0.000000E+0	0.000000E+0	0.000000E+0	0.000000E+0	0.000000E+0	0.000000E+0
0.000000E+0	0.000000E+0	0.000000E+0	0.000000E+0	0.000000E+0	0.000000E+0	0.000000E+0
0.000000E+0	0.000000E+0	0.000000E+0	0.000000E+0	0.000000E+0	0.000000E+0	0.000000E+0
0.000000E+0	0.000000E+0	0.000000E+0	0.000000E+0	0.000000E+0	0.000000E+0	0.000000E+0
0.000000E+0	0.000000E+0	0.000000E+0	0.000000E+0	0.000000E+0	0.000000E+0	0.000000E+0
0.000000E+0	0.000000E+0	0.000000E+0	0.000000E+0	0.000000E+0	0.000000E+0	0.000000E+0
0.000000E+0	0.000000E+0	0.000000E+0	0.000000E+0	0.000000E+0	0.000000E+0	0.000000E+0
0.000000E+0	0.000000E+0	0.000000E+0	0.000000E+0	0.000000E+0	0.000000E+0	0.000000E+0
0.000000E+0	0.000000E+0	0.000000E+0	0.000000E+0	0.000000E+0	0.000000E+0	0.000000E+0
0.000000E+0	0.000000E+0	0.000000E+0	0.000000E+0	0.000000E+0	0.000000E+0	0.000000E+0
0.000000E+0	0.000000E+0	0.000000E+0	0.000000E+0	0.000000E+0	0.000000E+0	0.000000E+0
0.000000E+0	0.000000E+0	0.000000E+0	0.000000E+0	0.000000E+0	0.000000E+0	0.000000E+0
0.000000E+0	0.000000E+0	0.000000E+0	0.000000E+0	0.000000E+0	0.000000E+0	0.000000E+0
0.000000E+0	0.000000E+0	0.000000E+0	0.000000E+0	0.000000E+0	0.000000E+0	0.000000E+0
0.000000E+0	0.000000E+0	0.000000E+0	0.000000E+0	0.000000E+0	0.000000E+0	0.000000E+0
0.000000E+0	0.000000E+0	0.000000E+0	0.000000E+0	0.000000E+0	0.000000E+0	0.000000E+0
0.000000E+0	0.000000E+0	0.000000E+0	0.000000E+0	0.000000E+0	0.000000E+0	0.000000E+0
0.000000E+0	0.000000E+0	0.000000E+0	0.000000E+0	0.000000E+0	0.000000E+0	0.000000E+0
0.000000E+0	0.000000E+0	0.000000E+0	0.000000E+0	0.000000E+0	0.000000E+0	0.000000E+0
0.000000E+0	0.000000E+0	0.000000E+0	0.000000E+0	0.000000E+0	0.000000E+0	0.000000E+0
0.000000E+0	0.000000E+0	0.000000E+0	0.000000E+0	0.000000E+0	0.000000E+0	0.000000E+0
0.000000E+0	0.000000E+0	0.000000E+0	0.000000E+0	0.000000E+0	0.000000E+0	0.000000E+0
0.000000E+0	0.000000E+0	0.000000E+0	0.000000E+0	0.000000E+0	0.000000E+0	0.000000E+0
0.000000E+0	0.000000E+0	0.000000E+0	0.000000E+0	0.000000E+0	0.000000E+0	0.000000E+0
0.000000E+0	0.000000E+0	0.000000E+0	0.000000E+0	0.000000E+0	0.000000E+0	0.000000E+0
0.000000E+0	0.000000E+0	0.000000E+0	0.000000E+0	0.000000E+0	0.000000E+0	0.000000E+0
0.000000E+0	0.000000E+0	0.000000E+0	0.000000E+0	0.000000E+0	0.000000E+0	0.000000E+0
0.000000E+0	0.000000E+0	0.000000E+0	0.000000E+0	0.000000E+0	0.000000E+0	0.000000E+0
0.000000E+0	0.000000E+0	0.000000E+0	0.000000E+0	0.000000E+0	0.000000E+0	0.000000E+0
0.000000E+0	0.000000E+0	0.000000E+0	0.000000E+0	0.000000E+0	0.000000E+0	0.000000E+0
0.000000E+0	0.000000E+0	0.000000E+0	0.000000E+0	0.000000E+0	0.000000E+0	0.000000E+0
0.000000E+0	0.000000E+0	0.000000E+0	0.000000E+0	0.000000E+0	0.000000E+0	0.000000E+0
0.000000E+0	0.000000E+0	0.000000E+0	0.000000E+0	0.000000E+0	0.000000E+0	0.000000E+0
0.000000E+0	0.000000E+0	0.000000E+0	0.000000E+0	0.000000E+0	0.000000E+0	0.000000E+0
0.000000E+0	0.000000E+0	0.000000E+0	0.000000E+0	0.000000E+0	0.000000E+0	0.000000E+0
0.000000E+0	0.000000E+0	0.000000E+0	0.000000E+0	0.000000E+0	0.000000E+0	0.000000E+0
0.000000E+0	0.000000E+0	0.000000E+0	0.000000E+0	0.000000E+0	0.000000E+0	0.000000E+0
0.000000E+0	0.000000E+0	0.000000E+0	0.000000E+0	0.000000E+0	0.000000E+0	0.000000E+0
0.000000E+0	0.000000E+0	0.000000E+0	0.000000E+0	0.000000E+0	0.000000E+0	0.000000E+0
0.000000E+0	0.000000E+0	0.000000E+0	0.000000E+0	0.000000E+0	0.000000E+0	0.000000E+0
0.000000E+0	0.000000E+0	0.000000E+0	0.000000E+0	0.000000E+0	0.000000E+0	0.000000E+0
0.000000E+0	0.000000E+0	0.000000E+0	0.000000E+0	0.000000E+0	0.000000E+0	0.000000E+0
0.000000E+0	0.000000E+0	0.000000E+0	0.000000E+0	0.000000E+0	0.000000E+0	0.000000E+0
0.000000E+0	0.000000E+0	0.000000E+0	0.000000E+0	0.000000E+0	0.000000E+0	0.000000E+0
0.000000E+0	0.000000E+0	0.000000E+0	0.000000E+0	0.000000E+0	0.000000E+0	0.000000E+0
0.000000E+0	0.000000E+0	0.000000E+0	0.000000E+0	0.000000E+0	0.000000E+0	0.000000E+0
0.000000E+0	0.000000E+0	0.000000E+0	0.000000E+0	0.000000E+0	0.000000E+0	0.000000E+0
0.000000E+0	0.000000E+0	0.000000E+0	0.000000E+0	0.000000E+0	0.000000E+0	0.000000E+0
0.000000E+0	0.000000E+0	0.000000E+0	0.000000E+0	0.000000E+0	0.000000E+0	0.000000E+0
0.000000E+0	0.000000E+0	0.000000E+0	0.000000E+0	0.000000E+0	0.000000E+0	0.000000E+0
0.000000E+0	0.000000E+0	0.000000E+0	0.000000E+0	0.000000E+0	0.000000E+0	0.000000E+0
0.000000E+0	0.000000E+0	0.000000E+0	0.000000E+0	0.000000E+0	0.000000E+0	0.000000E+0
0.000000E+0	0.000000E+0	0.000000E+0	0.000000E+0	0.000000E+0	0.000000E+0	0.000000E+0
0.000000E+0	0.000000E+0	0.000000E+0	0.000000E+0	0.000000E+0	0.000000E+0	0.000000E+0
0.000000E+0	0.000000E+0	0.000000E+0	0.000000E+0	0.000000E+0	0.000000E+0	0.000000E+0
0.000000E+0	0.000000E+0	0.000000E+0	0.000000E+0	0.000000E+0	0.000000E+0	0.000000E+0
0.000000E+0	0.000000E+0	0.000000E+0	0.000000E+0	0.000000E+0	0.000000E+0	0.000000E+0
0.000000E+0	0.000000E+0	0.000000E+0	0.000000E+0	0.000000E+0	0.000000E+0	0.000000E+0
0.000000E+0	0.000000E+0	0.000000E+0	0.000000E+0	0.000000E+0	0.000000E+0	0.000000E+0
0.000000E+0	0.000000E+0	0.000000E+0	0.000000E+0	0.000000E+0	0.000000E+0	0.000000E+0
0.000000E+0	0.000000E+0	0.000000E+0	0.000000E+0	0.000000E+0	0.000000E+0	0.000000E+0
0.000000E+0	0.000000E+0	0.000000E+0	0.000000E+0	0.000000E+0	0.000000E+0	0.000000E+0
0.000000E+0	0.000000E+0	0.000000E+0	0.000000E+0	0.000000E+0	0.000000E+0	0.000000E+0
0.000000E+0	0.000000E+0	0.000000E+0	0.000000E+0	0.000000E+0	0.000000E+0	0.000000E+0
0.000000E+0	0.000000E+0	0.000000E+0	0.000000E+0	0.000000E+0	0.000000E+0	0.000000E+0
0.000000E+0	0.000000E+0	0.000000E+0	0.000000E+0	0.000000E+0	0.000000E+0	0.000000E+0
0.000000E+0	0.000000E+0	0.000000E+0	0.000000E+0	0.000000E+0	0.000000E+0	0.000000E+0
0.000000E+0	0.000000E+0	0.000000E+0	0.000000E+0	0.000000E+0	0.000000E+0	0.000000E+0
0.000000E+0	0.000000E+0	0.000000E+0	0.000000E+0	0.000000E+0	0.000000E+0	0.000000E+0
0.000000E+0	0.000000E+0	0.000000E+0	0.000000E+0	0.000000E+0	0.000000E+0	0.000000E+0
0.000000E+0	0.000000E+0	0.000000E+0	0.000000E+0	0.000000E+0	0.000000E+0	0.000000E+0
0.000000E+0	0.000000E+0	0.000000E+0	0.000000E+0	0.000000E+0	0.000000E+0	0.000000E+0
0.000000E+0	0.000000E+0	0.000000E+0	0.000000E+0	0.000000E+0	0.000000E+0	0.000000E+0
0.000000E+0	0.000000E+0	0.000000E+0	0.000000E+0	0.000000E+0	0.000000E+0	0.000000E+0
0.000000E+0	0.000000E+0	0.000000E+0	0.000000E+0	0.000000E+0	0.000000E+0	0.000000E+0
0.000000E+0	0.000000E+0	0.000000E+0	0.000000E+0	0.000000E+0	0.000000E+0	0.000000E+0
0.000000E+0	0.000000E+0	0.000000E+0	0.000000E+0	0.000000E+0	0.000000E+0	0.000000E+0
0.000000E+0	0.000000E+0	0.000000E+0	0.000000E+0	0.000000E+0	0.000000E+0	0.000000E+0
0.000000E+0	0.000000E+0	0.000000E+0	0.000000E+0	0.000000E+0	0.000000E+0	0.000000E+0
0.000000E+0	0.000000E+0	0.000000E+0	0.000000E+0	0.000000E+0	0.000000E+0	0.000000E+0
0.000000E+0	0.000000E+0	0.000000E+0	0.000000E+0	0.000000E+0	0.000000E+0	0.000000E+0
0.000000E+0	0.000000E+0	0.000000E+0	0.000000E+0	0.000000E+0	0.000000E+0	0.000000E+0
0.000000E+0	0.000000E+0	0.000000E+0	0.000000E+0	0.000000E+0	0.000000E+0	0.000000E+0
0.000000E+0	0.000000E+0	0.000000E+0	0.000000E+0	0.000000E+0	0.000000E+0	0.000000E+0
0.000000E+0	0.000000E+0	0.000000E+0	0.000000E+0	0.000000E+0	0.000000E+0	0.000000E+0
0.000000E+0	0.000000E+0	0.000000E+0	0.000000E+0	0.000000E+0	0.000000E+0	0.000000E+0
0.000000E+0	0.000000E+0	0.000000E+0	0.000000E+0	0.000000E+0	0.000000E+0	0.000000E+0
0.000000E+0	0.000000E+0	0.000000E+0	0.000000E+0	0.000000E+0	0.000000E+0	0.000000E+0
0.000000E+0	0.000000E+0	0.000000E+0	0.000000E+0	0.000000E+0	0.000000E+0	0.000000E+0
0.000000E+0	0.000000E+0	0.000000E+0	0.000000E+0	0.000000E+0	0.000000E+0	0.000000E+0
0.000000E+0	0.000000E+0	0.000000E+0	0.000000E+0	0.000000E+0	0.000000E+0	0.000000E+0
0.000000E+0	0.000000E+0	0.000000E+0	0.000000E+0	0.000000E+0	0.000000E+0	0.000000E+0
0.000000E+0	0.000000E+0	0.000000E+0	0.000000E+0	0.000000E+0	0.000000E+0	0.000000E+0
0.000000E+0	0.000000E+0	0.000000E+0	0.000000E+0	0.000000E+0	0.000000E+0	0.000000E+0
0.000000E+0	0.000000E+0	0.000000E+0	0.000000E+0	0.000000E+0	0.000000E+0	0.000000E+0
0.000000E+0	0.000000E+0	0.000000E+0	0.000000E+0	0.000000E+0	0.000000E+0	0.000000E+0
0.000000E+0	0.000000E+0	0.000000E+0	0.000000E+0	0.000000E+0	0.000000E+0	0.000000E+0
0.000000E+0	0.000000E+0	0.000000E+0	0.000000E+0	0.000000E+0	0.000000E+0	0.000000E+0
0.000000E+0	0.000000E+0	0.000000E+0	0.000000E+0	0.000000E+0	0.000000E+0	0.000000E+0
0.000000E+0	0.000000E+0	0.000000E+0	0.000000E+0	0.000000E+0	0.000000E+0	0.000000E+0
0.000000E+0	0.000000E+0	0.000000E+0	0.000000E+0	0.000000E+0	0.000000E+0	0.000000E+0
0.000000E+0	0.000000E+0	0.000000E+0	0.000000E+0	0.000000E+0	0.000000E+0	0.000000E+0
0.000000E+0	0.000000E+0	0.000000E+0	0.000000E+0	0.000000E+0	0.000000E+0	0.000000E+0
0.000000E+0	0.000000E+0	0.000000E+0	0.000000E+0	0.000000E+0	0.000000E+0	0.000000E+0
0.000000E+0	0.000000E+0	0.000000E+0	0.000000E+0	0.000000E+0	0.000000E+0	0.000000E+0
0.000000E+0	0.000000E+0	0.000000E+0	0.000000E+0	0.000000E+0	0.000000E+0	0.000000E+0
0.000000E+0	0.000000E+0	0.000000E+0	0.000000E+0	0.000000E+0	0.000000E+0	0.000000E+0
0.000000E+0	0.000000E+0	0.000000E+0	0.000000E+0	0.000000E+0	0.000000E+0	0.000000E+0
0.000000E+0	0.000000E+0	0.000000E+0	0.000000E+0	0.000000E+0	0.000000E+0	0.000000E+0
0.000000E+0	0.000000E+0	0.000000E+0	0.000000E+0	0.000000E+0	0.000000E+0	0.000000E+0
0.000000E+0	0.000000E+0	0.000000E+0	0.000000E+0	0.000000E+0	0.000000E+0	0.000000E+0
0.000000E+0	0.000000E+0	0.000000E+0	0.000000E+0	0.000000E+0	0.000000E+0	0.000000E+0
0.000000E+0	0.000000E+0	0.000000E+0	0.000000E+0	0.000000E+0	0.000000E+0	0.000000E+0
0.000000E+0	0.000000E+0	0.000000E+0	0.000000E+0	0.000000E+0	0.000000E+0	0.000000E+0
0.000000E+0	0.000000E+0	0.000000E+0	0.000000E+0	0.000000E+0	0.000000E+0	0.000000E+0
0.000000E+0	0.000000E+0	0.000000E+0	0.000000E+0	0.000000E+0	0.000000E+0	0.000000E+0
0.000000E+0	0.000000E+0	0.000000E+0	0.000000E+0	0.000000E+0	0.000000E+0	0.000000E+0
0.000000E+0	0.000000E+0	0.000000E+0	0.000000E+0	0.000000E+0	0.000000E+0	0.000000E+0
0.000000E+0	0.000000E+0	0.000000E+0	0.000000E+0	0.000000E+0	0.000000E+0	0.000000E+0
0.000000E+0	0.000000E+0	0.000000E+0	0.000000E+0	0.000000E+0	0.000000E+0	0.000000E+0
0.000000E+0	0.000000E+0	0.000000E+0	0.000000E+0	0.000000E+0	0.000000E+0	0.000000E+0
0.000000E+0	0.000000E+0	0.000000E+0	0.000000E+0	0.000000E+0	0.000000E+0	0.000000E+0
0.000000E+0	0.000000E+0	0.000000E+0	0.000000E+0	0.000000E+0	0.000000E+0	0.000000E+0
0.000000E+0	0.000000E+0	0.000000E+0	0.000000E+0	0.000000E+0	0.000000E+0	0.000000E+0
0.000000E+0	0.000000E+0	0.000000E+0	0.000000E+0	0.000000E+0	0.000000E+0	0.000000E+0
0.000000E+0	0.000000E+0	0.000000E+0	0.000000E+0	0.000000E+0	0.000000E+0	0.000000E+0
0.000000E+0	0.000000E+0	0.000000E+0	0.000000E+0	0.000000E+0	0.000000E+0	0.000000E+0
0.000000E+0	0.000000E+0	0.000000E+0	0.000000E+0	0.000000E+0	0.000000E+0	0.000000E+0
0.000000E+0	0.000000E+0	0.000000E+0	0.000000E+0	0.000000E+0	0.000000E+0	0.000000E+0
0.000000E+0	0.000000E+0	0.000000E+0	0.000000E+0	0.000000E+0	0.000000E+0	0.000000E+0
0.000000E+0	0.000000E+0	0.000000E+0	0.000000E+0	0.000000E+0	0.000000E+0	0.000000E+0
0.000000E+0	0.000000E+0	0.000000E+0	0.000000E+0	0.000000E+0	0.000000E+0	0.000000E+0
0.000000E+0	0.000000E+0	0.000000E+0	0.000000E+0	0.000000E+0	0.000000E+0	0.000000E+0
0.000000E+0	0.000000E+0	0.000000E+0	0.000000E+0	0.000000E+0	0.000000E+0	0.000000E+0
0.000000E+0	0.000000E+0	0.000000E+0	0.000000E+0	0.000000E+0	0.000000E+0	0.000000E+0
0.000000E+0	0.000000E+0	0.000000E+0	0.000000E+0	0.000000E+0	0.000000E+0	0.000000E+0
0.000000E+0	0.000000E+0	0.000000E+0	0.000000E+0	0.000000E+0	0.000000E+0	0.000000E+0
0.000000E+0	0.000000E+0	0.000000E+0	0.000000E+0	0.000000E+0	0.000000E+0	0.000000E+0
0.000000E+0	0.000000E+0	0.000000E+0	0.000000E+0	0.000000E+0	0.000000E+0	0.000000E+0
0.000000E+0	0.000000E+0	0.000000E+0	0.000000E+0	0.000000E+0	0.000000E+0	0.000000E+0
0.000000E+0	0.000000E+0	0.000000E+0	0.000000E+0	0.000000E+0	0.000000E+0	0.000000E+0
0.000000E+0	0.000000E+0	0.000000E+0	0.000000E+0	0.000000E+0	0.000000E+0	0.000000E+0
