# Supplementary material for: An in vitro lung model to assess true shunt fraction by multiple inert gas elimination
Source: PLoS One. 2017 Sep 6;12(9):e0184212. doi: 10.1371/journal.pone.0184212 (PMC5587330; doi:10.1371/journal.pone.0184212)
Supplement: S1 Data — Data sets pertaining to MMIMS-MIGET derived IVLM shunt fractions with blood and saline as priming fluids. (ZIP) [file pone.0184212.s001.zip › IVLMData/Data_Blood/dataBernExpt04Set08_Dec14_2011.txt]

Bern	Wednesday, December 14, 2011
1:05 PM	Expt04	Set# 8

Sample Temperature (degC)	37.00
Samples Type:	all 3

Cardiac Output (ml/min)	2500.0
Minute Ventilation (ml/min)	2500.0
Description: T7_IVLM_141211
Comment: T7_IVLM_141211 60% shunt

solubility method: default
species: pig
solubilities: 
0.007200	0.07000	0.3970	1.260	10.90	378.0
smoothing: 40.0
weights: 
10.0	2.00	70.0	70.0	50.0	50.0


valve times:
1.014599E+4	1.062697E+4

1.011030E+4	-1.349252E-12	2.576405E-13	3.947500E-12	-1.881335E-12	4.518229E-12	4.545113E-12
1.011150E+4	4.259469E-12	4.137369E-12	-4.738344E-13	4.882286E-12	5.120884E-12	4.504787E-12
1.011270E+4	4.957898E-12	4.245466E-13	2.997031E-12	-1.709948E-12	4.086402E-12	4.170415E-12
1.011390E+4	-1.314526E-12	5.561673E-13	-7.023502E-13	3.381811E-12	2.023038E-12	3.418777E-12
1.011510E+4	-1.443347E-12	6.037747E-13	3.891491E-12	-5.528068E-13	4.367565E-12	5.896045E-12
1.011630E+4	3.287156E-12	7.622797E-13	-8.009257E-14	-1.289322E-12	3.769391E-12	3.927336E-12
1.011750E+4	4.852042E-12	3.304518E-13	-1.099453E-12	-1.328529E-12	4.776990E-12	4.546794E-12
1.011870E+4	3.565520E-12	4.186097E-12	3.483747E-12	-1.433825E-12	4.199539E-12	5.012787E-12
1.011990E+4	-2.503593E-13	5.001586E-12	3.661295E-12	-3.125291E-13	5.466458E-12	5.679291E-12
1.012110E+4	-1.532401E-12	4.519910E-13	3.770512E-12	3.146574E-12	2.949423E-12	4.324439E-12
1.012230E+4	-3.494949E-13	7.465972E-13	3.807478E-12	-1.646098E-12	3.791795E-12	5.536469E-12
1.012350E+4	4.460540E-12	6.569831E-13	3.987826E-12	4.487984E-12	5.637845E-12	5.576235E-12
1.012470E+4	4.377087E-12	5.768905E-13	-1.069208E-12	-1.324048E-12	5.604800E-12	4.027592E-12
1.012590E+4	3.222186E-12	5.270427E-12	-1.199148E-12	-1.298844E-12	3.731306E-12	6.024866E-12
1.012710E+4	-1.304445E-12	5.539269E-13	4.546794E-12	-1.802363E-12	4.598322E-12	4.351323E-12
1.012830E+4	5.265387E-12	8.922201E-13	1.529040E-13	4.755707E-12	4.171535E-12	4.843640E-12
1.012950E+4	-3.332523E-13	5.360042E-13	5.368443E-12	-1.308925E-12	5.394207E-12	4.024792E-12
1.013070E+4	-1.248996E-12	5.693853E-12	4.223623E-12	-1.498235E-12	5.978378E-12	5.380205E-12
1.013190E+4	4.484624E-12	5.071036E-12	5.553832E-12	3.882529E-12	4.188897E-12	4.612324E-12
1.013310E+4	4.695217E-12	9.499091E-13	5.099041E-12	-5.808112E-13	5.077757E-12	5.949254E-12
1.013430E+4	-1.418703E-12	6.244981E-13	4.173215E-12	4.434776E-12	5.916769E-12	5.015587E-12
1.013550E+4	2.175942E-12	4.614004E-12	-1.248436E-12	4.731063E-12	3.160016E-12	5.622162E-12
1.013670E+4	3.166737E-12	9.011815E-13	1.120176E-13	-1.709388E-12	5.078317E-12	3.774992E-12
1.013790E+4	2.963425E-12	5.707856E-12	4.424694E-14	-1.284282E-12	2.192184E-12	3.232267E-12
1.013910E+4	3.020554E-12	4.155852E-13	-1.379497E-12	1.792281E-14	6.082555E-12	5.175773E-12
1.014030E+4	5.687133E-12	5.673130E-12	1.168904E-12	-1.785560E-12	5.620482E-12	4.952858E-12
1.014150E+4	2.200585E-12	1.274760E-12	3.644492E-12	-1.521759E-12	4.723781E-12	4.533352E-12
1.014270E+4	1.440546E-12	6.485818E-13	-1.174504E-12	4.240986E-12	3.347085E-12	5.848998E-12
1.014390E+4	-1.234434E-12	4.535592E-12	3.204263E-12	7.482775E-13	6.429809E-13	4.671133E-12
1.014510E+4	3.796276E-12	1.599051E-12	-3.170098E-13	-1.108974E-12	5.198176E-12	5.370123E-12
1.014630E+4	5.263706E-12	9.017415E-13	-1.488154E-12	-1.541922E-12	1.707148E-12	4.636408E-12
1.014750E+4	3.160576E-12	5.371803E-12	4.051676E-12	-1.359333E-12	3.403654E-12	4.838600E-12
1.014871E+4	2.269476E-12	3.792355E-12	5.651288E-12	-2.052162E-12	5.547111E-12	6.000782E-12
1.014991E+4	1.793962E-12	3.489348E-12	1.406941E-12	4.822917E-12	5.654087E-12	4.843640E-12
1.015111E+4	3.509511E-12	5.851799E-12	3.253551E-12	7.701208E-13	4.153052E-12	5.008306E-12
1.015230E+4	3.847804E-12	6.844274E-13	3.380691E-12	-1.279241E-12	3.935738E-12	5.188655E-12
1.015350E+4	1.952466E-12	4.560236E-12	-1.299404E-12	4.235385E-12	4.119447E-12	3.630490E-12
1.015471E+4	3.666896E-12	5.074397E-12	1.148740E-12	5.045832E-12	5.128165E-12	4.650410E-12
1.015591E+4	4.562476E-12	1.237234E-11	5.503984E-12	2.277878E-12	4.436456E-12	6.137443E-12
1.015711E+4	6.485818E-13	2.772491E-11	3.373409E-12	9.790897E-12	1.540914E-11	1.914941E-11
1.015830E+4	1.999514E-12	5.377348E-11	9.892273E-12	1.998338E-11	2.952839E-11	3.796780E-11
1.015950E+4	4.657131E-12	7.290160E-11	1.799562E-11	3.672832E-11	6.215072E-11	7.358099E-11
1.016070E+4	9.337226E-12	9.739032E-11	3.450253E-11	6.096949E-11	9.475231E-11	1.021897E-10
1.016190E+4	1.182962E-11	1.118792E-10	4.444521E-11	9.153909E-11	1.279667E-10	1.311368E-10
1.016310E+4	1.401844E-11	1.243210E-10	5.179469E-11	1.204996E-10	1.744892E-10	1.624866E-10
1.016430E+4	1.584993E-11	1.402578E-10	7.690567E-11	1.492119E-10	2.290272E-10	1.879084E-10
1.016550E+4	1.824430E-11	1.525999E-10	8.595109E-11	1.941035E-10	2.713570E-10	2.339941E-10
1.016670E+4	2.292832E-11	1.503987E-10	9.557173E-11	2.122509E-10	3.116503E-10	2.682289E-10
1.016790E+4	2.379925E-11	1.661955E-10	1.023941E-10	2.622360E-10	3.520097E-10	2.877861E-10
1.016910E+4	2.689430E-11	1.828043E-10	1.144551E-10	2.897503E-10	3.892858E-10	3.169834E-10
1.017030E+4	3.012545E-11	1.740238E-10	1.307676E-10	3.199071E-10	4.295342E-10	3.284014E-10
1.017150E+4	3.445381E-11	1.715331E-10	1.372210E-10	3.335105E-10	4.454805E-10	3.478868E-10
1.017270E+4	3.498421E-11	1.849427E-10	1.383596E-10	3.641440E-10	4.738624E-10	3.767381E-10
1.017390E+4	3.758414E-11	1.785454E-10	1.596049E-10	3.943579E-10	5.213836E-10	3.826386E-10
1.017510E+4	3.935402E-11	1.869131E-10	1.601347E-10	4.060822E-10	5.187921E-10	3.901208E-10
1.017630E+4	4.261149E-11	1.925918E-10	1.728448E-10	4.128077E-10	5.738812E-10	4.126409E-10
1.017750E+4	4.480143E-11	1.880641E-10	1.680185E-10	4.373838E-10	6.083188E-10	4.111538E-10
1.017870E+4	4.588968E-11	1.850755E-10	1.746925E-10	4.777393E-10	6.209420E-10	4.394982E-10
1.017990E+4	4.824597E-11	1.900899E-10	1.816303E-10	4.675670E-10	6.278844E-10	4.580215E-10
1.018110E+4	4.811491E-11	1.945745E-10	1.879000E-10	5.050912E-10	6.651812E-10	4.652734E-10
1.018230E+4	5.019228E-11	1.792293E-10	2.093569E-10	4.994097E-10	6.697414E-10	4.823326E-10
1.018350E+4	5.586877E-11	1.869993E-10	2.058934E-10	5.203094E-10	7.302650E-10	4.772274E-10
1.018470E+4	5.615049E-11	1.731293E-10	1.983568E-10	5.283595E-10	7.096067E-10	5.080922E-10
1.018590E+4	6.134307E-11	1.877000E-10	2.153784E-10	5.697344E-10	7.374207E-10	4.925015E-10
1.018710E+4	6.082555E-11	1.831230E-10	2.137626E-10	5.694677E-10	7.623704E-10	5.183872E-10
1.018830E+4	6.197429E-11	1.993902E-10	2.099876E-10	5.664287E-10	7.854712E-10	5.192407E-10
1.018950E+4	6.415359E-11	1.996467E-10	2.218631E-10	5.862547E-10	7.774463E-10	5.191713E-10
1.019070E+4	6.443587E-11	1.917310E-10	2.182377E-10	5.769886E-10	8.216814E-10	5.450215E-10
1.019190E+4	6.389259E-11	1.862612E-10	2.269964E-10	6.055374E-10	8.053510E-10	5.559735E-10
1.019310E+4	7.318109E-11	1.867344E-10	2.276231E-10	6.073269E-10	8.558653E-10	5.682552E-10
1.019430E+4	7.466140E-11	1.915954E-10	2.307831E-10	6.002518E-10	8.735355E-10	5.706915E-10
1.019550E+4	6.825063E-11	1.897869E-10	2.341352E-10	6.234266E-10	8.602782E-10	5.831260E-10
1.019670E+4	7.172318E-11	1.835123E-10	2.295492E-10	6.167638E-10	8.644924E-10	5.813887E-10
1.019790E+4	7.882957E-11	1.855526E-10	2.355500E-10	6.144473E-10	8.730773E-10	5.946134E-10
1.019910E+4	7.664019E-11	1.900126E-10	2.394606E-10	6.421845E-10	8.946318E-10	5.859846E-10
1.020030E+4	7.801017E-11	1.672238E-10	2.343363E-10	6.519731E-10	9.134407E-10	5.896729E-10
1.020150E+4	7.534527E-11	1.923230E-10	2.415010E-10	6.587648E-10	9.310184E-10	5.942247E-10
1.020270E+4	7.396745E-11	1.857515E-10	2.473477E-10	6.497607E-10	9.235133E-10	6.123492E-10
1.020390E+4	7.557827E-11	1.881727E-10	2.501577E-10	6.658493E-10	9.464668E-10	6.240404E-10
1.020510E+4	7.720868E-11	1.867658E-10	2.501997E-10	6.405692E-10	9.839562E-10	6.196152E-10
1.020630E+4	7.771332E-11	1.922373E-10	2.462001E-10	6.458396E-10	9.782383E-10	6.308735E-10
1.020750E+4	8.611799E-11	1.881638E-10	2.566894E-10	6.737343E-10	9.631642E-10	6.234490E-10
1.020870E+4	8.518154E-11	1.874530E-10	2.360546E-10	6.723290E-10	9.927221E-10	6.238198E-10
1.020990E+4	8.193638E-11	1.946714E-10	2.394353E-10	6.844667E-10	9.872883E-10	6.353441E-10
1.021110E+4	9.085411E-11	2.005899E-10	2.378862E-10	6.574615E-10	9.634542E-10	6.288460E-10
1.021230E+4	8.594998E-11	1.972523E-10	2.460220E-10	6.548896E-10	1.032937E-9	6.325336E-10
1.021350E+4	9.180737E-11	1.994546E-10	2.483682E-10	6.822683E-10	1.045319E-9	6.336812E-10
1.021470E+4	8.674473E-11	1.948372E-10	2.315286E-10	6.785763E-10	1.023663E-9	6.574256E-10
1.021590E+4	9.158334E-11	1.967662E-10	2.395323E-10	6.790651E-10	1.017787E-9	6.543731E-10
1.021710E+4	9.001117E-11	2.003328E-10	2.443311E-10	6.962828E-10	1.036193E-9	6.446147E-10
1.021830E+4	9.666670E-11	1.856518E-10	2.447483E-10	7.054666E-10	1.044925E-9	6.491245E-10
1.021950E+4	9.348931E-11	1.831969E-10	2.468279E-10	6.847142E-10	1.083117E-9	6.506973E-10
1.022070E+4	8.695645E-11	1.866689E-10	2.523269E-10	7.069217E-10	1.062651E-9	6.563143E-10
1.022190E+4	9.100308E-11	1.938363E-10	2.556695E-10	6.941074E-10	1.082612E-9	6.597511E-10
1.022310E+4	9.354028E-11	1.832277E-10	2.383516E-10	6.755495E-10	1.088305E-9	6.723895E-10
1.022430E+4	9.820413E-11	1.835375E-10	2.488499E-10	6.896755E-10	1.067507E-9	6.666537E-10
1.022550E+4	9.413118E-11	1.856557E-10	2.488174E-10	7.182606E-10	1.094163E-9	6.771043E-10
1.022670E+4	9.449747E-11	1.987304E-10	2.509138E-10	6.924502E-10	1.114377E-9	6.521355E-10
1.022790E+4	9.211934E-11	1.930024E-10	2.536112E-10	6.921045E-10	1.095868E-9	6.649078E-10
1.022910E+4	1.054864E-10	1.839861E-10	2.594344E-10	7.072073E-10	1.089957E-9	6.635535E-10
1.023030E+4	9.612732E-11	1.858887E-10	2.600533E-10	6.825741E-10	1.107175E-9	6.700545E-10
1.023150E+4	9.981888E-11	1.879196E-10	2.630672E-10	7.157845E-10	1.117149E-9	6.716518E-10
1.023270E+4	9.850322E-11	1.863575E-10	2.495842E-10	6.878787E-10	1.096548E-9	6.888773E-10
1.023390E+4	9.659164E-11	1.826598E-10	2.548960E-10	7.251397E-10	1.117762E-9	6.936538E-10
1.023510E+4	1.000199E-10	1.832938E-10	2.674476E-10	7.064753E-10	1.118645E-9	6.691337E-10
1.023630E+4	1.025224E-10	1.948316E-10	2.594691E-10	6.859111E-10	1.121782E-9	7.026706E-10
1.023750E+4	9.828422E-11	1.940772E-10	2.465401E-10	6.830704E-10	1.098765E-9	6.890694E-10
1.023870E+4	1.022637E-10	1.823243E-10	2.469338E-10	6.981445E-10	1.123830E-9	6.973464E-10
1.023990E+4	9.680503E-11	1.841177E-10	2.452804E-10	6.977424E-10	1.144595E-9	7.034709E-10
1.024110E+4	1.046199E-10	1.852183E-10	2.511462E-10	7.222121E-10	1.115068E-9	7.068119E-10
1.024230E+4	1.015075E-10	1.735051E-10	2.563035E-10	7.014284E-10	1.128233E-9	6.951368E-10
1.024350E+4	1.074618E-10	1.836909E-10	2.578409E-10	6.996193E-10	1.134579E-9	6.947935E-10
1.024470E+4	1.075526E-10	1.802559E-10	2.667161E-10	6.942934E-10	1.126515E-9	6.795844E-10
1.024590E+4	1.060403E-10	1.883055E-10	2.576074E-10	7.002264E-10	1.128756E-9	7.143591E-10
1.024710E+4	1.128465E-10	1.889905E-10	2.534577E-10	6.796880E-10	1.138061E-9	7.200093E-10
1.024830E+4	1.037109E-10	1.784944E-10	2.472783E-10	7.152406E-10	1.162375E-9	7.213759E-10
1.024950E+4	1.072882E-10	1.894979E-10	2.591387E-10	7.108306E-10	1.147874E-9	7.125590E-10
1.025070E+4	1.024888E-10	1.936672E-10	2.560246E-10	7.138679E-10	1.149303E-9	7.019425E-10
1.025190E+4	1.054875E-10	1.843216E-10	2.431224E-10	7.127993E-10	1.157092E-9	7.112220E-10
1.025310E+4	1.054158E-10	1.790500E-10	2.665845E-10	7.238671E-10	1.178885E-9	6.996428E-10
1.025430E+4	1.119274E-10	1.843305E-10	2.405802E-10	7.070393E-10	1.145608E-9	7.277468E-10
1.025550E+4	1.101553E-10	1.880797E-10	2.514912E-10	7.136651E-10	1.140820E-9	6.985293E-10
1.025670E+4	1.035104E-10	1.937249E-10	2.505290E-10	7.393183E-10	1.153551E-9	7.124161E-10
1.025790E+4	1.117347E-10	1.906209E-10	2.599306E-10	7.246708E-10	1.150081E-9	7.137547E-10
1.025910E+4	1.062403E-10	1.893019E-10	2.492145E-10	7.371653E-10	1.186049E-9	7.055909E-10
1.026030E+4	1.078354E-10	1.851264E-10	2.692276E-10	7.230388E-10	1.125067E-9	7.331629E-10
1.026150E+4	1.081715E-10	1.946020E-10	2.624113E-10	7.116723E-10	1.195563E-9	7.304907E-10
1.026270E+4	1.131411E-10	1.988150E-10	2.515954E-10	7.175511E-10	1.171303E-9	7.291824E-10
1.026390E+4	1.121066E-10	1.866767E-10	2.561371E-10	7.087352E-10	1.195343E-9	7.049300E-10
1.026510E+4	1.081294E-10	1.905402E-10	2.523751E-10	7.204657E-10	1.183432E-9	7.062496E-10
1.026630E+4	1.077021E-10	1.787532E-10	2.541500E-10	7.381303E-10	1.168971E-9	7.309461E-10
1.026750E+4	1.147323E-10	1.880988E-10	2.497381E-10	7.234807E-10	1.160157E-9	7.312508E-10
1.026870E+4	1.139012E-10	1.926366E-10	2.757867E-10	7.039919E-10	1.207459E-9	7.362513E-10
1.026990E+4	1.083512E-10	1.823545E-10	2.551923E-10	7.157722E-10	1.155685E-9	7.190477E-10
1.027110E+4	1.139667E-10	1.836780E-10	2.666310E-10	7.334435E-10	1.198842E-9	7.435571E-10
1.027230E+4	1.131075E-10	1.782821E-10	2.577564E-10	7.142426E-10	1.175560E-9	7.261893E-10
1.027350E+4	1.159001E-10	1.761611E-10	2.578998E-10	7.242424E-10	1.180622E-9	7.440622E-10
1.027470E+4	1.183819E-10	1.864023E-10	2.629596E-10	7.029255E-10	1.182912E-9	7.232421E-10
1.027590E+4	1.109405E-10	1.908869E-10	2.503067E-10	7.211294E-10	1.182190E-9	7.377982E-10
1.027710E+4	1.074854E-10	1.817485E-10	2.536285E-10	7.209133E-10	1.177460E-9	7.520048E-10
1.027830E+4	1.156442E-10	1.877700E-10	2.582044E-10	7.118275E-10	1.178640E-9	7.594176E-10
1.027950E+4	1.106566E-10	1.844006E-10	2.600438E-10	7.348673E-10	1.191564E-9	7.201207E-10
1.028070E+4	1.232882E-10	1.835010E-10	2.587662E-10	6.847814E-10	1.178892E-9	7.318658E-10
1.028190E+4	1.147923E-10	1.935429E-10	2.502131E-10	7.339969E-10	1.199711E-9	7.505704E-10
1.028310E+4	1.125407E-10	1.864617E-10	2.408518E-10	7.161093E-10	1.236399E-9	7.456641E-10
1.028430E+4	1.183914E-10	1.749983E-10	2.664579E-10	7.314373E-10	1.170296E-9	7.370735E-10
1.028550E+4	1.170573E-10	1.963691E-10	2.640714E-10	7.169574E-10	1.181895E-9	7.587180E-10
1.028670E+4	1.117224E-10	1.752901E-10	2.571722E-10	7.199936E-10	1.198100E-9	7.526708E-10
1.028790E+4	1.118865E-10	1.849281E-10	2.512381E-10	7.239248E-10	1.190649E-9	7.488493E-10
1.028910E+4	1.141470E-10	1.878428E-10	2.515125E-10	7.292759E-10	1.230257E-9	7.516133E-10
1.029030E+4	1.114032E-10	1.770819E-10	2.502915E-10	7.036799E-10	1.184832E-9	7.641285E-10
1.029150E+4	1.144500E-10	1.847848E-10	2.552102E-10	7.319526E-10	1.175086E-9	7.282600E-10
1.029270E+4	1.124864E-10	1.923079E-10	2.518771E-10	7.145507E-10	1.187258E-9	7.634307E-10
1.029390E+4	1.094059E-10	1.808434E-10	2.519292E-10	7.087604E-10	1.196726E-9	7.457823E-10
1.029510E+4	1.199361E-10	1.838405E-10	2.625059E-10	7.163087E-10	1.202211E-9	7.686209E-10
1.029630E+4	1.172690E-10	1.854614E-10	2.535552E-10	7.085342E-10	1.197557E-9	7.349423E-10
1.029750E+4	1.151087E-10	2.000718E-10	2.615712E-10	7.212347E-10	1.207559E-9	7.531267E-10
1.029870E+4	1.188551E-10	1.913596E-10	2.516744E-10	7.315191E-10	1.210809E-9	7.413671E-10
1.029990E+4	1.237576E-10	1.790540E-10	2.589807E-10	7.065739E-10	1.223080E-9	7.539831E-10
1.030110E+4	1.174342E-10	1.767083E-10	2.570036E-10	7.124424E-10	1.206802E-9	7.298870E-10
1.030230E+4	1.143554E-10	1.919085E-10	2.581008E-10	7.035707E-10	1.177498E-9	7.647804E-10
1.030350E+4	1.159253E-10	1.780805E-10	2.649020E-10	7.511675E-10	1.207359E-9	7.658508E-10
1.030470E+4	1.146920E-10	1.877611E-10	2.510824E-10	7.161155E-10	1.206443E-9	7.413475E-10
1.030590E+4	1.234787E-10	1.874301E-10	2.529744E-10	7.252858E-10	1.223417E-9	7.560896E-10
1.030710E+4	1.119823E-10	1.805639E-10	2.568278E-10	7.160326E-10	1.230869E-9	7.619324E-10
1.030830E+4	1.127513E-10	1.909620E-10	2.543712E-10	7.224916E-10	1.184609E-9	7.600909E-10
1.030950E+4	1.160289E-10	1.787577E-10	2.659538E-10	7.190756E-10	1.196899E-9	7.653176E-10
1.031070E+4	1.177759E-10	1.799652E-10	2.475700E-10	6.905408E-10	1.208954E-9	7.547432E-10
1.031190E+4	1.178083E-10	1.903408E-10	2.591695E-10	7.111134E-10	1.191312E-9	7.447960E-10
1.031310E+4	1.128208E-10	1.811420E-10	2.505167E-10	7.108983E-10	1.219995E-9	7.421451E-10
1.031430E+4	1.170707E-10	1.906192E-10	2.651092E-10	7.071497E-10	1.223304E-9	7.393832E-10
1.031550E+4	1.187140E-10	1.809442E-10	2.567773E-10	7.335006E-10	1.200638E-9	7.669826E-10
1.031670E+4	1.138480E-10	1.893618E-10	2.572109E-10	7.149416E-10	1.226203E-9	7.654649E-10
1.031789E+4	1.172208E-10	1.943236E-10	2.620640E-10	7.186404E-10	1.235631E-9	7.388540E-10
1.031909E+4	1.160614E-10	1.831863E-10	2.394353E-10	7.169417E-10	1.223643E-9	7.600892E-10
1.032029E+4	1.193234E-10	1.961921E-10	2.564570E-10	7.096975E-10	1.225090E-9	7.577586E-10
1.032150E+4	1.230838E-10	1.875029E-10	2.601273E-10	7.389963E-10	1.226203E-9	7.491937E-10
1.032270E+4	1.170410E-10	1.749093E-10	2.496015E-10	7.277586E-10	1.212339E-9	7.586984E-10
1.032389E+4	1.101469E-10	1.819031E-10	2.454064E-10	7.240548E-10	1.224107E-9	7.501034E-10
1.032509E+4	1.239654E-10	1.695941E-10	2.356452E-10	7.322584E-10	1.198232E-9	7.618400E-10
1.032629E+4	1.212478E-10	1.916307E-10	2.569375E-10	7.304549E-10	1.192316E-9	7.467423E-10
1.032750E+4	1.127127E-10	1.927515E-10	2.437049E-10	7.519170E-10	1.239547E-9	7.672403E-10
1.032870E+4	1.117857E-10	1.786238E-10	2.438376E-10	6.895355E-10	1.242580E-9	7.580499E-10
1.032989E+4	1.239603E-10	1.861066E-10	2.473113E-10	7.179168E-10	1.212642E-9	7.731510E-10
1.033109E+4	1.135321E-10	1.898916E-10	2.583008E-10	7.131499E-10	1.226443E-9	7.649591E-10
1.033229E+4	1.163768E-10	1.848060E-10	2.549184E-10	6.842202E-10	1.234211E-9	7.508427E-10
1.033349E+4	1.142249E-10	1.811145E-10	2.570641E-10	7.319335E-10	1.206105E-9	7.326018E-10
1.033469E+4	1.184933E-10	1.800627E-10	2.454149E-10	7.430569E-10	1.206548E-9	7.659936E-10
1.033589E+4	1.199031E-10	1.775596E-10	2.625642E-10	6.991650E-10	1.222797E-9	7.627328E-10
1.033709E+4	1.204867E-10	1.779567E-10	2.631909E-10	7.365352E-10	1.228910E-9	7.608974E-10
1.033829E+4	1.191850E-10	1.796460E-10	2.549184E-10	7.170559E-10	1.243771E-9	7.656262E-10
1.033949E+4	1.138020E-10	1.901807E-10	2.423780E-10	7.393861E-10	1.239523E-9	7.368656E-10
1.034069E+4	1.206093E-10	1.758110E-10	2.465916E-10	7.505963E-10	1.225326E-9	7.705981E-10
1.034189E+4	1.131064E-10	1.743514E-10	2.563987E-10	7.211177E-10	1.251589E-9	7.756221E-10
1.034309E+4	1.203724E-10	1.838505E-10	2.523325E-10	7.018484E-10	1.232253E-9	7.502568E-10
1.034429E+4	1.185443E-10	1.867255E-10	2.481234E-10	7.302885E-10	1.225589E-9	7.576023E-10
1.034549E+4	1.238562E-10	1.837564E-10	2.577698E-10	7.050442E-10	1.245736E-9	7.633214E-10
1.034669E+4	1.208087E-10	1.803925E-10	2.525773E-10	7.228170E-10	1.232006E-9	7.829665E-10
1.034789E+4	1.254743E-10	1.875589E-10	2.524199E-10	7.043459E-10	1.222651E-9	7.547246E-10
1.034909E+4	1.201781E-10	1.889681E-10	2.592501E-10	7.205839E-10	1.242062E-9	7.710143E-10
1.035029E+4	1.210529E-10	1.927643E-10	2.589046E-10	7.209727E-10	1.220241E-9	7.755258E-10
1.035149E+4	1.188686E-10	1.853566E-10	2.441216E-10	7.289740E-10	1.248610E-9	7.587136E-10
1.035269E+4	1.090071E-10	1.840068E-10	2.568827E-10	7.451471E-10	1.213335E-9	7.486684E-10
1.035389E+4	1.122293E-10	1.901650E-10	2.713872E-10	7.591275E-10	1.239176E-9	7.704205E-10
1.035509E+4	1.216578E-10	1.860315E-10	2.558084E-10	7.182825E-10	1.225461E-9	7.691615E-10
1.035629E+4	1.164384E-10	1.808378E-10	2.588793E-10	7.059410E-10	1.218937E-9	7.481755E-10
1.035749E+4	1.144752E-10	1.790724E-10	2.608789E-10	7.393861E-10	1.238651E-9	7.829402E-10
1.035869E+4	1.232647E-10	1.778834E-10	2.673283E-10	7.213266E-10	1.240299E-9	7.654856E-10
1.035989E+4	1.145117E-10	1.702835E-10	2.497617E-10	7.266463E-10	1.251009E-9	7.498429E-10
1.036109E+4	1.222067E-10	1.857503E-10	2.576948E-10	7.255099E-10	1.226817E-9	7.743737E-10
1.036229E+4	1.183555E-10	1.934880E-10	2.583742E-10	7.494004E-10	1.221825E-9	7.787658E-10
1.036349E+4	1.201876E-10	2.054274E-10	2.612200E-10	7.339650E-10	1.241238E-9	7.478524E-10
1.036469E+4	1.121587E-10	1.846492E-10	2.620987E-10	7.465395E-10	1.246038E-9	7.697775E-10
1.036589E+4	1.217592E-10	1.926288E-10	2.618187E-10	7.474592E-10	1.243004E-9	7.803856E-10
1.036709E+4	1.268745E-10	1.807846E-10	2.511658E-10	7.120134E-10	1.228578E-9	7.644645E-10
1.036829E+4	1.123295E-10	1.999026E-10	2.629495E-10	7.470217E-10	1.236004E-9	7.650605E-10
1.036949E+4	1.211224E-10	1.911871E-10	2.621032E-10	7.359320E-10	1.202100E-9	7.747186E-10
1.037069E+4	1.141818E-10	1.943824E-10	2.631450E-10	7.503336E-10	1.265870E-9	7.942529E-10
1.037189E+4	1.226503E-10	1.997890E-10	2.617599E-10	7.555300E-10	1.262985E-9	7.753779E-10
1.037309E+4	1.241172E-10	2.027445E-10	2.627653E-10	7.364255E-10	1.221115E-9	7.750821E-10
1.037429E+4	1.246616E-10	1.985573E-10	2.665178E-10	7.414047E-10	1.255277E-9	7.806511E-10
1.037549E+4	1.268022E-10	1.967774E-10	2.787440E-10	7.544031E-10	1.265418E-9	7.730210E-10
1.037669E+4	1.260142E-10	1.985282E-10	2.745696E-10	7.495416E-10	1.255172E-9	7.824103E-10
1.037789E+4	1.238724E-10	2.169753E-10	2.561910E-10	7.650700E-10	1.272687E-9	8.186654E-10
1.037909E+4	1.384823E-10	2.060659E-10	2.619453E-10	7.621234E-10	1.270515E-9	7.844664E-10
1.038029E+4	1.239077E-10	2.181419E-10	2.666466E-10	7.364602E-10	1.272684E-9	7.761620E-10
1.038149E+4	1.244991E-10	2.215809E-10	2.700833E-10	7.391582E-10	1.263556E-9	7.917016E-10
1.038269E+4	1.195317E-10	2.130490E-10	2.730333E-10	7.324550E-10	1.305331E-9	7.938087E-10
1.038389E+4	1.308847E-10	2.294087E-10	2.775006E-10	7.680693E-10	1.274365E-9	7.841942E-10
1.038509E+4	1.255919E-10	2.057405E-10	2.755218E-10	7.698151E-10	1.279441E-9	7.964058E-10
1.038629E+4	1.245126E-10	2.093693E-10	2.891874E-10	7.683213E-10	1.240676E-9	7.774569E-10
1.038749E+4	1.239178E-10	2.226064E-10	2.834672E-10	7.712965E-10	1.271291E-9	8.017855E-10
1.038869E+4	1.258462E-10	2.178120E-10	2.872842E-10	7.879333E-10	1.285670E-9	8.025807E-10
1.038989E+4	1.305123E-10	2.280857E-10	2.895604E-10	7.626219E-10	1.258520E-9	7.982625E-10
1.039109E+4	1.256557E-10	2.138903E-10	2.823745E-10	7.730194E-10	1.319851E-9	8.086561E-10
1.039229E+4	1.252553E-10	2.227190E-10	2.841505E-10	7.800244E-10	1.288628E-9	7.905546E-10
1.039349E+4	1.222218E-10	2.246720E-10	2.850361E-10	7.969003E-10	1.298179E-9	7.955349E-10
1.039469E+4	1.315787E-10	2.242043E-10	2.864839E-10	7.610531E-10	1.290674E-9	8.110594E-10
1.039589E+4	1.215777E-10	2.305535E-10	2.948852E-10	7.687806E-10	1.313464E-9	8.011794E-10
1.039709E+4	1.342301E-10	2.280874E-10	2.805430E-10	8.088879E-10	1.263710E-9	7.971732E-10
1.039829E+4	1.394854E-10	2.365789E-10	2.990483E-10	7.773841E-10	1.274381E-9	8.299496E-10
1.039949E+4	1.370222E-10	2.424873E-10	2.804909E-10	7.958155E-10	1.299113E-9	8.039743E-10
1.040069E+4	1.367785E-10	2.268894E-10	3.041193E-10	8.025792E-10	1.281099E-9	8.040801E-10
1.040189E+4	1.352019E-10	2.447226E-10	2.764157E-10	7.823980E-10	1.325569E-9	8.119101E-10
1.040309E+4	1.362935E-10	2.332934E-10	2.886957E-10	7.978251E-10	1.315434E-9	7.927132E-10
1.040429E+4	1.331279E-10	2.308873E-10	2.808841E-10	8.094676E-10	1.290173E-9	8.210598E-10
1.040549E+4	1.306332E-10	2.474020E-10	2.808163E-10	7.932452E-10	1.314938E-9	8.085166E-10
1.040669E+4	1.356466E-10	2.556908E-10	2.884380E-10	8.074888E-10	1.340288E-9	8.072996E-10
1.040789E+4	1.322250E-10	2.379108E-10	2.913040E-10	8.162766E-10	1.313160E-9	8.170910E-10
1.040909E+4	1.423519E-10	2.497740E-10	2.791523E-10	7.845029E-10	1.293111E-9	8.128343E-10
1.041029E+4	1.425032E-10	2.504282E-10	2.894747E-10	7.960703E-10	1.337268E-9	8.162929E-10
1.041149E+4	1.375078E-10	2.411122E-10	2.952840E-10	8.328535E-10	1.283515E-9	8.277539E-10
1.041269E+4	1.460984E-10	2.625748E-10	2.947239E-10	8.094379E-10	1.333613E-9	8.350021E-10
1.041389E+4	1.324692E-10	2.573469E-10	2.994454E-10	8.157764E-10	1.306564E-9	8.166759E-10
1.041509E+4	1.483242E-10	2.339913E-10	2.917890E-10	8.378008E-10	1.356505E-9	8.143225E-10
1.041629E+4	1.466058E-10	2.419613E-10	2.966719E-10	8.043411E-10	1.354219E-9	8.274066E-10
1.041749E+4	1.402925E-10	2.487211E-10	2.968192E-10	8.114638E-10	1.364056E-9	8.378030E-10
1.041869E+4	1.380785E-10	2.505436E-10	2.968623E-10	8.304127E-10	1.308503E-9	8.259213E-10
1.041989E+4	1.399609E-10	2.522625E-10	3.024363E-10	8.325079E-10	1.367013E-9	8.349718E-10
1.042109E+4	1.371767E-10	2.415245E-10	3.101672E-10	8.292858E-10	1.353806E-9	8.404208E-10
1.042229E+4	1.435780E-10	2.339448E-10	2.977965E-10	8.443370E-10	1.351639E-9	8.502645E-10
1.042349E+4	1.372299E-10	2.570098E-10	3.034304E-10	8.307431E-10	1.346216E-9	8.397673E-10
1.042469E+4	1.434385E-10	2.473987E-10	3.166384E-10	8.532390E-10	1.351808E-9	8.465763E-10
1.042589E+4	1.549595E-10	2.546048E-10	3.109373E-10	8.423353E-10	1.363632E-9	8.747800E-10
1.042709E+4	1.519266E-10	2.495410E-10	3.074647E-10	8.019137E-10	1.359333E-9	8.504039E-10
1.042829E+4	1.426454E-10	2.414052E-10	3.077588E-10	8.431720E-10	1.369436E-9	8.507814E-10
1.042949E+4	1.499781E-10	2.476541E-10	3.172808E-10	8.469577E-10	1.347076E-9	8.471005E-10
1.043069E+4	1.438838E-10	2.633147E-10	3.018426E-10	8.413747E-10	1.347783E-9	8.500684E-10
1.043189E+4	1.472236E-10	2.500524E-10	3.124803E-10	8.690246E-10	1.391310E-9	8.447806E-10
1.043309E+4	1.451518E-10	2.605607E-10	3.112420E-10	8.638589E-10	1.369124E-9	8.395584E-10
1.043429E+4	1.413903E-10	2.652784E-10	3.150937E-10	8.343036E-10	1.388881E-9	8.328311E-10
1.043549E+4	1.498342E-10	2.520217E-10	3.152858E-10	8.556827E-10	1.410388E-9	8.270068E-10
1.043669E+4	1.451821E-10	2.650868E-10	3.108180E-10	8.393007E-10	1.364568E-9	8.557763E-10
1.043789E+4	1.511386E-10	2.531581E-10	3.053420E-10	8.689064E-10	1.383782E-9	8.622111E-10
1.043909E+4	1.559246E-10	2.505212E-10	3.086213E-10	8.625152E-10	1.394663E-9	8.392240E-10
1.044029E+4	1.513789E-10	2.451914E-10	3.062046E-10	8.994693E-10	1.385560E-9	8.603113E-10
1.044149E+4	1.537212E-10	2.505441E-10	3.129732E-10	8.588069E-10	1.399885E-9	8.675700E-10
1.044269E+4	1.456133E-10	2.451023E-10	3.156762E-10	8.308680E-10	1.404786E-9	8.552492E-10
1.044389E+4	1.494359E-10	2.631203E-10	3.167857E-10	8.857438E-10	1.406609E-9	8.859656E-10
1.044509E+4	1.438810E-10	2.568899E-10	3.176768E-10	8.460553E-10	1.381959E-9	8.465169E-10
1.044629E+4	1.525959E-10	2.421176E-10	3.152096E-10	8.491341E-10	1.386111E-9	8.396379E-10
1.044749E+4	1.562729E-10	2.614630E-10	3.034758E-10	8.814317E-10	1.402827E-9	8.753524E-10
1.044869E+4	1.517575E-10	2.423383E-10	3.111697E-10	8.506347E-10	1.391114E-9	8.830559E-10
1.044989E+4	1.510899E-10	2.457582E-10	3.254099E-10	8.498052E-10	1.398110E-9	8.886977E-10
1.045109E+4	1.500420E-10	2.447242E-10	3.145247E-10	8.932982E-10	1.417145E-9	8.627387E-10
1.045229E+4	1.552216E-10	2.565214E-10	3.249563E-10	8.591479E-10	1.466240E-9	8.547955E-10
1.045349E+4	1.689219E-10	2.511316E-10	3.265010E-10	8.690262E-10	1.420558E-9	8.505372E-10
1.045469E+4	1.608606E-10	2.595134E-10	3.222914E-10	8.804706E-10	1.413261E-9	8.807949E-10
1.045589E+4	1.510658E-10	2.621222E-10	3.201071E-10	8.704293E-10	1.447617E-9	8.725526E-10
1.045709E+4	1.554849E-10	2.492778E-10	3.147106E-10	8.691243E-10	1.417535E-9	8.646749E-10
1.045829E+4	1.576087E-10	2.603233E-10	3.210189E-10	8.634214E-10	1.407351E-9	8.767152E-10
1.045949E+4	1.526268E-10	2.737150E-10	3.272554E-10	8.897619E-10	1.449844E-9	8.606266E-10
1.046069E+4	1.582601E-10	2.638283E-10	3.130824E-10	8.621450E-10	1.445000E-9	8.945802E-10
1.046189E+4	1.564835E-10	2.599144E-10	3.120138E-10	8.795066E-10	1.448852E-9	8.849714E-10
1.046309E+4	1.650624E-10	2.522294E-10	3.205456E-10	8.905807E-10	1.447939E-9	8.798600E-10
1.046429E+4	1.480559E-10	2.454821E-10	3.221357E-10	8.842186E-10	1.449048E-9	8.619305E-10
1.046549E+4	1.526251E-10	2.529564E-10	3.305785E-10	8.784682E-10	1.444887E-9	8.590555E-10
1.046669E+4	1.575807E-10	2.591684E-10	3.198656E-10	8.468451E-10	1.470316E-9	8.605538E-10
1.046789E+4	1.503130E-10	2.659281E-10	3.297473E-10	8.481501E-10	1.418933E-9	8.897792E-10
1.046909E+4	1.666838E-10	2.468868E-10	3.118586E-10	8.792541E-10	1.436340E-9	8.671119E-10
1.047029E+4	1.670726E-10	2.447875E-10	3.040919E-10	8.777278E-10	1.466980E-9	8.835454E-10
1.047149E+4	1.671991E-10	2.458652E-10	3.259029E-10	8.714374E-10	1.428436E-9	8.772898E-10
1.047269E+4	1.636135E-10	2.382821E-10	3.173189E-10	8.865508E-10	1.439096E-9	8.926608E-10
1.047389E+4	1.575673E-10	2.466453E-10	3.147963E-10	8.952541E-10	1.460528E-9	8.730583E-10
1.047509E+4	1.741980E-10	2.424178E-10	3.306031E-10	8.996962E-10	1.457815E-9	8.953577E-10
1.047629E+4	1.575595E-10	2.551732E-10	3.084416E-10	8.757485E-10	1.444249E-9	8.774444E-10
1.047749E+4	1.643976E-10	2.442208E-10	3.147997E-10	8.968346E-10	1.471693E-9	8.719079E-10
1.047869E+4	1.777579E-10	2.614994E-10	3.214776E-10	8.867021E-10	1.451147E-9	8.857908E-10
1.047989E+4	1.592890E-10	2.586732E-10	3.199480E-10	8.719415E-10	1.476784E-9	8.447772E-10
1.048109E+4	1.639461E-10	2.491680E-10	3.144938E-10	8.966570E-10	1.447396E-9	8.911721E-10
1.048229E+4	1.682706E-10	2.528287E-10	3.205120E-10	8.971034E-10	1.447319E-9	8.682729E-10
1.048349E+4	1.578008E-10	2.580768E-10	3.218646E-10	8.734056E-10	1.476254E-9	8.983710E-10
1.048469E+4	1.624317E-10	2.491092E-10	3.172808E-10	9.215098E-10	1.454660E-9	9.119923E-10
1.048589E+4	1.630332E-10	2.584610E-10	3.201524E-10	8.916521E-10	1.444772E-9	8.776214E-10
1.048709E+4	1.681529E-10	2.527178E-10	3.133535E-10	8.908618E-10	1.472658E-9	8.948423E-10
1.048829E+4	1.681726E-10	2.555412E-10	3.178589E-10	8.681817E-10	1.445007E-9	8.884674E-10
1.048949E+4	1.647381E-10	2.580773E-10	3.304832E-10	8.938774E-10	1.446378E-9	8.954205E-10
1.049068E+4	1.648490E-10	2.485861E-10	3.188043E-10	8.645797E-10	1.449866E-9	8.926771E-10
1.049188E+4	1.690485E-10	2.571246E-10	3.211651E-10	8.951180E-10	1.478134E-9	8.924379E-10
1.049308E+4	1.706537E-10	2.427040E-10	3.199474E-10	9.056918E-10	1.470892E-9	8.759226E-10
1.049429E+4	1.629189E-10	2.493209E-10	3.239347E-10	8.935956E-10	1.412689E-9	8.871647E-10
1.049549E+4	1.655990E-10	2.596495E-10	3.326110E-10	8.415512E-10	1.472816E-9	8.790518E-10
1.049668E+4	1.624356E-10	2.463569E-10	3.246785E-10	8.838272E-10	1.475197E-9	9.010986E-10
1.049788E+4	1.673795E-10	2.662205E-10	3.183176E-10	8.707883E-10	1.508834E-9	8.916365E-10
1.049908E+4	1.653900E-10	2.459139E-10	3.118760E-10	8.849882E-10	1.461257E-9	8.918286E-10
1.050029E+4	1.626663E-10	2.578275E-10	3.229366E-10	8.950967E-10	1.477225E-9	8.949197E-10
1.050149E+4	1.607447E-10	2.495466E-10	3.186424E-10	8.668851E-10	1.524127E-9	8.842276E-10
1.050268E+4	1.673140E-10	2.549996E-10	3.253781E-10	9.100509E-10	1.468939E-9	8.806728E-10
1.050388E+4	1.527253E-10	2.392040E-10	3.194316E-10	8.955005E-10	1.437499E-9	8.987966E-10
1.050508E+4	1.592095E-10	2.609170E-10	3.221559E-10	8.856637E-10	1.433169E-9	9.052640E-10
1.050629E+4	1.555627E-10	2.700856E-10	3.233875E-10	8.718726E-10	1.466138E-9	8.977235E-10
1.050748E+4	1.755058E-10	2.607713E-10	3.322436E-10	8.760755E-10	1.474366E-9	8.979565E-10
1.050868E+4	1.673414E-10	2.705146E-10	3.267553E-10	8.986521E-10	1.494700E-9	9.366776E-10
1.050988E+4	1.645118E-10	2.582644E-10	3.356069E-10	8.868085E-10	1.497050E-9	8.918583E-10
1.051108E+4	1.700007E-10	2.553648E-10	3.225597E-10	8.937575E-10	1.483168E-9	8.946659E-10
1.051228E+4	1.789627E-10	2.594893E-10	3.355347E-10	8.833007E-10	1.536802E-9	9.012324E-10
1.051348E+4	1.647863E-10	2.488992E-10	3.273254E-10	8.941434E-10	1.456487E-9	9.117453E-10
1.051468E+4	1.587614E-10	2.601301E-10	3.279029E-10	8.932013E-10	1.445130E-9	9.034212E-10
1.051588E+4	1.667074E-10	2.510297E-10	3.216142E-10	8.926065E-10	1.499166E-9	9.144762E-10
1.051708E+4	1.751109E-10	2.548288E-10	3.138195E-10	9.338638E-10	1.462197E-9	9.176396E-10
1.051828E+4	1.576451E-10	2.734293E-10	3.304989E-10	9.267019E-10	1.471502E-9	8.719438E-10
1.051948E+4	1.746528E-10	2.637499E-10	3.322285E-10	8.512592E-10	1.465276E-9	9.155410E-10
1.052068E+4	1.699783E-10	2.462651E-10	3.293367E-10	8.806672E-10	1.472319E-9	9.116052E-10
1.052188E+4	1.709405E-10	2.693132E-10	3.271115E-10	9.141083E-10	1.496109E-9	9.319169E-10
1.052308E+4	1.714412E-10	2.677976E-10	3.193599E-10	9.017393E-10	1.482763E-9	8.967702E-10
1.052428E+4	1.675262E-10	2.549727E-10	3.193067E-10	8.991181E-10	1.479935E-9	9.017528E-10
1.052548E+4	1.663814E-10	2.567729E-10	3.189981E-10	8.782090E-10	1.477702E-9	9.132659E-10
1.052668E+4	1.835761E-10	2.653215E-10	3.191470E-10	8.779227E-10	1.504411E-9	8.916936E-10
1.052788E+4	1.709293E-10	2.514890E-10	3.235740E-10	8.832104E-10	1.517095E-9	8.879399E-10
1.052908E+4	1.683221E-10	2.595089E-10	3.415215E-10	8.715024E-10	1.487402E-9	9.178475E-10
1.053028E+4	1.623437E-10	2.479151E-10	3.320901E-10	8.706751E-10	1.519685E-9	9.221612E-10
1.053148E+4	1.637663E-10	2.537658E-10	3.342414E-10	9.147681E-10	1.460188E-9	9.073670E-10
1.053268E+4	1.626389E-10	2.602947E-10	3.229456E-10	8.992503E-10	1.491031E-9	9.199551E-10
1.053388E+4	1.705255E-10	2.611824E-10	3.262232E-10	8.782788E-10	1.508253E-9	9.134575E-10
1.053508E+4	1.721940E-10	2.505621E-10	3.322251E-10	9.093039E-10	1.510047E-9	9.148454E-10
1.053628E+4	1.606321E-10	2.618159E-10	3.192512E-10	8.994132E-10	1.503110E-9	9.170908E-10
1.053748E+4	1.679205E-10	2.480041E-10	3.250269E-10	8.998255E-10	1.525490E-9	9.286767E-10
1.053868E+4	1.667147E-10	2.491142E-10	3.249417E-10	9.145692E-10	1.493349E-9	9.185621E-10
1.053988E+4	1.773659E-10	2.615006E-10	3.295507E-10	8.793224E-10	1.485771E-9	9.146657E-10
1.054108E+4	1.689494E-10	2.594798E-10	3.245844E-10	8.981301E-10	1.471424E-9	8.988040E-10
1.054228E+4	1.723525E-10	2.402559E-10	3.266730E-10	8.937951E-10	1.481066E-9	8.858216E-10
1.054348E+4	1.732419E-10	2.564979E-10	3.153905E-10	9.028370E-10	1.515297E-9	9.177942E-10
1.054468E+4	1.693398E-10	2.588278E-10	3.122781E-10	8.963031E-10	1.468500E-9	9.005626E-10
1.054588E+4	1.664251E-10	2.549151E-10	3.136739E-10	9.020839E-10	1.568991E-9	9.029603E-10
1.054708E+4	1.816953E-10	2.526652E-10	3.305818E-10	8.909374E-10	1.516848E-9	9.240302E-10
1.054828E+4	1.723872E-10	2.531788E-10	3.301545E-10	9.269444E-10	1.473731E-9	9.052942E-10
1.054948E+4	1.671106E-10	2.365520E-10	3.280076E-10	8.895042E-10	1.492206E-9	9.038917E-10
1.055068E+4	1.637955E-10	2.603092E-10	3.236832E-10	9.008045E-10	1.470599E-9	9.113063E-10
1.055188E+4	1.660123E-10	2.660720E-10	3.142491E-10	9.101737E-10	1.505072E-9	8.912976E-10
1.055308E+4	1.670434E-10	2.405006E-10	3.161299E-10	8.825143E-10	1.467992E-9	8.786884E-10
1.055428E+4	1.648042E-10	2.597083E-10	3.169392E-10	8.746310E-10	1.454613E-9	8.983099E-10
1.055548E+4	1.794566E-10	2.693653E-10	3.182644E-10	8.668879E-10	1.476675E-9	9.132228E-10
1.055668E+4	1.654136E-10	2.435436E-10	3.188776E-10	8.927287E-10	1.452400E-9	8.977482E-10
1.055788E+4	1.759931E-10	2.613645E-10	3.329079E-10	8.983576E-10	1.499952E-9	8.966548E-10
1.055908E+4	1.665914E-10	2.480585E-10	3.236978E-10	8.950065E-10	1.435227E-9	8.889458E-10
1.056028E+4	1.641198E-10	2.341039E-10	3.287559E-10	8.595753E-10	1.440716E-9	8.860826E-10
1.056148E+4	1.664341E-10	2.519852E-10	3.224807E-10	8.719364E-10	1.492515E-9	9.202423E-10
1.056268E+4	1.621186E-10	2.470694E-10	3.214625E-10	8.866858E-10	1.507735E-9	9.047476E-10
1.056388E+4	1.656213E-10	2.543225E-10	3.015558E-10	8.840109E-10	1.436098E-9	8.818164E-10
1.056508E+4	1.612465E-10	2.480461E-10	3.128287E-10	8.659245E-10	1.436859E-9	9.064463E-10
1.056628E+4	1.763930E-10	2.518374E-10	3.107581E-10	8.676546E-10	1.421842E-9	8.773144E-10
1.056748E+4	1.801344E-10	2.398828E-10	3.133188E-10	8.915233E-10	1.425388E-9	8.687843E-10
1.056868E+4	1.699878E-10	2.566194E-10	3.162234E-10	8.790871E-10	1.443600E-9	8.753211E-10
1.056988E+4	1.738418E-10	2.436539E-10	3.202678E-10	8.410213E-10	1.426371E-9	8.754544E-10
1.057108E+4	1.752050E-10	2.337605E-10	3.169577E-10	8.804867E-10	1.408007E-9	8.381509E-10
1.057228E+4	1.717258E-10	2.452944E-10	3.114335E-10	8.387339E-10	1.392338E-9	8.644520E-10
1.057348E+4	1.604949E-10	2.537635E-10	3.135736E-10	8.542488E-10	1.407193E-9	8.216248E-10
1.057468E+4	1.828480E-10	2.334883E-10	3.109166E-10	8.667870E-10	1.367107E-9	8.360881E-10
1.057588E+4	1.698831E-10	2.476541E-10	3.181395E-10	8.321820E-10	1.401589E-9	8.313385E-10
1.057708E+4	1.661882E-10	2.407331E-10	3.003981E-10	8.695102E-10	1.358337E-9	8.558351E-10
1.057828E+4	1.627957E-10	2.099008E-10	2.978228E-10	8.254379E-10	1.368103E-9	8.410779E-10
1.057948E+4	1.786585E-10	2.282392E-10	3.045030E-10	8.424422E-10	1.318921E-9	8.080075E-10
1.058068E+4	1.586040E-10	2.272237E-10	3.043563E-10	8.463606E-10	1.327366E-9	8.194187E-10
1.058188E+4	1.563693E-10	2.104402E-10	3.007342E-10	8.358265E-10	1.286151E-9	8.086818E-10
1.058308E+4	1.685153E-10	2.270770E-10	2.866289E-10	8.446865E-10	1.300952E-9	7.842189E-10
1.058428E+4	1.730716E-10	2.168666E-10	2.902941E-10	8.350054E-10	1.308018E-9	7.772720E-10
1.058548E+4	1.694647E-10	2.173668E-10	2.870703E-10	8.224393E-10	1.242161E-9	7.762443E-10
1.058668E+4	1.651324E-10	2.160394E-10	2.849677E-10	8.085121E-10	1.221738E-9	7.734327E-10
1.058788E+4	1.584612E-10	2.025138E-10	2.842457E-10	8.150652E-10	1.218316E-9	7.612048E-10
1.058908E+4	1.708279E-10	1.951604E-10	2.850019E-10	8.038432E-10	1.186580E-9	7.163099E-10
1.059028E+4	1.595713E-10	1.892923E-10	2.824518E-10	7.891308E-10	1.211567E-9	7.249341E-10
1.059148E+4	1.489380E-10	1.945202E-10	2.772642E-10	7.875620E-10	1.162192E-9	7.068270E-10
1.059268E+4	1.601611E-10	1.862399E-10	2.777487E-10	7.845778E-10	1.129839E-9	7.024017E-10
1.059388E+4	1.558562E-10	1.950680E-10	2.767422E-10	8.015681E-10	1.159890E-9	6.761740E-10
1.059508E+4	1.573013E-10	1.682599E-10	2.796289E-10	7.652146E-10	1.091082E-9	6.690513E-10
1.059628E+4	1.569103E-10	1.816074E-10	2.667055E-10	7.893083E-10	1.076598E-9	6.713869E-10
1.059748E+4	1.499495E-10	1.648518E-10	2.511283E-10	7.417721E-10	1.084574E-9	6.542902E-10
1.059868E+4	1.536164E-10	1.625437E-10	2.517719E-10	7.468638E-10	1.061838E-9	6.242090E-10
1.059988E+4	1.479052E-10	1.567725E-10	2.553379E-10	7.626280E-10	1.008419E-9	6.221653E-10
1.060108E+4	1.465890E-10	1.622373E-10	2.457537E-10	7.211956E-10	1.002978E-9	6.070714E-10
1.060228E+4	1.437186E-10	1.588533E-10	2.409078E-10	7.445731E-10	9.668445E-10	5.938410E-10
1.060348E+4	1.457388E-10	1.519698E-10	2.372219E-10	7.257575E-10	9.490096E-10	5.896231E-10
1.060468E+4	1.415661E-10	1.337384E-10	2.292490E-10	7.063829E-10	9.606124E-10	5.659823E-10
1.060588E+4	1.483735E-10	1.370625E-10	2.205184E-10	6.951806E-10	8.958136E-10	5.523481E-10
1.060708E+4	1.406504E-10	1.281884E-10	2.304000E-10	6.938526E-10	8.619367E-10	5.297205E-10
1.060828E+4	1.443279E-10	1.292493E-10	2.131734E-10	6.791486E-10	8.488978E-10	5.356368E-10
1.060948E+4	1.423721E-10	1.137511E-10	2.198491E-10	6.601762E-10	8.101902E-10	5.202180E-10
1.061068E+4	1.321785E-10	1.363064E-10	2.048521E-10	6.359216E-10	8.195526E-10	4.846256E-10
1.061188E+4	1.322004E-10	1.201641E-10	1.988900E-10	6.340392E-10	7.911130E-10	4.706340E-10
1.061308E+4	1.317332E-10	1.104986E-10	1.989091E-10	6.440787E-10	7.393710E-10	4.506030E-10
1.061428E+4	1.284119E-10	1.124808E-10	1.839049E-10	6.316487E-10	7.028638E-10	4.314716E-10
1.061548E+4	1.202150E-10	1.118036E-10	1.864012E-10	5.962411E-10	7.288670E-10	4.447401E-10
1.061668E+4	1.255404E-10	1.035961E-10	1.873057E-10	6.267361E-10	6.691689E-10	3.982292E-10
1.061788E+4	1.212781E-10	9.425608E-11	1.884864E-10	5.918908E-10	6.589462E-10	3.947824E-10
1.061908E+4	1.217385E-10	9.479881E-11	1.765095E-10	5.903422E-10	6.205936E-10	3.852862E-10
1.062028E+4	1.204217E-10	8.506447E-11	1.657367E-10	5.614282E-10	6.036946E-10	3.816702E-10
1.062148E+4	1.231309E-10	8.649046E-11	1.640369E-10	5.732954E-10	5.959358E-10	3.525003E-10
1.062268E+4	1.147906E-10	8.654198E-11	1.604299E-10	5.647484E-10	5.686791E-10	3.523496E-10
1.062388E+4	1.151731E-10	7.533407E-11	1.561419E-10	5.284883E-10	5.465108E-10	3.249871E-10
1.062508E+4	1.148471E-10	6.879336E-11	1.408162E-10	5.251676E-10	5.267223E-10	3.119874E-10
1.062628E+4	1.109691E-10	6.808989E-11	1.398315E-10	5.179637E-10	4.933305E-10	3.037586E-10
1.062748E+4	1.137191E-10	6.779192E-11	1.435584E-10	5.033068E-10	4.691319E-10	2.948835E-10
1.062868E+4	1.136189E-10	5.904391E-11	1.355094E-10	4.843702E-10	4.643964E-10	2.787395E-10
1.062988E+4	1.019298E-10	5.766049E-11	1.316207E-10	4.738910E-10	4.475674E-10	2.589454E-10
1.063108E+4	1.008993E-10	5.832083E-11	1.200929E-10	4.727411E-10	4.324814E-10	2.569409E-10
1.063228E+4	1.031363E-10	5.074789E-11	1.217133E-10	4.553475E-10	4.052438E-10	2.451074E-10
1.063348E+4	1.001252E-10	4.741816E-11	1.165593E-10	4.397278E-10	4.174755E-10	2.219802E-10
1.063468E+4	9.448067E-11	4.346730E-11	1.130560E-10	4.270474E-10	3.752337E-10	2.068416E-10
1.063588E+4	1.014134E-10	4.320630E-11	1.106969E-10	4.174173E-10	3.546617E-10	2.048942E-10
1.063708E+4	1.053060E-10	4.254147E-11	1.020923E-10	4.069078E-10	3.318028E-10	1.979704E-10
1.063828E+4	9.779023E-11	4.020647E-11	1.000866E-10	3.969080E-10	3.248107E-10	1.881190E-10
1.063948E+4	9.394410E-11	3.955733E-11	1.027392E-10	3.773290E-10	3.125890E-10	1.793967E-10
1.064068E+4	8.727122E-11	3.510967E-11	9.721334E-11	3.668318E-10	3.011369E-10	1.727664E-10
1.064188E+4	9.004646E-11	3.218433E-11	9.492707E-11	3.653795E-10	2.790800E-10	1.597567E-10
1.064308E+4	8.445902E-11	3.303399E-11	8.678786E-11	3.604183E-10	2.727399E-10	1.602658E-10
1.064428E+4	8.602671E-11	2.884677E-11	8.517873E-11	3.804974E-10	2.736724E-10	1.724113E-10
1.064548E+4	8.387428E-11	2.919738E-11	9.921005E-11	3.901830E-10	2.879496E-10	1.669751E-10
1.064668E+4	8.373986E-11	2.759049E-11	9.091179E-11	3.960230E-10	3.044184E-10	1.941780E-10
1.064788E+4	7.474429E-11	2.746839E-11	9.016631E-11	4.105053E-10	3.137584E-10	2.130793E-10
1.064908E+4	8.008025E-11	2.535518E-11	8.510312E-11	3.826633E-10	3.254805E-10	2.365038E-10
1.065028E+4	7.757442E-11	2.349401E-11	9.085074E-11	3.960807E-10	3.445773E-10	2.506948E-10
1.065148E+4	6.940050E-11	2.229094E-11	8.698894E-11	3.878519E-10	3.387524E-10	2.595918E-10
1.065268E+4	7.071838E-11	1.833056E-11	8.176331E-11	3.808827E-10	3.149957E-10	2.616725E-10
1.065388E+4	6.716294E-11	1.949554E-11	7.797320E-11	3.831914E-10	3.349645E-10	2.788583E-10
1.065508E+4	6.283346E-11	1.752963E-11	7.602970E-11	3.645478E-10	3.434078E-10	2.758853E-10
1.065628E+4	6.699492E-11	1.625487E-11	7.484904E-11	3.535751E-10	3.396642E-10	2.937846E-10
1.065748E+4	6.520208E-11	1.463454E-11	7.158484E-11	3.618784E-10	3.255377E-10	3.002088E-10
1.065868E+4	6.032651E-11	1.319959E-11	7.098442E-11	3.407788E-10	3.253556E-10	2.997747E-10
1.065988E+4	6.011423E-11	1.234042E-11	7.315924E-11	3.395516E-10	3.455558E-10	2.893252E-10
1.066108E+4	5.872858E-11	1.546739E-11	6.215688E-11	3.194333E-10	3.298061E-10	2.993631E-10
1.066228E+4	5.535965E-11	1.216343E-11	6.413342E-11	3.118032E-10	3.342095E-10	2.984955E-10
1.066348E+4	5.504768E-11	1.247988E-11	6.662414E-11	3.125257E-10	3.229008E-10	2.964557E-10
1.066468E+4	5.514009E-11	1.104997E-11	6.213335E-11	2.875172E-10	3.194523E-10	3.266494E-10
1.066588E+4	5.317194E-11	1.090939E-11	5.934188E-11	2.916983E-10	3.296196E-10	3.004844E-10
1.066708E+4	5.644174E-11	9.862028E-12	5.706288E-11	2.897167E-10	3.289889E-10	2.964221E-10
1.066828E+4	4.593673E-11	8.843789E-12	5.463434E-11	2.711907E-10	3.124921E-10	3.138609E-10
1.066948E+4	5.077533E-11	9.179841E-12	5.380037E-11	2.745635E-10	3.201396E-10	2.917112E-10
1.067068E+4	5.009146E-11	7.139441E-12	5.065939E-11	2.634805E-10	3.172500E-10	2.923435E-10
1.067188E+4	4.469558E-11	8.427643E-12	4.481207E-11	2.623530E-10	3.111266E-10	3.034041E-10
1.067308E+4	4.776262E-11	7.127119E-12	4.740752E-11	2.535747E-10	3.175004E-10	3.023327E-10
1.067428E+4	4.385993E-11	6.815150E-12	4.717845E-11	2.572282E-10	3.074754E-10	3.120423E-10
1.067548E+4	4.255044E-11	6.937809E-12	4.515541E-11	2.276388E-10	2.980407E-10	3.041300E-10
1.067668E+4	4.248435E-11	5.680972E-12	3.920783E-11	2.222888E-10	2.994275E-10	3.151553E-10
1.067788E+4	4.128968E-11	5.444614E-12	4.081193E-11	2.095972E-10	3.008019E-10	3.031504E-10
1.067908E+4	3.762055E-11	6.553028E-12	4.188226E-11	2.214537E-10	3.010467E-10	3.022503E-10
1.068028E+4	3.846235E-11	5.388605E-12	4.058957E-11	2.071435E-10	2.872271E-10	2.972034E-10
1.068148E+4	3.497525E-11	5.333157E-12	3.973208E-11	2.015689E-10	2.929635E-10	3.042795E-10
1.068267E+4	3.484923E-11	5.411570E-12	3.574537E-11	2.086613E-10	3.009588E-10	3.035811E-10
1.068387E+4	3.298470E-11	5.581837E-12	3.451598E-11	1.949817E-10	2.817108E-10	2.907282E-10
1.068508E+4	3.501054E-11	4.809475E-12	3.505702E-11	1.926383E-10	2.809362E-10	2.977254E-10
1.068628E+4	3.683866E-11	3.944699E-12	3.070906E-11	1.914761E-10	2.817713E-10	3.090778E-10
1.068747E+4	3.381195E-11	5.165131E-12	3.305023E-11	1.677822E-10	2.929949E-10	2.951523E-10
1.068867E+4	3.193061E-11	3.543676E-12	3.348542E-11	1.727569E-10	2.883288E-10	2.914597E-10
1.068987E+4	2.830796E-11	6.109439E-12	3.086420E-11	1.746315E-10	2.838750E-10	2.885259E-10
1.069108E+4	3.249294E-11	3.626009E-12	3.084180E-11	1.740927E-10	2.660227E-10	2.829491E-10
1.069228E+4	3.034388E-11	3.968223E-12	3.079587E-11	1.579078E-10	2.720274E-10	3.020924E-10
1.069347E+4	2.700744E-11	4.810035E-12	2.806265E-11	1.600748E-10	2.697641E-10	3.034226E-10
1.069467E+4	3.029572E-11	4.204580E-12	3.060040E-11	1.612353E-10	2.830203E-10	2.986053E-10
1.069587E+4	2.865578E-11	2.665459E-12	2.817130E-11	1.738983E-10	2.693591E-10	2.890468E-10
1.069708E+4	2.616283E-11	4.056157E-12	2.516195E-11	1.447334E-10	2.652235E-10	2.973031E-10
1.069828E+4	2.637622E-11	4.333400E-12	2.691054E-11	1.467498E-10	2.665442E-10	3.010915E-10
1.069947E+4	2.214028E-11	3.726265E-12	3.014057E-11	1.478369E-10	2.589942E-10	3.041445E-10
1.070067E+4	2.336519E-11	4.161453E-12	2.606817E-11	1.495362E-10	2.539276E-10	2.730250E-10
1.070187E+4	2.293504E-11	3.852285E-12	2.745999E-11	1.464395E-10	2.650756E-10	2.771920E-10
1.070307E+4	2.552209E-11	4.039914E-12	2.533446E-11	1.370899E-10	2.570624E-10	2.797992E-10
1.070427E+4	2.174429E-11	3.588483E-12	2.371972E-11	1.438351E-10	2.537988E-10	2.968466E-10
1.070547E+4	2.214812E-11	4.403411E-12	2.234359E-11	1.374041E-10	2.555911E-10	2.801588E-10
1.070667E+4	2.196665E-11	3.669136E-12	2.558090E-11	1.309329E-10	2.483956E-10	2.868765E-10
1.070787E+4	2.162387E-11	4.293634E-12	2.432350E-11	1.278238E-10	2.553278E-10	2.906554E-10
1.070907E+4	2.229766E-11	3.938538E-12	2.486342E-11	1.289485E-10	2.508555E-10	2.781464E-10
1.071027E+4	1.782872E-11	4.286353E-12	1.942497E-11	1.244795E-10	2.417339E-10	2.848781E-10
1.071147E+4	1.987584E-11	4.002388E-12	2.466123E-11	1.259626E-10	2.506365E-10	2.868093E-10
1.071267E+4	1.738681E-11	3.158896E-12	2.469708E-11	1.239542E-10	2.472542E-10	2.856661E-10
1.071387E+4	1.854675E-11	3.357167E-12	2.278718E-11	1.151250E-10	2.532101E-10	2.756338E-10
1.071507E+4	1.614005E-11	3.227787E-12	2.116516E-11	1.123520E-10	2.498418E-10	2.841018E-10
1.071627E+4	1.593842E-11	3.306759E-12	2.385582E-11	1.245328E-10	2.532096E-10	2.802607E-10
1.071747E+4	1.857140E-11	4.588240E-12	2.177398E-11	1.139264E-10	2.491249E-10	2.833362E-10
1.071867E+4	1.656796E-11	2.970706E-12	1.931967E-11	1.116731E-10	2.473365E-10	2.772357E-10
1.071987E+4	1.632936E-11	2.704665E-12	2.121669E-11	1.149468E-10	2.553850E-10	2.855132E-10
1.072107E+4	1.401564E-11	2.862609E-12	2.050874E-11	1.151390E-10	2.380721E-10	2.741395E-10
1.072227E+4	1.316823E-11	4.059517E-12	2.051938E-11	1.162205E-10	2.478966E-10	2.912385E-10
1.072347E+4	1.477680E-11	2.662658E-12	1.978119E-11	1.207376E-10	2.420162E-10	2.838055E-10
1.072467E+4	1.390418E-11	3.476466E-12	1.808132E-11	1.099049E-10	2.380138E-10	2.695121E-10
1.072587E+4	1.331385E-11	2.927580E-12	2.098817E-11	1.127043E-10	2.413340E-10	2.771360E-10
1.072707E+4	1.429792E-11	3.231708E-12	2.247185E-11	1.135539E-10	2.358155E-10	2.811378E-10
1.072827E+4	1.169520E-11	2.912457E-12	1.928607E-11	1.141605E-10	2.371261E-10	2.755941E-10
1.072947E+4	1.144484E-11	3.147134E-12	2.221196E-11	1.215486E-10	2.439031E-10	2.704945E-10
1.073067E+4	1.170136E-11	3.293877E-12	2.090136E-11	1.108666E-10	2.415015E-10	2.768660E-10
1.073187E+4	1.210798E-11	3.063681E-12	1.965012E-11	1.121229E-10	2.371636E-10	2.822866E-10
1.073307E+4	9.865948E-12	2.958945E-12	1.964228E-11	1.094121E-10	2.351232E-10	2.678912E-10
1.073427E+4	1.167671E-11	3.237308E-12	1.842745E-11	1.108873E-10	2.281451E-10	2.574091E-10
1.073547E+4	1.111606E-11	2.560162E-12	1.754812E-11	1.162989E-10	2.438443E-10	2.765412E-10
1.073667E+4	1.036163E-11	3.917815E-12	1.943113E-11	1.025605E-10	2.345200E-10	2.717580E-10
1.073787E+4	9.057742E-12	2.546720E-12	1.771166E-11	1.014997E-10	2.330408E-10	2.751550E-10
1.073907E+4	1.222168E-11	3.283795E-12	1.768478E-11	1.029884E-10	2.378436E-10	2.779375E-10
1.074027E+4	8.326827E-12	3.140973E-12	1.573007E-11	1.016347E-10	2.360922E-10	2.825487E-10
1.074147E+4	1.054870E-11	3.053599E-12	1.925078E-11	1.067886E-10	2.469741E-10	2.796278E-10
1.074267E+4	9.898435E-12	3.387412E-12	1.928215E-11	1.062056E-10	2.416914E-10	2.793478E-10
1.074387E+4	8.798421E-12	2.087448E-12	1.802643E-11	1.054802E-10	2.318691E-10	2.738931E-10
1.074507E+4	9.224648E-12	3.301158E-12	2.149001E-11	1.103513E-10	2.372320E-10	2.699490E-10
1.074627E+4	9.224648E-12	4.272911E-12	1.637697E-11	1.061624E-10	2.611544E-10	2.758551E-10
1.074747E+4	8.415321E-12	3.517912E-12	1.877919E-11	1.084526E-10	2.373020E-10	2.676716E-10
1.074867E+4	7.923564E-12	3.774433E-12	1.924742E-11	1.053990E-10	2.323334E-10	2.707157E-10
1.074987E+4	7.224013E-12	3.514552E-12	1.995873E-11	1.049868E-10	2.366439E-10	2.690730E-10
1.075107E+4	7.574069E-12	3.685938E-12	1.954763E-11	1.047762E-10	2.304885E-10	2.715379E-10
1.075227E+4	7.743216E-12	3.231708E-12	1.780688E-11	1.041724E-10	2.240531E-10	2.872372E-10
1.075347E+4	5.848998E-12	2.948303E-12	1.756324E-11	1.084588E-10	2.328773E-10	2.833266E-10
1.075467E+4	6.855476E-12	2.627372E-12	1.851595E-11	1.039153E-10	2.235899E-10	2.646892E-10
1.075587E+4	6.912045E-12	3.299478E-12	2.017829E-11	9.943857E-11	2.196816E-10	2.722711E-10
1.075707E+4	5.988461E-12	3.277074E-12	1.714261E-11	9.889080E-11	2.353400E-10	2.810202E-10
1.075827E+4	5.889325E-12	3.583443E-12	2.004947E-11	1.045359E-10	2.379623E-10	2.605148E-10
1.075947E+4	5.151689E-12	3.390772E-12	1.784552E-11	9.805572E-11	2.390214E-10	2.677719E-10
1.076067E+4	6.329554E-12	4.018631E-12	1.771894E-11	1.091253E-10	2.376683E-10	2.822714E-10
1.076187E+4	6.551909E-12	2.775796E-12	1.830703E-11	1.103485E-10	2.374610E-10	2.674834E-10
1.076307E+4	6.972535E-12	3.833242E-12	1.798162E-11	1.001258E-10	2.317173E-10	2.707700E-10
1.076427E+4	5.543750E-12	3.299478E-12	2.115844E-11	1.059541E-10	2.322001E-10	2.812750E-10
1.076547E+4	5.496143E-12	3.259712E-12	1.661221E-11	1.040201E-10	2.310917E-10	2.760886E-10
1.076667E+4	4.676734E-12	3.160576E-12	1.668110E-11	1.050523E-10	2.301396E-10	2.795130E-10
1.076787E+4	5.389726E-12	2.407258E-12	1.743946E-11	1.020508E-10	2.273694E-10	2.709985E-10
1.076907E+4	4.898529E-12	3.801877E-12	1.789201E-11	1.022020E-10	2.286273E-10	2.636463E-10
1.077027E+4	4.722101E-12	2.705785E-12	1.945802E-11	9.991800E-11	2.189328E-10	2.681622E-10
1.077147E+4	3.648973E-12	2.832365E-12	1.827455E-11	1.025711E-10	2.304767E-10	2.796631E-10
1.077267E+4	4.354684E-12	2.205066E-12	1.984280E-11	1.064016E-10	2.198765E-10	2.575811E-10
1.077387E+4	5.267627E-12	2.705225E-12	1.974254E-11	9.931143E-11	2.236425E-10	2.661824E-10
1.077507E+4	3.384611E-12	2.997591E-12	1.902675E-11	9.443586E-11	2.325967E-10	2.684098E-10
1.077627E+4	3.627130E-12	2.731549E-12	1.735768E-11	1.022149E-10	2.276606E-10	2.640456E-10
1.077747E+4	4.782591E-12	3.070402E-12	2.002818E-11	9.787144E-11	2.272159E-10	2.658177E-10
1.077867E+4	3.527994E-12	2.586486E-12	2.099210E-11	1.012566E-10	2.271689E-10	2.687151E-10
1.077987E+4	2.957264E-12	3.204263E-12	1.730784E-11	1.004859E-10	2.293941E-10	2.760242E-10
1.078107E+4	4.645929E-12	3.367249E-12	1.821014E-11	1.013048E-10	2.268082E-10	2.593386E-10
1.078227E+4	3.493268E-12	3.714503E-12	1.731456E-11	9.179393E-11	2.277637E-10	2.777756E-10
1.078347E+4	3.643372E-12	2.833485E-12	1.812052E-11	9.811732E-11	2.398912E-10	2.614188E-10
1.078467E+4	3.662415E-12	2.704105E-12	1.853443E-11	1.079502E-10	2.267409E-10	2.607691E-10
1.078587E+4	4.560236E-12	2.338927E-12	1.681664E-11	9.889416E-11	2.320405E-10	2.831670E-10
1.078707E+4	3.136492E-12	2.839086E-12	1.781248E-11	1.040559E-10	2.359297E-10	2.626712E-10
1.078827E+4	3.000951E-12	3.035117E-12	1.539178E-11	1.114424E-10	2.215176E-10	2.721982E-10
1.078947E+4	3.191941E-12	2.342848E-12	1.912028E-11	9.916468E-11	2.229374E-10	2.780450E-10
1.079067E+4	2.810521E-12	2.287399E-12	1.926702E-11	9.434905E-11	2.286251E-10	2.821672E-10
1.079187E+4	3.447341E-12	2.299721E-12	1.847954E-11	9.525415E-11	2.358962E-10	2.587410E-10
1.079307E+4	4.750666E-12	2.559602E-12	1.914156E-11	1.072764E-10	2.347116E-10	2.797662E-10
1.079427E+4	3.475346E-12	3.000391E-12	1.897186E-11	9.922741E-11	2.328974E-10	2.770436E-10
1.079547E+4	3.545357E-12	3.407015E-12	1.721262E-11	9.662132E-11	2.152244E-10	2.754658E-10
1.079667E+4	2.360211E-12	2.997031E-12	1.871646E-11	1.034986E-10	2.243247E-10	2.614126E-10
1.079787E+4	2.403897E-12	2.232510E-12	2.008867E-11	9.716013E-11	2.205016E-10	2.796048E-10
1.079907E+4	1.669062E-12	3.990066E-12	1.666318E-11	1.000250E-10	2.220026E-10	2.671015E-10
1.080027E+4	2.467747E-12	2.393256E-12	1.925638E-11	9.702235E-11	2.238772E-10	2.704284E-10
1.080147E+4	2.594887E-12	3.057520E-12	1.796034E-11	1.041108E-10	2.368825E-10	2.645105E-10
1.080267E+4	3.084964E-12	2.401097E-12	1.920205E-11	9.881687E-11	2.227318E-10	2.649249E-10
1.080387E+4	2.193864E-12	2.313163E-12	1.619270E-11	9.990792E-11	2.400240E-10	2.705970E-10
1.080507E+4	1.985512E-12	2.928700E-12	1.914660E-11	9.829431E-11	2.256449E-10	2.683230E-10
1.080627E+4	1.490394E-12	2.905176E-12	1.856355E-11	9.663141E-11	2.264531E-10	2.737861E-10
1.080747E+4	2.401097E-12	3.108488E-12	1.994977E-11	9.965644E-11	2.226557E-10	2.649065E-10
1.080867E+4	2.438063E-12	2.368612E-12	1.780127E-11	9.357277E-11	2.341851E-10	2.774115E-10
1.080987E+4	2.090248E-12	2.845807E-12	1.772174E-11	9.592738E-11	2.350168E-10	2.720431E-10
1.081107E+4	2.951103E-12	1.916061E-12	1.819053E-11	1.000272E-10	2.198328E-10	2.630610E-10
1.081227E+4	2.036480E-12	3.277074E-12	1.557156E-11	1.009306E-10	2.362300E-10	2.544367E-10
1.081347E+4	1.974310E-12	3.073202E-12	1.795082E-11	1.075649E-10	2.222574E-10	2.731241E-10
1.081467E+4	2.516475E-12	2.749472E-12	1.634729E-11	9.997120E-11	2.177644E-10	2.786852E-10
1.081587E+4	1.848850E-12	2.826764E-12	1.792841E-11	1.001056E-10	2.282224E-10	2.648448E-10
1.081707E+4	2.196665E-12	2.398296E-12	1.825383E-11	9.846345E-11	2.195449E-10	2.884245E-10
1.081827E+4	1.495995E-12	2.321004E-12	1.717342E-11	9.834304E-11	2.236286E-10	2.872164E-10
1.081947E+4	1.060246E-12	2.329406E-12	1.779567E-11	1.016487E-10	2.190823E-10	2.690550E-10
1.082067E+4	1.474712E-12	2.398857E-12	1.703787E-11	9.870318E-11	2.193506E-10	2.834566E-10
1.082187E+4	1.926142E-12	2.003995E-12	1.727535E-11	1.005952E-10	2.248294E-10	2.675226E-10
1.082307E+4	2.172021E-12	3.305639E-12	1.853219E-11	1.025846E-10	2.278740E-10	2.682631E-10
1.082427E+4	2.255474E-12	3.535275E-12	1.737337E-11	1.026165E-10	2.214565E-10	2.745696E-10
1.082547E+4	1.255717E-12	3.203703E-12	1.957059E-11	1.040554E-10	2.271207E-10	2.661431E-10
1.082667E+4	1.965348E-12	2.984709E-12	1.848514E-11	8.831465E-11	2.215372E-10	2.623866E-10
1.082787E+4	1.063047E-12	3.249070E-12	1.776207E-11	9.905603E-11	2.201459E-10	2.772177E-10
1.082907E+4	1.270839E-12	2.816682E-12	2.200977E-11	9.861244E-11	2.223062E-10	2.848568E-10
1.083027E+4	3.309000E-12	3.504470E-12	2.001866E-11	9.873845E-11	2.263215E-10	2.607215E-10
1.083147E+4	1.285402E-12	2.397737E-12	1.782480E-11	9.663365E-11	2.328845E-10	2.719630E-10
1.083267E+4	2.268356E-12	2.216828E-12	1.689169E-11	1.047364E-10	2.263802E-10	2.697759E-10
1.083387E+4	1.993913E-12	3.537515E-12	1.954371E-11	9.975278E-11	2.230248E-10	2.646578E-10
1.083507E+4	5.438454E-13	4.337321E-12	1.630080E-11	9.317399E-11	2.320562E-10	2.816839E-10
1.083627E+4	9.213447E-13	2.377573E-12	1.895618E-11	9.864157E-11	2.263623E-10	2.533586E-10
1.083747E+4	1.394059E-12	2.483990E-12	1.682280E-11	9.873061E-11	2.282851E-10	2.742762E-10
1.083867E+4	9.493490E-13	2.039840E-12	1.860892E-11	1.001185E-10	2.342573E-10	2.727510E-10
1.083987E+4	3.203703E-13	2.333326E-12	1.768590E-11	9.798514E-11	2.242093E-10	2.589063E-10
1.084107E+4	1.049605E-12	2.862049E-12	1.907155E-11	1.054909E-10	2.180966E-10	2.609847E-10
1.084227E+4	1.588409E-12	3.011592E-12	1.797826E-11	9.986423E-11	2.296870E-10	2.660603E-10
1.084347E+4	1.277000E-12	3.057520E-12	1.938576E-11	9.450812E-11	2.197443E-10	2.730244E-10
1.084467E+4	4.795473E-12	2.436942E-12	1.841289E-11	9.541658E-11	2.197247E-10	2.690455E-10
1.084587E+4	6.407406E-13	3.253551E-12	1.860444E-11	9.742225E-11	2.321912E-10	2.784981E-10
1.084707E+4	1.599611E-12	2.441983E-12	1.661893E-11	1.028590E-10	2.383869E-10	2.662221E-10
1.084827E+4	1.788921E-12	4.151372E-12	1.856019E-11	1.030450E-10	2.198384E-10	2.728121E-10
1.084947E+4	1.366615E-12	2.244272E-12	1.710228E-11	1.020917E-10	2.235109E-10	2.705538E-10
1.085067E+4	1.157142E-12	2.271717E-12	1.568694E-11	1.010779E-10	2.216184E-10	2.830729E-10
1.085187E+4	1.465190E-12	3.266433E-12	1.784944E-11	9.615421E-11	2.264480E-10	2.640826E-10
1.085307E+4	1.750835E-12	2.989749E-12	1.743554E-11	9.890816E-11	2.206696E-10	2.812258E-10
1.085427E+4	5.004946E-12	3.464144E-12	1.830703E-11	9.939096E-11	2.239500E-10	2.760007E-10
1.085547E+4	6.144164E-13	3.080483E-12	1.668110E-11	1.017612E-10	2.288962E-10	2.742375E-10
1.085667E+4	8.810183E-13	2.112092E-12	1.846834E-11	9.372456E-11	2.302202E-10	2.740252E-10
1.085787E+4	4.604483E-12	2.631293E-12	1.884752E-11	1.061680E-10	2.254354E-10	2.731526E-10
1.085907E+4	1.073128E-12	2.916938E-12	1.620390E-11	9.836264E-11	2.274472E-10	2.862441E-10
1.086026E+4	1.991113E-12	2.411178E-12	1.633273E-11	1.067992E-10	2.308839E-10	2.669917E-10
1.086146E+4	4.398930E-12	1.996713E-12	1.777887E-11	9.697979E-11	2.245135E-10	2.618041E-10
1.086267E+4	6.687450E-13	3.101767E-12	1.620782E-11	9.799970E-11	2.150715E-10	2.676363E-10
1.086387E+4	5.580156E-12	3.374530E-12	1.685809E-11	1.016806E-10	2.094365E-10	2.656402E-10
1.086507E+4	5.746502E-13	2.354049E-12	1.714877E-11	9.761549E-11	2.271465E-10	2.625950E-10
0.000000E+0	0.000000E+0	0.000000E+0	0.000000E+0	0.000000E+0	0.000000E+0	0.000000E+0
0.000000E+0	0.000000E+0	0.000000E+0	0.000000E+0	0.000000E+0	0.000000E+0	0.000000E+0
0.000000E+0	0.000000E+0	0.000000E+0	0.000000E+0	0.000000E+0	0.000000E+0	0.000000E+0
0.000000E+0	0.000000E+0	0.000000E+0	0.000000E+0	0.000000E+0	0.000000E+0	0.000000E+0
0.000000E+0	0.000000E+0	0.000000E+0	0.000000E+0	0.000000E+0	0.000000E+0	0.000000E+0
0.000000E+0	0.000000E+0	0.000000E+0	0.000000E+0	0.000000E+0	0.000000E+0	0.000000E+0
0.000000E+0	0.000000E+0	0.000000E+0	0.000000E+0	0.000000E+0	0.000000E+0	0.000000E+0
0.000000E+0	0.000000E+0	0.000000E+0	0.000000E+0	0.000000E+0	0.000000E+0	0.000000E+0
0.000000E+0	0.000000E+0	0.000000E+0	0.000000E+0	0.000000E+0	0.000000E+0	0.000000E+0
0.000000E+0	0.000000E+0	0.000000E+0	0.000000E+0	0.000000E+0	0.000000E+0	0.000000E+0
0.000000E+0	0.000000E+0	0.000000E+0	0.000000E+0	0.000000E+0	0.000000E+0	0.000000E+0
0.000000E+0	0.000000E+0	0.000000E+0	0.000000E+0	0.000000E+0	0.000000E+0	0.000000E+0
0.000000E+0	0.000000E+0	0.000000E+0	0.000000E+0	0.000000E+0	0.000000E+0	0.000000E+0
0.000000E+0	0.000000E+0	0.000000E+0	0.000000E+0	0.000000E+0	0.000000E+0	0.000000E+0
0.000000E+0	0.000000E+0	0.000000E+0	0.000000E+0	0.000000E+0	0.000000E+0	0.000000E+0
0.000000E+0	0.000000E+0	0.000000E+0	0.000000E+0	0.000000E+0	0.000000E+0	0.000000E+0
0.000000E+0	0.000000E+0	0.000000E+0	0.000000E+0	0.000000E+0	0.000000E+0	0.000000E+0
0.000000E+0	0.000000E+0	0.000000E+0	0.000000E+0	0.000000E+0	0.000000E+0	0.000000E+0
0.000000E+0	0.000000E+0	0.000000E+0	0.000000E+0	0.000000E+0	0.000000E+0	0.000000E+0
0.000000E+0	0.000000E+0	0.000000E+0	0.000000E+0	0.000000E+0	0.000000E+0	0.000000E+0
0.000000E+0	0.000000E+0	0.000000E+0	0.000000E+0	0.000000E+0	0.000000E+0	0.000000E+0
0.000000E+0	0.000000E+0	0.000000E+0	0.000000E+0	0.000000E+0	0.000000E+0	0.000000E+0
0.000000E+0	0.000000E+0	0.000000E+0	0.000000E+0	0.000000E+0	0.000000E+0	0.000000E+0
0.000000E+0	0.000000E+0	0.000000E+0	0.000000E+0	0.000000E+0	0.000000E+0	0.000000E+0
0.000000E+0	0.000000E+0	0.000000E+0	0.000000E+0	0.000000E+0	0.000000E+0	0.000000E+0
0.000000E+0	0.000000E+0	0.000000E+0	0.000000E+0	0.000000E+0	0.000000E+0	0.000000E+0
0.000000E+0	0.000000E+0	0.000000E+0	0.000000E+0	0.000000E+0	0.000000E+0	0.000000E+0
0.000000E+0	0.000000E+0	0.000000E+0	0.000000E+0	0.000000E+0	0.000000E+0	0.000000E+0
0.000000E+0	0.000000E+0	0.000000E+0	0.000000E+0	0.000000E+0	0.000000E+0	0.000000E+0
0.000000E+0	0.000000E+0	0.000000E+0	0.000000E+0	0.000000E+0	0.000000E+0	0.000000E+0
0.000000E+0	0.000000E+0	0.000000E+0	0.000000E+0	0.000000E+0	0.000000E+0	0.000000E+0
0.000000E+0	0.000000E+0	0.000000E+0	0.000000E+0	0.000000E+0	0.000000E+0	0.000000E+0
0.000000E+0	0.000000E+0	0.000000E+0	0.000000E+0	0.000000E+0	0.000000E+0	0.000000E+0
0.000000E+0	0.000000E+0	0.000000E+0	0.000000E+0	0.000000E+0	0.000000E+0	0.000000E+0
0.000000E+0	0.000000E+0	0.000000E+0	0.000000E+0	0.000000E+0	0.000000E+0	0.000000E+0
0.000000E+0	0.000000E+0	0.000000E+0	0.000000E+0	0.000000E+0	0.000000E+0	0.000000E+0
0.000000E+0	0.000000E+0	0.000000E+0	0.000000E+0	0.000000E+0	0.000000E+0	0.000000E+0
0.000000E+0	0.000000E+0	0.000000E+0	0.000000E+0	0.000000E+0	0.000000E+0	0.000000E+0
0.000000E+0	0.000000E+0	0.000000E+0	0.000000E+0	0.000000E+0	0.000000E+0	0.000000E+0
0.000000E+0	0.000000E+0	0.000000E+0	0.000000E+0	0.000000E+0	0.000000E+0	0.000000E+0
0.000000E+0	0.000000E+0	0.000000E+0	0.000000E+0	0.000000E+0	0.000000E+0	0.000000E+0
0.000000E+0	0.000000E+0	0.000000E+0	0.000000E+0	0.000000E+0	0.000000E+0	0.000000E+0
0.000000E+0	0.000000E+0	0.000000E+0	0.000000E+0	0.000000E+0	0.000000E+0	0.000000E+0
0.000000E+0	0.000000E+0	0.000000E+0	0.000000E+0	0.000000E+0	0.000000E+0	0.000000E+0
0.000000E+0	0.000000E+0	0.000000E+0	0.000000E+0	0.000000E+0	0.000000E+0	0.000000E+0
0.000000E+0	0.000000E+0	0.000000E+0	0.000000E+0	0.000000E+0	0.000000E+0	0.000000E+0
0.000000E+0	0.000000E+0	0.000000E+0	0.000000E+0	0.000000E+0	0.000000E+0	0.000000E+0
0.000000E+0	0.000000E+0	0.000000E+0	0.000000E+0	0.000000E+0	0.000000E+0	0.000000E+0
0.000000E+0	0.000000E+0	0.000000E+0	0.000000E+0	0.000000E+0	0.000000E+0	0.000000E+0
0.000000E+0	0.000000E+0	0.000000E+0	0.000000E+0	0.000000E+0	0.000000E+0	0.000000E+0
0.000000E+0	0.000000E+0	0.000000E+0	0.000000E+0	0.000000E+0	0.000000E+0	0.000000E+0
0.000000E+0	0.000000E+0	0.000000E+0	0.000000E+0	0.000000E+0	0.000000E+0	0.000000E+0
0.000000E+0	0.000000E+0	0.000000E+0	0.000000E+0	0.000000E+0	0.000000E+0	0.000000E+0
0.000000E+0	0.000000E+0	0.000000E+0	0.000000E+0	0.000000E+0	0.000000E+0	0.000000E+0
0.000000E+0	0.000000E+0	0.000000E+0	0.000000E+0	0.000000E+0	0.000000E+0	0.000000E+0
0.000000E+0	0.000000E+0	0.000000E+0	0.000000E+0	0.000000E+0	0.000000E+0	0.000000E+0
0.000000E+0	0.000000E+0	0.000000E+0	0.000000E+0	0.000000E+0	0.000000E+0	0.000000E+0
0.000000E+0	0.000000E+0	0.000000E+0	0.000000E+0	0.000000E+0	0.000000E+0	0.000000E+0
0.000000E+0	0.000000E+0	0.000000E+0	0.000000E+0	0.000000E+0	0.000000E+0	0.000000E+0
0.000000E+0	0.000000E+0	0.000000E+0	0.000000E+0	0.000000E+0	0.000000E+0	0.000000E+0
0.000000E+0	0.000000E+0	0.000000E+0	0.000000E+0	0.000000E+0	0.000000E+0	0.000000E+0
0.000000E+0	0.000000E+0	0.000000E+0	0.000000E+0	0.000000E+0	0.000000E+0	0.000000E+0
0.000000E+0	0.000000E+0	0.000000E+0	0.000000E+0	0.000000E+0	0.000000E+0	0.000000E+0
0.000000E+0	0.000000E+0	0.000000E+0	0.000000E+0	0.000000E+0	0.000000E+0	0.000000E+0
0.000000E+0	0.000000E+0	0.000000E+0	0.000000E+0	0.000000E+0	0.000000E+0	0.000000E+0
0.000000E+0	0.000000E+0	0.000000E+0	0.000000E+0	0.000000E+0	0.000000E+0	0.000000E+0
0.000000E+0	0.000000E+0	0.000000E+0	0.000000E+0	0.000000E+0	0.000000E+0	0.000000E+0
0.000000E+0	0.000000E+0	0.000000E+0	0.000000E+0	0.000000E+0	0.000000E+0	0.000000E+0
0.000000E+0	0.000000E+0	0.000000E+0	0.000000E+0	0.000000E+0	0.000000E+0	0.000000E+0
0.000000E+0	0.000000E+0	0.000000E+0	0.000000E+0	0.000000E+0	0.000000E+0	0.000000E+0
0.000000E+0	0.000000E+0	0.000000E+0	0.000000E+0	0.000000E+0	0.000000E+0	0.000000E+0
0.000000E+0	0.000000E+0	0.000000E+0	0.000000E+0	0.000000E+0	0.000000E+0	0.000000E+0
0.000000E+0	0.000000E+0	0.000000E+0	0.000000E+0	0.000000E+0	0.000000E+0	0.000000E+0
0.000000E+0	0.000000E+0	0.000000E+0	0.000000E+0	0.000000E+0	0.000000E+0	0.000000E+0
0.000000E+0	0.000000E+0	0.000000E+0	0.000000E+0	0.000000E+0	0.000000E+0	0.000000E+0
0.000000E+0	0.000000E+0	0.000000E+0	0.000000E+0	0.000000E+0	0.000000E+0	0.000000E+0
0.000000E+0	0.000000E+0	0.000000E+0	0.000000E+0	0.000000E+0	0.000000E+0	0.000000E+0
0.000000E+0	0.000000E+0	0.000000E+0	0.000000E+0	0.000000E+0	0.000000E+0	0.000000E+0
0.000000E+0	0.000000E+0	0.000000E+0	0.000000E+0	0.000000E+0	0.000000E+0	0.000000E+0
0.000000E+0	0.000000E+0	0.000000E+0	0.000000E+0	0.000000E+0	0.000000E+0	0.000000E+0
0.000000E+0	0.000000E+0	0.000000E+0	0.000000E+0	0.000000E+0	0.000000E+0	0.000000E+0
0.000000E+0	0.000000E+0	0.000000E+0	0.000000E+0	0.000000E+0	0.000000E+0	0.000000E+0
0.000000E+0	0.000000E+0	0.000000E+0	0.000000E+0	0.000000E+0	0.000000E+0	0.000000E+0
0.000000E+0	0.000000E+0	0.000000E+0	0.000000E+0	0.000000E+0	0.000000E+0	0.000000E+0
0.000000E+0	0.000000E+0	0.000000E+0	0.000000E+0	0.000000E+0	0.000000E+0	0.000000E+0
0.000000E+0	0.000000E+0	0.000000E+0	0.000000E+0	0.000000E+0	0.000000E+0	0.000000E+0
0.000000E+0	0.000000E+0	0.000000E+0	0.000000E+0	0.000000E+0	0.000000E+0	0.000000E+0
0.000000E+0	0.000000E+0	0.000000E+0	0.000000E+0	0.000000E+0	0.000000E+0	0.000000E+0
0.000000E+0	0.000000E+0	0.000000E+0	0.000000E+0	0.000000E+0	0.000000E+0	0.000000E+0
0.000000E+0	0.000000E+0	0.000000E+0	0.000000E+0	0.000000E+0	0.000000E+0	0.000000E+0
0.000000E+0	0.000000E+0	0.000000E+0	0.000000E+0	0.000000E+0	0.000000E+0	0.000000E+0
0.000000E+0	0.000000E+0	0.000000E+0	0.000000E+0	0.000000E+0	0.000000E+0	0.000000E+0
0.000000E+0	0.000000E+0	0.000000E+0	0.000000E+0	0.000000E+0	0.000000E+0	0.000000E+0
0.000000E+0	0.000000E+0	0.000000E+0	0.000000E+0	0.000000E+0	0.000000E+0	0.000000E+0
0.000000E+0	0.000000E+0	0.000000E+0	0.000000E+0	0.000000E+0	0.000000E+0	0.000000E+0
0.000000E+0	0.000000E+0	0.000000E+0	0.000000E+0	0.000000E+0	0.000000E+0	0.000000E+0
0.000000E+0	0.000000E+0	0.000000E+0	0.000000E+0	0.000000E+0	0.000000E+0	0.000000E+0
0.000000E+0	0.000000E+0	0.000000E+0	0.000000E+0	0.000000E+0	0.000000E+0	0.000000E+0
0.000000E+0	0.000000E+0	0.000000E+0	0.000000E+0	0.000000E+0	0.000000E+0	0.000000E+0
0.000000E+0	0.000000E+0	0.000000E+0	0.000000E+0	0.000000E+0	0.000000E+0	0.000000E+0
0.000000E+0	0.000000E+0	0.000000E+0	0.000000E+0	0.000000E+0	0.000000E+0	0.000000E+0
0.000000E+0	0.000000E+0	0.000000E+0	0.000000E+0	0.000000E+0	0.000000E+0	0.000000E+0
0.000000E+0	0.000000E+0	0.000000E+0	0.000000E+0	0.000000E+0	0.000000E+0	0.000000E+0
0.000000E+0	0.000000E+0	0.000000E+0	0.000000E+0	0.000000E+0	0.000000E+0	0.000000E+0
0.000000E+0	0.000000E+0	0.000000E+0	0.000000E+0	0.000000E+0	0.000000E+0	0.000000E+0
0.000000E+0	0.000000E+0	0.000000E+0	0.000000E+0	0.000000E+0	0.000000E+0	0.000000E+0
0.000000E+0	0.000000E+0	0.000000E+0	0.000000E+0	0.000000E+0	0.000000E+0	0.000000E+0
0.000000E+0	0.000000E+0	0.000000E+0	0.000000E+0	0.000000E+0	0.000000E+0	0.000000E+0
0.000000E+0	0.000000E+0	0.000000E+0	0.000000E+0	0.000000E+0	0.000000E+0	0.000000E+0
0.000000E+0	0.000000E+0	0.000000E+0	0.000000E+0	0.000000E+0	0.000000E+0	0.000000E+0
0.000000E+0	0.000000E+0	0.000000E+0	0.000000E+0	0.000000E+0	0.000000E+0	0.000000E+0
0.000000E+0	0.000000E+0	0.000000E+0	0.000000E+0	0.000000E+0	0.000000E+0	0.000000E+0
0.000000E+0	0.000000E+0	0.000000E+0	0.000000E+0	0.000000E+0	0.000000E+0	0.000000E+0
0.000000E+0	0.000000E+0	0.000000E+0	0.000000E+0	0.000000E+0	0.000000E+0	0.000000E+0
0.000000E+0	0.000000E+0	0.000000E+0	0.000000E+0	0.000000E+0	0.000000E+0	0.000000E+0
0.000000E+0	0.000000E+0	0.000000E+0	0.000000E+0	0.000000E+0	0.000000E+0	0.000000E+0
0.000000E+0	0.000000E+0	0.000000E+0	0.000000E+0	0.000000E+0	0.000000E+0	0.000000E+0
0.000000E+0	0.000000E+0	0.000000E+0	0.000000E+0	0.000000E+0	0.000000E+0	0.000000E+0
0.000000E+0	0.000000E+0	0.000000E+0	0.000000E+0	0.000000E+0	0.000000E+0	0.000000E+0
0.000000E+0	0.000000E+0	0.000000E+0	0.000000E+0	0.000000E+0	0.000000E+0	0.000000E+0
0.000000E+0	0.000000E+0	0.000000E+0	0.000000E+0	0.000000E+0	0.000000E+0	0.000000E+0
0.000000E+0	0.000000E+0	0.000000E+0	0.000000E+0	0.000000E+0	0.000000E+0	0.000000E+0
0.000000E+0	0.000000E+0	0.000000E+0	0.000000E+0	0.000000E+0	0.000000E+0	0.000000E+0
0.000000E+0	0.000000E+0	0.000000E+0	0.000000E+0	0.000000E+0	0.000000E+0	0.000000E+0
0.000000E+0	0.000000E+0	0.000000E+0	0.000000E+0	0.000000E+0	0.000000E+0	0.000000E+0
0.000000E+0	0.000000E+0	0.000000E+0	0.000000E+0	0.000000E+0	0.000000E+0	0.000000E+0
0.000000E+0	0.000000E+0	0.000000E+0	0.000000E+0	0.000000E+0	0.000000E+0	0.000000E+0
0.000000E+0	0.000000E+0	0.000000E+0	0.000000E+0	0.000000E+0	0.000000E+0	0.000000E+0
0.000000E+0	0.000000E+0	0.000000E+0	0.000000E+0	0.000000E+0	0.000000E+0	0.000000E+0
0.000000E+0	0.000000E+0	0.000000E+0	0.000000E+0	0.000000E+0	0.000000E+0	0.000000E+0
0.000000E+0	0.000000E+0	0.000000E+0	0.000000E+0	0.000000E+0	0.000000E+0	0.000000E+0
0.000000E+0	0.000000E+0	0.000000E+0	0.000000E+0	0.000000E+0	0.000000E+0	0.000000E+0
0.000000E+0	0.000000E+0	0.000000E+0	0.000000E+0	0.000000E+0	0.000000E+0	0.000000E+0
0.000000E+0	0.000000E+0	0.000000E+0	0.000000E+0	0.000000E+0	0.000000E+0	0.000000E+0
0.000000E+0	0.000000E+0	0.000000E+0	0.000000E+0	0.000000E+0	0.000000E+0	0.000000E+0
0.000000E+0	0.000000E+0	0.000000E+0	0.000000E+0	0.000000E+0	0.000000E+0	0.000000E+0
0.000000E+0	0.000000E+0	0.000000E+0	0.000000E+0	0.000000E+0	0.000000E+0	0.000000E+0
0.000000E+0	0.000000E+0	0.000000E+0	0.000000E+0	0.000000E+0	0.000000E+0	0.000000E+0
0.000000E+0	0.000000E+0	0.000000E+0	0.000000E+0	0.000000E+0	0.000000E+0	0.000000E+0
0.000000E+0	0.000000E+0	0.000000E+0	0.000000E+0	0.000000E+0	0.000000E+0	0.000000E+0
0.000000E+0	0.000000E+0	0.000000E+0	0.000000E+0	0.000000E+0	0.000000E+0	0.000000E+0
0.000000E+0	0.000000E+0	0.000000E+0	0.000000E+0	0.000000E+0	0.000000E+0	0.000000E+0
0.000000E+0	0.000000E+0	0.000000E+0	0.000000E+0	0.000000E+0	0.000000E+0	0.000000E+0
0.000000E+0	0.000000E+0	0.000000E+0	0.000000E+0	0.000000E+0	0.000000E+0	0.000000E+0
0.000000E+0	0.000000E+0	0.000000E+0	0.000000E+0	0.000000E+0	0.000000E+0	0.000000E+0
0.000000E+0	0.000000E+0	0.000000E+0	0.000000E+0	0.000000E+0	0.000000E+0	0.000000E+0
0.000000E+0	0.000000E+0	0.000000E+0	0.000000E+0	0.000000E+0	0.000000E+0	0.000000E+0
0.000000E+0	0.000000E+0	0.000000E+0	0.000000E+0	0.000000E+0	0.000000E+0	0.000000E+0
0.000000E+0	0.000000E+0	0.000000E+0	0.000000E+0	0.000000E+0	0.000000E+0	0.000000E+0
0.000000E+0	0.000000E+0	0.000000E+0	0.000000E+0	0.000000E+0	0.000000E+0	0.000000E+0
0.000000E+0	0.000000E+0	0.000000E+0	0.000000E+0	0.000000E+0	0.000000E+0	0.000000E+0
0.000000E+0	0.000000E+0	0.000000E+0	0.000000E+0	0.000000E+0	0.000000E+0	0.000000E+0
0.000000E+0	0.000000E+0	0.000000E+0	0.000000E+0	0.000000E+0	0.000000E+0	0.000000E+0
0.000000E+0	0.000000E+0	0.000000E+0	0.000000E+0	0.000000E+0	0.000000E+0	0.000000E+0
0.000000E+0	0.000000E+0	0.000000E+0	0.000000E+0	0.000000E+0	0.000000E+0	0.000000E+0
0.000000E+0	0.000000E+0	0.000000E+0	0.000000E+0	0.000000E+0	0.000000E+0	0.000000E+0
0.000000E+0	0.000000E+0	0.000000E+0	0.000000E+0	0.000000E+0	0.000000E+0	0.000000E+0
0.000000E+0	0.000000E+0	0.000000E+0	0.000000E+0	0.000000E+0	0.000000E+0	0.000000E+0
0.000000E+0	0.000000E+0	0.000000E+0	0.000000E+0	0.000000E+0	0.000000E+0	0.000000E+0
0.000000E+0	0.000000E+0	0.000000E+0	0.000000E+0	0.000000E+0	0.000000E+0	0.000000E+0
0.000000E+0	0.000000E+0	0.000000E+0	0.000000E+0	0.000000E+0	0.000000E+0	0.000000E+0
0.000000E+0	0.000000E+0	0.000000E+0	0.000000E+0	0.000000E+0	0.000000E+0	0.000000E+0
0.000000E+0	0.000000E+0	0.000000E+0	0.000000E+0	0.000000E+0	0.000000E+0	0.000000E+0
0.000000E+0	0.000000E+0	0.000000E+0	0.000000E+0	0.000000E+0	0.000000E+0	0.000000E+0
0.000000E+0	0.000000E+0	0.000000E+0	0.000000E+0	0.000000E+0	0.000000E+0	0.000000E+0
0.000000E+0	0.000000E+0	0.000000E+0	0.000000E+0	0.000000E+0	0.000000E+0	0.000000E+0
0.000000E+0	0.000000E+0	0.000000E+0	0.000000E+0	0.000000E+0	0.000000E+0	0.000000E+0
0.000000E+0	0.000000E+0	0.000000E+0	0.000000E+0	0.000000E+0	0.000000E+0	0.000000E+0
0.000000E+0	0.000000E+0	0.000000E+0	0.000000E+0	0.000000E+0	0.000000E+0	0.000000E+0
0.000000E+0	0.000000E+0	0.000000E+0	0.000000E+0	0.000000E+0	0.000000E+0	0.000000E+0
0.000000E+0	0.000000E+0	0.000000E+0	0.000000E+0	0.000000E+0	0.000000E+0	0.000000E+0
0.000000E+0	0.000000E+0	0.000000E+0	0.000000E+0	0.000000E+0	0.000000E+0	0.000000E+0
0.000000E+0	0.000000E+0	0.000000E+0	0.000000E+0	0.000000E+0	0.000000E+0	0.000000E+0
0.000000E+0	0.000000E+0	0.000000E+0	0.000000E+0	0.000000E+0	0.000000E+0	0.000000E+0
0.000000E+0	0.000000E+0	0.000000E+0	0.000000E+0	0.000000E+0	0.000000E+0	0.000000E+0
0.000000E+0	0.000000E+0	0.000000E+0	0.000000E+0	0.000000E+0	0.000000E+0	0.000000E+0
0.000000E+0	0.000000E+0	0.000000E+0	0.000000E+0	0.000000E+0	0.000000E+0	0.000000E+0
0.000000E+0	0.000000E+0	0.000000E+0	0.000000E+0	0.000000E+0	0.000000E+0	0.000000E+0
0.000000E+0	0.000000E+0	0.000000E+0	0.000000E+0	0.000000E+0	0.000000E+0	0.000000E+0
0.000000E+0	0.000000E+0	0.000000E+0	0.000000E+0	0.000000E+0	0.000000E+0	0.000000E+0
0.000000E+0	0.000000E+0	0.000000E+0	0.000000E+0	0.000000E+0	0.000000E+0	0.000000E+0
0.000000E+0	0.000000E+0	0.000000E+0	0.000000E+0	0.000000E+0	0.000000E+0	0.000000E+0
0.000000E+0	0.000000E+0	0.000000E+0	0.000000E+0	0.000000E+0	0.000000E+0	0.000000E+0
0.000000E+0	0.000000E+0	0.000000E+0	0.000000E+0	0.000000E+0	0.000000E+0	0.000000E+0
0.000000E+0	0.000000E+0	0.000000E+0	0.000000E+0	0.000000E+0	0.000000E+0	0.000000E+0
0.000000E+0	0.000000E+0	0.000000E+0	0.000000E+0	0.000000E+0	0.000000E+0	0.000000E+0
0.000000E+0	0.000000E+0	0.000000E+0	0.000000E+0	0.000000E+0	0.000000E+0	0.000000E+0
0.000000E+0	0.000000E+0	0.000000E+0	0.000000E+0	0.000000E+0	0.000000E+0	0.000000E+0
0.000000E+0	0.000000E+0	0.000000E+0	0.000000E+0	0.000000E+0	0.000000E+0	0.000000E+0
0.000000E+0	0.000000E+0	0.000000E+0	0.000000E+0	0.000000E+0	0.000000E+0	0.000000E+0
0.000000E+0	0.000000E+0	0.000000E+0	0.000000E+0	0.000000E+0	0.000000E+0	0.000000E+0
0.000000E+0	0.000000E+0	0.000000E+0	0.000000E+0	0.000000E+0	0.000000E+0	0.000000E+0
0.000000E+0	0.000000E+0	0.000000E+0	0.000000E+0	0.000000E+0	0.000000E+0	0.000000E+0
0.000000E+0	0.000000E+0	0.000000E+0	0.000000E+0	0.000000E+0	0.000000E+0	0.000000E+0
0.000000E+0	0.000000E+0	0.000000E+0	0.000000E+0	0.000000E+0	0.000000E+0	0.000000E+0
0.000000E+0	0.000000E+0	0.000000E+0	0.000000E+0	0.000000E+0	0.000000E+0	0.000000E+0
0.000000E+0	0.000000E+0	0.000000E+0	0.000000E+0	0.000000E+0	0.000000E+0	0.000000E+0
0.000000E+0	0.000000E+0	0.000000E+0	0.000000E+0	0.000000E+0	0.000000E+0	0.000000E+0
0.000000E+0	0.000000E+0	0.000000E+0	0.000000E+0	0.000000E+0	0.000000E+0	0.000000E+0
0.000000E+0	0.000000E+0	0.000000E+0	0.000000E+0	0.000000E+0	0.000000E+0	0.000000E+0
