# Supplementary material for: An in vitro lung model to assess true shunt fraction by multiple inert gas elimination
Source: PLoS One. 2017 Sep 6;12(9):e0184212. doi: 10.1371/journal.pone.0184212 (PMC5587330; doi:10.1371/journal.pone.0184212)
Supplement: S1 Data — Data sets pertaining to MMIMS-MIGET derived IVLM shunt fractions with blood and saline as priming fluids. (ZIP) [file pone.0184212.s001.zip › IVLMData/Data_Blood/dataBernExpt04Set09_Dec14_2011.txt]

Bern	Wednesday, December 14, 2011
1:30 PM	Expt04	Set# 9

Sample Temperature (degC)	37.00
Samples Type:	all 3

Cardiac Output (ml/min)	2500.0
Minute Ventilation (ml/min)	2500.0
Description: T8_IVLM_141211
Comment: T8_IVLM_141211 60 % shunt sample 2

solubility method: default
species: pig
solubilities: 
0.007200	0.07000	0.3970	1.260	10.90	378.0
smoothing: 40.0
weights: 
10.0	2.00	70.0	70.0	50.0	50.0


valve times:
1.159385E+4	1.207482E+4

1.155874E+4	4.318278E-12	4.199539E-12	1.400780E-12	4.344042E-12	3.661295E-12	3.884770E-12
1.155994E+4	4.193378E-12	6.014224E-12	5.674251E-12	-1.008158E-12	2.015196E-12	5.015027E-12
1.156114E+4	4.611204E-12	4.883966E-13	2.161939E-12	3.655133E-12	2.624572E-12	5.701135E-12
1.156234E+4	4.768028E-12	9.941560E-13	-1.268599E-12	-1.490954E-12	5.255865E-12	5.076077E-12
1.156354E+4	-5.477660E-13	9.728727E-13	4.802754E-12	4.090882E-12	3.260272E-12	5.893805E-12
1.156474E+4	4.030393E-12	1.178425E-12	4.167054E-13	4.546794E-12	4.099844E-12	5.577355E-12
1.156594E+4	3.867967E-12	3.915014E-13	4.201219E-12	3.265312E-12	4.392770E-12	5.933572E-12
1.156714E+4	4.897969E-12	1.008718E-12	-1.592330E-12	3.627130E-12	8.866192E-13	4.933254E-12
1.156834E+4	-1.249556E-12	5.466458E-13	3.920616E-15	4.719301E-12	4.018631E-12	5.544870E-12
1.156954E+4	6.276345E-12	3.361087E-12	1.941265E-12	4.604483E-12	5.791309E-12	5.591918E-12
1.157074E+4	4.486304E-12	2.990869E-13	3.163937E-12	3.784514E-12	1.478632E-12	6.345796E-12
1.157194E+4	-1.229393E-12	5.959336E-13	5.085599E-12	-1.517278E-12	6.121201E-12	4.130648E-12
1.157314E+4	5.191455E-12	3.551518E-12	1.215391E-12	3.075443E-12	4.540073E-12	4.188337E-12
1.157434E+4	-1.327968E-12	2.576405E-13	4.775309E-12	2.146817E-12	2.127774E-12	5.450776E-12
1.157554E+4	4.274591E-12	1.893097E-13	4.816756E-12	4.680095E-12	3.976064E-12	5.880923E-12
1.157674E+4	-9.129433E-14	4.463901E-13	4.136809E-12	5.429492E-12	5.206017E-12	5.002705E-12
1.157794E+4	5.410449E-12	5.088398E-12	9.185441E-14	-1.705468E-12	4.947817E-12	5.030149E-12
1.157914E+4	-1.199148E-12	1.372215E-13	2.301401E-12	4.193938E-12	5.502863E-12	5.017268E-12
1.158034E+4	1.786680E-13	3.497189E-12	-9.935959E-13	5.290590E-12	4.249387E-12	5.753783E-12
1.158154E+4	5.232901E-12	4.216342E-12	4.274031E-12	3.238988E-12	3.795156E-12	4.832438E-12
1.158274E+4	-2.217388E-12	8.261296E-13	4.296435E-12	-9.000613E-13	3.731306E-12	5.350520E-12
1.158394E+4	4.234825E-12	5.293391E-12	4.757947E-12	5.429492E-12	3.318521E-12	3.890931E-12
1.158514E+4	5.664169E-12	1.084330E-12	3.941899E-12	1.747474E-12	4.419094E-12	4.645369E-12
1.158634E+4	3.163937E-12	4.256668E-13	4.159213E-12	4.521030E-12	5.072716E-12	5.044152E-12
1.158754E+4	5.757143E-12	3.707782E-12	-1.393499E-12	5.369003E-12	1.585609E-12	4.154172E-12
1.158874E+4	3.670256E-12	5.707296E-13	4.618485E-12	4.827958E-12	5.417731E-12	4.071839E-12
1.158994E+4	4.112166E-12	5.248024E-13	1.786680E-13	5.012227E-12	4.183297E-12	5.648486E-12
1.159114E+4	-1.943505E-13	5.472619E-12	5.036311E-12	3.688739E-12	4.498066E-12	4.353564E-12
1.159234E+4	-1.434945E-12	3.982225E-13	-4.816756E-13	4.815636E-12	7.157924E-13	4.518789E-12
1.159354E+4	5.262586E-12	5.298992E-12	5.739781E-12	4.866044E-12	5.112482E-12	4.053356E-12
1.159475E+4	-1.167783E-12	7.701208E-13	-1.354293E-12	-1.248996E-12	4.721541E-13	4.486304E-12
1.159595E+4	3.076003E-12	3.859006E-13	-1.457909E-12	4.257228E-12	1.159942E-12	6.709294E-12
1.159715E+4	3.106247E-12	3.198102E-13	3.920055E-12	3.797396E-12	5.582956E-12	4.625766E-12
1.159835E+4	5.529188E-12	3.923976E-12	8.675762E-13	4.470062E-12	3.188021E-12	3.777793E-12
1.159955E+4	3.719544E-12	1.145940E-12	-1.557044E-12	-1.224352E-12	4.431976E-12	4.650410E-12
1.160075E+4	-1.477512E-12	1.635457E-13	4.889008E-12	-1.744114E-12	3.619848E-12	4.154172E-12
1.160195E+4	-3.892611E-13	1.796202E-12	4.931574E-12	4.942776E-12	5.534789E-12	4.838600E-12
1.160315E+4	1.120176E-13	7.776261E-12	5.109682E-12	4.032633E-12	4.653770E-12	5.320275E-12
1.160435E+4	2.727628E-13	2.024942E-11	2.500793E-12	3.716183E-12	8.922201E-12	1.243619E-11
1.160555E+4	1.334690E-12	4.103260E-11	7.041425E-12	1.179153E-11	2.436607E-11	2.850679E-11
1.160675E+4	3.467504E-12	6.401469E-11	1.725239E-11	2.863617E-11	5.552991E-11	6.261111E-11
1.160795E+4	5.683772E-12	8.276083E-11	2.670891E-11	5.213466E-11	9.014672E-11	9.579072E-11
1.160915E+4	8.680803E-12	1.102522E-10	3.896420E-11	8.197616E-11	1.408442E-10	1.397582E-10
1.161035E+4	1.061535E-11	1.297701E-10	4.917348E-11	1.117935E-10	1.976433E-10	1.930735E-10
1.161155E+4	1.272296E-11	1.329822E-10	7.277110E-11	1.398383E-10	2.506752E-10	2.296058E-10
1.161275E+4	2.117468E-11	1.605559E-10	8.423835E-11	1.748057E-10	3.253657E-10	2.736657E-10
1.161395E+4	2.063588E-11	1.757774E-10	9.372008E-11	2.116163E-10	3.630971E-10	3.173357E-10
1.161515E+4	2.496144E-11	1.676747E-10	1.129737E-10	2.470128E-10	4.274703E-10	3.522202E-10
1.161635E+4	2.946399E-11	1.803282E-10	1.271114E-10	2.911488E-10	4.758490E-10	3.910349E-10
1.161755E+4	2.811865E-11	1.819205E-10	1.277392E-10	3.210015E-10	5.153873E-10	3.922268E-10
1.161875E+4	3.332187E-11	2.047049E-10	1.437460E-10	3.557723E-10	5.782068E-10	4.371777E-10
1.161995E+4	3.718704E-11	1.986531E-10	1.469531E-10	3.846174E-10	6.031676E-10	4.565344E-10
1.162115E+4	3.797396E-11	1.933978E-10	1.587424E-10	4.138702E-10	6.466490E-10	4.875039E-10
1.162235E+4	3.707278E-11	1.938386E-10	1.770662E-10	4.372282E-10	6.866381E-10	5.032239E-10
1.162355E+4	4.804322E-11	2.009500E-10	1.767777E-10	4.667902E-10	7.577082E-10	5.058109E-10
1.162475E+4	4.633664E-11	2.031058E-10	1.932858E-10	4.709007E-10	8.151688E-10	5.745646E-10
1.162595E+4	4.583032E-11	1.953430E-10	2.060580E-10	5.052783E-10	8.027567E-10	5.684130E-10
1.162714E+4	4.905026E-11	1.942732E-10	2.092203E-10	5.244064E-10	8.782526E-10	5.812760E-10
1.162834E+4	5.961800E-11	2.001390E-10	2.251262E-10	5.310015E-10	8.794080E-10	5.876280E-10
1.162954E+4	5.698278E-11	1.999211E-10	2.201218E-10	5.625898E-10	9.177629E-10	6.207549E-10
1.163075E+4	5.628883E-11	2.019397E-10	2.221852E-10	5.742162E-10	9.305642E-10	6.416406E-10
1.163195E+4	6.051918E-11	1.994792E-10	2.358043E-10	5.712292E-10	9.806579E-10	6.305089E-10
1.163314E+4	6.241620E-11	1.993711E-10	2.399831E-10	6.265233E-10	9.924064E-10	6.615283E-10
1.163434E+4	6.237363E-11	2.018198E-10	2.379982E-10	6.048675E-10	1.005608E-9	6.696730E-10
1.163554E+4	7.056604E-11	2.045833E-10	2.451533E-10	6.042794E-10	1.053946E-9	6.799775E-10
1.163675E+4	7.032352E-11	2.009405E-10	2.526064E-10	6.387069E-10	1.087624E-9	6.855734E-10
1.163795E+4	6.658381E-11	2.062569E-10	2.528086E-10	6.452034E-10	1.092017E-9	7.042444E-10
1.163914E+4	6.853908E-11	2.073429E-10	2.518273E-10	6.202464E-10	1.120831E-9	7.230337E-10
1.164034E+4	7.522877E-11	1.914784E-10	2.418532E-10	6.597202E-10	1.127859E-9	7.045043E-10
1.164154E+4	7.033920E-11	2.019408E-10	2.441569E-10	6.846996E-10	1.184760E-9	7.369093E-10
1.164275E+4	7.645816E-11	2.001564E-10	2.538229E-10	6.676304E-10	1.179007E-9	7.487748E-10
1.164394E+4	7.453650E-11	2.134814E-10	2.605451E-10	6.808793E-10	1.201390E-9	7.289847E-10
1.164514E+4	7.962490E-11	2.019559E-10	2.685073E-10	6.909323E-10	1.204318E-9	7.463810E-10
1.164634E+4	7.978173E-11	1.992166E-10	2.643525E-10	6.964715E-10	1.231665E-9	7.724817E-10
1.164754E+4	8.051096E-11	2.086462E-10	2.627367E-10	6.993168E-10	1.247680E-9	7.768604E-10
1.164874E+4	7.944119E-11	2.038350E-10	2.686691E-10	7.073815E-10	1.292002E-9	7.775841E-10
1.164994E+4	7.600393E-11	2.009573E-10	2.616831E-10	7.120571E-10	1.276244E-9	7.889191E-10
1.165114E+4	9.158613E-11	2.034334E-10	2.652240E-10	7.354083E-10	1.316620E-9	7.885405E-10
1.165234E+4	7.952464E-11	2.088523E-10	2.626067E-10	7.112501E-10	1.339645E-9	8.072323E-10
1.165354E+4	8.355392E-11	1.964480E-10	2.617963E-10	7.295996E-10	1.341665E-9	8.199805E-10
1.165474E+4	8.659239E-11	2.143568E-10	2.805027E-10	7.468655E-10	1.351043E-9	8.130689E-10
1.165594E+4	9.501163E-11	2.077853E-10	2.741753E-10	7.333002E-10	1.368713E-9	8.052871E-10
1.165714E+4	9.067376E-11	1.905738E-10	2.733375E-10	7.688556E-10	1.374171E-9	8.250207E-10
1.165834E+4	8.884395E-11	2.058575E-10	2.784326E-10	7.546703E-10	1.357108E-9	8.268079E-10
1.165954E+4	9.285473E-11	2.088859E-10	2.695821E-10	7.445523E-10	1.385595E-9	8.429721E-10
1.166074E+4	9.038867E-11	2.037521E-10	2.717502E-10	7.615544E-10	1.404928E-9	8.462004E-10
1.166194E+4	9.600131E-11	2.119395E-10	2.627143E-10	7.746856E-10	1.387073E-9	8.735114E-10
1.166314E+4	9.019265E-11	2.049558E-10	2.866295E-10	7.731975E-10	1.425814E-9	8.346531E-10
1.166434E+4	9.940048E-11	2.010660E-10	2.765899E-10	7.549257E-10	1.419217E-9	8.876940E-10
1.166554E+4	9.092075E-11	2.135486E-10	2.798334E-10	7.708972E-10	1.433401E-9	8.537739E-10
1.166674E+4	1.001773E-10	2.056340E-10	2.719182E-10	7.546238E-10	1.442116E-9	8.881493E-10
1.166794E+4	9.902747E-11	1.946272E-10	2.827918E-10	7.775062E-10	1.442701E-9	8.528100E-10
1.166914E+4	9.968500E-11	1.945001E-10	2.836817E-10	7.800831E-10	1.440547E-9	8.745957E-10
1.167034E+4	9.808148E-11	2.074554E-10	2.757240E-10	7.657651E-10	1.450733E-9	8.737192E-10
1.167154E+4	9.775494E-11	2.101763E-10	2.847011E-10	7.787759E-10	1.471116E-9	8.796645E-10
1.167274E+4	1.037036E-10	2.012396E-10	2.802064E-10	7.958608E-10	1.488835E-9	8.632887E-10
1.167394E+4	1.034426E-10	2.182539E-10	2.835451E-10	7.754641E-10	1.499298E-9	8.991394E-10
1.167514E+4	1.024843E-10	2.127404E-10	2.904734E-10	7.743714E-10	1.510995E-9	8.971086E-10
1.167634E+4	1.030226E-10	1.999032E-10	2.815568E-10	8.031745E-10	1.513361E-9	8.892678E-10
1.167754E+4	1.027403E-10	2.138214E-10	2.915554E-10	8.080685E-10	1.518722E-9	8.881185E-10
1.167874E+4	1.062913E-10	2.038602E-10	2.914053E-10	7.925440E-10	1.509313E-9	9.145877E-10
1.167994E+4	1.087892E-10	1.910191E-10	2.729403E-10	7.912642E-10	1.507437E-9	9.131152E-10
1.168114E+4	1.049694E-10	2.123204E-10	2.725881E-10	7.822905E-10	1.540439E-9	8.989663E-10
1.168234E+4	1.024552E-10	2.094382E-10	2.909158E-10	7.906033E-10	1.551381E-9	9.206770E-10
1.168354E+4	1.107148E-10	2.118135E-10	2.845683E-10	7.894725E-10	1.535421E-9	9.315684E-10
1.168474E+4	1.082303E-10	2.052442E-10	2.876203E-10	7.973596E-10	1.539525E-9	9.416428E-10
1.168594E+4	1.076047E-10	2.194010E-10	2.833558E-10	7.761805E-10	1.520978E-9	9.341292E-10
1.168714E+4	1.048630E-10	2.020932E-10	2.929887E-10	7.802294E-10	1.557547E-9	9.209794E-10
1.168834E+4	1.047852E-10	2.085140E-10	2.759340E-10	8.035503E-10	1.603111E-9	9.334716E-10
1.168954E+4	1.099514E-10	1.990446E-10	2.874590E-10	8.274980E-10	1.571978E-9	9.097083E-10
1.169074E+4	1.176112E-10	1.922760E-10	2.850792E-10	8.006322E-10	1.538881E-9	9.249320E-10
1.169194E+4	1.251281E-10	1.976780E-10	2.919811E-10	8.190911E-10	1.609767E-9	9.343437E-10
1.169314E+4	1.084392E-10	1.986313E-10	2.873626E-10	8.176847E-10	1.583942E-9	9.609630E-10
1.169434E+4	1.166646E-10	1.982403E-10	2.940467E-10	8.245564E-10	1.561482E-9	9.307917E-10
1.169554E+4	1.145173E-10	2.173432E-10	2.935505E-10	8.177429E-10	1.573206E-9	9.559838E-10
1.169674E+4	1.076416E-10	2.161435E-10	2.810297E-10	8.034131E-10	1.577226E-9	9.426543E-10
1.169794E+4	1.189588E-10	2.021794E-10	2.921743E-10	7.948550E-10	1.574408E-9	9.546536E-10
1.169914E+4	1.111752E-10	2.106821E-10	2.829250E-10	7.742963E-10	1.610488E-9	9.506546E-10
1.170034E+4	1.201338E-10	1.997430E-10	2.900824E-10	8.188749E-10	1.588894E-9	9.579302E-10
1.170154E+4	1.227791E-10	2.060726E-10	3.029202E-10	7.951591E-10	1.579240E-9	9.678470E-10
1.170274E+4	1.172253E-10	1.937277E-10	2.963577E-10	7.886307E-10	1.624812E-9	9.709975E-10
1.170394E+4	1.156111E-10	2.037073E-10	2.917364E-10	7.987874E-10	1.626672E-9	9.426611E-10
1.170514E+4	1.180990E-10	1.932981E-10	2.990914E-10	7.813943E-10	1.617140E-9	9.537670E-10
1.170634E+4	1.153165E-10	2.079864E-10	2.896484E-10	8.055486E-10	1.645768E-9	9.844687E-10
1.170754E+4	1.204374E-10	2.011970E-10	2.787222E-10	8.195756E-10	1.622854E-9	9.683584E-10
1.170874E+4	1.231096E-10	2.174732E-10	2.871940E-10	8.304614E-10	1.618111E-9	9.619886E-10
1.170994E+4	1.142014E-10	2.120515E-10	2.873413E-10	8.213589E-10	1.620226E-9	9.690669E-10
1.171114E+4	1.177221E-10	2.011606E-10	2.951507E-10	8.234284E-10	1.639451E-9	9.804502E-10
1.171234E+4	1.296777E-10	2.002953E-10	2.938512E-10	7.866066E-10	1.681718E-9	9.794392E-10
1.171354E+4	1.177327E-10	1.959272E-10	2.958155E-10	8.096003E-10	1.659125E-9	9.861743E-10
1.171474E+4	1.278882E-10	1.951453E-10	2.985644E-10	8.202308E-10	1.626752E-9	1.001974E-9
1.171594E+4	1.244218E-10	2.010049E-10	2.891616E-10	8.241750E-10	1.672849E-9	9.935495E-10
1.171714E+4	1.213184E-10	1.996293E-10	2.813462E-10	8.240091E-10	1.645169E-9	9.854820E-10
1.171834E+4	1.196359E-10	2.023643E-10	2.975865E-10	8.023478E-10	1.659136E-9	9.903889E-10
1.171954E+4	1.160323E-10	2.057505E-10	2.888866E-10	8.285481E-10	1.652384E-9	9.581076E-10
1.172074E+4	1.092872E-10	2.080486E-10	2.819606E-10	8.206381E-10	1.649780E-9	9.873644E-10
1.172194E+4	1.214181E-10	2.001586E-10	2.837943E-10	8.240288E-10	1.688840E-9	1.014789E-9
1.172314E+4	1.270212E-10	2.018193E-10	2.869202E-10	8.068060E-10	1.676257E-9	9.898843E-10
1.172434E+4	1.129277E-10	2.151942E-10	2.945161E-10	8.066935E-10	1.656872E-9	9.779343E-10
1.172554E+4	1.180789E-10	1.961988E-10	2.794660E-10	8.265442E-10	1.647564E-9	9.983148E-10
1.172674E+4	1.306321E-10	2.140852E-10	2.960530E-10	8.245805E-10	1.685284E-9	1.018158E-9
1.172794E+4	1.248078E-10	2.051485E-10	2.937628E-10	8.435199E-10	1.706103E-9	1.007164E-9
1.172914E+4	1.176672E-10	2.084854E-10	2.888267E-10	8.345075E-10	1.681830E-9	9.987908E-10
1.173034E+4	1.233890E-10	2.176692E-10	2.896484E-10	8.032596E-10	1.680610E-9	1.005702E-9
1.173154E+4	1.184351E-10	1.897606E-10	2.969144E-10	8.222623E-10	1.642959E-9	9.956616E-10
1.173274E+4	1.249937E-10	1.962582E-10	2.938899E-10	8.112661E-10	1.649761E-9	1.046291E-9
1.173394E+4	1.287015E-10	2.084272E-10	3.008921E-10	8.157266E-10	1.688531E-9	1.015097E-9
1.173514E+4	1.197048E-10	2.048432E-10	2.901950E-10	8.121118E-10	1.702267E-9	1.008754E-9
1.173634E+4	1.177411E-10	2.106149E-10	2.839494E-10	8.307268E-10	1.660334E-9	1.019499E-9
1.173754E+4	1.176050E-10	2.189070E-10	2.951170E-10	7.913846E-10	1.706227E-9	9.863439E-10
1.173874E+4	1.280473E-10	2.009999E-10	2.821225E-10	7.965263E-10	1.673408E-9	9.978364E-10
1.173994E+4	1.296643E-10	1.972758E-10	3.033672E-10	7.741127E-10	1.680877E-9	1.015540E-9
1.174114E+4	1.242258E-10	2.000724E-10	2.888990E-10	7.938580E-10	1.687336E-9	1.007502E-9
1.174234E+4	1.274262E-10	2.078475E-10	2.924309E-10	8.441404E-10	1.710942E-9	1.000836E-9
1.174354E+4	1.258921E-10	2.076828E-10	2.872439E-10	8.418295E-10	1.694086E-9	1.038145E-9
1.174474E+4	1.225618E-10	2.023637E-10	2.898102E-10	8.393495E-10	1.682076E-9	9.936946E-10
1.174594E+4	1.202296E-10	2.094611E-10	2.942142E-10	8.282121E-10	1.667869E-9	1.014339E-9
1.174714E+4	1.238629E-10	2.107981E-10	2.998380E-10	8.348407E-10	1.706850E-9	1.039166E-9
1.174834E+4	1.227853E-10	2.155386E-10	2.891790E-10	8.260625E-10	1.766803E-9	1.020015E-9
1.174954E+4	1.197160E-10	2.047093E-10	3.015905E-10	7.909859E-10	1.721914E-9	1.024246E-9
1.175074E+4	1.269008E-10	2.043246E-10	2.955847E-10	8.356686E-10	1.700205E-9	1.039298E-9
1.175194E+4	1.231818E-10	1.999234E-10	2.934407E-10	8.168529E-10	1.714967E-9	1.014953E-9
1.175314E+4	1.274721E-10	2.070309E-10	2.926325E-10	8.047343E-10	1.690341E-9	1.031642E-9
1.175434E+4	1.247383E-10	2.124783E-10	2.937812E-10	8.159675E-10	1.715886E-9	1.016786E-9
1.175554E+4	1.238646E-10	2.029411E-10	2.927445E-10	8.030703E-10	1.714327E-9	1.068208E-9
1.175674E+4	1.224397E-10	1.922787E-10	2.855900E-10	8.278032E-10	1.716743E-9	1.042145E-9
1.175794E+4	1.351509E-10	1.982269E-10	2.944293E-10	8.219357E-10	1.726638E-9	1.070694E-9
1.175914E+4	1.305190E-10	2.129734E-10	3.032809E-10	8.339737E-10	1.740748E-9	1.004002E-9
1.176034E+4	1.302255E-10	2.058385E-10	2.944998E-10	8.213605E-10	1.740799E-9	1.025546E-9
1.176154E+4	1.278294E-10	2.085090E-10	2.969026E-10	8.346172E-10	1.700137E-9	1.040441E-9
1.176274E+4	1.215604E-10	2.075115E-10	2.992371E-10	8.166340E-10	1.749906E-9	1.047760E-9
1.176394E+4	1.229813E-10	1.992905E-10	2.976666E-10	8.257438E-10	1.704341E-9	1.008802E-9
1.176514E+4	1.250396E-10	2.019851E-10	3.050508E-10	8.370217E-10	1.709913E-9	1.028734E-9
1.176634E+4	1.266779E-10	2.009847E-10	2.883176E-10	8.191207E-10	1.730392E-9	1.054035E-9
1.176754E+4	1.263043E-10	2.194408E-10	2.861769E-10	8.486912E-10	1.685262E-9	1.033532E-9
1.176874E+4	1.250514E-10	2.040059E-10	3.011330E-10	8.280217E-10	1.762229E-9	1.043461E-9
1.176994E+4	1.274447E-10	2.017174E-10	2.909304E-10	8.409076E-10	1.728045E-9	1.043786E-9
1.177114E+4	1.220252E-10	1.978567E-10	3.158453E-10	8.303197E-10	1.768097E-9	1.043176E-9
1.177234E+4	1.271764E-10	2.080010E-10	2.971804E-10	8.239638E-10	1.734318E-9	1.048310E-9
1.177354E+4	1.300362E-10	1.953956E-10	3.021041E-10	8.030451E-10	1.699073E-9	1.063914E-9
1.177474E+4	1.302244E-10	1.983226E-10	2.903423E-10	8.329689E-10	1.747615E-9	1.022629E-9
1.177594E+4	1.277381E-10	2.012945E-10	3.088806E-10	8.245726E-10	1.778181E-9	1.049914E-9
1.177714E+4	1.260702E-10	1.989572E-10	2.873548E-10	8.155334E-10	1.766456E-9	1.007360E-9
1.177834E+4	1.306864E-10	2.072421E-10	2.839595E-10	8.354726E-10	1.742221E-9	1.029651E-9
1.177954E+4	1.289938E-10	2.008895E-10	3.010870E-10	8.391529E-10	1.745306E-9	1.062967E-9
1.178074E+4	1.282052E-10	1.970602E-10	2.968180E-10	8.474197E-10	1.733803E-9	1.034516E-9
1.178194E+4	1.307111E-10	1.917069E-10	2.917397E-10	8.481086E-10	1.755332E-9	1.033956E-9
1.178314E+4	1.320435E-10	2.095799E-10	2.872153E-10	8.341804E-10	1.761368E-9	1.039055E-9
1.178434E+4	1.216858E-10	2.126497E-10	2.950621E-10	8.342498E-10	1.813016E-9	1.051653E-9
1.178554E+4	1.225024E-10	2.090444E-10	2.961605E-10	8.391025E-10	1.749204E-9	1.048269E-9
1.178674E+4	1.260321E-10	1.919640E-10	2.968018E-10	8.299613E-10	1.750403E-9	1.034916E-9
1.178794E+4	1.258893E-10	2.131465E-10	3.013833E-10	8.226633E-10	1.727154E-9	1.058723E-9
1.178914E+4	1.319281E-10	2.006576E-10	3.044347E-10	8.711949E-10	1.754772E-9	1.022652E-9
1.179034E+4	1.271865E-10	1.915456E-10	2.946891E-10	8.178342E-10	1.733462E-9	1.036714E-9
1.179154E+4	1.272077E-10	2.044327E-10	2.966769E-10	8.329409E-10	1.764060E-9	1.068569E-9
1.179274E+4	1.397599E-10	2.051983E-10	3.014500E-10	8.451285E-10	1.738783E-9	1.043450E-9
1.179394E+4	1.242897E-10	2.179790E-10	2.782769E-10	8.352798E-10	1.759644E-9	1.051930E-9
1.179514E+4	1.296990E-10	2.198676E-10	3.140486E-10	8.144563E-10	1.751502E-9	1.024013E-9
1.179634E+4	1.331458E-10	1.973162E-10	2.928868E-10	8.262703E-10	1.748187E-9	1.084701E-9
1.179754E+4	1.243709E-10	2.064590E-10	2.871425E-10	8.324632E-10	1.773448E-9	1.055115E-9
1.179874E+4	1.267283E-10	2.065823E-10	3.009688E-10	8.161287E-10	1.738544E-9	1.039022E-9
1.179994E+4	1.326439E-10	2.095804E-10	2.877793E-10	8.492798E-10	1.735537E-9	1.034289E-9
1.180113E+4	1.344272E-10	2.132260E-10	2.957012E-10	8.320666E-10	1.744352E-9	1.056819E-9
1.180233E+4	1.267742E-10	2.072874E-10	2.927451E-10	8.160179E-10	1.742806E-9	1.034140E-9
1.180354E+4	1.228441E-10	1.929352E-10	3.055985E-10	8.284736E-10	1.748852E-9	1.056495E-9
1.180474E+4	1.223988E-10	2.067240E-10	2.764219E-10	8.251747E-10	1.731799E-9	1.040203E-9
1.180593E+4	1.270240E-10	2.028470E-10	2.895207E-10	8.049645E-10	1.739827E-9	1.046686E-9
1.180713E+4	1.356959E-10	2.055590E-10	2.855972E-10	8.349628E-10	1.737900E-9	1.039016E-9
1.180833E+4	1.302204E-10	2.117065E-10	2.966494E-10	8.236239E-10	1.766455E-9	1.039094E-9
1.180954E+4	1.247809E-10	2.069194E-10	2.899738E-10	8.393775E-10	1.764140E-9	1.029360E-9
1.181074E+4	1.349593E-10	2.125774E-10	2.974856E-10	8.422092E-10	1.748975E-9	1.048124E-9
1.181193E+4	1.373795E-10	2.040720E-10	2.935891E-10	8.300928E-10	1.758170E-9	1.036997E-9
1.181313E+4	1.233907E-10	2.150127E-10	2.960502E-10	8.124451E-10	1.763707E-9	1.050785E-9
1.181433E+4	1.400505E-10	2.026992E-10	2.838693E-10	8.469694E-10	1.711365E-9	1.038377E-9
1.181554E+4	1.279633E-10	2.126688E-10	2.907646E-10	8.627510E-10	1.743497E-9	1.036947E-9
1.181674E+4	1.277992E-10	2.079747E-10	2.935314E-10	8.439360E-10	1.757493E-9	1.040516E-9
1.181793E+4	1.274144E-10	2.236117E-10	2.934810E-10	8.388761E-10	1.735364E-9	1.047600E-9
1.181913E+4	1.331167E-10	2.213753E-10	2.921402E-10	8.277187E-10	1.720686E-9	1.041703E-9
1.182033E+4	1.319259E-10	2.062216E-10	2.944046E-10	8.383704E-10	1.739206E-9	1.014149E-9
1.182153E+4	1.300468E-10	2.183256E-10	2.934530E-10	8.360584E-10	1.737716E-9	1.057663E-9
1.182273E+4	1.350848E-10	2.254253E-10	3.005224E-10	8.130298E-10	1.776968E-9	1.005376E-9
1.182393E+4	1.375962E-10	2.118807E-10	2.921245E-10	8.440385E-10	1.716048E-9	1.024813E-9
1.182513E+4	1.406347E-10	2.086148E-10	2.917817E-10	8.514479E-10	1.700157E-9	1.049134E-9
1.182633E+4	1.265339E-10	2.183598E-10	2.968981E-10	8.416906E-10	1.687708E-9	1.031278E-9
1.182753E+4	1.309575E-10	2.174967E-10	3.040981E-10	8.307857E-10	1.689530E-9	1.019487E-9
1.182873E+4	1.378718E-10	2.160354E-10	2.902891E-10	8.294616E-10	1.688211E-9	9.991229E-10
1.182993E+4	1.317422E-10	2.368690E-10	2.921295E-10	8.342068E-10	1.711064E-9	1.022786E-9
1.183113E+4	1.329716E-10	2.094774E-10	2.995905E-10	8.163629E-10	1.675017E-9	9.973183E-10
1.183233E+4	1.265043E-10	2.085207E-10	2.993115E-10	8.289313E-10	1.666028E-9	1.019352E-9
1.183353E+4	1.353128E-10	2.237865E-10	2.980049E-10	8.222701E-10	1.670688E-9	1.007325E-9
1.183473E+4	1.352456E-10	2.214851E-10	2.913896E-10	8.098692E-10	1.681486E-9	1.016131E-9
1.183593E+4	1.310628E-10	2.065319E-10	2.944998E-10	8.231595E-10	1.689711E-9	1.009203E-9
1.183713E+4	1.357127E-10	2.138539E-10	2.970561E-10	8.302911E-10	1.695229E-9	1.007470E-9
1.183833E+4	1.301773E-10	2.270272E-10	3.014757E-10	8.379151E-10	1.680378E-9	9.839765E-10
1.183953E+4	1.357362E-10	2.229178E-10	2.953456E-10	8.523032E-10	1.661175E-9	1.007815E-9
1.184073E+4	1.441801E-10	2.244239E-10	2.999736E-10	8.280939E-10	1.697796E-9	1.013173E-9
1.184193E+4	1.295192E-10	2.229721E-10	2.965940E-10	8.562669E-10	1.650820E-9	9.995261E-10
1.184313E+4	1.414099E-10	2.422599E-10	3.008288E-10	8.367814E-10	1.692927E-9	9.820549E-10
1.184433E+4	1.518852E-10	2.293767E-10	3.090599E-10	8.379005E-10	1.652891E-9	1.015970E-9
1.184553E+4	1.419431E-10	2.209362E-10	3.079089E-10	8.341362E-10	1.659933E-9	1.005894E-9
1.184673E+4	1.352327E-10	2.300281E-10	2.907960E-10	8.189690E-10	1.652692E-9	1.004765E-9
1.184793E+4	1.394451E-10	2.336435E-10	3.036511E-10	8.194047E-10	1.684202E-9	9.997705E-10
1.184913E+4	1.475932E-10	2.368897E-10	3.012226E-10	8.315603E-10	1.699763E-9	9.943828E-10
1.185033E+4	1.454761E-10	2.456859E-10	3.037721E-10	8.555993E-10	1.641638E-9	9.784533E-10
1.185153E+4	1.402852E-10	2.330262E-10	3.025959E-10	8.627701E-10	1.675738E-9	9.598506E-10
1.185273E+4	1.529371E-10	2.265796E-10	3.083346E-10	8.956198E-10	1.676248E-9	9.952644E-10
1.185393E+4	1.425950E-10	2.493752E-10	3.066974E-10	8.850341E-10	1.643069E-9	1.000836E-9
1.185513E+4	1.410033E-10	2.359096E-10	3.038040E-10	8.536452E-10	1.644614E-9	1.001134E-9
1.185633E+4	1.402482E-10	2.378044E-10	3.099263E-10	8.820438E-10	1.665525E-9	1.005872E-9
1.185753E+4	1.487386E-10	2.456394E-10	3.105323E-10	8.545020E-10	1.673456E-9	9.904959E-10
1.185873E+4	1.465750E-10	2.233395E-10	3.079414E-10	8.691018E-10	1.668553E-9	1.000280E-9
1.185993E+4	1.428571E-10	2.370107E-10	3.162923E-10	8.653896E-10	1.638735E-9	9.907681E-10
1.186113E+4	1.479321E-10	2.553323E-10	3.134314E-10	8.704399E-10	1.617613E-9	1.003900E-9
1.186233E+4	1.562365E-10	2.486320E-10	3.124871E-10	8.373180E-10	1.691113E-9	1.002152E-9
1.186353E+4	1.555605E-10	2.235014E-10	3.140564E-10	8.823312E-10	1.634189E-9	9.768163E-10
1.186473E+4	1.466730E-10	2.484796E-10	3.030927E-10	8.694945E-10	1.682581E-9	1.005285E-9
1.186593E+4	1.483639E-10	2.561472E-10	3.111160E-10	8.447224E-10	1.662835E-9	9.917505E-10
1.186713E+4	1.478391E-10	2.413945E-10	3.121437E-10	8.711529E-10	1.677434E-9	1.000426E-9
1.186833E+4	1.487577E-10	2.471085E-10	3.141516E-10	8.763074E-10	1.668934E-9	1.013087E-9
1.186953E+4	1.439896E-10	2.629842E-10	3.107463E-10	8.571664E-10	1.656929E-9	1.000524E-9
1.187073E+4	1.464042E-10	2.593745E-10	3.257477E-10	8.555232E-10	1.624261E-9	9.954437E-10
1.187193E+4	1.415802E-10	2.515316E-10	3.102484E-10	9.018077E-10	1.668678E-9	1.031878E-9
1.187313E+4	1.529494E-10	2.564435E-10	3.199709E-10	8.730712E-10	1.679122E-9	9.986401E-10
1.187433E+4	1.549192E-10	2.526428E-10	3.069909E-10	8.935771E-10	1.662458E-9	9.851285E-10
1.187553E+4	1.512467E-10	2.523140E-10	3.119667E-10	8.563655E-10	1.663498E-9	9.903962E-10
1.187673E+4	1.523327E-10	2.537545E-10	3.164922E-10	8.908652E-10	1.691827E-9	1.004519E-9
1.187793E+4	1.696798E-10	2.513086E-10	3.118883E-10	8.784716E-10	1.690726E-9	9.969801E-10
1.187913E+4	1.498364E-10	2.719277E-10	3.178997E-10	8.984896E-10	1.683748E-9	1.005852E-9
1.188033E+4	1.497815E-10	2.690226E-10	3.228577E-10	8.855180E-10	1.687757E-9	9.925811E-10
1.188153E+4	1.519160E-10	2.652565E-10	3.290987E-10	8.998121E-10	1.679474E-9	1.027823E-9
1.188273E+4	1.551035E-10	2.534090E-10	3.128590E-10	8.625673E-10	1.772791E-9	1.010767E-9
1.188393E+4	1.543955E-10	2.577435E-10	3.166104E-10	8.610607E-10	1.677236E-9	1.005358E-9
1.188513E+4	1.542482E-10	2.484208E-10	3.194495E-10	8.892487E-10	1.679789E-9	1.036383E-9
1.188633E+4	1.503612E-10	2.663073E-10	3.103307E-10	9.008269E-10	1.743409E-9	1.049125E-9
1.188753E+4	1.485196E-10	2.542541E-10	3.256777E-10	8.702630E-10	1.760314E-9	1.001065E-9
1.188873E+4	1.475714E-10	2.538083E-10	3.235090E-10	8.784363E-10	1.686263E-9	1.035573E-9
1.188993E+4	1.643427E-10	2.621396E-10	3.129116E-10	8.571239E-10	1.722636E-9	1.029983E-9
1.189113E+4	1.407826E-10	2.557485E-10	3.249311E-10	8.784206E-10	1.701855E-9	1.048108E-9
1.189233E+4	1.611076E-10	2.589079E-10	3.242371E-10	9.075430E-10	1.705850E-9	1.019368E-9
1.189353E+4	1.586964E-10	2.432725E-10	3.248247E-10	8.712790E-10	1.723656E-9	1.025086E-9
1.189473E+4	1.646160E-10	2.572120E-10	3.166295E-10	8.982829E-10	1.758734E-9	1.033398E-9
1.189593E+4	1.618178E-10	2.712747E-10	3.102702E-10	8.963076E-10	1.731178E-9	1.013409E-9
1.189713E+4	1.683053E-10	2.599609E-10	3.189241E-10	9.054594E-10	1.734962E-9	1.073538E-9
1.189833E+4	1.553841E-10	2.741429E-10	3.320325E-10	8.979929E-10	1.738564E-9	1.046476E-9
1.189953E+4	1.693302E-10	2.582924E-10	3.251400E-10	8.838394E-10	1.731435E-9	1.050868E-9
1.190073E+4	1.560377E-10	2.599990E-10	3.301970E-10	8.809242E-10	1.751602E-9	1.057933E-9
1.190193E+4	1.605268E-10	2.612681E-10	3.196018E-10	9.089700E-10	1.776972E-9	1.041133E-9
1.190313E+4	1.589787E-10	2.550030E-10	3.287347E-10	8.946962E-10	1.699424E-9	1.049808E-9
1.190433E+4	1.683350E-10	2.612575E-10	3.249961E-10	8.761405E-10	1.787733E-9	1.083017E-9
1.190553E+4	1.571091E-10	2.480792E-10	3.456336E-10	8.943585E-10	1.769264E-9	1.044129E-9
1.190673E+4	1.558097E-10	2.630806E-10	3.258872E-10	9.360425E-10	1.740668E-9	1.065007E-9
1.190793E+4	1.644961E-10	2.745926E-10	3.368778E-10	8.956819E-10	1.798423E-9	1.077378E-9
1.190913E+4	1.558265E-10	2.549022E-10	3.355061E-10	9.197367E-10	1.752890E-9	1.063039E-9
1.191033E+4	1.568089E-10	2.546322E-10	3.290298E-10	9.010190E-10	1.800959E-9	1.065494E-9
1.191153E+4	1.596850E-10	2.514128E-10	3.212905E-10	8.978882E-10	1.784884E-9	1.074036E-9
1.191273E+4	1.768136E-10	2.581473E-10	3.394906E-10	9.306645E-10	1.817817E-9	1.040350E-9
1.191393E+4	1.634611E-10	2.845034E-10	3.171856E-10	9.078034E-10	1.787089E-9	1.052149E-9
1.191513E+4	1.664341E-10	2.616014E-10	3.236177E-10	8.965204E-10	1.794553E-9	1.079254E-9
1.191633E+4	1.738384E-10	2.391374E-10	3.209970E-10	9.005284E-10	1.790108E-9	1.041369E-9
1.191753E+4	1.649218E-10	2.690724E-10	3.295047E-10	9.276602E-10	1.776844E-9	1.067213E-9
1.191873E+4	1.621863E-10	2.639129E-10	3.243637E-10	9.179174E-10	1.829435E-9	1.089850E-9
1.191993E+4	1.566039E-10	2.607876E-10	3.390929E-10	9.080818E-10	1.807262E-9	1.074780E-9
1.192113E+4	1.693364E-10	2.640899E-10	3.362964E-10	8.923007E-10	1.807747E-9	1.079756E-9
1.192233E+4	1.662587E-10	2.812308E-10	3.322677E-10	9.190466E-10	1.854268E-9	1.080354E-9
1.192353E+4	1.763454E-10	2.477465E-10	3.382001E-10	9.208529E-10	1.784721E-9	1.090209E-9
1.192473E+4	1.622743E-10	2.632234E-10	3.226314E-10	9.379395E-10	1.806581E-9	1.099808E-9
1.192593E+4	1.671291E-10	2.599301E-10	3.270096E-10	9.351722E-10	1.821382E-9	1.114439E-9
1.192713E+4	1.688234E-10	2.544620E-10	3.385821E-10	9.471776E-10	1.797571E-9	1.123380E-9
1.192833E+4	1.609306E-10	2.543393E-10	3.384852E-10	9.055710E-10	1.809408E-9	1.077175E-9
1.192953E+4	1.708397E-10	2.712904E-10	3.310427E-10	9.136339E-10	1.814809E-9	1.063873E-9
1.193073E+4	1.669336E-10	2.751197E-10	3.302318E-10	9.128828E-10	1.807982E-9	1.091471E-9
1.193193E+4	1.733495E-10	2.569017E-10	3.436722E-10	9.459727E-10	1.846629E-9	1.088226E-9
1.193313E+4	1.722136E-10	2.635897E-10	3.412940E-10	9.313842E-10	1.848087E-9	1.087892E-9
1.193433E+4	1.665730E-10	2.621251E-10	3.215874E-10	9.391639E-10	1.816909E-9	1.086082E-9
1.193553E+4	1.764064E-10	2.615740E-10	3.235286E-10	9.204092E-10	1.839137E-9	1.089729E-9
1.193673E+4	1.727888E-10	2.628397E-10	3.284820E-10	9.135253E-10	1.828074E-9	1.080278E-9
1.193793E+4	1.633967E-10	2.680396E-10	3.395197E-10	9.399407E-10	1.785722E-9	1.119274E-9
1.193913E+4	1.668631E-10	2.614339E-10	3.397230E-10	9.080751E-10	1.792151E-9	1.101384E-9
1.194033E+4	1.632404E-10	2.717177E-10	3.272051E-10	9.259167E-10	1.889150E-9	1.122770E-9
1.194153E+4	1.734167E-10	2.666702E-10	3.557337E-10	9.636397E-10	1.802780E-9	1.078993E-9
1.194273E+4	1.646255E-10	2.640887E-10	3.353840E-10	9.136646E-10	1.858338E-9	1.100642E-9
1.194393E+4	1.676220E-10	2.665251E-10	3.335755E-10	9.339349E-10	1.862787E-9	1.122292E-9
1.194513E+4	1.686005E-10	2.624297E-10	3.358780E-10	9.402420E-10	1.877466E-9	1.129146E-9
1.194633E+4	1.764081E-10	2.797930E-10	3.328675E-10	9.371789E-10	1.816837E-9	1.086860E-9
1.194753E+4	1.744635E-10	2.736422E-10	3.308703E-10	9.303648E-10	1.877101E-9	1.109820E-9
1.194873E+4	1.778021E-10	2.686198E-10	3.269407E-10	9.405013E-10	1.870718E-9	1.099331E-9
1.194993E+4	1.722220E-10	2.620607E-10	3.339199E-10	9.484293E-10	1.867305E-9	1.120363E-9
1.195113E+4	1.651369E-10	2.581451E-10	3.363406E-10	9.160703E-10	1.881793E-9	1.121289E-9
1.195233E+4	1.736782E-10	2.680317E-10	3.425548E-10	9.403619E-10	1.852969E-9	1.084986E-9
1.195353E+4	1.700046E-10	2.659751E-10	3.439304E-10	9.230069E-10	1.849789E-9	1.093101E-9
1.195473E+4	1.654931E-10	2.625384E-10	3.381794E-10	9.377087E-10	1.896206E-9	1.103353E-9
1.195593E+4	1.733254E-10	2.747691E-10	3.389361E-10	9.454676E-10	1.857890E-9	1.127292E-9
1.195713E+4	1.762418E-10	2.656856E-10	3.390156E-10	9.476738E-10	1.854873E-9	1.105955E-9
1.195833E+4	1.685954E-10	2.581966E-10	3.189667E-10	9.034123E-10	1.878171E-9	1.116100E-9
1.195953E+4	1.672064E-10	2.616658E-10	3.389546E-10	9.438691E-10	1.866472E-9	1.101784E-9
1.196073E+4	1.564981E-10	2.679718E-10	3.375146E-10	9.251107E-10	1.879871E-9	1.118177E-9
1.196193E+4	1.687584E-10	2.620663E-10	3.321702E-10	9.393184E-10	1.841722E-9	1.077669E-9
1.196313E+4	1.790747E-10	2.618691E-10	3.333912E-10	9.082262E-10	1.851180E-9	1.115357E-9
1.196433E+4	1.779808E-10	2.555429E-10	3.366526E-10	9.102364E-10	1.851490E-9	1.117340E-9
1.196553E+4	1.716524E-10	2.617442E-10	3.380769E-10	9.282505E-10	1.887499E-9	1.101670E-9
1.196673E+4	1.791923E-10	2.485636E-10	3.393237E-10	9.455057E-10	1.859222E-9	1.104423E-9
1.196793E+4	1.785695E-10	2.580768E-10	3.365636E-10	9.124185E-10	1.886486E-9	1.104194E-9
1.196913E+4	1.735763E-10	2.776720E-10	3.410566E-10	9.324238E-10	1.861186E-9	1.103870E-9
1.197033E+4	1.632124E-10	2.606067E-10	3.299926E-10	9.472363E-10	1.849113E-9	1.120875E-9
1.197153E+4	1.658661E-10	2.732859E-10	3.334601E-10	9.357607E-10	1.888900E-9	1.114009E-9
1.197273E+4	1.717672E-10	2.802932E-10	3.422574E-10	9.246878E-10	1.885554E-9	1.122985E-9
1.197393E+4	1.785252E-10	2.798670E-10	3.405212E-10	9.363510E-10	1.856261E-9	1.108008E-9
1.197513E+4	1.756688E-10	2.551049E-10	3.417113E-10	9.510025E-10	1.859155E-9	1.133136E-9
1.197633E+4	1.635115E-10	2.656228E-10	3.510877E-10	9.269465E-10	1.869250E-9	1.113205E-9
1.197753E+4	1.794970E-10	2.515814E-10	3.515515E-10	9.287726E-10	1.864613E-9	1.100676E-9
1.197872E+4	1.679827E-10	2.658121E-10	3.218730E-10	9.162384E-10	1.868743E-9	1.123635E-9
1.197992E+4	1.836971E-10	2.649182E-10	3.358729E-10	9.370518E-10	1.871111E-9	1.112778E-9
1.198112E+4	1.770897E-10	2.602521E-10	3.496858E-10	9.153869E-10	1.912521E-9	1.131131E-9
1.198233E+4	1.779035E-10	2.567863E-10	3.376182E-10	9.070685E-10	1.934616E-9	1.114541E-9
1.198353E+4	1.874368E-10	2.711705E-10	3.399734E-10	9.239395E-10	1.900495E-9	1.092070E-9
1.198472E+4	1.812887E-10	2.626409E-10	3.306104E-10	9.305312E-10	1.849903E-9	1.121143E-9
1.198592E+4	1.917343E-10	2.802820E-10	3.394083E-10	9.309423E-10	1.909600E-9	1.117969E-9
1.198712E+4	1.708240E-10	2.550993E-10	3.325035E-10	9.331832E-10	1.881502E-9	1.099859E-9
1.198833E+4	1.656432E-10	2.669749E-10	3.377683E-10	9.388115E-10	1.871203E-9	1.137131E-9
1.198953E+4	1.678057E-10	2.640607E-10	3.388336E-10	9.095419E-10	1.911865E-9	1.147184E-9
1.199072E+4	1.756587E-10	2.586452E-10	3.362516E-10	9.453999E-10	1.878576E-9	1.093665E-9
1.199192E+4	1.805718E-10	2.625855E-10	3.397969E-10	9.513160E-10	1.835466E-9	1.137277E-9
1.199312E+4	1.766769E-10	2.645250E-10	3.393063E-10	9.137913E-10	1.913194E-9	1.128948E-9
1.199432E+4	1.730330E-10	2.555620E-10	3.448405E-10	8.991579E-10	1.874834E-9	1.096760E-9
1.199552E+4	1.796583E-10	2.466353E-10	3.374440E-10	9.271275E-10	1.853019E-9	1.085644E-9
1.199672E+4	1.741016E-10	2.498239E-10	3.449604E-10	9.083909E-10	1.896897E-9	1.130346E-9
1.199792E+4	1.767391E-10	2.543460E-10	3.459960E-10	9.478048E-10	1.823395E-9	1.094176E-9
1.199912E+4	1.733282E-10	2.536280E-10	3.336830E-10	9.027783E-10	1.843015E-9	1.116134E-9
1.200032E+4	1.668020E-10	2.788678E-10	3.288814E-10	8.972524E-10	1.899961E-9	1.101233E-9
1.200152E+4	1.719638E-10	2.509569E-10	3.296689E-10	9.262449E-10	1.838787E-9	1.083690E-9
1.200272E+4	1.755993E-10	2.360530E-10	3.477451E-10	9.135784E-10	1.821546E-9	1.110234E-9
1.200392E+4	1.797328E-10	2.588855E-10	3.303729E-10	9.113560E-10	1.924258E-9	1.110797E-9
1.200512E+4	1.701749E-10	2.608973E-10	3.358825E-10	9.761320E-10	1.854581E-9	1.114956E-9
1.200632E+4	1.793189E-10	2.540581E-10	3.170714E-10	8.994676E-10	1.829688E-9	1.122137E-9
1.200752E+4	1.718904E-10	2.581725E-10	3.326726E-10	9.218023E-10	1.885383E-9	1.113282E-9
1.200872E+4	1.823512E-10	2.496267E-10	3.285492E-10	9.314352E-10	1.835585E-9	1.098000E-9
1.200992E+4	1.675716E-10	2.394180E-10	3.274599E-10	9.061763E-10	1.841208E-9	1.117130E-9
1.201112E+4	1.688251E-10	2.537764E-10	3.267833E-10	9.146494E-10	1.837120E-9	1.113914E-9
1.201232E+4	1.692547E-10	2.598724E-10	3.253097E-10	9.399518E-10	1.799145E-9	1.076326E-9
1.201352E+4	1.694277E-10	2.575800E-10	3.373986E-10	9.047766E-10	1.821349E-9	1.052458E-9
1.201472E+4	1.782463E-10	2.487183E-10	3.300178E-10	8.855567E-10	1.818868E-9	1.071415E-9
1.201592E+4	1.588628E-10	2.378509E-10	3.268864E-10	9.091387E-10	1.782892E-9	1.069563E-9
1.201712E+4	1.773944E-10	2.450452E-10	3.295440E-10	9.249941E-10	1.733748E-9	1.064016E-9
1.201832E+4	1.700819E-10	2.402794E-10	3.338712E-10	8.821766E-10	1.770847E-9	1.049603E-9
1.201952E+4	1.677979E-10	2.304011E-10	3.218724E-10	9.024114E-10	1.784003E-9	1.024433E-9
1.202072E+4	1.741145E-10	2.372348E-10	3.278021E-10	8.797469E-10	1.764219E-9	1.070659E-9
1.202192E+4	1.716345E-10	2.295968E-10	3.160201E-10	8.873658E-10	1.781823E-9	1.034173E-9
1.202312E+4	1.788058E-10	2.257647E-10	3.172528E-10	8.899203E-10	1.709651E-9	1.034160E-9
1.202432E+4	1.649319E-10	2.337163E-10	3.195481E-10	8.741549E-10	1.744584E-9	1.034376E-9
1.202552E+4	1.627901E-10	2.371244E-10	3.190782E-10	8.858378E-10	1.681089E-9	9.783028E-10
1.202672E+4	1.744920E-10	2.314630E-10	3.061693E-10	8.836591E-10	1.675291E-9	9.798312E-10
1.202792E+4	1.591137E-10	2.139239E-10	3.006849E-10	8.675382E-10	1.695020E-9	9.760557E-10
1.202912E+4	1.595612E-10	2.262419E-10	3.089042E-10	8.907006E-10	1.682291E-9	9.584477E-10
1.203032E+4	1.628949E-10	2.136338E-10	3.060701E-10	9.094914E-10	1.625244E-9	9.606869E-10
1.203152E+4	1.628949E-10	2.189389E-10	3.135977E-10	8.609907E-10	1.601200E-9	9.615247E-10
1.203272E+4	1.690133E-10	2.236790E-10	3.058310E-10	8.465573E-10	1.552220E-9	9.284387E-10
1.203392E+4	1.620794E-10	2.173780E-10	3.160655E-10	8.466060E-10	1.551150E-9	9.297168E-10
1.203512E+4	1.596665E-10	2.232998E-10	3.059161E-10	8.661048E-10	1.527615E-9	9.225685E-10
1.203632E+4	1.517687E-10	2.117323E-10	2.983062E-10	8.403515E-10	1.501129E-9	9.130144E-10
1.203752E+4	1.728045E-10	2.000113E-10	3.043837E-10	8.480543E-10	1.491883E-9	8.816254E-10
1.203872E+4	1.785986E-10	1.925605E-10	2.937224E-10	8.403044E-10	1.448509E-9	8.837348E-10
1.203992E+4	1.493771E-10	2.002197E-10	2.868871E-10	8.239717E-10	1.436403E-9	8.455888E-10
1.204112E+4	1.564208E-10	1.892162E-10	2.945866E-10	8.207097E-10	1.415952E-9	8.329555E-10
1.204232E+4	1.579084E-10	1.903991E-10	2.708042E-10	7.996571E-10	1.365266E-9	8.252833E-10
1.204352E+4	1.493906E-10	1.865754E-10	2.692276E-10	7.962714E-10	1.350044E-9	8.042728E-10
1.204472E+4	1.534232E-10	1.752162E-10	2.796312E-10	7.966416E-10	1.317481E-9	7.952038E-10
1.204592E+4	1.544650E-10	1.853779E-10	2.851632E-10	8.323382E-10	1.316769E-9	7.703275E-10
1.204712E+4	1.476812E-10	1.707288E-10	2.531536E-10	7.690797E-10	1.250928E-9	7.463939E-10
1.204832E+4	1.531465E-10	1.649392E-10	2.579782E-10	8.003612E-10	1.240703E-9	7.224596E-10
1.204952E+4	1.413863E-10	1.714446E-10	2.467019E-10	7.624656E-10	1.191431E-9	7.195819E-10
1.205072E+4	1.381776E-10	1.487061E-10	2.542424E-10	7.438326E-10	1.175849E-9	7.111403E-10
1.205192E+4	1.532949E-10	1.456139E-10	2.488695E-10	7.509082E-10	1.157652E-9	6.707002E-10
1.205312E+4	1.382095E-10	1.511039E-10	2.466213E-10	7.090248E-10	1.124709E-9	6.794970E-10
1.205432E+4	1.549758E-10	1.370731E-10	2.360311E-10	7.076022E-10	1.117490E-9	6.359597E-10
1.205552E+4	1.418367E-10	1.307906E-10	2.297402E-10	7.266642E-10	1.061427E-9	6.345415E-10
1.205672E+4	1.454268E-10	1.329716E-10	2.229363E-10	6.887418E-10	1.037660E-9	6.020189E-10
1.205792E+4	1.345174E-10	1.296301E-10	2.253699E-10	6.859923E-10	9.959287E-10	5.980535E-10
1.205912E+4	1.442002E-10	1.291602E-10	2.254707E-10	6.891652E-10	9.495977E-10	5.752422E-10
1.206032E+4	1.422310E-10	1.256989E-10	2.204293E-10	6.571192E-10	9.479963E-10	5.529927E-10
1.206152E+4	1.304271E-10	1.060616E-10	2.020848E-10	6.528872E-10	8.929728E-10	5.427952E-10
1.206272E+4	1.291748E-10	1.174023E-10	2.011057E-10	6.500817E-10	8.665641E-10	5.209541E-10
1.206392E+4	1.240012E-10	1.027504E-10	1.907110E-10	6.453943E-10	8.542617E-10	5.127320E-10
1.206512E+4	1.229270E-10	1.012426E-10	1.873634E-10	6.279106E-10	8.071119E-10	4.753237E-10
1.206632E+4	1.242762E-10	9.586465E-11	1.761947E-10	6.140188E-10	7.898853E-10	4.617505E-10
1.206752E+4	1.302658E-10	9.497579E-11	1.802290E-10	5.829883E-10	7.476160E-10	4.521142E-10
1.206872E+4	1.210927E-10	8.743981E-11	1.727877E-10	5.932921E-10	7.363689E-10	4.218689E-10
1.206992E+4	1.162866E-10	8.685171E-11	1.738524E-10	5.700664E-10	6.974433E-10	4.314077E-10
1.207112E+4	1.218113E-10	8.632691E-11	1.649957E-10	5.826337E-10	6.652081E-10	4.036234E-10
1.207232E+4	1.131159E-10	7.759906E-11	1.537352E-10	5.701617E-10	6.371554E-10	3.795122E-10
1.207352E+4	1.125418E-10	7.521869E-11	1.569624E-10	5.372419E-10	6.197127E-10	3.713798E-10
1.207472E+4	1.210753E-10	7.170749E-11	1.537402E-10	5.264423E-10	5.992694E-10	3.656484E-10
1.207592E+4	1.108044E-10	7.092450E-11	1.423548E-10	5.390325E-10	5.715182E-10	3.469067E-10
1.207712E+4	1.124276E-10	6.141083E-11	1.320133E-10	5.054838E-10	5.520529E-10	3.348374E-10
1.207832E+4	1.083165E-10	5.667530E-11	1.316688E-10	4.926617E-10	5.132870E-10	3.263431E-10
1.207952E+4	1.097722E-10	5.307449E-11	1.272772E-10	4.852383E-10	5.035947E-10	3.138705E-10
1.208072E+4	1.084364E-10	4.926309E-11	1.273959E-10	4.491272E-10	4.806562E-10	2.955926E-10
1.208192E+4	9.352404E-11	4.868564E-11	1.156498E-10	4.612150E-10	4.691565E-10	2.827453E-10
1.208312E+4	1.022413E-10	4.322871E-11	1.165509E-10	4.393402E-10	4.543411E-10	2.570131E-10
1.208432E+4	9.694674E-11	4.170079E-11	1.103888E-10	4.273829E-10	4.042468E-10	2.579127E-10
1.208552E+4	1.008735E-10	3.909358E-11	1.082538E-10	4.182210E-10	3.914085E-10	2.492218E-10
1.208672E+4	9.041331E-11	3.728673E-11	1.052192E-10	3.906473E-10	3.853338E-10	2.249431E-10
1.208792E+4	8.988235E-11	3.879729E-11	1.069779E-10	3.881465E-10	3.741987E-10	2.216660E-10
1.208912E+4	9.453836E-11	3.797396E-11	1.017590E-10	3.757686E-10	3.578648E-10	1.996573E-10
1.209032E+4	9.322495E-11	3.598677E-11	9.293035E-11	3.859123E-10	3.363087E-10	1.950265E-10
1.209152E+4	8.962807E-11	3.252543E-11	9.769054E-11	3.859908E-10	3.309319E-10	1.747642E-10
1.209272E+4	8.273507E-11	2.860033E-11	9.904595E-11	3.994508E-10	3.438453E-10	1.807443E-10
1.209392E+4	8.144238E-11	2.992942E-11	9.955507E-11	3.977212E-10	3.577158E-10	1.894884E-10
1.209512E+4	8.060450E-11	2.355730E-11	1.011155E-10	4.084105E-10	3.663339E-10	2.152726E-10
1.209632E+4	8.648710E-11	2.858129E-11	9.359181E-11	3.989338E-10	3.802885E-10	2.293224E-10
1.209752E+4	8.191287E-11	2.204506E-11	9.633232E-11	4.128470E-10	4.027878E-10	2.224434E-10
1.209872E+4	8.049583E-11	2.157291E-11	9.427849E-11	4.096797E-10	3.749273E-10	2.285164E-10
1.209992E+4	7.476950E-11	2.164236E-11	8.566600E-11	3.916930E-10	3.757288E-10	2.540503E-10
1.210112E+4	7.887270E-11	1.909004E-11	8.419802E-11	3.897938E-10	3.877533E-10	2.338395E-10
1.210232E+4	6.972591E-11	1.613725E-11	8.525602E-11	3.674092E-10	3.864887E-10	2.391984E-10
1.210352E+4	6.509229E-11	1.959244E-11	8.557639E-11	3.723089E-10	3.858261E-10	2.376431E-10
1.210472E+4	7.251122E-11	1.563429E-11	7.366108E-11	3.571143E-10	3.943226E-10	2.398633E-10
1.210592E+4	6.270744E-11	1.449451E-11	7.688271E-11	3.628709E-10	3.822062E-10	2.395311E-10
1.210712E+4	6.365063E-11	1.330769E-11	6.967886E-11	3.505988E-10	3.818108E-10	2.542474E-10
1.210832E+4	6.023914E-11	1.513301E-11	7.116085E-11	3.381923E-10	3.975347E-10	2.427723E-10
1.210952E+4	6.255790E-11	1.341019E-11	6.806580E-11	3.268640E-10	3.791028E-10	2.374090E-10
1.211072E+4	6.149430E-11	1.250676E-11	5.893749E-11	3.333318E-10	3.795212E-10	2.362994E-10
1.211192E+4	5.099881E-11	1.144316E-11	6.142484E-11	3.215045E-10	3.678136E-10	2.320063E-10
1.211312E+4	5.615105E-11	1.212142E-11	5.716369E-11	3.131625E-10	3.701867E-10	2.487171E-10
1.211432E+4	5.577748E-11	9.845786E-12	5.580156E-11	2.984927E-10	3.802174E-10	2.293750E-10
1.211552E+4	5.792878E-11	9.683360E-12	5.517930E-11	2.898892E-10	3.591435E-10	2.390523E-10
1.211672E+4	4.944905E-11	8.490933E-12	5.474747E-11	2.821589E-10	3.650244E-10	2.426082E-10
1.211792E+4	5.239791E-11	8.226571E-12	5.443718E-11	2.780635E-10	3.607683E-10	2.376879E-10
1.211912E+4	5.087110E-11	7.654721E-12	5.047008E-11	2.671580E-10	3.529848E-10	2.285170E-10
1.212032E+4	5.029925E-11	8.168323E-12	4.799057E-11	2.623032E-10	3.445672E-10	2.361263E-10
1.212152E+4	4.860219E-11	6.284747E-12	4.749042E-11	2.604874E-10	3.642140E-10	2.285803E-10
1.212272E+4	4.694657E-11	5.989020E-12	4.697626E-11	2.588065E-10	3.414486E-10	2.209261E-10
1.212392E+4	4.631815E-11	6.514382E-12	4.426543E-11	2.310973E-10	3.529377E-10	2.210891E-10
1.212512E+4	4.205532E-11	6.986536E-12	4.778278E-11	2.400918E-10	3.561375E-10	2.236610E-10
1.212632E+4	3.933778E-11	5.616002E-12	4.111269E-11	2.361510E-10	3.351169E-10	2.148161E-10
1.212752E+4	4.077328E-11	4.499746E-12	4.101972E-11	2.037863E-10	3.372413E-10	2.265802E-10
1.212872E+4	3.760598E-11	6.113920E-12	3.824448E-11	2.154703E-10	3.299254E-10	2.224473E-10
1.212992E+4	3.745588E-11	5.561113E-12	3.772752E-11	1.991393E-10	3.285795E-10	2.268591E-10
1.213112E+4	3.971808E-11	4.909170E-12	3.823664E-11	1.981014E-10	3.292651E-10	2.106048E-10
1.213232E+4	3.741892E-11	5.407089E-12	3.834922E-11	1.989791E-10	3.370055E-10	2.151628E-10
1.213352E+4	3.523681E-11	5.216659E-12	3.851445E-11	1.979060E-10	3.193095E-10	2.047088E-10
1.213472E+4	3.761326E-11	3.880849E-12	3.549277E-11	1.896951E-10	3.206083E-10	2.051832E-10
1.213592E+4	3.165168E-11	3.697140E-12	3.127923E-11	2.039107E-10	3.323690E-10	2.080155E-10
1.213712E+4	3.412224E-11	3.731306E-12	3.222802E-11	1.728717E-10	3.174982E-10	2.115810E-10
1.213832E+4	3.598789E-11	5.921809E-12	3.553198E-11	1.750824E-10	3.148669E-10	2.080850E-10
1.213952E+4	3.141533E-11	4.760747E-12	3.040773E-11	1.731501E-10	3.072805E-10	2.107426E-10
1.214072E+4	3.422809E-11	4.205140E-12	3.089053E-11	1.784726E-10	3.171022E-10	2.143770E-10
1.214192E+4	3.123946E-11	4.611764E-12	3.014561E-11	1.771760E-10	2.976677E-10	2.063431E-10
1.214312E+4	2.693911E-11	3.778913E-12	2.887982E-11	1.650971E-10	3.110095E-10	2.076890E-10
1.214432E+4	2.921643E-11	4.107685E-12	3.001175E-11	1.575589E-10	2.977002E-10	1.987982E-10
1.214552E+4	2.721411E-11	4.455499E-12	2.785205E-11	1.449782E-10	3.057464E-10	2.029081E-10
1.214672E+4	2.575452E-11	4.710899E-12	2.989302E-11	1.428370E-10	3.002486E-10	1.949963E-10
1.214792E+4	2.409778E-11	4.007429E-12	2.811585E-11	1.530110E-10	2.838766E-10	1.992042E-10
1.214912E+4	2.460410E-11	3.503910E-12	2.874763E-11	1.432621E-10	2.989637E-10	1.966060E-10
1.215032E+4	2.443160E-11	3.779473E-12	2.886637E-11	1.414037E-10	2.906974E-10	1.908253E-10
1.215151E+4	2.493175E-11	3.516792E-12	2.588222E-11	1.448544E-10	2.857529E-10	1.948288E-10
1.215271E+4	2.285103E-11	3.600245E-12	2.490151E-11	1.424382E-10	2.893537E-10	2.004919E-10
1.215392E+4	2.320780E-11	3.743067E-12	2.692287E-11	1.309217E-10	2.944141E-10	1.851359E-10
1.215512E+4	2.421092E-11	3.119690E-12	2.373204E-11	1.359524E-10	2.874674E-10	1.989057E-10
1.215632E+4	2.333046E-11	4.666652E-12	2.545656E-11	1.301185E-10	2.979186E-10	1.980818E-10
1.215751E+4	2.088904E-11	3.883090E-12	2.564587E-11	1.331564E-10	2.972936E-10	1.855090E-10
1.215871E+4	1.946418E-11	3.952541E-12	2.326213E-11	1.291092E-10	2.930699E-10	2.032229E-10
1.215992E+4	2.050874E-11	3.887570E-12	2.495080E-11	1.328697E-10	2.911841E-10	1.952741E-10
1.216112E+4	1.814965E-11	3.521273E-12	2.131471E-11	1.245098E-10	2.904123E-10	1.896385E-10
1.216232E+4	1.964004E-11	4.407332E-12	2.480349E-11	1.286399E-10	2.844104E-10	1.878143E-10
1.216351E+4	1.903571E-11	3.475346E-12	1.982095E-11	1.169721E-10	2.818872E-10	1.920446E-10
1.216471E+4	1.606892E-11	3.163377E-12	2.290536E-11	1.239771E-10	2.755851E-10	1.756212E-10
1.216592E+4	1.749995E-11	4.059517E-12	2.414763E-11	1.192926E-10	2.741233E-10	1.874861E-10
1.216712E+4	1.651307E-11	3.857886E-12	1.965628E-11	1.216237E-10	2.770200E-10	1.922659E-10
1.216831E+4	1.489498E-11	3.623209E-12	2.255754E-11	1.212484E-10	2.839965E-10	1.909961E-10
1.216951E+4	1.727367E-11	4.459420E-12	2.384854E-11	1.163247E-10	2.746643E-10	1.816931E-10
1.217071E+4	1.747026E-11	3.310680E-12	2.066893E-11	1.191077E-10	2.786706E-10	1.964038E-10
1.217191E+4	1.504060E-11	3.852845E-12	2.117188E-11	1.139415E-10	2.771567E-10	1.841636E-10
1.217311E+4	1.540074E-11	4.240426E-12	2.100890E-11	1.158867E-10	2.747954E-10	1.830132E-10
1.217431E+4	1.414222E-11	4.027032E-12	2.031719E-11	1.145828E-10	2.707460E-10	1.905105E-10
1.217551E+4	1.388514E-11	2.919178E-12	2.050426E-11	1.152857E-10	2.795169E-10	1.831235E-10
1.217671E+4	1.245188E-11	3.527434E-12	2.086383E-11	1.122562E-10	2.657096E-10	1.847713E-10
1.217791E+4	1.258518E-11	3.232267E-12	1.729944E-11	1.097834E-10	2.697087E-10	1.869663E-10
1.217911E+4	1.275880E-11	3.169538E-12	1.954147E-11	1.081563E-10	2.619061E-10	1.803069E-10
1.218031E+4	1.129585E-11	3.835482E-12	1.888953E-11	1.114329E-10	2.591471E-10	1.723855E-10
1.218151E+4	1.177025E-11	3.870207E-12	1.958067E-11	1.095465E-10	2.698089E-10	1.723290E-10
1.218271E+4	1.370983E-11	4.013030E-12	2.037208E-11	1.107260E-10	2.777902E-10	1.726185E-10
1.218391E+4	1.098108E-11	3.418217E-12	1.953923E-11	1.069992E-10	2.715598E-10	1.862276E-10
1.218511E+4	1.218919E-11	3.955341E-12	1.814853E-11	1.127233E-10	2.610111E-10	1.811072E-10
1.218631E+4	1.051005E-11	4.233144E-12	1.895057E-11	1.130963E-10	2.677130E-10	1.772247E-10
1.218751E+4	1.307973E-11	2.843566E-12	1.850138E-11	1.097526E-10	2.610553E-10	1.815794E-10
1.218871E+4	9.949402E-12	3.664095E-12	2.056307E-11	1.036213E-10	2.627529E-10	1.901913E-10
1.218991E+4	9.734328E-12	4.048316E-12	2.210891E-11	1.033659E-10	2.739995E-10	1.802649E-10
1.219111E+4	1.007430E-11	2.742751E-12	1.904803E-11	1.086296E-10	2.670768E-10	1.749821E-10
1.219231E+4	1.107574E-11	3.242349E-12	2.015308E-11	1.098506E-10	2.629400E-10	1.885816E-10
1.219351E+4	8.823626E-12	3.039597E-12	1.834344E-11	1.044564E-10	2.646628E-10	1.866258E-10
1.219471E+4	8.610792E-12	3.125291E-12	2.143625E-11	1.084157E-10	2.696134E-10	1.821697E-10
1.219591E+4	8.257376E-12	2.517035E-12	1.897578E-11	1.021914E-10	2.675450E-10	1.756245E-10
1.219711E+4	9.179841E-12	3.464144E-12	1.920037E-11	1.071101E-10	2.663879E-10	1.827662E-10
1.219831E+4	9.686161E-12	2.956144E-12	2.083247E-11	1.076702E-10	2.671479E-10	1.712374E-10
1.219951E+4	9.294659E-12	2.356850E-12	1.735825E-11	1.060924E-10	2.696174E-10	1.748785E-10
1.220071E+4	8.797301E-12	3.237868E-12	1.956723E-11	1.093012E-10	2.607036E-10	1.742137E-10
1.220191E+4	9.702403E-12	3.379571E-12	1.951794E-11	1.072098E-10	2.605473E-10	1.704370E-10
1.220311E+4	5.856279E-12	3.091685E-12	1.807012E-11	1.081843E-10	2.715228E-10	1.665718E-10
1.220431E+4	6.767543E-12	3.158896E-12	1.806900E-11	1.068749E-10	2.545790E-10	1.756469E-10
1.220551E+4	9.347868E-12	3.260272E-12	1.792786E-11	1.012964E-10	2.685459E-10	1.807801E-10
1.220671E+4	6.139123E-12	3.547597E-12	1.779455E-11	1.028921E-10	2.723842E-10	1.842252E-10
1.220791E+4	7.239137E-12	3.373970E-12	1.938968E-11	1.063663E-10	2.649456E-10	1.723094E-10
1.220911E+4	7.464292E-12	2.684501E-12	1.900490E-11	1.002776E-10	2.609556E-10	1.850508E-10
1.221031E+4	7.048707E-12	3.351566E-12	1.815133E-11	1.006428E-10	2.602544E-10	1.827600E-10
1.221151E+4	5.986780E-12	3.362208E-12	2.006571E-11	9.778351E-11	2.572741E-10	1.615551E-10
1.221271E+4	5.472619E-12	4.164814E-12	1.979575E-11	9.585736E-11	2.678172E-10	1.727227E-10
1.221391E+4	6.234339E-12	3.385731E-12	2.015812E-11	1.034807E-10	2.422716E-10	1.724539E-10
1.221511E+4	5.393646E-12	4.247147E-12	1.897410E-11	1.017545E-10	2.612441E-10	1.778212E-10
1.221631E+4	6.005263E-12	2.034239E-12	1.929895E-11	1.049145E-10	2.507900E-10	1.762843E-10
1.221751E+4	4.886767E-12	2.620091E-12	1.666486E-11	1.030433E-10	2.728283E-10	1.772768E-10
1.221871E+4	5.717938E-12	3.232267E-12	2.058155E-11	9.911372E-11	2.587404E-10	1.752386E-10
1.221991E+4	5.388046E-12	2.829564E-12	1.860724E-11	1.115880E-10	2.426200E-10	1.756127E-10
1.222111E+4	4.875005E-12	2.770755E-12	1.841009E-11	1.016610E-10	2.574662E-10	1.747754E-10
1.222231E+4	5.003825E-12	3.888130E-12	2.027798E-11	1.037697E-10	2.601575E-10	1.747357E-10
1.222351E+4	4.481263E-12	3.505590E-12	1.608068E-11	9.657707E-11	2.590911E-10	1.820521E-10
1.222471E+4	3.867407E-12	3.198102E-12	1.681720E-11	9.669638E-11	2.611847E-10	1.703804E-10
1.222591E+4	5.221140E-12	4.054476E-12	1.758788E-11	9.746818E-11	2.579827E-10	1.672103E-10
1.222711E+4	4.667212E-12	2.463267E-12	1.700483E-11	9.720717E-11	2.523358E-10	1.790987E-10
1.222831E+4	3.772752E-12	3.045198E-12	1.936728E-11	1.049974E-10	2.653237E-10	1.737197E-10
1.222951E+4	6.984856E-12	2.601608E-12	1.810596E-11	1.007184E-10	2.577289E-10	1.777814E-10
1.223071E+4	4.518789E-12	3.637211E-12	1.763885E-11	9.459493E-11	2.476205E-10	1.721878E-10
1.223191E+4	4.036554E-12	3.175138E-12	1.903683E-11	9.830831E-11	2.570501E-10	1.746175E-10
1.223311E+4	3.870207E-12	2.582005E-12	1.968429E-11	1.029509E-10	2.585512E-10	1.775949E-10
1.223431E+4	3.876369E-12	2.788678E-12	1.719638E-11	1.079149E-10	2.661084E-10	1.805634E-10
1.223551E+4	3.248510E-12	2.959505E-12	1.760468E-11	1.033407E-10	2.701371E-10	1.753002E-10
1.223671E+4	3.181859E-12	2.387655E-12	1.909676E-11	1.053957E-10	2.504982E-10	1.867440E-10
1.223791E+4	5.236822E-12	4.142970E-12	1.776543E-11	1.047824E-10	2.525986E-10	1.838925E-10
1.223911E+4	3.465264E-12	3.299478E-12	1.924686E-11	9.397211E-11	2.679365E-10	1.673688E-10
1.224031E+4	5.381325E-12	2.385414E-12	1.884360E-11	9.442466E-11	2.542906E-10	1.710604E-10
1.224151E+4	2.542799E-12	2.934301E-12	1.739969E-11	1.022043E-10	2.443815E-10	1.731310E-10
1.224271E+4	4.190018E-12	2.668819E-12	1.937456E-11	9.418887E-11	2.548893E-10	1.649873E-10
1.224391E+4	3.726265E-12	3.813079E-12	1.768590E-11	1.062335E-10	2.561825E-10	1.767632E-10
1.224511E+4	4.001828E-12	3.545357E-12	1.730896E-11	9.903475E-11	2.508757E-10	1.710520E-10
1.224631E+4	3.347645E-12	3.356047E-12	1.940481E-11	9.865388E-11	2.455638E-10	1.745957E-10
1.224751E+4	3.981105E-12	2.408938E-12	1.945802E-11	1.021248E-10	2.547622E-10	1.658404E-10
1.224871E+4	2.893974E-12	2.260515E-12	1.846498E-11	9.510685E-11	2.545241E-10	1.657900E-10
1.224991E+4	3.023915E-12	4.130648E-12	1.874110E-11	9.742897E-11	2.561422E-10	1.681927E-10
1.225111E+4	2.822843E-12	2.402777E-12	1.736720E-11	1.020099E-10	2.590289E-10	1.674467E-10
1.225231E+4	3.961502E-12	2.602168E-12	1.727815E-11	9.638441E-11	2.552494E-10	1.738698E-10
1.225351E+4	3.310680E-12	3.154415E-12	1.847114E-11	1.023773E-10	2.469590E-10	1.673470E-10
1.225471E+4	3.572241E-12	2.737710E-12	1.674495E-11	1.038073E-10	2.553760E-10	1.706302E-10
1.225591E+4	3.023355E-12	4.652650E-12	1.802755E-11	1.069897E-10	2.450906E-10	1.794331E-10
1.225711E+4	3.276514E-12	2.501353E-12	1.739969E-11	1.060050E-10	2.565326E-10	1.655570E-10
1.225831E+4	2.376453E-12	2.504153E-12	1.679088E-11	9.238650E-11	2.576018E-10	1.803590E-10
1.225951E+4	1.653380E-12	2.849727E-12	1.755708E-11	1.004647E-10	2.509771E-10	1.770332E-10
1.226071E+4	3.801317E-12	2.078486E-12	1.924126E-11	9.881239E-11	2.525347E-10	1.659720E-10
1.226191E+4	2.166420E-12	3.199782E-12	1.782480E-11	9.677983E-11	2.355668E-10	1.727210E-10
1.226311E+4	1.941825E-12	2.823964E-12	1.677295E-11	1.019853E-10	2.525834E-10	1.702936E-10
1.226431E+4	1.969829E-12	3.029516E-12	1.729215E-11	1.039165E-10	2.493064E-10	1.762367E-10
1.226551E+4	2.229710E-12	3.169538E-12	1.801747E-11	9.479656E-11	2.499661E-10	1.606399E-10
1.226671E+4	2.210667E-12	2.574164E-12	1.759292E-11	1.001129E-10	2.413772E-10	1.600474E-10
1.226791E+4	2.326045E-12	3.527434E-12	1.868957E-11	9.483073E-11	2.522608E-10	1.748869E-10
1.226911E+4	2.867090E-12	4.234825E-12	1.687433E-11	1.021382E-10	2.444190E-10	1.853544E-10
1.227031E+4	2.470548E-12	2.067285E-12	1.741145E-11	1.046871E-10	2.400033E-10	1.645107E-10
1.227151E+4	2.417340E-12	2.531598E-12	1.808860E-11	1.083053E-10	2.589281E-10	1.753512E-10
1.227271E+4	1.734032E-12	3.344845E-12	1.648059E-11	9.361757E-11	2.475835E-10	1.741173E-10
1.227391E+4	1.577208E-12	3.347645E-12	1.702051E-11	1.020788E-10	2.499269E-10	1.675038E-10
1.227511E+4	1.476392E-12	3.241229E-12	1.645146E-11	9.273376E-11	2.381740E-10	1.715012E-10
1.227631E+4	2.123293E-12	2.893974E-12	2.014244E-11	9.803499E-11	2.442566E-10	1.725692E-10
1.227751E+4	1.723390E-12	1.958067E-12	1.617142E-11	9.523624E-11	2.620114E-10	1.555992E-10
1.227871E+4	2.602168E-12	1.983831E-12	1.786681E-11	1.053923E-10	2.502478E-10	1.809941E-10
1.227991E+4	2.412859E-12	2.877731E-12	1.770550E-11	8.861431E-11	2.481918E-10	1.725446E-10
1.228111E+4	2.063364E-12	2.760673E-12	1.743330E-11	9.975445E-11	2.551066E-10	1.700175E-10
1.228231E+4	1.232753E-12	3.057520E-12	1.862741E-11	1.034583E-10	2.451578E-10	1.779181E-10
1.228351E+4	2.161379E-12	2.969026E-12	1.792673E-11	9.064854E-11	2.510566E-10	1.665349E-10
1.228471E+4	8.048464E-13	2.105931E-12	1.774302E-11	9.914957E-11	2.478552E-10	1.777814E-10
1.228591E+4	1.669622E-12	3.118569E-12	1.822694E-11	9.808651E-11	2.449450E-10	1.626719E-10
1.228711E+4	1.689785E-12	3.226107E-12	1.667774E-11	9.470751E-11	2.462012E-10	1.724987E-10
1.228831E+4	1.012639E-12	3.339244E-12	1.718350E-11	9.806188E-11	2.507508E-10	1.737858E-10
1.228951E+4	2.002314E-12	2.990869E-12	1.877863E-11	9.794593E-11	2.517909E-10	1.732851E-10
1.229071E+4	1.241155E-12	2.283479E-12	1.655340E-11	9.693609E-11	2.424044E-10	1.782413E-10
1.229191E+4	1.641618E-12	3.036237E-12	1.816477E-11	9.693106E-11	2.533194E-10	1.647381E-10
1.229311E+4	7.152322E-13	3.591844E-12	1.774863E-11	1.055424E-10	2.481744E-10	1.638868E-10
1.229431E+4	2.240912E-12	3.310680E-12	2.056027E-11	9.714950E-11	2.335118E-10	1.695565E-10
1.229551E+4	3.931817E-13	2.433582E-12	1.715381E-11	1.005167E-10	2.513277E-10	1.688463E-10
1.229671E+4	1.712749E-12	2.609450E-12	1.750387E-11	1.006125E-10	2.571151E-10	1.681591E-10
1.229791E+4	1.803483E-12	3.669696E-12	1.799394E-11	1.062162E-10	2.542536E-10	1.720859E-10
1.229911E+4	2.029199E-12	3.403094E-12	1.923006E-11	1.043169E-10	2.590160E-10	1.620659E-10
1.230031E+4	9.840745E-13	2.877731E-12	1.774527E-11	1.044284E-10	2.418661E-10	1.678427E-10
1.230151E+4	9.375871E-13	3.521833E-12	1.564998E-11	1.038213E-10	2.577412E-10	1.695140E-10
1.230271E+4	2.199465E-12	3.232267E-12	1.950786E-11	9.764797E-11	2.646466E-10	1.713242E-10
1.230391E+4	1.399660E-12	3.329723E-12	1.830031E-11	1.021186E-10	2.583949E-10	1.729893E-10
1.230511E+4	1.005358E-12	3.107368E-12	1.655452E-11	9.318687E-11	2.515321E-10	1.632208E-10
1.230631E+4	1.811324E-12	3.941899E-12	1.901443E-11	9.649306E-11	2.487513E-10	1.646474E-10
1.230751E+4	1.334690E-12	2.679461E-12	1.952523E-11	1.007268E-10	2.601054E-10	1.738541E-10
1.230871E+4	1.377256E-12	2.278438E-12	1.907772E-11	9.999193E-11	2.399926E-10	1.656247E-10
1.230991E+4	7.359555E-13	2.995350E-12	1.829191E-11	9.668293E-11	2.575368E-10	1.596245E-10
1.231111E+4	4.565837E-12	2.661538E-12	1.886600E-11	9.697306E-11	2.413486E-10	1.734335E-10
1.231231E+4	6.037747E-13	2.718107E-12	1.600059E-11	9.473551E-11	2.434137E-10	1.660812E-10
1.231351E+4	6.048949E-13	2.001754E-12	1.683456E-11	9.464197E-11	2.405589E-10	1.614935E-10
0.000000E+0	0.000000E+0	0.000000E+0	0.000000E+0	0.000000E+0	0.000000E+0	0.000000E+0
0.000000E+0	0.000000E+0	0.000000E+0	0.000000E+0	0.000000E+0	0.000000E+0	0.000000E+0
0.000000E+0	0.000000E+0	0.000000E+0	0.000000E+0	0.000000E+0	0.000000E+0	0.000000E+0
0.000000E+0	0.000000E+0	0.000000E+0	0.000000E+0	0.000000E+0	0.000000E+0	0.000000E+0
0.000000E+0	0.000000E+0	0.000000E+0	0.000000E+0	0.000000E+0	0.000000E+0	0.000000E+0
0.000000E+0	0.000000E+0	0.000000E+0	0.000000E+0	0.000000E+0	0.000000E+0	0.000000E+0
0.000000E+0	0.000000E+0	0.000000E+0	0.000000E+0	0.000000E+0	0.000000E+0	0.000000E+0
0.000000E+0	0.000000E+0	0.000000E+0	0.000000E+0	0.000000E+0	0.000000E+0	0.000000E+0
0.000000E+0	0.000000E+0	0.000000E+0	0.000000E+0	0.000000E+0	0.000000E+0	0.000000E+0
0.000000E+0	0.000000E+0	0.000000E+0	0.000000E+0	0.000000E+0	0.000000E+0	0.000000E+0
0.000000E+0	0.000000E+0	0.000000E+0	0.000000E+0	0.000000E+0	0.000000E+0	0.000000E+0
0.000000E+0	0.000000E+0	0.000000E+0	0.000000E+0	0.000000E+0	0.000000E+0	0.000000E+0
0.000000E+0	0.000000E+0	0.000000E+0	0.000000E+0	0.000000E+0	0.000000E+0	0.000000E+0
0.000000E+0	0.000000E+0	0.000000E+0	0.000000E+0	0.000000E+0	0.000000E+0	0.000000E+0
0.000000E+0	0.000000E+0	0.000000E+0	0.000000E+0	0.000000E+0	0.000000E+0	0.000000E+0
0.000000E+0	0.000000E+0	0.000000E+0	0.000000E+0	0.000000E+0	0.000000E+0	0.000000E+0
0.000000E+0	0.000000E+0	0.000000E+0	0.000000E+0	0.000000E+0	0.000000E+0	0.000000E+0
0.000000E+0	0.000000E+0	0.000000E+0	0.000000E+0	0.000000E+0	0.000000E+0	0.000000E+0
0.000000E+0	0.000000E+0	0.000000E+0	0.000000E+0	0.000000E+0	0.000000E+0	0.000000E+0
0.000000E+0	0.000000E+0	0.000000E+0	0.000000E+0	0.000000E+0	0.000000E+0	0.000000E+0
0.000000E+0	0.000000E+0	0.000000E+0	0.000000E+0	0.000000E+0	0.000000E+0	0.000000E+0
0.000000E+0	0.000000E+0	0.000000E+0	0.000000E+0	0.000000E+0	0.000000E+0	0.000000E+0
0.000000E+0	0.000000E+0	0.000000E+0	0.000000E+0	0.000000E+0	0.000000E+0	0.000000E+0
0.000000E+0	0.000000E+0	0.000000E+0	0.000000E+0	0.000000E+0	0.000000E+0	0.000000E+0
0.000000E+0	0.000000E+0	0.000000E+0	0.000000E+0	0.000000E+0	0.000000E+0	0.000000E+0
0.000000E+0	0.000000E+0	0.000000E+0	0.000000E+0	0.000000E+0	0.000000E+0	0.000000E+0
0.000000E+0	0.000000E+0	0.000000E+0	0.000000E+0	0.000000E+0	0.000000E+0	0.000000E+0
0.000000E+0	0.000000E+0	0.000000E+0	0.000000E+0	0.000000E+0	0.000000E+0	0.000000E+0
0.000000E+0	0.000000E+0	0.000000E+0	0.000000E+0	0.000000E+0	0.000000E+0	0.000000E+0
0.000000E+0	0.000000E+0	0.000000E+0	0.000000E+0	0.000000E+0	0.000000E+0	0.000000E+0
0.000000E+0	0.000000E+0	0.000000E+0	0.000000E+0	0.000000E+0	0.000000E+0	0.000000E+0
0.000000E+0	0.000000E+0	0.000000E+0	0.000000E+0	0.000000E+0	0.000000E+0	0.000000E+0
0.000000E+0	0.000000E+0	0.000000E+0	0.000000E+0	0.000000E+0	0.000000E+0	0.000000E+0
0.000000E+0	0.000000E+0	0.000000E+0	0.000000E+0	0.000000E+0	0.000000E+0	0.000000E+0
0.000000E+0	0.000000E+0	0.000000E+0	0.000000E+0	0.000000E+0	0.000000E+0	0.000000E+0
0.000000E+0	0.000000E+0	0.000000E+0	0.000000E+0	0.000000E+0	0.000000E+0	0.000000E+0
0.000000E+0	0.000000E+0	0.000000E+0	0.000000E+0	0.000000E+0	0.000000E+0	0.000000E+0
0.000000E+0	0.000000E+0	0.000000E+0	0.000000E+0	0.000000E+0	0.000000E+0	0.000000E+0
0.000000E+0	0.000000E+0	0.000000E+0	0.000000E+0	0.000000E+0	0.000000E+0	0.000000E+0
0.000000E+0	0.000000E+0	0.000000E+0	0.000000E+0	0.000000E+0	0.000000E+0	0.000000E+0
0.000000E+0	0.000000E+0	0.000000E+0	0.000000E+0	0.000000E+0	0.000000E+0	0.000000E+0
0.000000E+0	0.000000E+0	0.000000E+0	0.000000E+0	0.000000E+0	0.000000E+0	0.000000E+0
0.000000E+0	0.000000E+0	0.000000E+0	0.000000E+0	0.000000E+0	0.000000E+0	0.000000E+0
0.000000E+0	0.000000E+0	0.000000E+0	0.000000E+0	0.000000E+0	0.000000E+0	0.000000E+0
0.000000E+0	0.000000E+0	0.000000E+0	0.000000E+0	0.000000E+0	0.000000E+0	0.000000E+0
0.000000E+0	0.000000E+0	0.000000E+0	0.000000E+0	0.000000E+0	0.000000E+0	0.000000E+0
0.000000E+0	0.000000E+0	0.000000E+0	0.000000E+0	0.000000E+0	0.000000E+0	0.000000E+0
0.000000E+0	0.000000E+0	0.000000E+0	0.000000E+0	0.000000E+0	0.000000E+0	0.000000E+0
0.000000E+0	0.000000E+0	0.000000E+0	0.000000E+0	0.000000E+0	0.000000E+0	0.000000E+0
0.000000E+0	0.000000E+0	0.000000E+0	0.000000E+0	0.000000E+0	0.000000E+0	0.000000E+0
0.000000E+0	0.000000E+0	0.000000E+0	0.000000E+0	0.000000E+0	0.000000E+0	0.000000E+0
0.000000E+0	0.000000E+0	0.000000E+0	0.000000E+0	0.000000E+0	0.000000E+0	0.000000E+0
0.000000E+0	0.000000E+0	0.000000E+0	0.000000E+0	0.000000E+0	0.000000E+0	0.000000E+0
0.000000E+0	0.000000E+0	0.000000E+0	0.000000E+0	0.000000E+0	0.000000E+0	0.000000E+0
0.000000E+0	0.000000E+0	0.000000E+0	0.000000E+0	0.000000E+0	0.000000E+0	0.000000E+0
0.000000E+0	0.000000E+0	0.000000E+0	0.000000E+0	0.000000E+0	0.000000E+0	0.000000E+0
0.000000E+0	0.000000E+0	0.000000E+0	0.000000E+0	0.000000E+0	0.000000E+0	0.000000E+0
0.000000E+0	0.000000E+0	0.000000E+0	0.000000E+0	0.000000E+0	0.000000E+0	0.000000E+0
0.000000E+0	0.000000E+0	0.000000E+0	0.000000E+0	0.000000E+0	0.000000E+0	0.000000E+0
0.000000E+0	0.000000E+0	0.000000E+0	0.000000E+0	0.000000E+0	0.000000E+0	0.000000E+0
0.000000E+0	0.000000E+0	0.000000E+0	0.000000E+0	0.000000E+0	0.000000E+0	0.000000E+0
0.000000E+0	0.000000E+0	0.000000E+0	0.000000E+0	0.000000E+0	0.000000E+0	0.000000E+0
0.000000E+0	0.000000E+0	0.000000E+0	0.000000E+0	0.000000E+0	0.000000E+0	0.000000E+0
0.000000E+0	0.000000E+0	0.000000E+0	0.000000E+0	0.000000E+0	0.000000E+0	0.000000E+0
0.000000E+0	0.000000E+0	0.000000E+0	0.000000E+0	0.000000E+0	0.000000E+0	0.000000E+0
0.000000E+0	0.000000E+0	0.000000E+0	0.000000E+0	0.000000E+0	0.000000E+0	0.000000E+0
0.000000E+0	0.000000E+0	0.000000E+0	0.000000E+0	0.000000E+0	0.000000E+0	0.000000E+0
0.000000E+0	0.000000E+0	0.000000E+0	0.000000E+0	0.000000E+0	0.000000E+0	0.000000E+0
0.000000E+0	0.000000E+0	0.000000E+0	0.000000E+0	0.000000E+0	0.000000E+0	0.000000E+0
0.000000E+0	0.000000E+0	0.000000E+0	0.000000E+0	0.000000E+0	0.000000E+0	0.000000E+0
0.000000E+0	0.000000E+0	0.000000E+0	0.000000E+0	0.000000E+0	0.000000E+0	0.000000E+0
0.000000E+0	0.000000E+0	0.000000E+0	0.000000E+0	0.000000E+0	0.000000E+0	0.000000E+0
0.000000E+0	0.000000E+0	0.000000E+0	0.000000E+0	0.000000E+0	0.000000E+0	0.000000E+0
0.000000E+0	0.000000E+0	0.000000E+0	0.000000E+0	0.000000E+0	0.000000E+0	0.000000E+0
0.000000E+0	0.000000E+0	0.000000E+0	0.000000E+0	0.000000E+0	0.000000E+0	0.000000E+0
0.000000E+0	0.000000E+0	0.000000E+0	0.000000E+0	0.000000E+0	0.000000E+0	0.000000E+0
0.000000E+0	0.000000E+0	0.000000E+0	0.000000E+0	0.000000E+0	0.000000E+0	0.000000E+0
0.000000E+0	0.000000E+0	0.000000E+0	0.000000E+0	0.000000E+0	0.000000E+0	0.000000E+0
0.000000E+0	0.000000E+0	0.000000E+0	0.000000E+0	0.000000E+0	0.000000E+0	0.000000E+0
0.000000E+0	0.000000E+0	0.000000E+0	0.000000E+0	0.000000E+0	0.000000E+0	0.000000E+0
0.000000E+0	0.000000E+0	0.000000E+0	0.000000E+0	0.000000E+0	0.000000E+0	0.000000E+0
0.000000E+0	0.000000E+0	0.000000E+0	0.000000E+0	0.000000E+0	0.000000E+0	0.000000E+0
0.000000E+0	0.000000E+0	0.000000E+0	0.000000E+0	0.000000E+0	0.000000E+0	0.000000E+0
0.000000E+0	0.000000E+0	0.000000E+0	0.000000E+0	0.000000E+0	0.000000E+0	0.000000E+0
0.000000E+0	0.000000E+0	0.000000E+0	0.000000E+0	0.000000E+0	0.000000E+0	0.000000E+0
0.000000E+0	0.000000E+0	0.000000E+0	0.000000E+0	0.000000E+0	0.000000E+0	0.000000E+0
0.000000E+0	0.000000E+0	0.000000E+0	0.000000E+0	0.000000E+0	0.000000E+0	0.000000E+0
0.000000E+0	0.000000E+0	0.000000E+0	0.000000E+0	0.000000E+0	0.000000E+0	0.000000E+0
0.000000E+0	0.000000E+0	0.000000E+0	0.000000E+0	0.000000E+0	0.000000E+0	0.000000E+0
0.000000E+0	0.000000E+0	0.000000E+0	0.000000E+0	0.000000E+0	0.000000E+0	0.000000E+0
0.000000E+0	0.000000E+0	0.000000E+0	0.000000E+0	0.000000E+0	0.000000E+0	0.000000E+0
0.000000E+0	0.000000E+0	0.000000E+0	0.000000E+0	0.000000E+0	0.000000E+0	0.000000E+0
0.000000E+0	0.000000E+0	0.000000E+0	0.000000E+0	0.000000E+0	0.000000E+0	0.000000E+0
0.000000E+0	0.000000E+0	0.000000E+0	0.000000E+0	0.000000E+0	0.000000E+0	0.000000E+0
0.000000E+0	0.000000E+0	0.000000E+0	0.000000E+0	0.000000E+0	0.000000E+0	0.000000E+0
0.000000E+0	0.000000E+0	0.000000E+0	0.000000E+0	0.000000E+0	0.000000E+0	0.000000E+0
0.000000E+0	0.000000E+0	0.000000E+0	0.000000E+0	0.000000E+0	0.000000E+0	0.000000E+0
0.000000E+0	0.000000E+0	0.000000E+0	0.000000E+0	0.000000E+0	0.000000E+0	0.000000E+0
0.000000E+0	0.000000E+0	0.000000E+0	0.000000E+0	0.000000E+0	0.000000E+0	0.000000E+0
0.000000E+0	0.000000E+0	0.000000E+0	0.000000E+0	0.000000E+0	0.000000E+0	0.000000E+0
0.000000E+0	0.000000E+0	0.000000E+0	0.000000E+0	0.000000E+0	0.000000E+0	0.000000E+0
0.000000E+0	0.000000E+0	0.000000E+0	0.000000E+0	0.000000E+0	0.000000E+0	0.000000E+0
0.000000E+0	0.000000E+0	0.000000E+0	0.000000E+0	0.000000E+0	0.000000E+0	0.000000E+0
0.000000E+0	0.000000E+0	0.000000E+0	0.000000E+0	0.000000E+0	0.000000E+0	0.000000E+0
0.000000E+0	0.000000E+0	0.000000E+0	0.000000E+0	0.000000E+0	0.000000E+0	0.000000E+0
0.000000E+0	0.000000E+0	0.000000E+0	0.000000E+0	0.000000E+0	0.000000E+0	0.000000E+0
0.000000E+0	0.000000E+0	0.000000E+0	0.000000E+0	0.000000E+0	0.000000E+0	0.000000E+0
0.000000E+0	0.000000E+0	0.000000E+0	0.000000E+0	0.000000E+0	0.000000E+0	0.000000E+0
0.000000E+0	0.000000E+0	0.000000E+0	0.000000E+0	0.000000E+0	0.000000E+0	0.000000E+0
0.000000E+0	0.000000E+0	0.000000E+0	0.000000E+0	0.000000E+0	0.000000E+0	0.000000E+0
0.000000E+0	0.000000E+0	0.000000E+0	0.000000E+0	0.000000E+0	0.000000E+0	0.000000E+0
0.000000E+0	0.000000E+0	0.000000E+0	0.000000E+0	0.000000E+0	0.000000E+0	0.000000E+0
0.000000E+0	0.000000E+0	0.000000E+0	0.000000E+0	0.000000E+0	0.000000E+0	0.000000E+0
0.000000E+0	0.000000E+0	0.000000E+0	0.000000E+0	0.000000E+0	0.000000E+0	0.000000E+0
0.000000E+0	0.000000E+0	0.000000E+0	0.000000E+0	0.000000E+0	0.000000E+0	0.000000E+0
0.000000E+0	0.000000E+0	0.000000E+0	0.000000E+0	0.000000E+0	0.000000E+0	0.000000E+0
0.000000E+0	0.000000E+0	0.000000E+0	0.000000E+0	0.000000E+0	0.000000E+0	0.000000E+0
0.000000E+0	0.000000E+0	0.000000E+0	0.000000E+0	0.000000E+0	0.000000E+0	0.000000E+0
0.000000E+0	0.000000E+0	0.000000E+0	0.000000E+0	0.000000E+0	0.000000E+0	0.000000E+0
0.000000E+0	0.000000E+0	0.000000E+0	0.000000E+0	0.000000E+0	0.000000E+0	0.000000E+0
0.000000E+0	0.000000E+0	0.000000E+0	0.000000E+0	0.000000E+0	0.000000E+0	0.000000E+0
0.000000E+0	0.000000E+0	0.000000E+0	0.000000E+0	0.000000E+0	0.000000E+0	0.000000E+0
0.000000E+0	0.000000E+0	0.000000E+0	0.000000E+0	0.000000E+0	0.000000E+0	0.000000E+0
0.000000E+0	0.000000E+0	0.000000E+0	0.000000E+0	0.000000E+0	0.000000E+0	0.000000E+0
0.000000E+0	0.000000E+0	0.000000E+0	0.000000E+0	0.000000E+0	0.000000E+0	0.000000E+0
0.000000E+0	0.000000E+0	0.000000E+0	0.000000E+0	0.000000E+0	0.000000E+0	0.000000E+0
0.000000E+0	0.000000E+0	0.000000E+0	0.000000E+0	0.000000E+0	0.000000E+0	0.000000E+0
0.000000E+0	0.000000E+0	0.000000E+0	0.000000E+0	0.000000E+0	0.000000E+0	0.000000E+0
0.000000E+0	0.000000E+0	0.000000E+0	0.000000E+0	0.000000E+0	0.000000E+0	0.000000E+0
0.000000E+0	0.000000E+0	0.000000E+0	0.000000E+0	0.000000E+0	0.000000E+0	0.000000E+0
0.000000E+0	0.000000E+0	0.000000E+0	0.000000E+0	0.000000E+0	0.000000E+0	0.000000E+0
0.000000E+0	0.000000E+0	0.000000E+0	0.000000E+0	0.000000E+0	0.000000E+0	0.000000E+0
0.000000E+0	0.000000E+0	0.000000E+0	0.000000E+0	0.000000E+0	0.000000E+0	0.000000E+0
0.000000E+0	0.000000E+0	0.000000E+0	0.000000E+0	0.000000E+0	0.000000E+0	0.000000E+0
0.000000E+0	0.000000E+0	0.000000E+0	0.000000E+0	0.000000E+0	0.000000E+0	0.000000E+0
0.000000E+0	0.000000E+0	0.000000E+0	0.000000E+0	0.000000E+0	0.000000E+0	0.000000E+0
0.000000E+0	0.000000E+0	0.000000E+0	0.000000E+0	0.000000E+0	0.000000E+0	0.000000E+0
0.000000E+0	0.000000E+0	0.000000E+0	0.000000E+0	0.000000E+0	0.000000E+0	0.000000E+0
0.000000E+0	0.000000E+0	0.000000E+0	0.000000E+0	0.000000E+0	0.000000E+0	0.000000E+0
0.000000E+0	0.000000E+0	0.000000E+0	0.000000E+0	0.000000E+0	0.000000E+0	0.000000E+0
0.000000E+0	0.000000E+0	0.000000E+0	0.000000E+0	0.000000E+0	0.000000E+0	0.000000E+0
0.000000E+0	0.000000E+0	0.000000E+0	0.000000E+0	0.000000E+0	0.000000E+0	0.000000E+0
0.000000E+0	0.000000E+0	0.000000E+0	0.000000E+0	0.000000E+0	0.000000E+0	0.000000E+0
0.000000E+0	0.000000E+0	0.000000E+0	0.000000E+0	0.000000E+0	0.000000E+0	0.000000E+0
0.000000E+0	0.000000E+0	0.000000E+0	0.000000E+0	0.000000E+0	0.000000E+0	0.000000E+0
0.000000E+0	0.000000E+0	0.000000E+0	0.000000E+0	0.000000E+0	0.000000E+0	0.000000E+0
0.000000E+0	0.000000E+0	0.000000E+0	0.000000E+0	0.000000E+0	0.000000E+0	0.000000E+0
0.000000E+0	0.000000E+0	0.000000E+0	0.000000E+0	0.000000E+0	0.000000E+0	0.000000E+0
0.000000E+0	0.000000E+0	0.000000E+0	0.000000E+0	0.000000E+0	0.000000E+0	0.000000E+0
0.000000E+0	0.000000E+0	0.000000E+0	0.000000E+0	0.000000E+0	0.000000E+0	0.000000E+0
0.000000E+0	0.000000E+0	0.000000E+0	0.000000E+0	0.000000E+0	0.000000E+0	0.000000E+0
0.000000E+0	0.000000E+0	0.000000E+0	0.000000E+0	0.000000E+0	0.000000E+0	0.000000E+0
0.000000E+0	0.000000E+0	0.000000E+0	0.000000E+0	0.000000E+0	0.000000E+0	0.000000E+0
0.000000E+0	0.000000E+0	0.000000E+0	0.000000E+0	0.000000E+0	0.000000E+0	0.000000E+0
0.000000E+0	0.000000E+0	0.000000E+0	0.000000E+0	0.000000E+0	0.000000E+0	0.000000E+0
0.000000E+0	0.000000E+0	0.000000E+0	0.000000E+0	0.000000E+0	0.000000E+0	0.000000E+0
0.000000E+0	0.000000E+0	0.000000E+0	0.000000E+0	0.000000E+0	0.000000E+0	0.000000E+0
0.000000E+0	0.000000E+0	0.000000E+0	0.000000E+0	0.000000E+0	0.000000E+0	0.000000E+0
0.000000E+0	0.000000E+0	0.000000E+0	0.000000E+0	0.000000E+0	0.000000E+0	0.000000E+0
0.000000E+0	0.000000E+0	0.000000E+0	0.000000E+0	0.000000E+0	0.000000E+0	0.000000E+0
0.000000E+0	0.000000E+0	0.000000E+0	0.000000E+0	0.000000E+0	0.000000E+0	0.000000E+0
0.000000E+0	0.000000E+0	0.000000E+0	0.000000E+0	0.000000E+0	0.000000E+0	0.000000E+0
0.000000E+0	0.000000E+0	0.000000E+0	0.000000E+0	0.000000E+0	0.000000E+0	0.000000E+0
0.000000E+0	0.000000E+0	0.000000E+0	0.000000E+0	0.000000E+0	0.000000E+0	0.000000E+0
0.000000E+0	0.000000E+0	0.000000E+0	0.000000E+0	0.000000E+0	0.000000E+0	0.000000E+0
0.000000E+0	0.000000E+0	0.000000E+0	0.000000E+0	0.000000E+0	0.000000E+0	0.000000E+0
0.000000E+0	0.000000E+0	0.000000E+0	0.000000E+0	0.000000E+0	0.000000E+0	0.000000E+0
0.000000E+0	0.000000E+0	0.000000E+0	0.000000E+0	0.000000E+0	0.000000E+0	0.000000E+0
0.000000E+0	0.000000E+0	0.000000E+0	0.000000E+0	0.000000E+0	0.000000E+0	0.000000E+0
0.000000E+0	0.000000E+0	0.000000E+0	0.000000E+0	0.000000E+0	0.000000E+0	0.000000E+0
0.000000E+0	0.000000E+0	0.000000E+0	0.000000E+0	0.000000E+0	0.000000E+0	0.000000E+0
0.000000E+0	0.000000E+0	0.000000E+0	0.000000E+0	0.000000E+0	0.000000E+0	0.000000E+0
0.000000E+0	0.000000E+0	0.000000E+0	0.000000E+0	0.000000E+0	0.000000E+0	0.000000E+0
0.000000E+0	0.000000E+0	0.000000E+0	0.000000E+0	0.000000E+0	0.000000E+0	0.000000E+0
0.000000E+0	0.000000E+0	0.000000E+0	0.000000E+0	0.000000E+0	0.000000E+0	0.000000E+0
0.000000E+0	0.000000E+0	0.000000E+0	0.000000E+0	0.000000E+0	0.000000E+0	0.000000E+0
0.000000E+0	0.000000E+0	0.000000E+0	0.000000E+0	0.000000E+0	0.000000E+0	0.000000E+0
0.000000E+0	0.000000E+0	0.000000E+0	0.000000E+0	0.000000E+0	0.000000E+0	0.000000E+0
0.000000E+0	0.000000E+0	0.000000E+0	0.000000E+0	0.000000E+0	0.000000E+0	0.000000E+0
0.000000E+0	0.000000E+0	0.000000E+0	0.000000E+0	0.000000E+0	0.000000E+0	0.000000E+0
0.000000E+0	0.000000E+0	0.000000E+0	0.000000E+0	0.000000E+0	0.000000E+0	0.000000E+0
0.000000E+0	0.000000E+0	0.000000E+0	0.000000E+0	0.000000E+0	0.000000E+0	0.000000E+0
0.000000E+0	0.000000E+0	0.000000E+0	0.000000E+0	0.000000E+0	0.000000E+0	0.000000E+0
0.000000E+0	0.000000E+0	0.000000E+0	0.000000E+0	0.000000E+0	0.000000E+0	0.000000E+0
0.000000E+0	0.000000E+0	0.000000E+0	0.000000E+0	0.000000E+0	0.000000E+0	0.000000E+0
0.000000E+0	0.000000E+0	0.000000E+0	0.000000E+0	0.000000E+0	0.000000E+0	0.000000E+0
0.000000E+0	0.000000E+0	0.000000E+0	0.000000E+0	0.000000E+0	0.000000E+0	0.000000E+0
0.000000E+0	0.000000E+0	0.000000E+0	0.000000E+0	0.000000E+0	0.000000E+0	0.000000E+0
0.000000E+0	0.000000E+0	0.000000E+0	0.000000E+0	0.000000E+0	0.000000E+0	0.000000E+0
0.000000E+0	0.000000E+0	0.000000E+0	0.000000E+0	0.000000E+0	0.000000E+0	0.000000E+0
0.000000E+0	0.000000E+0	0.000000E+0	0.000000E+0	0.000000E+0	0.000000E+0	0.000000E+0
0.000000E+0	0.000000E+0	0.000000E+0	0.000000E+0	0.000000E+0	0.000000E+0	0.000000E+0
0.000000E+0	0.000000E+0	0.000000E+0	0.000000E+0	0.000000E+0	0.000000E+0	0.000000E+0
0.000000E+0	0.000000E+0	0.000000E+0	0.000000E+0	0.000000E+0	0.000000E+0	0.000000E+0
0.000000E+0	0.000000E+0	0.000000E+0	0.000000E+0	0.000000E+0	0.000000E+0	0.000000E+0
0.000000E+0	0.000000E+0	0.000000E+0	0.000000E+0	0.000000E+0	0.000000E+0	0.000000E+0
0.000000E+0	0.000000E+0	0.000000E+0	0.000000E+0	0.000000E+0	0.000000E+0	0.000000E+0
0.000000E+0	0.000000E+0	0.000000E+0	0.000000E+0	0.000000E+0	0.000000E+0	0.000000E+0
0.000000E+0	0.000000E+0	0.000000E+0	0.000000E+0	0.000000E+0	0.000000E+0	0.000000E+0
0.000000E+0	0.000000E+0	0.000000E+0	0.000000E+0	0.000000E+0	0.000000E+0	0.000000E+0
