# Supplementary material for: An in vitro lung model to assess true shunt fraction by multiple inert gas elimination
Source: PLoS One. 2017 Sep 6;12(9):e0184212. doi: 10.1371/journal.pone.0184212 (PMC5587330; doi:10.1371/journal.pone.0184212)
Supplement: S1 Data — Data sets pertaining to MMIMS-MIGET derived IVLM shunt fractions with blood and saline as priming fluids. (ZIP) [file pone.0184212.s001.zip › IVLMData/Data_Blood/dataBernExpt04Set10_Dec14_2011.txt]

Bern	Wednesday, December 14, 2011
2:00 PM	Expt04	Set# 10

Sample Temperature (degC)	37.00
Samples Type:	all 3

Cardiac Output (ml/min)	2500.0
Minute Ventilation (ml/min)	2500.0
Description: T9_IVLM_141211
Comment: T9_IVLM_141211 80% shunt

solubility method: default
species: pig
solubilities: 
0.007200	0.07000	0.3970	1.260	10.90	378.0
smoothing: 40.0
weights: 
10.0	2.00	70.0	70.0	50.0	50.0


valve times:
1.343403E+4	1.391500E+4

1.339836E+4	4.457180E-12	4.035994E-12	3.070962E-12	-1.571607E-12	4.260029E-12	4.668893E-12
1.339956E+4	5.779547E-12	3.831002E-13	-1.214831E-12	4.569757E-12	3.287156E-12	4.546794E-12
1.340076E+4	3.943579E-12	4.525511E-13	-2.145137E-13	-1.428224E-12	5.421091E-12	3.750349E-12
1.340196E+4	3.493268E-12	4.374847E-12	5.432853E-14	-1.704908E-12	4.420774E-12	5.715697E-12
1.340316E+4	3.716743E-12	4.961819E-12	-1.279801E-12	-1.363814E-12	1.161062E-12	4.790432E-12
1.340436E+4	-1.269719E-12	5.924610E-12	-1.443347E-12	-1.724511E-12	1.580568E-12	5.877002E-12
1.340556E+4	3.851164E-12	5.829955E-12	4.235385E-12	4.410132E-12	3.748668E-12	4.359165E-12
1.340676E+4	5.397567E-12	4.301475E-13	-1.417583E-12	-1.307805E-12	5.190895E-12	4.869404E-12
1.340796E+4	-1.349812E-13	5.787388E-12	5.650167E-12	-1.304445E-12	2.147377E-12	3.894291E-12
1.340916E+4	3.499990E-12	4.719861E-12	4.142970E-12	-1.154341E-12	1.507757E-12	4.059517E-12
1.341036E+4	6.418608E-13	4.810035E-12	3.316841E-12	-1.934544E-12	2.961185E-12	5.917889E-12
1.341156E+4	3.694340E-12	9.482288E-13	5.068235E-12	4.587680E-12	-1.361013E-13	4.623526E-12
1.341276E+4	5.589677E-13	6.659446E-13	-2.974067E-13	-1.139219E-12	3.584563E-12	3.996787E-12
1.341396E+4	-3.685379E-13	5.080558E-12	3.046878E-13	3.815319E-12	3.395813E-12	4.127848E-12
1.341516E+4	4.711460E-12	6.022625E-12	-1.229393E-12	-1.179545E-12	3.794596E-12	5.601999E-12
1.341636E+4	4.787071E-12	4.235945E-12	4.377087E-12	-1.694826E-12	5.123684E-12	3.946379E-12
1.341756E+4	-1.074249E-12	-1.372215E-13	3.209304E-12	-1.478072E-12	4.932135E-12	5.250824E-12
1.341876E+4	3.925656E-12	2.464387E-13	3.766031E-12	-1.698747E-12	1.698187E-12	5.423331E-12
1.341996E+4	-1.557604E-12	5.242984E-12	2.177622E-12	4.678974E-12	5.038551E-12	4.658812E-12
1.342116E+4	4.817316E-12	3.987266E-12	4.366445E-12	-1.398539E-12	4.360844E-12	4.565837E-12
1.342236E+4	-1.488154E-12	-1.428224E-13	3.547597E-12	-1.675223E-12	3.285476E-12	5.972777E-12
1.342356E+4	5.475420E-12	4.908051E-12	4.230344E-12	-5.785708E-13	5.606481E-12	5.116403E-12
1.342476E+4	4.827398E-12	3.259712E-13	4.263389E-12	-1.790601E-12	4.153052E-12	5.052553E-12
1.342596E+4	-1.194668E-12	4.890128E-12	2.212907E-12	-1.214271E-12	4.805554E-12	4.222503E-12
1.342716E+4	3.208184E-12	3.070402E-12	4.911411E-12	2.889494E-12	2.469988E-13	4.349083E-12
1.342836E+4	5.888765E-12	4.144651E-13	4.798273E-12	-1.242835E-12	1.152101E-12	5.430613E-12
1.342956E+4	-1.387898E-12	6.037747E-13	4.647610E-12	-1.254597E-12	3.846124E-12	5.921809E-12
1.343076E+4	-6.289787E-13	8.350911E-13	4.219142E-12	-1.243955E-12	4.564717E-12	3.937418E-12
1.343196E+4	4.167614E-12	1.106174E-12	-1.303885E-12	3.850044E-12	4.546233E-12	5.571195E-12
1.343316E+4	3.681458E-12	4.316598E-12	-1.621455E-12	4.438137E-12	3.168417E-12	4.715940E-12
1.343436E+4	3.244589E-12	5.326436E-13	-1.298284E-12	-1.468551E-12	2.285159E-12	4.309316E-12
1.343556E+4	2.921979E-12	4.514309E-13	1.807404E-12	-1.204749E-12	1.805163E-12	4.242666E-12
1.343676E+4	4.540633E-12	1.228833E-12	3.648973E-12	4.437577E-12	4.003509E-12	4.662172E-12
1.343796E+4	4.116646E-12	3.674177E-13	-1.334129E-12	-1.651139E-12	3.274274E-12	4.259469E-12
1.343916E+4	3.106247E-12	1.553124E-12	4.887327E-12	-1.133618E-12	4.097043E-12	4.553515E-12
1.344036E+4	-1.314526E-12	4.268990E-12	3.622649E-12	-1.168904E-12	4.867724E-12	4.137930E-12
1.344156E+4	-2.548400E-13	1.098892E-12	3.144894E-12	5.228421E-12	5.948134E-13	5.683212E-12
1.344276E+4	5.232341E-12	5.995181E-12	4.811155E-12	6.670647E-13	1.231073E-12	4.000148E-12
1.344396E+4	3.894851E-12	2.941694E-11	4.393890E-12	6.937249E-12	5.591358E-12	4.722101E-12
1.344516E+4	3.046318E-12	7.478462E-11	1.361630E-11	3.077347E-11	2.540223E-11	1.622015E-11
1.344636E+4	6.569271E-12	1.342951E-10	4.185481E-11	7.723221E-11	5.850063E-11	4.353003E-11
1.344756E+4	1.202845E-11	2.249778E-10	8.135837E-11	1.757948E-10	1.259066E-10	7.552057E-11
1.344876E+4	2.010155E-11	3.094413E-10	1.382846E-10	2.866048E-10	2.176205E-10	1.200252E-10
1.344996E+4	2.763138E-11	3.596795E-10	2.035248E-10	4.426532E-10	3.227462E-10	1.690877E-10
1.345116E+4	3.790003E-11	4.214118E-10	2.743142E-10	5.876829E-10	4.435112E-10	2.313869E-10
1.345236E+4	4.452195E-11	4.680398E-10	3.464681E-10	7.171971E-10	5.587767E-10	2.972056E-10
1.345356E+4	5.328789E-11	4.941695E-10	4.050287E-10	8.907504E-10	6.715331E-10	3.228050E-10
1.345476E+4	6.578121E-11	5.096329E-10	4.827795E-10	1.088915E-9	7.982844E-10	3.647354E-10
1.345596E+4	7.215949E-11	5.422038E-10	5.315083E-10	1.204002E-9	9.082985E-10	4.220486E-10
1.345716E+4	7.461435E-11	5.421422E-10	5.861118E-10	1.333921E-9	1.072415E-9	4.499545E-10
1.345836E+4	8.757815E-11	5.708080E-10	6.214097E-10	1.527139E-9	1.178019E-9	4.881037E-10
1.345956E+4	9.295555E-11	5.863582E-10	6.774992E-10	1.662923E-9	1.316531E-9	5.244680E-10
1.346076E+4	1.049297E-10	5.638204E-10	7.406054E-10	1.826389E-9	1.417435E-9	5.595525E-10
1.346196E+4	1.001790E-10	5.837914E-10	7.677870E-10	1.970578E-9	1.555176E-9	5.920084E-10
1.346316E+4	1.095605E-10	5.865470E-10	8.087025E-10	2.062555E-9	1.704840E-9	6.262416E-10
1.346436E+4	1.192791E-10	5.600712E-10	8.433932E-10	2.153836E-9	1.814254E-9	6.428252E-10
1.346556E+4	1.327750E-10	5.910317E-10	8.720227E-10	2.305744E-9	1.957713E-9	6.767806E-10
1.346676E+4	1.254950E-10	5.906121E-10	9.060738E-10	2.385550E-9	2.063467E-9	7.070472E-10
1.346796E+4	1.327324E-10	6.155014E-10	9.712294E-10	2.486446E-9	2.187244E-9	7.329972E-10
1.346916E+4	1.422041E-10	6.069734E-10	9.393111E-10	2.606316E-9	2.297907E-9	7.565107E-10
1.347036E+4	1.514052E-10	6.184659E-10	1.008670E-9	2.705898E-9	2.416253E-9	7.828679E-10
1.347156E+4	1.517133E-10	6.113500E-10	1.001702E-9	2.752497E-9	2.478078E-9	8.058399E-10
1.347276E+4	1.610628E-10	6.099940E-10	1.031506E-9	2.872284E-9	2.572737E-9	8.243094E-10
1.347396E+4	1.651716E-10	6.192141E-10	1.061243E-9	2.850378E-9	2.717811E-9	8.364393E-10
1.347516E+4	1.611261E-10	5.891923E-10	1.064042E-9	2.963726E-9	2.769142E-9	8.954014E-10
1.347636E+4	1.812444E-10	6.288315E-10	1.061508E-9	2.980337E-9	2.970548E-9	8.980057E-10
1.347756E+4	1.762849E-10	6.085311E-10	1.119604E-9	3.028334E-9	2.978995E-9	9.372287E-10
1.347876E+4	1.854726E-10	6.209269E-10	1.129656E-9	3.146970E-9	3.020692E-9	9.443463E-10
1.347996E+4	2.020976E-10	6.212176E-10	1.110328E-9	3.163582E-9	3.071073E-9	9.603760E-10
1.348116E+4	1.949985E-10	6.216186E-10	1.136827E-9	3.180789E-9	3.194575E-9	9.854826E-10
1.348236E+4	2.106188E-10	6.333917E-10	1.141251E-9	3.321860E-9	3.248802E-9	9.934716E-10
1.348356E+4	2.187843E-10	6.168904E-10	1.158825E-9	3.309756E-9	3.321326E-9	9.969554E-10
1.348476E+4	2.149640E-10	6.296066E-10	1.152696E-9	3.295961E-9	3.365473E-9	1.036064E-9
1.348596E+4	2.165278E-10	6.204688E-10	1.190833E-9	3.361872E-9	3.402335E-9	1.033226E-9
1.348716E+4	2.327210E-10	6.390368E-10	1.155809E-9	3.421677E-9	3.506117E-9	1.070437E-9
1.348836E+4	2.317621E-10	6.236534E-10	1.220133E-9	3.380830E-9	3.609001E-9	1.075125E-9
1.348956E+4	2.364075E-10	6.214114E-10	1.226818E-9	3.468936E-9	3.645535E-9	1.098510E-9
1.349076E+4	2.487636E-10	6.233398E-10	1.244005E-9	3.487240E-9	3.699280E-9	1.124172E-9
1.349196E+4	2.410428E-10	6.309004E-10	1.236340E-9	3.542835E-9	3.811778E-9	1.130218E-9
1.349316E+4	2.494721E-10	6.133613E-10	1.240235E-9	3.597192E-9	3.778473E-9	1.114747E-9
1.349436E+4	2.670695E-10	6.047454E-10	1.226513E-9	3.671118E-9	3.801939E-9	1.156592E-9
1.349556E+4	2.500904E-10	6.278205E-10	1.265461E-9	3.569249E-9	3.907941E-9	1.148244E-9
1.349676E+4	2.636681E-10	6.216007E-10	1.261335E-9	3.733596E-9	4.001668E-9	1.177422E-9
1.349796E+4	2.685442E-10	6.583301E-10	1.258005E-9	3.666642E-9	4.059192E-9	1.179431E-9
1.349916E+4	2.754401E-10	6.423267E-10	1.285993E-9	3.708140E-9	4.159550E-9	1.193485E-9
1.350036E+4	2.666836E-10	6.329005E-10	1.276171E-9	3.780649E-9	4.094101E-9	1.200277E-9
1.350156E+4	2.757710E-10	6.359429E-10	1.296600E-9	3.736906E-9	4.190735E-9	1.210366E-9
1.350276E+4	2.704777E-10	6.328080E-10	1.286444E-9	3.835397E-9	4.160536E-9	1.215864E-9
1.350396E+4	2.898096E-10	6.240433E-10	1.301113E-9	3.817868E-9	4.190075E-9	1.235832E-9
1.350516E+4	2.851654E-10	6.175658E-10	1.285702E-9	3.837137E-9	4.230501E-9	1.235753E-9
1.350636E+4	2.897856E-10	6.441465E-10	1.270892E-9	3.785650E-9	4.282878E-9	1.258280E-9
1.350756E+4	2.740521E-10	6.393191E-10	1.295264E-9	3.908550E-9	4.318675E-9	1.247012E-9
1.350876E+4	2.984523E-10	6.249422E-10	1.294519E-9	3.830170E-9	4.380241E-9	1.235353E-9
1.350996E+4	2.930766E-10	6.130173E-10	1.293208E-9	3.865185E-9	4.349932E-9	1.266646E-9
1.351116E+4	2.864659E-10	6.369667E-10	1.299592E-9	3.902314E-9	4.426850E-9	1.285186E-9
1.351236E+4	3.162189E-10	6.305458E-10	1.321247E-9	4.015304E-9	4.526807E-9	1.281561E-9
1.351356E+4	3.074233E-10	6.401872E-10	1.300140E-9	3.907282E-9	4.474972E-9	1.297207E-9
1.351476E+4	3.051673E-10	6.337266E-10	1.284566E-9	3.938904E-9	4.526171E-9	1.292569E-9
1.351596E+4	3.111160E-10	6.378522E-10	1.290710E-9	3.958948E-9	4.559796E-9	1.292919E-9
1.351716E+4	3.008210E-10	6.245854E-10	1.320625E-9	3.916069E-9	4.536918E-9	1.356193E-9
1.351836E+4	3.047645E-10	6.489627E-10	1.291957E-9	3.990390E-9	4.534026E-9	1.348287E-9
1.351956E+4	3.069870E-10	6.359373E-10	1.328421E-9	3.982840E-9	4.703708E-9	1.342559E-9
1.352076E+4	3.069119E-10	6.171418E-10	1.310124E-9	3.977702E-9	4.685453E-9	1.334737E-9
1.352196E+4	3.195783E-10	6.309424E-10	1.323113E-9	4.069782E-9	4.713643E-9	1.349078E-9
1.352316E+4	3.028995E-10	6.412973E-10	1.329927E-9	3.976173E-9	4.765747E-9	1.378607E-9
1.352436E+4	3.117012E-10	6.294828E-10	1.305310E-9	4.004477E-9	4.782542E-9	1.366996E-9
1.352556E+4	3.320974E-10	6.286768E-10	1.316461E-9	4.094395E-9	4.748149E-9	1.371062E-9
1.352676E+4	2.977399E-10	6.320301E-10	1.335022E-9	4.013823E-9	4.860151E-9	1.359557E-9
1.352796E+4	3.177166E-10	6.360140E-10	1.313878E-9	4.063536E-9	4.834753E-9	1.334440E-9
1.352916E+4	3.238372E-10	6.201500E-10	1.326822E-9	4.087006E-9	4.742136E-9	1.418125E-9
1.353036E+4	3.235443E-10	6.188042E-10	1.316850E-9	4.020112E-9	4.801775E-9	1.402419E-9
1.353156E+4	3.256503E-10	6.217015E-10	1.379229E-9	4.116104E-9	4.753389E-9	1.353687E-9
1.353276E+4	3.221839E-10	6.340223E-10	1.314766E-9	4.105624E-9	4.828019E-9	1.432373E-9
1.353396E+4	3.163433E-10	6.416518E-10	1.316324E-9	4.058981E-9	4.873086E-9	1.414938E-9
1.353516E+4	3.362034E-10	6.102488E-10	1.386395E-9	4.026658E-9	4.801075E-9	1.414453E-9
1.353636E+4	3.257107E-10	6.297763E-10	1.320076E-9	4.146155E-9	4.941058E-9	1.410913E-9
1.353756E+4	3.287542E-10	6.033536E-10	1.330865E-9	4.118860E-9	4.881763E-9	1.466259E-9
1.353876E+4	3.438637E-10	5.995774E-10	1.341743E-9	4.167605E-9	4.947440E-9	1.410273E-9
1.353996E+4	3.334735E-10	6.308264E-10	1.326924E-9	4.050553E-9	4.913559E-9	1.424913E-9
1.354116E+4	3.320218E-10	6.506066E-10	1.357446E-9	4.102531E-9	4.962279E-9	1.461704E-9
1.354236E+4	3.411938E-10	6.222151E-10	1.360584E-9	4.131980E-9	4.942058E-9	1.442364E-9
1.354356E+4	3.472114E-10	6.224835E-10	1.345484E-9	4.136556E-9	4.950020E-9	1.446081E-9
1.354476E+4	3.318907E-10	6.458906E-10	1.377155E-9	4.082354E-9	5.027351E-9	1.496955E-9
1.354596E+4	3.572443E-10	6.387652E-10	1.329415E-9	4.183423E-9	4.961742E-9	1.414903E-9
1.354716E+4	3.492943E-10	6.450141E-10	1.321773E-9	4.060819E-9	5.003956E-9	1.463528E-9
1.354836E+4	3.477054E-10	6.366631E-10	1.332555E-9	4.155990E-9	5.058448E-9	1.489752E-9
1.354955E+4	3.484379E-10	6.353827E-10	1.348567E-9	4.136801E-9	4.891222E-9	1.451825E-9
1.355075E+4	3.405900E-10	6.256956E-10	1.328778E-9	4.156374E-9	5.067863E-9	1.453373E-9
1.355196E+4	3.495358E-10	6.261099E-10	1.371721E-9	4.090306E-9	5.051811E-9	1.436962E-9
1.355316E+4	3.522533E-10	6.184306E-10	1.364182E-9	4.173130E-9	5.041770E-9	1.490907E-9
1.355436E+4	3.537229E-10	6.344222E-10	1.382391E-9	4.097752E-9	5.045196E-9	1.465715E-9
1.355555E+4	3.422468E-10	6.310370E-10	1.378856E-9	4.145346E-9	5.154559E-9	1.456189E-9
1.355675E+4	3.584848E-10	6.300669E-10	1.302519E-9	4.158939E-9	5.075285E-9	1.467505E-9
1.355796E+4	3.567995E-10	6.387260E-10	1.351483E-9	4.200865E-9	5.027827E-9	1.464549E-9
1.355916E+4	3.554189E-10	6.085786E-10	1.381005E-9	4.134359E-9	5.049287E-9	1.488193E-9
1.356036E+4	3.514092E-10	6.480834E-10	1.357356E-9	4.101081E-9	5.165907E-9	1.501720E-9
1.356155E+4	3.558659E-10	6.266051E-10	1.339294E-9	4.168635E-9	5.154255E-9	1.510745E-9
1.356275E+4	3.615160E-10	6.521300E-10	1.405127E-9	4.165561E-9	5.136554E-9	1.518314E-9
1.356396E+4	3.505299E-10	6.358499E-10	1.358212E-9	4.258423E-9	5.133447E-9	1.495399E-9
1.356516E+4	3.533124E-10	6.292112E-10	1.374187E-9	4.147794E-9	5.109456E-9	1.498800E-9
1.356636E+4	3.653952E-10	6.397162E-10	1.382448E-9	4.149392E-9	5.128802E-9	1.553538E-9
1.356755E+4	3.660578E-10	6.357328E-10	1.351399E-9	4.204201E-9	5.117168E-9	1.498053E-9
1.356875E+4	3.444782E-10	6.537974E-10	1.356948E-9	4.124769E-9	5.116539E-9	1.489570E-9
1.356995E+4	3.555668E-10	6.243082E-10	1.364149E-9	4.222948E-9	5.091848E-9	1.497070E-9
1.357115E+4	3.617160E-10	6.423895E-10	1.351040E-9	4.288894E-9	5.187543E-9	1.526330E-9
1.357235E+4	3.535426E-10	6.433719E-10	1.336868E-9	4.132213E-9	5.212278E-9	1.525691E-9
1.357355E+4	3.465062E-10	6.337199E-10	1.355865E-9	4.153621E-9	5.178346E-9	1.521966E-9
1.357475E+4	3.537247E-10	6.537116E-10	1.384127E-9	4.249167E-9	5.210576E-9	1.554571E-9
1.357595E+4	3.647668E-10	6.418467E-10	1.401580E-9	4.205044E-9	5.196306E-9	1.525507E-9
1.357715E+4	3.619618E-10	6.172488E-10	1.354513E-9	4.210657E-9	5.223773E-9	1.492199E-9
1.357835E+4	3.565990E-10	6.341775E-10	1.326125E-9	4.240325E-9	5.171799E-9	1.567990E-9
1.357955E+4	3.770204E-10	6.324563E-10	1.377727E-9	4.189254E-9	5.363108E-9	1.532686E-9
1.358075E+4	3.584456E-10	6.313972E-10	1.409154E-9	4.215155E-9	5.231065E-9	1.493926E-9
1.358195E+4	3.640896E-10	6.398310E-10	1.357011E-9	4.217285E-9	5.228849E-9	1.570654E-9
1.358315E+4	3.607840E-10	6.337664E-10	1.341636E-9	4.165088E-9	5.307735E-9	1.554661E-9
1.358435E+4	3.726494E-10	6.442776E-10	1.366307E-9	4.217864E-9	5.178330E-9	1.536630E-9
1.358555E+4	3.536418E-10	6.248168E-10	1.344331E-9	4.189473E-9	5.297687E-9	1.575502E-9
1.358675E+4	3.743969E-10	6.213509E-10	1.394366E-9	4.189616E-9	5.312918E-9	1.562384E-9
1.358795E+4	3.611425E-10	6.153479E-10	1.339957E-9	4.237182E-9	5.259049E-9	1.530583E-9
1.358915E+4	3.680377E-10	6.428992E-10	1.354571E-9	4.221984E-9	5.317316E-9	1.612311E-9
1.359035E+4	3.487270E-10	6.210630E-10	1.381116E-9	4.076746E-9	5.333394E-9	1.532625E-9
1.359155E+4	3.658242E-10	6.318722E-10	1.396595E-9	4.304270E-9	5.336366E-9	1.567371E-9
1.359275E+4	3.657234E-10	6.554109E-10	1.339045E-9	4.261258E-9	5.234652E-9	1.578422E-9
1.359395E+4	3.657481E-10	6.350042E-10	1.351475E-9	4.232513E-9	5.369626E-9	1.575653E-9
1.359515E+4	3.663109E-10	6.209331E-10	1.344620E-9	4.242630E-9	5.274607E-9	1.572777E-9
1.359635E+4	3.797346E-10	6.344547E-10	1.375655E-9	4.298609E-9	5.294083E-9	1.579100E-9
1.359755E+4	3.709826E-10	6.245888E-10	1.360313E-9	4.216409E-9	5.352316E-9	1.602559E-9
1.359875E+4	3.504756E-10	6.271809E-10	1.359637E-9	4.243671E-9	5.359876E-9	1.546287E-9
1.359995E+4	3.831774E-10	6.195608E-10	1.385241E-9	4.266287E-9	5.333278E-9	1.599964E-9
1.360115E+4	3.676837E-10	6.125709E-10	1.358381E-9	4.147025E-9	5.415883E-9	1.608723E-9
1.360235E+4	3.745896E-10	6.420814E-10	1.363890E-9	4.211610E-9	5.239072E-9	1.565950E-9
1.360355E+4	3.692704E-10	6.364470E-10	1.374503E-9	4.269432E-9	5.336406E-9	1.576920E-9
1.360475E+4	3.735142E-10	6.257516E-10	1.419856E-9	4.243456E-9	5.393201E-9	1.610616E-9
1.360595E+4	3.816321E-10	6.237055E-10	1.354223E-9	4.268336E-9	5.281801E-9	1.590605E-9
1.360715E+4	3.686017E-10	6.433630E-10	1.373994E-9	4.226154E-9	5.337450E-9	1.592366E-9
1.360835E+4	3.748820E-10	6.429647E-10	1.347613E-9	4.272907E-9	5.386965E-9	1.591195E-9
1.360955E+4	3.876240E-10	5.963054E-10	1.348055E-9	4.296829E-9	5.214278E-9	1.603509E-9
1.361075E+4	3.730124E-10	6.364033E-10	1.377891E-9	4.168903E-9	5.316891E-9	1.604405E-9
1.361195E+4	3.632462E-10	6.312718E-10	1.413407E-9	4.231554E-9	5.344816E-9	1.603482E-9
1.361315E+4	3.785237E-10	6.150779E-10	1.363844E-9	4.172362E-9	5.282900E-9	1.572203E-9
1.361435E+4	3.648385E-10	6.314100E-10	1.357380E-9	4.114161E-9	5.332896E-9	1.600534E-9
1.361555E+4	3.760475E-10	6.309699E-10	1.387865E-9	4.147075E-9	5.413577E-9	1.634442E-9
1.361675E+4	3.811505E-10	6.402444E-10	1.368690E-9	4.259466E-9	5.399971E-9	1.631929E-9
1.361795E+4	3.635990E-10	6.201187E-10	1.368184E-9	4.182591E-9	5.422255E-9	1.622517E-9
1.361915E+4	3.630663E-10	6.466187E-10	1.391843E-9	4.172784E-9	5.331700E-9	1.632699E-9
1.362035E+4	3.617384E-10	6.315434E-10	1.366997E-9	4.209545E-9	5.363294E-9	1.605843E-9
1.362155E+4	3.695499E-10	6.423184E-10	1.365704E-9	4.189560E-9	5.358500E-9	1.577536E-9
1.362275E+4	3.565116E-10	6.265681E-10	1.391032E-9	4.224741E-9	5.409911E-9	1.626076E-9
1.362395E+4	3.734072E-10	6.330310E-10	1.368613E-9	4.287033E-9	5.355467E-9	1.621211E-9
1.362515E+4	3.635951E-10	6.349380E-10	1.409566E-9	4.183663E-9	5.469283E-9	1.627434E-9
1.362635E+4	3.800342E-10	6.406263E-10	1.387249E-9	4.230285E-9	5.344794E-9	1.600177E-9
1.362755E+4	3.658304E-10	6.167380E-10	1.346460E-9	4.292930E-9	5.335134E-9	1.593334E-9
1.362875E+4	3.785494E-10	6.266628E-10	1.335900E-9	4.202900E-9	5.407074E-9	1.613923E-9
1.362995E+4	3.803204E-10	6.113858E-10	1.360011E-9	4.238428E-9	5.414953E-9	1.608903E-9
1.363115E+4	3.767106E-10	6.344973E-10	1.322821E-9	4.333896E-9	5.435707E-9	1.648790E-9
1.363235E+4	3.623377E-10	6.069432E-10	1.372854E-9	4.118845E-9	5.419828E-9	1.625718E-9
1.363355E+4	3.765689E-10	6.093487E-10	1.372570E-9	4.150599E-9	5.434018E-9	1.657963E-9
1.363475E+4	3.720457E-10	6.284617E-10	1.347436E-9	4.185819E-9	5.457066E-9	1.643392E-9
1.363595E+4	3.613497E-10	6.341186E-10	1.373067E-9	4.217107E-9	5.426576E-9	1.626881E-9
1.363715E+4	3.698462E-10	6.216702E-10	1.377764E-9	4.225893E-9	5.392968E-9	1.635457E-9
1.363835E+4	3.890012E-10	6.062442E-10	1.376755E-9	4.197410E-9	5.387986E-9	1.621850E-9
1.363955E+4	3.620587E-10	6.491016E-10	1.401111E-9	4.190328E-9	5.372605E-9	1.680309E-9
1.364075E+4	3.767639E-10	6.536288E-10	1.381185E-9	4.268115E-9	5.474410E-9	1.603350E-9
1.364195E+4	3.904373E-10	6.225994E-10	1.362716E-9	4.239247E-9	5.347478E-9	1.672467E-9
1.364315E+4	3.751564E-10	6.458856E-10	1.362861E-9	4.125435E-9	5.394793E-9	1.650671E-9
1.364435E+4	3.736896E-10	6.272794E-10	1.362677E-9	4.301020E-9	5.430627E-9	1.638696E-9
1.364555E+4	3.772528E-10	6.304792E-10	1.361367E-9	4.254654E-9	5.398486E-9	1.647270E-9
1.364675E+4	3.841172E-10	6.478542E-10	1.332842E-9	4.179772E-9	5.347191E-9	1.628638E-9
1.364795E+4	3.752858E-10	6.364638E-10	1.395811E-9	4.232435E-9	5.369500E-9	1.583305E-9
1.364915E+4	3.607818E-10	6.507466E-10	1.346854E-9	4.210163E-9	5.319661E-9	1.621686E-9
1.365035E+4	3.791958E-10	6.477540E-10	1.375889E-9	4.126241E-9	5.333965E-9	1.612496E-9
1.365155E+4	3.598475E-10	6.294307E-10	1.380077E-9	4.163394E-9	5.353394E-9	1.593115E-9
1.365275E+4	3.688952E-10	6.574855E-10	1.365579E-9	4.193728E-9	5.373880E-9	1.645409E-9
1.365395E+4	3.784811E-10	6.295764E-10	1.375775E-9	4.147249E-9	5.429718E-9	1.662435E-9
1.365515E+4	3.721151E-10	6.255365E-10	1.363159E-9	4.149210E-9	5.387961E-9	1.638383E-9
1.365635E+4	3.739567E-10	6.468013E-10	1.350307E-9	4.208658E-9	5.402289E-9	1.662330E-9
1.365755E+4	3.793341E-10	6.177153E-10	1.352168E-9	4.137288E-9	5.425075E-9	1.688473E-9
1.365875E+4	3.867670E-10	6.401519E-10	1.360706E-9	4.204672E-9	5.381916E-9	1.635274E-9
1.365995E+4	3.793918E-10	6.366475E-10	1.344618E-9	4.151726E-9	5.397427E-9	1.623337E-9
1.366115E+4	3.704998E-10	6.466523E-10	1.394827E-9	4.149493E-9	5.329703E-9	1.635299E-9
1.366235E+4	3.710448E-10	6.481405E-10	1.378094E-9	4.152283E-9	5.274850E-9	1.584134E-9
1.366355E+4	3.860697E-10	6.486137E-10	1.346241E-9	4.133180E-9	5.319252E-9	1.611944E-9
1.366475E+4	3.748657E-10	6.561732E-10	1.370835E-9	4.114244E-9	5.339058E-9	1.626317E-9
1.366595E+4	3.876755E-10	6.375420E-10	1.385849E-9	4.187270E-9	5.390189E-9	1.623157E-9
1.366715E+4	3.825316E-10	6.563334E-10	1.378791E-9	4.096876E-9	5.319427E-9	1.643733E-9
1.366835E+4	3.651320E-10	6.284382E-10	1.352538E-9	4.179863E-9	5.254099E-9	1.648185E-9
1.366955E+4	3.863772E-10	6.417336E-10	1.348729E-9	4.147552E-9	5.332796E-9	1.621310E-9
1.367075E+4	3.805052E-10	6.508647E-10	1.357782E-9	4.092703E-9	5.377380E-9	1.628391E-9
1.367195E+4	3.645142E-10	6.577331E-10	1.336512E-9	4.222544E-9	5.296126E-9	1.595482E-9
1.367315E+4	3.811538E-10	6.589708E-10	1.337845E-9	4.128822E-9	5.292054E-9	1.672516E-9
1.367435E+4	3.737125E-10	6.226710E-10	1.349658E-9	4.103459E-9	5.336883E-9	1.650209E-9
1.367555E+4	3.683654E-10	6.354724E-10	1.358335E-9	4.085429E-9	5.351876E-9	1.603991E-9
1.367675E+4	3.824689E-10	6.542701E-10	1.316220E-9	4.144252E-9	5.197540E-9	1.602030E-9
1.367795E+4	3.634814E-10	6.605632E-10	1.361714E-9	4.144014E-9	5.324129E-9	1.604604E-9
1.367915E+4	3.856419E-10	6.418809E-10	1.365739E-9	4.208909E-9	5.312593E-9	1.640092E-9
1.368035E+4	3.861610E-10	6.427188E-10	1.358467E-9	4.134543E-9	5.226550E-9	1.665646E-9
1.368155E+4	3.860288E-10	6.624468E-10	1.351523E-9	4.138325E-9	5.362363E-9	1.571307E-9
1.368275E+4	3.842192E-10	6.604467E-10	1.360364E-9	4.123820E-9	5.344089E-9	1.600122E-9
1.368395E+4	3.773508E-10	6.357233E-10	1.344473E-9	4.223217E-9	5.284031E-9	1.629234E-9
1.368515E+4	3.822073E-10	6.458968E-10	1.359892E-9	4.161833E-9	5.398215E-9	1.655796E-9
1.368635E+4	3.844897E-10	6.549399E-10	1.343782E-9	4.120576E-9	5.244385E-9	1.598905E-9
1.368755E+4	3.836905E-10	6.478290E-10	1.335560E-9	4.206948E-9	5.235411E-9	1.623299E-9
1.368875E+4	3.979301E-10	6.623841E-10	1.390506E-9	4.071951E-9	5.348390E-9	1.616394E-9
1.368995E+4	3.910898E-10	6.545854E-10	1.387402E-9	4.213687E-9	5.251868E-9	1.629130E-9
1.369115E+4	3.790328E-10	6.525187E-10	1.359827E-9	4.188157E-9	5.259207E-9	1.615230E-9
1.369235E+4	3.851394E-10	6.601673E-10	1.341353E-9	4.120613E-9	5.275048E-9	1.612401E-9
1.369355E+4	3.925824E-10	6.494505E-10	1.380781E-9	4.185434E-9	5.276946E-9	1.603659E-9
1.369475E+4	4.065561E-10	6.641326E-10	1.328899E-9	4.202864E-9	5.255573E-9	1.607063E-9
1.369595E+4	3.871518E-10	6.683686E-10	1.365396E-9	4.155800E-9	5.333712E-9	1.663410E-9
1.369715E+4	4.015909E-10	6.701636E-10	1.379675E-9	4.158753E-9	5.294008E-9	1.596515E-9
1.369835E+4	3.915261E-10	6.979949E-10	1.363010E-9	4.168366E-9	5.216546E-9	1.600490E-9
1.369955E+4	3.840937E-10	6.563822E-10	1.356200E-9	4.170855E-9	5.368670E-9	1.647592E-9
1.370075E+4	4.024870E-10	6.909966E-10	1.365230E-9	4.177628E-9	5.192621E-9	1.623182E-9
1.370195E+4	3.948194E-10	6.906030E-10	1.344196E-9	4.233039E-9	5.238959E-9	1.642632E-9
1.370315E+4	3.882266E-10	6.866807E-10	1.368009E-9	4.094563E-9	5.277824E-9	1.623547E-9
1.370435E+4	4.064715E-10	6.833582E-10	1.395208E-9	4.165410E-9	5.295409E-9	1.617008E-9
1.370555E+4	3.936270E-10	6.976366E-10	1.348524E-9	4.169142E-9	5.283720E-9	1.643694E-9
1.370675E+4	3.985166E-10	6.584270E-10	1.383352E-9	4.185615E-9	5.284052E-9	1.621423E-9
1.370795E+4	4.128481E-10	7.007098E-10	1.385059E-9	4.202866E-9	5.225646E-9	1.641542E-9
1.370915E+4	4.026220E-10	7.110860E-10	1.380171E-9	4.111175E-9	5.286094E-9	1.655731E-9
1.371035E+4	3.958253E-10	7.015947E-10	1.373164E-9	4.161001E-9	5.309642E-9	1.648928E-9
1.371155E+4	4.038357E-10	6.909793E-10	1.371327E-9	4.155526E-9	5.300185E-9	1.658368E-9
1.371275E+4	4.167256E-10	6.773384E-10	1.385085E-9	4.173602E-9	5.432567E-9	1.630830E-9
1.371395E+4	3.985765E-10	6.760267E-10	1.359476E-9	4.188397E-9	5.299545E-9	1.627119E-9
1.371515E+4	3.989865E-10	6.651437E-10	1.395330E-9	4.149748E-9	5.313497E-9	1.634449E-9
1.371635E+4	4.035725E-10	6.884774E-10	1.377094E-9	4.181401E-9	5.334832E-9	1.644446E-9
1.371755E+4	4.189699E-10	6.768534E-10	1.396281E-9	4.199117E-9	5.305633E-9	1.678334E-9
1.371875E+4	4.019751E-10	6.755943E-10	1.394753E-9	4.232103E-9	5.374059E-9	1.648690E-9
1.371995E+4	3.863520E-10	6.927632E-10	1.378676E-9	4.161258E-9	5.310567E-9	1.690602E-9
1.372115E+4	4.188494E-10	6.807001E-10	1.358473E-9	4.125751E-9	5.349770E-9	1.655540E-9
1.372235E+4	3.935189E-10	6.677418E-10	1.383966E-9	4.256069E-9	5.328795E-9	1.671715E-9
1.372355E+4	4.043426E-10	7.130860E-10	1.378165E-9	4.259535E-9	5.360917E-9	1.684557E-9
1.372475E+4	4.177909E-10	6.883732E-10	1.367571E-9	4.211321E-9	5.420921E-9	1.723782E-9
1.372595E+4	4.183330E-10	6.796224E-10	1.399234E-9	4.285488E-9	5.344590E-9	1.670975E-9
1.372714E+4	4.214359E-10	7.219847E-10	1.400344E-9	4.226387E-9	5.427530E-9	1.665321E-9
1.372834E+4	4.229296E-10	6.961366E-10	1.405129E-9	4.276465E-9	5.412186E-9	1.700680E-9
1.372954E+4	4.307849E-10	6.940497E-10	1.367074E-9	4.241764E-9	5.388946E-9	1.682059E-9
1.373075E+4	4.328371E-10	6.969678E-10	1.356167E-9	4.160740E-9	5.483869E-9	1.684861E-9
1.373195E+4	4.122168E-10	6.805959E-10	1.422798E-9	4.234048E-9	5.456937E-9	1.677994E-9
1.373314E+4	4.125373E-10	6.983776E-10	1.405648E-9	4.263123E-9	5.429641E-9	1.676553E-9
1.373434E+4	4.290200E-10	7.047048E-10	1.363782E-9	4.232049E-9	5.479835E-9	1.747305E-9
1.373554E+4	4.140719E-10	6.910891E-10	1.423205E-9	4.186464E-9	5.481143E-9	1.686761E-9
1.373675E+4	4.249090E-10	6.793407E-10	1.396589E-9	4.291541E-9	5.515454E-9	1.713922E-9
1.373795E+4	4.065236E-10	6.857453E-10	1.391817E-9	4.190089E-9	5.530118E-9	1.744184E-9
1.373914E+4	4.096847E-10	6.783051E-10	1.420940E-9	4.233054E-9	5.598158E-9	1.702736E-9
1.374034E+4	4.212701E-10	7.045503E-10	1.385320E-9	4.246422E-9	5.510276E-9	1.736453E-9
1.374154E+4	4.128492E-10	7.088680E-10	1.413484E-9	4.213244E-9	5.541361E-9	1.744981E-9
1.374274E+4	4.178234E-10	6.983159E-10	1.418299E-9	4.264766E-9	5.536664E-9	1.694078E-9
1.374394E+4	4.546917E-10	7.152642E-10	1.357784E-9	4.251679E-9	5.493886E-9	1.743021E-9
1.374514E+4	4.215115E-10	7.085611E-10	1.394105E-9	4.255950E-9	5.559396E-9	1.761653E-9
1.374634E+4	4.134860E-10	7.031652E-10	1.382738E-9	4.341718E-9	5.567879E-9	1.721147E-9
1.374754E+4	4.186237E-10	6.987080E-10	1.388142E-9	4.335817E-9	5.573705E-9	1.678285E-9
1.374874E+4	4.204474E-10	7.275133E-10	1.451469E-9	4.285763E-9	5.555309E-9	1.739484E-9
1.374994E+4	4.206977E-10	6.775070E-10	1.453451E-9	4.210817E-9	5.564609E-9	1.681142E-9
1.375114E+4	4.220106E-10	7.032341E-10	1.424030E-9	4.322241E-9	5.569885E-9	1.719830E-9
1.375234E+4	4.265893E-10	7.137469E-10	1.424313E-9	4.292739E-9	5.635080E-9	1.766533E-9
1.375354E+4	4.379944E-10	6.973223E-10	1.412618E-9	4.314156E-9	5.571280E-9	1.731370E-9
1.375474E+4	4.214964E-10	7.137771E-10	1.418481E-9	4.289715E-9	5.618624E-9	1.743183E-9
1.375594E+4	4.245797E-10	6.892895E-10	1.404956E-9	4.271534E-9	5.747225E-9	1.774367E-9
1.375714E+4	4.161448E-10	6.852127E-10	1.460896E-9	4.336396E-9	5.589331E-9	1.764718E-9
1.375834E+4	4.166567E-10	6.922357E-10	1.416426E-9	4.359434E-9	5.538150E-9	1.773162E-9
1.375954E+4	4.311389E-10	7.259983E-10	1.438153E-9	4.219541E-9	5.587446E-9	1.780996E-9
1.376074E+4	4.228871E-10	6.893075E-10	1.394638E-9	4.293333E-9	5.558612E-9	1.786422E-9
1.376194E+4	4.253257E-10	6.936134E-10	1.424538E-9	4.216148E-9	5.655862E-9	1.766155E-9
1.376314E+4	4.418674E-10	6.848179E-10	1.434310E-9	4.294839E-9	5.645926E-9	1.777938E-9
1.376434E+4	4.354062E-10	6.897091E-10	1.444928E-9	4.329884E-9	5.611291E-9	1.753912E-9
1.376554E+4	4.395167E-10	6.852199E-10	1.388813E-9	4.365413E-9	5.622814E-9	1.750912E-9
1.376674E+4	4.395150E-10	7.204579E-10	1.444107E-9	4.346549E-9	5.673455E-9	1.778077E-9
1.376794E+4	4.328231E-10	7.050046E-10	1.448887E-9	4.309930E-9	5.571103E-9	1.762406E-9
1.376914E+4	4.379389E-10	7.035959E-10	1.409438E-9	4.311062E-9	5.640934E-9	1.769267E-9
1.377034E+4	4.280125E-10	7.202719E-10	1.414529E-9	4.299226E-9	5.678423E-9	1.772716E-9
1.377154E+4	4.297952E-10	6.815077E-10	1.443858E-9	4.340494E-9	5.686042E-9	1.744316E-9
1.377274E+4	4.276507E-10	7.041246E-10	1.440872E-9	4.351388E-9	5.721376E-9	1.752756E-9
1.377394E+4	4.380044E-10	7.064888E-10	1.464396E-9	4.306770E-9	5.719210E-9	1.803534E-9
1.377514E+4	4.302674E-10	7.196620E-10	1.456546E-9	4.383728E-9	5.697303E-9	1.754002E-9
1.377634E+4	4.273437E-10	7.229901E-10	1.423092E-9	4.364884E-9	5.757850E-9	1.779766E-9
1.377754E+4	4.223394E-10	7.053563E-10	1.442715E-9	4.326915E-9	5.765560E-9	1.764571E-9
1.377874E+4	4.372657E-10	7.100727E-10	1.473219E-9	4.315463E-9	5.674406E-9	1.767883E-9
1.377994E+4	4.377042E-10	7.045161E-10	1.422928E-9	4.365408E-9	5.748883E-9	1.779490E-9
1.378114E+4	4.231078E-10	7.015611E-10	1.478454E-9	4.309807E-9	5.787940E-9	1.824624E-9
1.378234E+4	4.514427E-10	7.113268E-10	1.451361E-9	4.345529E-9	5.710797E-9	1.791407E-9
1.378354E+4	4.335131E-10	7.226831E-10	1.434933E-9	4.344814E-9	5.740085E-9	1.791094E-9
1.378474E+4	4.270603E-10	6.945146E-10	1.462871E-9	4.387420E-9	5.726279E-9	1.827300E-9
1.378594E+4	4.524961E-10	7.045649E-10	1.423454E-9	4.333713E-9	5.682299E-9	1.778368E-9
1.378714E+4	4.422208E-10	6.976656E-10	1.450208E-9	4.343689E-9	5.806600E-9	1.775259E-9
1.378834E+4	4.570899E-10	7.191859E-10	1.398505E-9	4.358800E-9	5.794301E-9	1.788460E-9
1.378954E+4	4.488936E-10	7.122319E-10	1.402742E-9	4.370817E-9	5.693684E-9	1.817242E-9
1.379074E+4	4.543557E-10	7.079663E-10	1.432061E-9	4.398208E-9	5.716223E-9	1.827340E-9
1.379194E+4	4.438238E-10	6.996921E-10	1.446961E-9	4.346290E-9	5.774608E-9	1.818651E-9
1.379314E+4	4.476710E-10	7.133879E-10	1.394435E-9	4.370615E-9	5.739009E-9	1.817501E-9
1.379434E+4	4.365846E-10	7.038249E-10	1.437574E-9	4.290991E-9	5.792819E-9	1.822566E-9
1.379554E+4	4.309731E-10	7.007109E-10	1.457394E-9	4.402723E-9	5.785533E-9	1.811700E-9
1.379674E+4	4.557598E-10	7.398174E-10	1.417067E-9	4.401246E-9	5.676369E-9	1.776037E-9
1.379794E+4	4.326713E-10	7.231586E-10	1.462358E-9	4.299170E-9	5.754878E-9	1.791275E-9
1.379914E+4	4.342597E-10	7.082009E-10	1.484192E-9	4.360343E-9	5.777448E-9	1.783280E-9
1.380034E+4	4.503057E-10	7.132501E-10	1.418026E-9	4.371419E-9	5.727600E-9	1.784714E-9
1.380154E+4	4.386446E-10	6.969259E-10	1.419731E-9	4.263437E-9	5.802767E-9	1.815807E-9
1.380274E+4	4.433661E-10	7.077069E-10	1.466046E-9	4.357743E-9	5.827028E-9	1.820460E-9
1.380394E+4	4.478743E-10	7.143456E-10	1.432237E-9	4.337377E-9	5.795916E-9	1.820342E-9
1.380514E+4	4.392103E-10	6.859531E-10	1.441408E-9	4.344840E-9	5.885236E-9	1.811173E-9
1.380634E+4	4.510775E-10	6.922098E-10	1.432733E-9	4.325008E-9	5.782421E-9	1.809431E-9
1.380754E+4	4.572165E-10	7.011550E-10	1.440901E-9	4.423636E-9	5.821309E-9	1.847465E-9
1.380874E+4	4.417828E-10	7.022943E-10	1.447586E-9	4.348257E-9	5.880418E-9	1.840460E-9
1.380994E+4	4.197231E-10	7.072717E-10	1.465272E-9	4.370206E-9	5.741863E-9	1.800997E-9
1.381114E+4	4.432239E-10	7.331759E-10	1.411016E-9	4.313878E-9	5.762764E-9	1.843574E-9
1.381234E+4	4.321493E-10	7.058296E-10	1.435425E-9	4.404957E-9	5.814939E-9	1.842537E-9
1.381354E+4	4.433970E-10	7.152894E-10	1.454134E-9	4.408061E-9	5.802917E-9	1.813058E-9
1.381474E+4	4.448084E-10	7.152939E-10	1.445674E-9	4.349999E-9	5.878518E-9	1.801216E-9
1.381594E+4	4.431925E-10	6.946138E-10	1.469857E-9	4.341273E-9	5.802206E-9	1.811640E-9
1.381714E+4	4.484859E-10	7.043693E-10	1.456166E-9	4.409762E-9	5.891375E-9	1.811179E-9
1.381834E+4	4.466488E-10	7.080911E-10	1.421773E-9	4.363414E-9	5.822229E-9	1.859206E-9
1.381954E+4	4.461526E-10	7.186253E-10	1.431544E-9	4.390039E-9	5.840978E-9	1.819028E-9
1.382074E+4	4.455718E-10	6.846005E-10	1.432007E-9	4.365737E-9	5.803194E-9	1.834751E-9
1.382194E+4	4.429607E-10	7.086742E-10	1.423023E-9	4.391830E-9	5.870266E-9	1.893117E-9
1.382314E+4	4.465693E-10	6.894122E-10	1.453571E-9	4.396929E-9	5.794140E-9	1.839102E-9
1.382434E+4	4.603055E-10	7.071441E-10	1.450837E-9	4.387752E-9	5.789571E-9	1.809895E-9
1.382554E+4	4.503678E-10	7.002264E-10	1.450582E-9	4.365924E-9	5.840872E-9	1.804104E-9
1.382674E+4	4.360727E-10	6.908539E-10	1.437577E-9	4.340504E-9	5.876600E-9	1.848305E-9
1.382794E+4	4.473904E-10	6.971935E-10	1.433669E-9	4.406761E-9	5.845419E-9	1.820867E-9
1.382914E+4	4.588179E-10	7.029832E-10	1.451097E-9	4.384782E-9	5.851937E-9	1.830399E-9
1.383034E+4	4.441161E-10	6.997559E-10	1.466398E-9	4.372498E-9	5.861332E-9	1.863049E-9
1.383154E+4	4.305950E-10	6.797580E-10	1.422599E-9	4.437693E-9	5.703390E-9	1.813994E-9
1.383274E+4	4.475326E-10	7.068697E-10	1.441573E-9	4.344943E-9	5.771957E-9	1.850555E-9
1.383394E+4	4.582628E-10	7.036307E-10	1.484839E-9	4.358277E-9	5.852336E-9	1.807993E-9
1.383514E+4	4.411521E-10	7.070157E-10	1.412579E-9	4.341464E-9	5.841344E-9	1.808922E-9
1.383634E+4	4.390916E-10	6.941954E-10	1.430776E-9	4.412319E-9	5.838406E-9	1.835367E-9
1.383754E+4	4.444572E-10	6.863256E-10	1.437338E-9	4.329372E-9	5.782210E-9	1.786719E-9
1.383874E+4	4.359019E-10	6.942402E-10	1.451058E-9	4.381138E-9	5.755871E-9	1.827092E-9
1.383994E+4	4.322602E-10	7.335421E-10	1.436537E-9	4.324126E-9	5.867162E-9	1.806892E-9
1.384114E+4	4.458143E-10	6.997660E-10	1.453628E-9	4.371858E-9	5.773210E-9	1.817537E-9
1.384234E+4	4.513077E-10	6.864712E-10	1.429021E-9	4.412422E-9	5.797238E-9	1.847260E-9
1.384354E+4	4.343588E-10	6.751227E-10	1.445809E-9	4.335858E-9	5.783487E-9	1.850457E-9
1.384474E+4	4.401176E-10	6.810142E-10	1.450240E-9	4.302153E-9	5.727942E-9	1.826106E-9
1.384594E+4	4.468113E-10	6.852356E-10	1.402667E-9	4.335804E-9	5.720749E-9	1.819541E-9
1.384714E+4	4.343370E-10	7.033668E-10	1.389809E-9	4.320166E-9	5.756807E-9	1.839248E-9
1.384834E+4	4.252445E-10	6.934348E-10	1.450569E-9	4.360552E-9	5.658209E-9	1.804206E-9
1.384954E+4	4.401345E-10	6.701474E-10	1.444393E-9	4.366893E-9	5.684321E-9	1.777465E-9
1.385074E+4	4.359282E-10	6.766260E-10	1.410813E-9	4.334250E-9	5.694336E-9	1.804643E-9
1.385194E+4	4.427646E-10	6.945924E-10	1.437815E-9	4.365207E-9	5.628553E-9	1.792698E-9
1.385314E+4	4.373363E-10	6.828116E-10	1.388630E-9	4.393792E-9	5.661235E-9	1.789145E-9
1.385434E+4	4.444275E-10	6.740355E-10	1.398037E-9	4.343914E-9	5.636928E-9	1.767643E-9
1.385554E+4	4.430542E-10	6.711634E-10	1.416563E-9	4.265194E-9	5.624447E-9	1.746235E-9
1.385674E+4	4.292245E-10	6.714424E-10	1.371379E-9	4.252430E-9	5.573671E-9	1.747813E-9
1.385794E+4	4.428671E-10	7.061320E-10	1.399685E-9	4.269006E-9	5.598302E-9	1.777430E-9
1.385914E+4	4.266145E-10	6.698876E-10	1.363903E-9	4.230890E-9	5.538834E-9	1.744367E-9
1.386034E+4	4.407718E-10	6.632656E-10	1.347288E-9	4.213187E-9	5.481429E-9	1.716960E-9
1.386154E+4	4.159952E-10	6.457483E-10	1.383666E-9	4.196683E-9	5.477222E-9	1.720318E-9
1.386274E+4	4.398264E-10	6.618878E-10	1.362253E-9	4.301083E-9	5.476759E-9	1.689679E-9
1.386394E+4	4.333204E-10	6.564405E-10	1.359279E-9	4.135243E-9	5.404587E-9	1.682434E-9
1.386514E+4	4.294110E-10	6.547058E-10	1.358669E-9	4.129860E-9	5.462253E-9	1.711421E-9
1.386634E+4	4.299543E-10	6.331391E-10	1.369059E-9	4.187624E-9	5.307213E-9	1.662157E-9
1.386754E+4	4.225510E-10	6.405743E-10	1.349892E-9	4.167258E-9	5.212948E-9	1.656004E-9
1.386874E+4	4.215860E-10	6.321455E-10	1.337837E-9	4.027150E-9	5.232804E-9	1.658152E-9
1.386994E+4	4.415375E-10	6.189352E-10	1.305888E-9	4.107538E-9	5.079038E-9	1.574678E-9
1.387114E+4	4.229756E-10	6.437315E-10	1.301849E-9	4.021863E-9	5.026142E-9	1.599895E-9
1.387234E+4	4.137756E-10	6.124511E-10	1.285518E-9	4.045498E-9	5.033367E-9	1.541605E-9
1.387354E+4	4.301632E-10	6.044547E-10	1.313733E-9	4.015388E-9	4.956731E-9	1.552766E-9
1.387474E+4	4.273482E-10	6.004501E-10	1.300526E-9	3.985066E-9	4.833602E-9	1.535235E-9
1.387594E+4	4.120500E-10	5.679370E-10	1.273708E-9	3.945507E-9	4.869607E-9	1.517433E-9
1.387714E+4	4.120970E-10	5.829927E-10	1.261627E-9	4.002403E-9	4.641361E-9	1.444802E-9
1.387834E+4	4.360710E-10	5.846842E-10	1.277510E-9	3.883345E-9	4.619583E-9	1.440789E-9
1.387954E+4	4.132525E-10	5.776573E-10	1.258640E-9	3.856603E-9	4.621164E-9	1.436140E-9
1.388074E+4	4.112261E-10	5.455015E-10	1.246002E-9	3.903232E-9	4.442691E-9	1.378266E-9
1.388194E+4	4.101574E-10	5.702966E-10	1.213532E-9	3.803421E-9	4.413748E-9	1.346335E-9
1.388314E+4	3.954871E-10	5.478321E-10	1.203778E-9	3.742892E-9	4.311085E-9	1.328583E-9
1.388434E+4	4.079333E-10	5.213545E-10	1.200887E-9	3.792016E-9	4.212537E-9	1.305983E-9
1.388554E+4	4.064497E-10	5.194597E-10	1.173466E-9	3.677594E-9	4.089290E-9	1.329022E-9
1.388674E+4	3.971382E-10	4.995934E-10	1.146875E-9	3.676919E-9	3.992426E-9	1.266048E-9
1.388794E+4	3.856855E-10	5.011431E-10	1.127655E-9	3.579028E-9	3.945138E-9	1.219617E-9
1.388914E+4	3.974658E-10	4.981988E-10	1.126487E-9	3.579515E-9	3.828158E-9	1.198961E-9
1.389034E+4	3.901696E-10	4.781555E-10	1.108451E-9	3.589218E-9	3.730938E-9	1.147796E-9
1.389154E+4	3.807287E-10	4.807907E-10	1.077936E-9	3.526429E-9	3.598513E-9	1.161595E-9
1.389274E+4	3.784637E-10	4.287456E-10	1.073433E-9	3.429854E-9	3.530480E-9	1.093080E-9
1.389394E+4	3.830581E-10	4.406626E-10	1.062698E-9	3.359405E-9	3.460416E-9	1.109672E-9
1.389514E+4	3.986236E-10	4.203421E-10	1.016897E-9	3.397676E-9	3.381964E-9	1.037044E-9
1.389634E+4	3.663961E-10	4.013136E-10	9.916938E-10	3.298808E-9	3.180371E-9	1.000478E-9
1.389754E+4	3.612976E-10	3.947959E-10	9.931955E-10	3.260145E-9	3.111633E-9	9.766835E-10
1.389874E+4	3.708152E-10	3.761719E-10	9.861294E-10	3.152323E-9	2.943085E-9	9.363578E-10
1.389993E+4	3.651600E-10	3.720933E-10	9.658054E-10	3.103979E-9	2.910473E-9	9.352467E-10
1.390113E+4	3.480554E-10	3.638690E-10	9.211654E-10	3.166344E-9	2.810504E-9	9.038475E-10
1.390233E+4	3.541711E-10	3.573804E-10	8.903885E-10	3.033700E-9	2.692323E-9	8.644168E-10
1.390354E+4	3.486895E-10	3.374978E-10	9.034016E-10	2.976043E-9	2.650202E-9	8.380103E-10
1.390474E+4	3.410420E-10	3.078165E-10	8.917457E-10	2.912077E-9	2.467908E-9	7.947832E-10
1.390593E+4	3.445784E-10	2.948482E-10	8.215902E-10	2.884931E-9	2.402903E-9	7.615863E-10
1.390713E+4	3.355425E-10	2.825627E-10	8.473178E-10	2.798723E-9	2.321633E-9	7.259165E-10
1.390833E+4	3.320196E-10	2.737867E-10	8.049976E-10	2.797892E-9	2.223095E-9	7.151068E-10
1.390954E+4	3.365826E-10	2.679623E-10	7.678402E-10	2.742518E-9	2.153828E-9	6.747693E-10
1.391074E+4	3.171330E-10	2.548882E-10	7.546530E-10	2.643660E-9	2.074665E-9	6.592773E-10
1.391193E+4	3.196954E-10	2.361325E-10	7.397574E-10	2.617697E-9	1.905336E-9	6.260982E-10
1.391313E+4	3.027096E-10	2.336099E-10	6.991190E-10	2.519124E-9	1.861975E-9	6.000071E-10
1.391433E+4	3.114940E-10	2.174020E-10	6.985512E-10	2.386648E-9	1.743513E-9	5.718178E-10
1.391554E+4	3.001746E-10	2.051608E-10	6.796684E-10	2.425252E-9	1.693826E-9	5.388376E-10
1.391673E+4	3.095354E-10	1.893607E-10	6.636661E-10	2.339270E-9	1.598714E-9	5.332703E-10
1.391793E+4	2.885595E-10	1.803584E-10	6.295321E-10	2.259449E-9	1.544628E-9	5.172501E-10
1.391913E+4	2.941167E-10	1.599600E-10	6.238041E-10	2.206153E-9	1.454105E-9	4.911797E-10
1.392033E+4	2.822053E-10	1.640481E-10	5.906933E-10	2.128898E-9	1.388289E-9	4.711516E-10
1.392153E+4	2.722918E-10	1.455327E-10	5.947422E-10	2.065619E-9	1.355489E-9	4.608694E-10
1.392273E+4	2.700021E-10	1.415359E-10	5.617077E-10	2.053943E-9	1.267688E-9	4.214505E-10
1.392393E+4	2.570473E-10	1.347510E-10	5.442122E-10	1.930356E-9	1.197960E-9	4.147042E-10
1.392513E+4	2.513473E-10	1.294783E-10	5.306766E-10	1.868904E-9	1.201562E-9	3.906036E-10
1.392633E+4	2.431201E-10	1.124522E-10	5.059969E-10	1.881950E-9	1.133422E-9	3.662309E-10
1.392753E+4	2.430754E-10	1.065987E-10	4.908963E-10	1.776220E-9	1.044175E-9	3.586792E-10
1.392873E+4	2.488056E-10	1.029274E-10	4.603883E-10	1.720048E-9	1.004369E-9	3.482201E-10
1.392993E+4	2.393312E-10	9.780424E-11	4.598568E-10	1.684311E-9	9.591125E-10	3.218137E-10
1.393113E+4	2.408586E-10	8.592253E-11	4.317230E-10	1.622714E-9	8.968671E-10	3.105088E-10
1.393233E+4	2.280023E-10	8.336405E-11	4.374936E-10	1.564209E-9	8.391994E-10	2.929461E-10
1.393353E+4	2.286245E-10	7.827565E-11	4.134984E-10	1.550294E-9	8.213325E-10	3.087927E-10
1.393473E+4	2.124380E-10	8.265834E-11	3.938107E-10	1.430766E-9	7.802741E-10	2.994919E-10
1.393593E+4	2.091357E-10	7.434775E-11	3.754594E-10	1.405354E-9	7.567348E-10	3.017659E-10
1.393713E+4	2.074879E-10	6.909300E-11	3.617916E-10	1.383336E-9	7.113453E-10	2.861556E-10
1.393833E+4	1.990071E-10	6.708957E-11	3.483338E-10	1.322806E-9	6.936706E-10	2.986277E-10
1.393953E+4	1.925778E-10	5.719842E-11	3.374462E-10	1.281931E-9	6.370193E-10	2.906767E-10
1.394073E+4	1.932550E-10	5.169387E-11	3.238848E-10	1.207852E-9	6.187655E-10	2.967609E-10
1.394193E+4	1.753316E-10	4.708043E-11	3.245194E-10	1.177233E-9	5.944275E-10	2.838610E-10
1.394313E+4	1.805119E-10	4.269942E-11	3.015883E-10	1.149163E-9	5.888988E-10	2.720694E-10
1.394433E+4	1.685209E-10	4.375799E-11	2.816425E-10	1.091210E-9	5.507877E-10	2.693872E-10
1.394553E+4	1.680505E-10	3.728897E-11	2.643184E-10	1.079434E-9	5.195286E-10	2.685907E-10
1.394673E+4	1.665136E-10	3.782218E-11	2.562481E-10	1.025994E-9	4.883642E-10	2.547700E-10
1.394793E+4	1.727950E-10	3.669528E-11	2.295481E-10	9.936335E-10	4.597285E-10	2.519180E-10
1.394913E+4	1.558428E-10	3.077795E-11	2.432663E-10	9.530574E-10	4.406447E-10	2.385571E-10
1.395033E+4	1.553969E-10	2.863002E-11	2.272686E-10	9.056123E-10	4.367605E-10	2.509429E-10
1.395153E+4	1.593613E-10	2.823067E-11	2.059651E-10	8.547256E-10	3.877550E-10	2.298707E-10
1.395273E+4	1.452633E-10	2.560666E-11	1.922379E-10	8.227126E-10	3.803361E-10	2.390248E-10
1.395393E+4	1.415578E-10	2.578925E-11	2.032721E-10	8.055352E-10	3.607571E-10	2.112260E-10
1.395513E+4	1.367404E-10	2.127270E-11	1.722332E-10	7.868289E-10	3.495145E-10	2.137564E-10
1.395633E+4	1.294251E-10	2.271380E-11	1.790192E-10	7.352347E-10	3.331593E-10	2.073457E-10
1.395753E+4	1.306792E-10	1.985848E-11	1.648344E-10	7.141676E-10	3.029090E-10	1.957558E-10
1.395873E+4	1.306595E-10	1.925974E-11	1.549769E-10	6.819765E-10	3.075308E-10	2.042411E-10
1.395993E+4	1.204391E-10	1.904467E-11	1.428140E-10	6.511902E-10	2.891101E-10	2.024567E-10
1.396113E+4	1.227186E-10	1.450964E-11	1.350120E-10	6.333776E-10	2.748856E-10	1.949392E-10
1.396233E+4	1.155859E-10	1.523943E-11	1.261357E-10	5.983851E-10	2.525089E-10	1.928075E-10
1.396353E+4	1.145262E-10	1.271456E-11	1.259957E-10	5.721836E-10	2.568955E-10	1.978976E-10
1.396473E+4	1.098321E-10	1.220320E-11	1.172830E-10	5.673853E-10	2.356458E-10	1.905503E-10
1.396593E+4	1.140288E-10	1.022441E-11	1.133203E-10	5.369882E-10	2.122128E-10	1.817821E-10
1.396713E+4	1.018117E-10	1.027593E-11	1.047129E-10	5.043838E-10	1.927515E-10	1.677273E-10
1.396833E+4	1.018374E-10	9.927558E-12	1.025986E-10	4.923980E-10	1.968776E-10	1.626389E-10
1.396953E+4	9.383601E-11	9.566302E-12	9.776054E-11	4.923487E-10	1.785028E-10	1.684828E-10
1.397073E+4	9.853403E-11	1.019304E-11	8.963591E-11	4.585294E-10	1.723508E-10	1.716776E-10
1.397193E+4	9.252092E-11	1.063159E-11	8.601327E-11	4.429752E-10	1.608584E-10	1.641276E-10
1.397313E+4	8.927802E-11	9.115431E-12	8.423275E-11	4.194767E-10	1.446192E-10	1.587076E-10
1.397433E+4	9.765245E-11	7.594792E-12	7.391200E-11	3.875030E-10	1.454817E-10	1.568498E-10
1.397553E+4	9.154693E-11	1.036219E-11	7.270837E-11	3.833040E-10	1.378388E-10	1.524380E-10
1.397673E+4	8.982746E-11	7.346673E-12	6.644715E-11	3.549221E-10	1.279162E-10	1.566034E-10
1.397793E+4	8.581667E-11	6.575432E-12	6.290964E-11	3.385513E-10	1.247047E-10	1.556372E-10
1.397913E+4	8.197111E-11	6.856596E-12	5.939957E-11	3.132006E-10	1.177254E-10	1.464400E-10
1.398033E+4	8.271043E-11	6.959092E-12	6.036292E-11	3.092156E-10	1.208171E-10	1.349918E-10
1.398153E+4	7.573677E-11	6.283066E-12	5.343407E-11	2.861937E-10	1.121285E-10	1.453327E-10
1.398273E+4	8.017994E-11	5.328676E-12	5.822786E-11	2.813551E-10	1.111623E-10	1.480469E-10
1.398393E+4	6.829824E-11	5.009986E-12	4.774862E-11	2.570417E-10	1.004815E-10	1.434968E-10
1.398513E+4	7.053411E-11	5.223380E-12	4.684855E-11	2.752922E-10	9.927783E-11	1.402264E-10
1.398633E+4	6.994658E-11	4.553515E-12	4.113622E-11	2.486885E-10	9.911764E-11	1.322558E-10
1.398753E+4	6.192724E-11	6.543507E-12	4.116758E-11	2.225145E-10	9.304628E-11	1.436452E-10
1.398873E+4	6.685377E-11	6.246661E-12	4.190074E-11	2.212230E-10	8.599198E-11	1.306332E-10
1.398993E+4	6.314375E-11	5.099041E-12	3.750517E-11	2.175113E-10	8.246566E-11	1.363904E-10
1.399113E+4	6.101485E-11	6.484698E-12	3.599517E-11	2.010329E-10	8.016482E-11	1.227136E-10
1.399233E+4	5.964768E-11	4.564717E-12	3.427458E-11	1.926831E-10	7.917347E-11	1.344312E-10
1.399353E+4	5.990475E-11	5.777307E-12	3.428690E-11	1.625700E-10	7.501202E-11	1.315915E-10
1.399473E+4	6.064688E-11	5.004946E-12	3.050631E-11	1.553202E-10	7.030503E-11	1.355004E-10
1.399593E+4	5.880083E-11	4.839159E-12	2.751712E-11	1.543462E-10	7.550265E-11	1.210445E-10
1.399713E+4	5.530588E-11	4.764668E-12	2.707633E-11	1.537391E-10	6.539138E-11	1.273500E-10
1.399833E+4	5.251665E-11	4.892928E-12	2.495976E-11	1.330394E-10	6.287155E-11	1.347880E-10
1.399953E+4	4.684631E-11	5.501184E-12	2.663834E-11	1.284612E-10	6.305750E-11	1.186955E-10
1.400073E+4	5.154601E-11	3.771632E-12	2.084367E-11	1.187263E-10	5.914472E-11	1.197373E-10
1.400193E+4	4.940815E-11	4.429175E-12	2.097753E-11	1.169413E-10	5.438230E-11	1.269092E-10
1.400313E+4	4.753354E-11	4.280192E-12	1.883800E-11	1.098848E-10	5.639637E-11	1.236120E-10
1.400433E+4	4.929614E-11	3.589044E-12	2.097753E-11	1.083882E-10	5.013347E-11	1.223372E-10
1.400553E+4	4.655283E-11	4.170975E-12	1.810372E-11	1.093919E-10	4.877358E-11	1.277348E-10
1.400673E+4	4.230960E-11	4.007429E-12	1.698915E-11	9.648691E-11	5.388886E-11	1.130946E-10
1.400793E+4	4.274087E-11	3.755950E-12	1.503276E-11	9.416590E-11	5.225340E-11	1.190702E-10
1.400913E+4	4.010341E-11	3.703861E-12	1.456453E-11	8.887755E-11	4.802138E-11	1.183404E-10
1.401033E+4	4.437297E-11	3.881970E-12	1.667438E-11	7.980861E-11	4.949329E-11	1.169772E-10
1.401153E+4	3.823272E-11	4.904130E-12	1.282489E-11	8.130460E-11	4.748201E-11	1.122853E-10
1.401273E+4	3.765807E-11	4.228104E-12	1.228441E-11	7.287752E-11	4.575694E-11	1.119498E-10
1.401393E+4	3.659278E-11	5.395887E-12	1.283778E-11	7.700648E-11	4.701602E-11	1.163314E-10
1.401513E+4	3.691147E-11	4.975821E-12	1.093628E-11	7.431190E-11	4.346730E-11	1.122315E-10
1.401633E+4	3.332299E-11	3.368929E-12	1.137371E-11	6.405838E-11	3.900452E-11	1.176341E-10
1.401753E+4	3.421969E-11	4.224183E-12	1.060583E-11	6.383042E-11	3.898716E-11	1.139841E-10
1.401873E+4	3.520432E-11	3.574481E-12	9.665437E-12	6.241340E-11	4.197747E-11	1.143391E-10
1.401993E+4	3.553534E-11	3.712263E-12	9.207845E-12	5.421147E-11	3.634747E-11	1.150913E-10
1.402113E+4	3.063793E-11	5.571195E-12	9.911316E-12	5.730259E-11	3.732370E-11	1.207510E-10
1.402233E+4	3.386012E-11	4.296435E-12	7.253699E-12	5.557920E-11	3.711255E-11	1.153227E-10
1.402353E+4	2.964994E-11	4.285793E-12	9.996450E-12	4.946529E-11	3.852677E-11	1.162642E-10
1.402473E+4	3.024419E-11	4.171535E-12	6.814030E-12	5.192351E-11	3.250358E-11	1.158256E-10
1.402593E+4	2.735021E-11	4.462221E-12	6.696971E-12	4.763548E-11	3.635083E-11	1.108554E-10
1.402713E+4	2.737598E-11	3.566640E-12	7.529822E-12	4.322031E-11	3.289788E-11	1.103793E-10
1.402833E+4	2.680469E-11	3.152175E-12	7.423406E-12	4.121799E-11	3.244926E-11	1.120674E-10
1.402953E+4	2.704833E-11	2.966786E-12	6.470696E-12	4.318334E-11	3.099470E-11	1.072820E-10
1.403073E+4	2.519556E-11	3.960942E-12	4.053356E-12	4.258124E-11	3.123106E-11	1.070222E-10
1.403193E+4	2.917666E-11	3.896532E-12	6.495900E-12	4.069039E-11	3.027051E-11	1.070076E-10
1.403313E+4	2.639022E-11	3.566080E-12	5.730260E-12	3.803837E-11	3.366129E-11	1.072400E-10
1.403433E+4	2.474524E-11	3.314600E-12	5.936372E-12	3.653790E-11	3.077571E-11	1.102247E-10
1.403553E+4	2.301233E-11	3.955901E-12	6.430930E-12	3.240893E-11	2.971826E-11	9.891937E-11
1.403673E+4	2.336519E-11	3.062561E-12	5.699455E-12	3.593076E-11	2.898735E-11	1.057155E-10
1.403793E+4	2.703377E-11	3.136492E-12	4.934934E-12	3.365456E-11	3.111624E-11	1.111461E-10
1.403913E+4	2.086327E-11	3.629370E-12	5.234022E-12	3.300206E-11	3.132964E-11	1.073621E-10
1.404033E+4	1.836024E-11	3.674737E-12	3.584003E-12	3.167577E-11	2.764818E-11	1.121772E-10
1.404153E+4	2.124470E-11	2.809961E-12	5.031830E-12	2.937493E-11	2.741294E-11	1.122679E-10
1.404273E+4	2.156002E-11	4.022552E-12	3.640572E-12	2.940573E-11	2.816850E-11	1.036437E-10
1.404393E+4	2.079718E-11	2.809961E-12	3.940219E-12	2.689094E-11	2.655041E-11	1.047751E-10
1.404513E+4	1.884752E-11	2.873251E-12	4.010230E-12	2.679909E-11	2.968242E-11	1.091886E-10
1.404633E+4	1.924406E-11	3.549837E-12	4.047755E-12	2.685790E-11	2.242480E-11	1.047829E-10
1.404753E+4	2.091480E-11	3.640572E-12	4.742264E-12	2.293728E-11	2.403113E-11	1.018374E-10
1.404873E+4	1.640105E-11	3.614808E-12	4.215222E-12	2.581333E-11	2.752664E-11	1.011059E-10
1.404993E+4	1.985344E-11	3.232267E-12	5.051433E-12	2.349681E-11	2.208875E-11	1.040755E-10
1.405113E+4	1.944345E-11	3.572801E-12	4.187217E-12	2.232454E-11	2.415211E-11	1.076612E-10
1.405233E+4	1.614790E-11	3.540316E-12	3.255231E-12	2.063420E-11	2.694023E-11	1.046149E-10
1.405353E+4	1.685417E-11	3.259712E-12	3.864607E-12	1.999738E-11	2.453689E-11	1.016834E-10
1.405473E+4	1.673767E-11	2.611690E-12	3.856765E-12	2.080447E-11	2.515187E-11	1.007772E-10
1.405593E+4	1.564942E-11	3.175699E-12	3.142093E-12	1.978958E-11	2.448873E-11	9.840297E-11
1.405713E+4	1.604652E-11	4.001828E-12	3.276514E-12	2.132031E-11	2.224053E-11	9.800754E-11
1.405833E+4	1.601964E-11	2.807161E-12	2.277878E-12	1.939529E-11	2.455537E-11	1.048048E-10
1.405953E+4	1.334298E-11	3.813079E-12	3.401974E-12	1.962996E-11	2.467971E-11	1.037933E-10
1.406073E+4	1.769598E-11	3.561039E-12	3.935178E-12	1.789369E-11	2.248977E-11	9.977742E-11
1.406193E+4	1.383585E-11	2.708025E-12	3.327482E-12	1.857756E-11	2.246345E-11	1.056936E-10
1.406313E+4	1.417695E-11	2.138976E-12	2.801000E-12	1.785168E-11	2.177342E-11	9.364166E-11
1.406433E+4	1.443963E-11	2.822843E-12	2.338367E-12	1.902843E-11	2.479509E-11	1.037227E-10
1.406553E+4	1.387674E-11	3.726265E-12	2.827324E-12	1.759908E-11	1.997217E-11	9.701619E-11
1.406673E+4	1.283498E-11	2.648096E-12	2.606649E-12	1.824150E-11	2.255698E-11	1.022989E-10
1.406793E+4	1.406493E-11	2.643055E-12	1.919981E-12	1.418983E-11	2.155050E-11	9.659892E-11
1.406913E+4	1.227097E-11	3.007672E-12	2.755073E-12	1.537889E-11	1.924518E-11	9.923302E-11
1.407033E+4	1.104997E-11	3.126971E-12	2.140656E-12	1.500812E-11	2.136623E-11	1.016655E-10
1.407153E+4	1.297892E-11	2.822843E-12	1.539682E-12	1.522991E-11	2.153146E-11	9.980038E-11
1.407273E+4	1.096316E-11	2.466067E-12	1.184026E-12	1.572447E-11	1.910124E-11	9.450644E-11
1.407392E+4	1.186602E-11	2.278438E-12	2.470548E-12	1.615462E-11	2.010324E-11	1.013798E-10
1.407512E+4	1.178481E-11	2.648656E-12	1.951906E-12	1.558613E-11	1.972070E-11	9.997961E-11
1.407633E+4	1.200100E-11	2.760673E-12	1.968709E-12	1.482441E-11	2.096017E-11	9.825511E-11
1.407753E+4	1.004742E-11	3.691539E-12	2.995350E-12	1.432369E-11	1.929055E-11	9.754435E-11
1.407872E+4	9.836824E-12	3.464144E-12	1.339730E-12	1.483001E-11	1.914885E-11	9.652331E-11
1.407992E+4	1.167055E-11	2.126654E-12	2.323245E-12	1.372888E-11	1.858204E-11	9.810892E-11
1.408112E+4	1.022608E-11	2.653696E-12	2.349009E-12	1.412262E-11	2.209379E-11	9.763117E-11
1.408233E+4	1.141627E-11	2.448144E-12	2.468868E-12	1.201557E-11	1.691185E-11	9.892216E-11
1.408353E+4	8.306664E-12	3.140973E-12	2.144577E-12	1.431137E-11	1.928943E-11	9.939376E-11
1.408472E+4	1.020872E-11	3.345405E-12	1.879655E-12	1.512462E-11	1.864365E-11	9.321992E-11
1.408592E+4	1.054757E-11	2.294120E-12	1.777719E-12	1.525008E-11	1.714429E-11	9.885216E-11
1.408712E+4	1.007486E-11	1.512237E-12	2.007355E-12	1.375688E-11	1.733696E-11	9.983287E-11
1.408833E+4	7.900040E-12	1.941265E-12	1.582248E-12	1.336874E-11	2.026118E-11	9.212495E-11
1.408953E+4	8.378916E-12	3.603046E-12	1.777719E-12	1.288426E-11	1.698019E-11	9.800586E-11
1.409072E+4	7.876516E-12	2.096409E-12	1.144260E-12	1.179769E-11	1.705636E-11	9.279593E-11
1.409192E+4	8.540780E-12	2.526557E-12	1.777719E-12	1.095252E-11	1.699699E-11	9.291634E-11
1.409312E+4	8.764816E-12	2.776356E-12	1.642178E-12	1.238578E-11	1.603756E-11	9.626511E-11
1.409432E+4	8.005337E-12	3.063121E-12	1.707148E-12	1.128409E-11	1.783432E-11	9.708955E-11
1.409552E+4	7.337153E-12	2.392695E-12	1.242835E-12	1.163863E-11	1.745514E-11	9.654515E-11
1.409672E+4	8.900357E-12	2.956144E-12	1.130257E-12	1.177361E-11	1.736609E-11	9.480105E-11
1.409792E+4	9.150716E-12	3.379010E-12	1.783880E-12	1.051285E-11	1.799282E-11	9.469854E-11
1.409912E+4	8.642156E-12	2.056083E-12	1.891977E-12	1.173440E-11	1.846946E-11	9.442466E-11
1.410032E+4	8.200247E-12	1.969829E-12	1.296043E-12	1.058454E-11	1.549763E-11	9.506876E-11
1.410152E+4	7.334911E-12	3.159456E-12	2.006795E-12	1.035267E-11	1.657636E-11	9.536168E-11
1.410272E+4	8.237773E-12	2.341167E-12	1.621455E-12	1.016112E-11	1.933535E-11	9.673783E-11
1.410392E+4	7.516940E-12	3.373409E-12	2.345088E-12	1.221944E-11	1.697907E-11	9.814645E-11
1.410512E+4	6.682969E-12	2.571363E-12	1.854451E-12	1.023001E-11	1.829079E-11	9.167295E-11
1.410632E+4	6.482458E-12	3.197542E-12	6.620239E-13	9.738248E-12	1.640890E-11	9.116326E-11
1.410752E+4	7.628397E-12	3.237308E-12	2.124413E-12	9.369150E-12	1.863525E-11	9.853179E-11
1.410872E+4	6.973094E-12	3.454622E-12	1.392939E-12	8.753614E-12	1.758396E-11	1.033698E-10
1.410992E+4	5.292271E-12	2.511434E-12	1.767638E-12	9.632392E-12	1.316263E-11	9.208070E-11
1.411112E+4	6.429809E-12	3.309000E-12	5.550472E-12	9.079025E-12	1.440826E-11	9.678095E-11
1.411232E+4	6.311071E-12	3.017193E-12	7.807626E-13	8.984371E-12	1.560125E-11	9.374528E-11
1.411352E+4	5.722418E-12	2.492951E-12	1.496555E-12	8.096631E-12	1.608292E-11	9.041724E-11
1.411472E+4	6.316112E-12	2.760114E-12	1.163303E-12	9.183202E-12	1.662565E-11	9.306196E-11
1.411592E+4	5.370123E-12	2.473908E-12	1.385097E-12	1.002333E-11	1.865653E-11	9.107198E-11
1.411712E+4	6.477977E-12	2.638014E-12	5.063195E-12	1.015551E-11	1.706756E-11	9.369711E-11
1.411832E+4	5.288910E-12	3.104567E-12	1.501036E-12	8.063026E-12	1.770326E-11	9.945368E-11
1.411952E+4	5.873642E-12	3.223866E-12	6.939490E-13	8.846588E-12	1.746802E-11	9.396427E-11
1.412072E+4	4.966300E-12	2.953344E-12	6.320032E-12	8.371634E-12	1.680208E-11	9.047437E-11
1.412192E+4	5.244664E-12	2.636894E-12	4.843080E-12	8.777697E-12	1.498963E-11	9.418327E-11
1.412312E+4	5.502304E-12	2.984148E-12	2.289639E-12	9.797618E-12	1.781864E-11	8.935586E-11
1.412432E+4	6.271864E-12	2.462146E-12	1.115135E-12	8.508856E-12	1.646042E-11	9.978583E-11
1.412552E+4	5.151689E-12	2.499672E-12	1.513358E-12	8.949085E-12	1.604708E-11	9.767542E-11
1.412672E+4	4.969660E-12	2.086328E-12	1.653380E-12	9.614470E-12	1.447099E-11	9.614582E-11
1.412792E+4	5.180813E-12	3.317401E-12	1.665702E-12	7.846832E-12	1.502772E-11	8.986050E-11
1.412912E+4	5.101841E-12	3.216025E-12	4.063438E-12	9.258813E-12	1.755092E-11	1.017831E-10
1.413032E+4	4.013030E-12	2.179862E-12	1.205309E-12	9.582544E-12	1.710004E-11	9.029794E-11
1.413152E+4	5.371243E-12	3.063121E-12	1.254597E-12	9.184882E-12	1.367567E-11	9.406509E-11
1.413272E+4	5.410449E-12	2.072325E-12	1.669062E-12	8.521738E-12	1.639601E-11	9.198548E-11
1.413392E+4	3.778353E-12	3.079923E-12	5.064875E-12	9.725366E-12	1.512517E-11	8.694805E-11
1.413512E+4	4.927653E-12	3.130331E-12	1.861732E-12	8.077587E-12	1.699979E-11	9.398779E-11
1.413632E+4	5.136567E-12	2.776356E-12	1.779399E-12	9.154637E-12	1.464350E-11	9.318463E-11
1.413752E+4	4.094803E-12	2.034799E-12	1.308365E-12	6.960213E-12	1.512685E-11	9.811565E-11
1.413872E+4	5.325316E-12	1.941265E-12	5.400368E-12	8.603510E-12	1.629632E-11	9.419503E-11
1.413992E+4	4.111605E-12	2.699064E-12	1.130257E-12	7.860274E-12	1.662677E-11	9.793586E-11
1.414112E+4	4.556875E-12	3.815879E-12	8.126875E-13	7.914043E-12	1.564438E-11	9.513261E-11
1.414232E+4	5.965497E-12	3.259712E-12	1.162182E-12	6.748499E-12	1.390474E-11	8.848157E-11
1.414352E+4	3.209304E-12	3.119690E-12	5.365642E-13	7.123758E-12	1.407221E-11	8.976080E-11
1.414472E+4	4.511508E-12	2.493511E-12	1.089371E-12	8.320106E-12	1.382689E-11	9.750011E-11
1.414592E+4	5.027909E-12	2.321564E-12	1.395179E-12	7.887159E-12	1.247036E-11	9.834585E-11
1.414712E+4	3.718424E-12	3.423257E-12	5.768905E-13	6.428689E-12	1.762765E-11	8.948189E-11
1.414832E+4	3.766591E-12	1.848850E-12	1.551443E-12	7.029103E-12	1.485465E-11	1.012477E-10
1.414952E+4	4.134569E-12	1.941825E-12	4.992064E-12	7.455331E-12	1.450404E-11	8.844965E-11
1.415072E+4	3.523513E-12	2.426301E-12	1.195228E-12	7.244737E-12	1.375744E-11	8.923432E-11
1.415192E+4	4.114966E-12	2.301961E-12	1.366615E-12	7.417804E-12	1.476112E-11	9.109830E-11
1.415312E+4	5.892125E-12	2.405017E-12	4.360285E-12	6.709294E-12	1.423687E-11	9.112910E-11
0.000000E+0	0.000000E+0	0.000000E+0	0.000000E+0	0.000000E+0	0.000000E+0	0.000000E+0
0.000000E+0	0.000000E+0	0.000000E+0	0.000000E+0	0.000000E+0	0.000000E+0	0.000000E+0
0.000000E+0	0.000000E+0	0.000000E+0	0.000000E+0	0.000000E+0	0.000000E+0	0.000000E+0
0.000000E+0	0.000000E+0	0.000000E+0	0.000000E+0	0.000000E+0	0.000000E+0	0.000000E+0
0.000000E+0	0.000000E+0	0.000000E+0	0.000000E+0	0.000000E+0	0.000000E+0	0.000000E+0
0.000000E+0	0.000000E+0	0.000000E+0	0.000000E+0	0.000000E+0	0.000000E+0	0.000000E+0
0.000000E+0	0.000000E+0	0.000000E+0	0.000000E+0	0.000000E+0	0.000000E+0	0.000000E+0
0.000000E+0	0.000000E+0	0.000000E+0	0.000000E+0	0.000000E+0	0.000000E+0	0.000000E+0
0.000000E+0	0.000000E+0	0.000000E+0	0.000000E+0	0.000000E+0	0.000000E+0	0.000000E+0
0.000000E+0	0.000000E+0	0.000000E+0	0.000000E+0	0.000000E+0	0.000000E+0	0.000000E+0
0.000000E+0	0.000000E+0	0.000000E+0	0.000000E+0	0.000000E+0	0.000000E+0	0.000000E+0
0.000000E+0	0.000000E+0	0.000000E+0	0.000000E+0	0.000000E+0	0.000000E+0	0.000000E+0
0.000000E+0	0.000000E+0	0.000000E+0	0.000000E+0	0.000000E+0	0.000000E+0	0.000000E+0
0.000000E+0	0.000000E+0	0.000000E+0	0.000000E+0	0.000000E+0	0.000000E+0	0.000000E+0
0.000000E+0	0.000000E+0	0.000000E+0	0.000000E+0	0.000000E+0	0.000000E+0	0.000000E+0
0.000000E+0	0.000000E+0	0.000000E+0	0.000000E+0	0.000000E+0	0.000000E+0	0.000000E+0
0.000000E+0	0.000000E+0	0.000000E+0	0.000000E+0	0.000000E+0	0.000000E+0	0.000000E+0
0.000000E+0	0.000000E+0	0.000000E+0	0.000000E+0	0.000000E+0	0.000000E+0	0.000000E+0
0.000000E+0	0.000000E+0	0.000000E+0	0.000000E+0	0.000000E+0	0.000000E+0	0.000000E+0
0.000000E+0	0.000000E+0	0.000000E+0	0.000000E+0	0.000000E+0	0.000000E+0	0.000000E+0
0.000000E+0	0.000000E+0	0.000000E+0	0.000000E+0	0.000000E+0	0.000000E+0	0.000000E+0
0.000000E+0	0.000000E+0	0.000000E+0	0.000000E+0	0.000000E+0	0.000000E+0	0.000000E+0
0.000000E+0	0.000000E+0	0.000000E+0	0.000000E+0	0.000000E+0	0.000000E+0	0.000000E+0
0.000000E+0	0.000000E+0	0.000000E+0	0.000000E+0	0.000000E+0	0.000000E+0	0.000000E+0
0.000000E+0	0.000000E+0	0.000000E+0	0.000000E+0	0.000000E+0	0.000000E+0	0.000000E+0
0.000000E+0	0.000000E+0	0.000000E+0	0.000000E+0	0.000000E+0	0.000000E+0	0.000000E+0
0.000000E+0	0.000000E+0	0.000000E+0	0.000000E+0	0.000000E+0	0.000000E+0	0.000000E+0
0.000000E+0	0.000000E+0	0.000000E+0	0.000000E+0	0.000000E+0	0.000000E+0	0.000000E+0
0.000000E+0	0.000000E+0	0.000000E+0	0.000000E+0	0.000000E+0	0.000000E+0	0.000000E+0
0.000000E+0	0.000000E+0	0.000000E+0	0.000000E+0	0.000000E+0	0.000000E+0	0.000000E+0
0.000000E+0	0.000000E+0	0.000000E+0	0.000000E+0	0.000000E+0	0.000000E+0	0.000000E+0
0.000000E+0	0.000000E+0	0.000000E+0	0.000000E+0	0.000000E+0	0.000000E+0	0.000000E+0
0.000000E+0	0.000000E+0	0.000000E+0	0.000000E+0	0.000000E+0	0.000000E+0	0.000000E+0
0.000000E+0	0.000000E+0	0.000000E+0	0.000000E+0	0.000000E+0	0.000000E+0	0.000000E+0
0.000000E+0	0.000000E+0	0.000000E+0	0.000000E+0	0.000000E+0	0.000000E+0	0.000000E+0
0.000000E+0	0.000000E+0	0.000000E+0	0.000000E+0	0.000000E+0	0.000000E+0	0.000000E+0
0.000000E+0	0.000000E+0	0.000000E+0	0.000000E+0	0.000000E+0	0.000000E+0	0.000000E+0
0.000000E+0	0.000000E+0	0.000000E+0	0.000000E+0	0.000000E+0	0.000000E+0	0.000000E+0
0.000000E+0	0.000000E+0	0.000000E+0	0.000000E+0	0.000000E+0	0.000000E+0	0.000000E+0
0.000000E+0	0.000000E+0	0.000000E+0	0.000000E+0	0.000000E+0	0.000000E+0	0.000000E+0
0.000000E+0	0.000000E+0	0.000000E+0	0.000000E+0	0.000000E+0	0.000000E+0	0.000000E+0
0.000000E+0	0.000000E+0	0.000000E+0	0.000000E+0	0.000000E+0	0.000000E+0	0.000000E+0
0.000000E+0	0.000000E+0	0.000000E+0	0.000000E+0	0.000000E+0	0.000000E+0	0.000000E+0
0.000000E+0	0.000000E+0	0.000000E+0	0.000000E+0	0.000000E+0	0.000000E+0	0.000000E+0
0.000000E+0	0.000000E+0	0.000000E+0	0.000000E+0	0.000000E+0	0.000000E+0	0.000000E+0
0.000000E+0	0.000000E+0	0.000000E+0	0.000000E+0	0.000000E+0	0.000000E+0	0.000000E+0
0.000000E+0	0.000000E+0	0.000000E+0	0.000000E+0	0.000000E+0	0.000000E+0	0.000000E+0
0.000000E+0	0.000000E+0	0.000000E+0	0.000000E+0	0.000000E+0	0.000000E+0	0.000000E+0
0.000000E+0	0.000000E+0	0.000000E+0	0.000000E+0	0.000000E+0	0.000000E+0	0.000000E+0
0.000000E+0	0.000000E+0	0.000000E+0	0.000000E+0	0.000000E+0	0.000000E+0	0.000000E+0
0.000000E+0	0.000000E+0	0.000000E+0	0.000000E+0	0.000000E+0	0.000000E+0	0.000000E+0
0.000000E+0	0.000000E+0	0.000000E+0	0.000000E+0	0.000000E+0	0.000000E+0	0.000000E+0
0.000000E+0	0.000000E+0	0.000000E+0	0.000000E+0	0.000000E+0	0.000000E+0	0.000000E+0
0.000000E+0	0.000000E+0	0.000000E+0	0.000000E+0	0.000000E+0	0.000000E+0	0.000000E+0
0.000000E+0	0.000000E+0	0.000000E+0	0.000000E+0	0.000000E+0	0.000000E+0	0.000000E+0
0.000000E+0	0.000000E+0	0.000000E+0	0.000000E+0	0.000000E+0	0.000000E+0	0.000000E+0
0.000000E+0	0.000000E+0	0.000000E+0	0.000000E+0	0.000000E+0	0.000000E+0	0.000000E+0
0.000000E+0	0.000000E+0	0.000000E+0	0.000000E+0	0.000000E+0	0.000000E+0	0.000000E+0
0.000000E+0	0.000000E+0	0.000000E+0	0.000000E+0	0.000000E+0	0.000000E+0	0.000000E+0
0.000000E+0	0.000000E+0	0.000000E+0	0.000000E+0	0.000000E+0	0.000000E+0	0.000000E+0
0.000000E+0	0.000000E+0	0.000000E+0	0.000000E+0	0.000000E+0	0.000000E+0	0.000000E+0
0.000000E+0	0.000000E+0	0.000000E+0	0.000000E+0	0.000000E+0	0.000000E+0	0.000000E+0
0.000000E+0	0.000000E+0	0.000000E+0	0.000000E+0	0.000000E+0	0.000000E+0	0.000000E+0
0.000000E+0	0.000000E+0	0.000000E+0	0.000000E+0	0.000000E+0	0.000000E+0	0.000000E+0
0.000000E+0	0.000000E+0	0.000000E+0	0.000000E+0	0.000000E+0	0.000000E+0	0.000000E+0
0.000000E+0	0.000000E+0	0.000000E+0	0.000000E+0	0.000000E+0	0.000000E+0	0.000000E+0
0.000000E+0	0.000000E+0	0.000000E+0	0.000000E+0	0.000000E+0	0.000000E+0	0.000000E+0
0.000000E+0	0.000000E+0	0.000000E+0	0.000000E+0	0.000000E+0	0.000000E+0	0.000000E+0
0.000000E+0	0.000000E+0	0.000000E+0	0.000000E+0	0.000000E+0	0.000000E+0	0.000000E+0
0.000000E+0	0.000000E+0	0.000000E+0	0.000000E+0	0.000000E+0	0.000000E+0	0.000000E+0
0.000000E+0	0.000000E+0	0.000000E+0	0.000000E+0	0.000000E+0	0.000000E+0	0.000000E+0
0.000000E+0	0.000000E+0	0.000000E+0	0.000000E+0	0.000000E+0	0.000000E+0	0.000000E+0
0.000000E+0	0.000000E+0	0.000000E+0	0.000000E+0	0.000000E+0	0.000000E+0	0.000000E+0
0.000000E+0	0.000000E+0	0.000000E+0	0.000000E+0	0.000000E+0	0.000000E+0	0.000000E+0
0.000000E+0	0.000000E+0	0.000000E+0	0.000000E+0	0.000000E+0	0.000000E+0	0.000000E+0
0.000000E+0	0.000000E+0	0.000000E+0	0.000000E+0	0.000000E+0	0.000000E+0	0.000000E+0
0.000000E+0	0.000000E+0	0.000000E+0	0.000000E+0	0.000000E+0	0.000000E+0	0.000000E+0
0.000000E+0	0.000000E+0	0.000000E+0	0.000000E+0	0.000000E+0	0.000000E+0	0.000000E+0
0.000000E+0	0.000000E+0	0.000000E+0	0.000000E+0	0.000000E+0	0.000000E+0	0.000000E+0
0.000000E+0	0.000000E+0	0.000000E+0	0.000000E+0	0.000000E+0	0.000000E+0	0.000000E+0
0.000000E+0	0.000000E+0	0.000000E+0	0.000000E+0	0.000000E+0	0.000000E+0	0.000000E+0
0.000000E+0	0.000000E+0	0.000000E+0	0.000000E+0	0.000000E+0	0.000000E+0	0.000000E+0
0.000000E+0	0.000000E+0	0.000000E+0	0.000000E+0	0.000000E+0	0.000000E+0	0.000000E+0
0.000000E+0	0.000000E+0	0.000000E+0	0.000000E+0	0.000000E+0	0.000000E+0	0.000000E+0
0.000000E+0	0.000000E+0	0.000000E+0	0.000000E+0	0.000000E+0	0.000000E+0	0.000000E+0
0.000000E+0	0.000000E+0	0.000000E+0	0.000000E+0	0.000000E+0	0.000000E+0	0.000000E+0
0.000000E+0	0.000000E+0	0.000000E+0	0.000000E+0	0.000000E+0	0.000000E+0	0.000000E+0
0.000000E+0	0.000000E+0	0.000000E+0	0.000000E+0	0.000000E+0	0.000000E+0	0.000000E+0
0.000000E+0	0.000000E+0	0.000000E+0	0.000000E+0	0.000000E+0	0.000000E+0	0.000000E+0
0.000000E+0	0.000000E+0	0.000000E+0	0.000000E+0	0.000000E+0	0.000000E+0	0.000000E+0
0.000000E+0	0.000000E+0	0.000000E+0	0.000000E+0	0.000000E+0	0.000000E+0	0.000000E+0
0.000000E+0	0.000000E+0	0.000000E+0	0.000000E+0	0.000000E+0	0.000000E+0	0.000000E+0
0.000000E+0	0.000000E+0	0.000000E+0	0.000000E+0	0.000000E+0	0.000000E+0	0.000000E+0
0.000000E+0	0.000000E+0	0.000000E+0	0.000000E+0	0.000000E+0	0.000000E+0	0.000000E+0
0.000000E+0	0.000000E+0	0.000000E+0	0.000000E+0	0.000000E+0	0.000000E+0	0.000000E+0
0.000000E+0	0.000000E+0	0.000000E+0	0.000000E+0	0.000000E+0	0.000000E+0	0.000000E+0
0.000000E+0	0.000000E+0	0.000000E+0	0.000000E+0	0.000000E+0	0.000000E+0	0.000000E+0
0.000000E+0	0.000000E+0	0.000000E+0	0.000000E+0	0.000000E+0	0.000000E+0	0.000000E+0
0.000000E+0	0.000000E+0	0.000000E+0	0.000000E+0	0.000000E+0	0.000000E+0	0.000000E+0
0.000000E+0	0.000000E+0	0.000000E+0	0.000000E+0	0.000000E+0	0.000000E+0	0.000000E+0
0.000000E+0	0.000000E+0	0.000000E+0	0.000000E+0	0.000000E+0	0.000000E+0	0.000000E+0
0.000000E+0	0.000000E+0	0.000000E+0	0.000000E+0	0.000000E+0	0.000000E+0	0.000000E+0
0.000000E+0	0.000000E+0	0.000000E+0	0.000000E+0	0.000000E+0	0.000000E+0	0.000000E+0
0.000000E+0	0.000000E+0	0.000000E+0	0.000000E+0	0.000000E+0	0.000000E+0	0.000000E+0
0.000000E+0	0.000000E+0	0.000000E+0	0.000000E+0	0.000000E+0	0.000000E+0	0.000000E+0
0.000000E+0	0.000000E+0	0.000000E+0	0.000000E+0	0.000000E+0	0.000000E+0	0.000000E+0
0.000000E+0	0.000000E+0	0.000000E+0	0.000000E+0	0.000000E+0	0.000000E+0	0.000000E+0
0.000000E+0	0.000000E+0	0.000000E+0	0.000000E+0	0.000000E+0	0.000000E+0	0.000000E+0
0.000000E+0	0.000000E+0	0.000000E+0	0.000000E+0	0.000000E+0	0.000000E+0	0.000000E+0
0.000000E+0	0.000000E+0	0.000000E+0	0.000000E+0	0.000000E+0	0.000000E+0	0.000000E+0
0.000000E+0	0.000000E+0	0.000000E+0	0.000000E+0	0.000000E+0	0.000000E+0	0.000000E+0
0.000000E+0	0.000000E+0	0.000000E+0	0.000000E+0	0.000000E+0	0.000000E+0	0.000000E+0
0.000000E+0	0.000000E+0	0.000000E+0	0.000000E+0	0.000000E+0	0.000000E+0	0.000000E+0
0.000000E+0	0.000000E+0	0.000000E+0	0.000000E+0	0.000000E+0	0.000000E+0	0.000000E+0
0.000000E+0	0.000000E+0	0.000000E+0	0.000000E+0	0.000000E+0	0.000000E+0	0.000000E+0
0.000000E+0	0.000000E+0	0.000000E+0	0.000000E+0	0.000000E+0	0.000000E+0	0.000000E+0
0.000000E+0	0.000000E+0	0.000000E+0	0.000000E+0	0.000000E+0	0.000000E+0	0.000000E+0
0.000000E+0	0.000000E+0	0.000000E+0	0.000000E+0	0.000000E+0	0.000000E+0	0.000000E+0
0.000000E+0	0.000000E+0	0.000000E+0	0.000000E+0	0.000000E+0	0.000000E+0	0.000000E+0
0.000000E+0	0.000000E+0	0.000000E+0	0.000000E+0	0.000000E+0	0.000000E+0	0.000000E+0
0.000000E+0	0.000000E+0	0.000000E+0	0.000000E+0	0.000000E+0	0.000000E+0	0.000000E+0
0.000000E+0	0.000000E+0	0.000000E+0	0.000000E+0	0.000000E+0	0.000000E+0	0.000000E+0
0.000000E+0	0.000000E+0	0.000000E+0	0.000000E+0	0.000000E+0	0.000000E+0	0.000000E+0
0.000000E+0	0.000000E+0	0.000000E+0	0.000000E+0	0.000000E+0	0.000000E+0	0.000000E+0
0.000000E+0	0.000000E+0	0.000000E+0	0.000000E+0	0.000000E+0	0.000000E+0	0.000000E+0
0.000000E+0	0.000000E+0	0.000000E+0	0.000000E+0	0.000000E+0	0.000000E+0	0.000000E+0
0.000000E+0	0.000000E+0	0.000000E+0	0.000000E+0	0.000000E+0	0.000000E+0	0.000000E+0
0.000000E+0	0.000000E+0	0.000000E+0	0.000000E+0	0.000000E+0	0.000000E+0	0.000000E+0
0.000000E+0	0.000000E+0	0.000000E+0	0.000000E+0	0.000000E+0	0.000000E+0	0.000000E+0
0.000000E+0	0.000000E+0	0.000000E+0	0.000000E+0	0.000000E+0	0.000000E+0	0.000000E+0
0.000000E+0	0.000000E+0	0.000000E+0	0.000000E+0	0.000000E+0	0.000000E+0	0.000000E+0
0.000000E+0	0.000000E+0	0.000000E+0	0.000000E+0	0.000000E+0	0.000000E+0	0.000000E+0
0.000000E+0	0.000000E+0	0.000000E+0	0.000000E+0	0.000000E+0	0.000000E+0	0.000000E+0
0.000000E+0	0.000000E+0	0.000000E+0	0.000000E+0	0.000000E+0	0.000000E+0	0.000000E+0
0.000000E+0	0.000000E+0	0.000000E+0	0.000000E+0	0.000000E+0	0.000000E+0	0.000000E+0
0.000000E+0	0.000000E+0	0.000000E+0	0.000000E+0	0.000000E+0	0.000000E+0	0.000000E+0
0.000000E+0	0.000000E+0	0.000000E+0	0.000000E+0	0.000000E+0	0.000000E+0	0.000000E+0
0.000000E+0	0.000000E+0	0.000000E+0	0.000000E+0	0.000000E+0	0.000000E+0	0.000000E+0
0.000000E+0	0.000000E+0	0.000000E+0	0.000000E+0	0.000000E+0	0.000000E+0	0.000000E+0
0.000000E+0	0.000000E+0	0.000000E+0	0.000000E+0	0.000000E+0	0.000000E+0	0.000000E+0
0.000000E+0	0.000000E+0	0.000000E+0	0.000000E+0	0.000000E+0	0.000000E+0	0.000000E+0
0.000000E+0	0.000000E+0	0.000000E+0	0.000000E+0	0.000000E+0	0.000000E+0	0.000000E+0
0.000000E+0	0.000000E+0	0.000000E+0	0.000000E+0	0.000000E+0	0.000000E+0	0.000000E+0
0.000000E+0	0.000000E+0	0.000000E+0	0.000000E+0	0.000000E+0	0.000000E+0	0.000000E+0
0.000000E+0	0.000000E+0	0.000000E+0	0.000000E+0	0.000000E+0	0.000000E+0	0.000000E+0
0.000000E+0	0.000000E+0	0.000000E+0	0.000000E+0	0.000000E+0	0.000000E+0	0.000000E+0
0.000000E+0	0.000000E+0	0.000000E+0	0.000000E+0	0.000000E+0	0.000000E+0	0.000000E+0
0.000000E+0	0.000000E+0	0.000000E+0	0.000000E+0	0.000000E+0	0.000000E+0	0.000000E+0
0.000000E+0	0.000000E+0	0.000000E+0	0.000000E+0	0.000000E+0	0.000000E+0	0.000000E+0
0.000000E+0	0.000000E+0	0.000000E+0	0.000000E+0	0.000000E+0	0.000000E+0	0.000000E+0
0.000000E+0	0.000000E+0	0.000000E+0	0.000000E+0	0.000000E+0	0.000000E+0	0.000000E+0
0.000000E+0	0.000000E+0	0.000000E+0	0.000000E+0	0.000000E+0	0.000000E+0	0.000000E+0
0.000000E+0	0.000000E+0	0.000000E+0	0.000000E+0	0.000000E+0	0.000000E+0	0.000000E+0
0.000000E+0	0.000000E+0	0.000000E+0	0.000000E+0	0.000000E+0	0.000000E+0	0.000000E+0
0.000000E+0	0.000000E+0	0.000000E+0	0.000000E+0	0.000000E+0	0.000000E+0	0.000000E+0
0.000000E+0	0.000000E+0	0.000000E+0	0.000000E+0	0.000000E+0	0.000000E+0	0.000000E+0
0.000000E+0	0.000000E+0	0.000000E+0	0.000000E+0	0.000000E+0	0.000000E+0	0.000000E+0
0.000000E+0	0.000000E+0	0.000000E+0	0.000000E+0	0.000000E+0	0.000000E+0	0.000000E+0
0.000000E+0	0.000000E+0	0.000000E+0	0.000000E+0	0.000000E+0	0.000000E+0	0.000000E+0
0.000000E+0	0.000000E+0	0.000000E+0	0.000000E+0	0.000000E+0	0.000000E+0	0.000000E+0
0.000000E+0	0.000000E+0	0.000000E+0	0.000000E+0	0.000000E+0	0.000000E+0	0.000000E+0
0.000000E+0	0.000000E+0	0.000000E+0	0.000000E+0	0.000000E+0	0.000000E+0	0.000000E+0
0.000000E+0	0.000000E+0	0.000000E+0	0.000000E+0	0.000000E+0	0.000000E+0	0.000000E+0
0.000000E+0	0.000000E+0	0.000000E+0	0.000000E+0	0.000000E+0	0.000000E+0	0.000000E+0
0.000000E+0	0.000000E+0	0.000000E+0	0.000000E+0	0.000000E+0	0.000000E+0	0.000000E+0
0.000000E+0	0.000000E+0	0.000000E+0	0.000000E+0	0.000000E+0	0.000000E+0	0.000000E+0
0.000000E+0	0.000000E+0	0.000000E+0	0.000000E+0	0.000000E+0	0.000000E+0	0.000000E+0
0.000000E+0	0.000000E+0	0.000000E+0	0.000000E+0	0.000000E+0	0.000000E+0	0.000000E+0
0.000000E+0	0.000000E+0	0.000000E+0	0.000000E+0	0.000000E+0	0.000000E+0	0.000000E+0
0.000000E+0	0.000000E+0	0.000000E+0	0.000000E+0	0.000000E+0	0.000000E+0	0.000000E+0
0.000000E+0	0.000000E+0	0.000000E+0	0.000000E+0	0.000000E+0	0.000000E+0	0.000000E+0
0.000000E+0	0.000000E+0	0.000000E+0	0.000000E+0	0.000000E+0	0.000000E+0	0.000000E+0
0.000000E+0	0.000000E+0	0.000000E+0	0.000000E+0	0.000000E+0	0.000000E+0	0.000000E+0
0.000000E+0	0.000000E+0	0.000000E+0	0.000000E+0	0.000000E+0	0.000000E+0	0.000000E+0
0.000000E+0	0.000000E+0	0.000000E+0	0.000000E+0	0.000000E+0	0.000000E+0	0.000000E+0
0.000000E+0	0.000000E+0	0.000000E+0	0.000000E+0	0.000000E+0	0.000000E+0	0.000000E+0
0.000000E+0	0.000000E+0	0.000000E+0	0.000000E+0	0.000000E+0	0.000000E+0	0.000000E+0
0.000000E+0	0.000000E+0	0.000000E+0	0.000000E+0	0.000000E+0	0.000000E+0	0.000000E+0
0.000000E+0	0.000000E+0	0.000000E+0	0.000000E+0	0.000000E+0	0.000000E+0	0.000000E+0
0.000000E+0	0.000000E+0	0.000000E+0	0.000000E+0	0.000000E+0	0.000000E+0	0.000000E+0
0.000000E+0	0.000000E+0	0.000000E+0	0.000000E+0	0.000000E+0	0.000000E+0	0.000000E+0
0.000000E+0	0.000000E+0	0.000000E+0	0.000000E+0	0.000000E+0	0.000000E+0	0.000000E+0
0.000000E+0	0.000000E+0	0.000000E+0	0.000000E+0	0.000000E+0	0.000000E+0	0.000000E+0
0.000000E+0	0.000000E+0	0.000000E+0	0.000000E+0	0.000000E+0	0.000000E+0	0.000000E+0
0.000000E+0	0.000000E+0	0.000000E+0	0.000000E+0	0.000000E+0	0.000000E+0	0.000000E+0
0.000000E+0	0.000000E+0	0.000000E+0	0.000000E+0	0.000000E+0	0.000000E+0	0.000000E+0
0.000000E+0	0.000000E+0	0.000000E+0	0.000000E+0	0.000000E+0	0.000000E+0	0.000000E+0
0.000000E+0	0.000000E+0	0.000000E+0	0.000000E+0	0.000000E+0	0.000000E+0	0.000000E+0
0.000000E+0	0.000000E+0	0.000000E+0	0.000000E+0	0.000000E+0	0.000000E+0	0.000000E+0
0.000000E+0	0.000000E+0	0.000000E+0	0.000000E+0	0.000000E+0	0.000000E+0	0.000000E+0
0.000000E+0	0.000000E+0	0.000000E+0	0.000000E+0	0.000000E+0	0.000000E+0	0.000000E+0
0.000000E+0	0.000000E+0	0.000000E+0	0.000000E+0	0.000000E+0	0.000000E+0	0.000000E+0
0.000000E+0	0.000000E+0	0.000000E+0	0.000000E+0	0.000000E+0	0.000000E+0	0.000000E+0
0.000000E+0	0.000000E+0	0.000000E+0	0.000000E+0	0.000000E+0	0.000000E+0	0.000000E+0
0.000000E+0	0.000000E+0	0.000000E+0	0.000000E+0	0.000000E+0	0.000000E+0	0.000000E+0
0.000000E+0	0.000000E+0	0.000000E+0	0.000000E+0	0.000000E+0	0.000000E+0	0.000000E+0
0.000000E+0	0.000000E+0	0.000000E+0	0.000000E+0	0.000000E+0	0.000000E+0	0.000000E+0
0.000000E+0	0.000000E+0	0.000000E+0	0.000000E+0	0.000000E+0	0.000000E+0	0.000000E+0
0.000000E+0	0.000000E+0	0.000000E+0	0.000000E+0	0.000000E+0	0.000000E+0	0.000000E+0
0.000000E+0	0.000000E+0	0.000000E+0	0.000000E+0	0.000000E+0	0.000000E+0	0.000000E+0
