# Supplementary material for: An in vitro lung model to assess true shunt fraction by multiple inert gas elimination
Source: PLoS One. 2017 Sep 6;12(9):e0184212. doi: 10.1371/journal.pone.0184212 (PMC5587330; doi:10.1371/journal.pone.0184212)
Supplement: S1 Data — Data sets pertaining to MMIMS-MIGET derived IVLM shunt fractions with blood and saline as priming fluids. (ZIP) [file pone.0184212.s001.zip › IVLMData/Data_Blood/dataBernExpt04Set11_Dec14_2011.txt]

Bern	Wednesday, December 14, 2011
2:14 PM	Expt04	Set# 11

Sample Temperature (degC)	37.00
Samples Type:	all 3

Cardiac Output (ml/min)	2500.0
Minute Ventilation (ml/min)	2500.0
Description: T10_IVLM_141211
Comment: T10_IVLM_141211 80% shunt sample 2

solubility method: default
species: pig
solubilities: 
0.007200	0.07000	0.3970	1.260	10.90	378.0
smoothing: 40.0
weights: 
10.0	2.00	70.0	70.0	50.0	50.0


valve times:
1.424725E+4	1.472822E+4

1.421204E+4	3.024475E-12	1.476952E-12	-1.427664E-12	5.697775E-12	5.291711E-12	9.703524E-12
1.421324E+4	1.881335E-12	2.400537E-12	4.215222E-12	3.091685E-13	6.336835E-12	8.669040E-12
1.421444E+4	1.576647E-12	3.157776E-12	4.273471E-12	2.519836E-12	6.742338E-12	8.757535E-12
1.421564E+4	1.951346E-12	1.756436E-12	5.164571E-12	7.247538E-13	4.594961E-12	8.062465E-12
1.421684E+4	1.979911E-12	1.750275E-12	2.293560E-12	9.073424E-14	8.479731E-13	9.523175E-12
1.421804E+4	3.306759E-12	1.242275E-12	5.613761E-12	4.080801E-12	5.282189E-12	7.734815E-12
1.421924E+4	1.821406E-12	1.148740E-12	5.724659E-12	5.864681E-12	4.269550E-12	9.131113E-12
1.422044E+4	3.509511E-12	1.474151E-12	6.061271E-12	5.486061E-12	4.451019E-12	7.861394E-12
1.422164E+4	2.113772E-12	2.522076E-12	-1.887496E-13	5.137126E-12	4.377647E-12	8.234412E-12
1.422284E+4	1.862852E-12	1.658420E-12	5.329237E-12	5.197616E-13	5.673130E-12	8.036141E-12
1.422404E+4	1.777719E-12	1.474151E-12	-3.170098E-13	4.094243E-13	6.236019E-12	7.244737E-12
1.422524E+4	2.161379E-12	1.149860E-12	-3.690980E-13	4.508148E-12	5.068235E-12	8.593429E-12
1.422644E+4	2.131134E-12	1.843810E-12	5.211618E-12	-1.848290E-14	6.373801E-12	7.383639E-12
1.422764E+4	1.598491E-12	1.625375E-12	4.236505E-12	3.571121E-12	5.714016E-12	7.785782E-12
1.422884E+4	2.047681E-12	1.674103E-12	3.849484E-12	2.582006E-13	5.407649E-12	6.532865E-12
1.423004E+4	1.506636E-12	2.994790E-12	2.458786E-12	3.140413E-12	4.197859E-12	6.727216E-12
1.423124E+4	1.997274E-12	1.832608E-12	4.691296E-12	5.012787E-12	4.737784E-12	8.240014E-12
1.423244E+4	1.355413E-12	1.487033E-12	5.385245E-12	2.986389E-12	5.666410E-12	6.813469E-12
1.423364E+4	1.750835E-12	1.657860E-12	5.712336E-12	4.708099E-12	5.766105E-12	7.207772E-12
1.423484E+4	1.490954E-12	1.723390E-12	-1.335810E-12	5.520787E-12	5.299552E-12	7.239696E-12
1.423604E+4	1.522319E-12	1.614173E-12	3.967663E-12	3.050799E-12	4.632487E-12	6.261223E-12
1.423724E+4	2.221869E-12	1.734032E-12	-7.062709E-13	7.813227E-13	5.575675E-12	6.509902E-12
1.423844E+4	1.941825E-12	8.479731E-13	-1.982711E-13	3.158896E-13	4.324999E-12	6.098797E-12
1.423964E+4	3.359967E-12	1.652820E-12	3.097286E-13	5.914528E-13	5.433973E-12	6.604556E-12
1.424084E+4	3.610887E-12	2.376453E-12	3.098967E-12	4.941656E-12	5.895485E-12	5.918448E-12
1.424204E+4	1.172264E-12	1.810764E-12	-1.279241E-12	5.022868E-12	6.024306E-12	6.960213E-12
1.424324E+4	1.702107E-12	1.740193E-12	4.517109E-12	5.315795E-12	5.184173E-12	7.232416E-12
1.424444E+4	2.024158E-12	1.959748E-12	5.351080E-12	3.906613E-12	5.790189E-12	5.115843E-12
1.424564E+4	2.718667E-12	2.308682E-12	4.669453E-12	3.454062E-12	5.056474E-12	6.770903E-12
1.424684E+4	1.394059E-12	1.544722E-12	4.083601E-12	5.489421E-12	5.872522E-12	5.965497E-12
1.424804E+4	1.167223E-12	8.048464E-13	-2.240352E-14	4.047195E-12	4.875565E-12	5.640086E-12
1.424924E+4	1.917181E-12	1.055206E-12	5.067116E-12	1.034482E-12	4.425255E-12	6.099917E-12
1.425044E+4	1.783320E-12	9.779135E-13	4.581519E-12	3.389092E-12	7.021262E-12	6.219216E-12
1.425164E+4	1.523999E-12	2.812201E-12	4.433656E-12	4.565277E-12	4.714260E-12	6.251701E-12
1.425284E+4	1.180105E-12	1.092171E-12	3.269793E-12	4.387169E-12	4.532232E-12	6.229298E-12
1.425404E+4	8.530139E-13	1.081530E-12	4.126168E-12	2.558482E-12	4.602242E-12	6.108319E-12
1.425524E+4	1.158262E-12	3.284356E-12	4.596081E-12	2.100330E-13	4.462780E-12	6.368200E-12
1.425644E+4	1.903179E-12	1.009951E-11	1.119056E-12	2.784197E-12	4.370926E-12	6.692490E-12
1.425764E+4	2.774675E-12	3.069730E-11	6.758581E-12	1.646322E-11	1.471855E-11	1.478576E-11
1.425884E+4	4.444858E-12	6.089108E-11	2.447248E-11	5.405801E-11	4.900489E-11	3.175139E-11
1.426004E+4	7.309708E-12	1.046379E-10	5.031494E-11	1.212960E-10	1.002597E-10	6.346804E-11
1.426124E+4	1.079961E-11	1.435987E-10	9.677872E-11	2.394701E-10	1.963595E-10	1.092737E-10
1.426244E+4	1.447547E-11	1.794550E-10	1.475692E-10	3.863542E-10	3.041933E-10	1.528654E-10
1.426364E+4	1.871814E-11	2.306997E-10	2.216654E-10	4.982822E-10	4.192964E-10	2.159996E-10
1.426484E+4	2.355002E-11	2.546008E-10	3.027494E-10	6.580154E-10	5.345731E-10	2.749516E-10
1.426604E+4	2.836005E-11	2.811395E-10	3.466345E-10	8.316001E-10	6.420696E-10	3.202835E-10
1.426724E+4	3.044526E-11	3.118110E-10	4.257055E-10	9.634039E-10	8.036561E-10	3.763035E-10
1.426844E+4	3.625169E-11	3.155569E-10	4.697608E-10	1.109214E-9	9.207128E-10	4.375726E-10
1.426964E+4	4.133113E-11	3.419001E-10	5.226360E-10	1.289005E-9	1.032499E-9	4.683768E-10
1.427084E+4	4.449114E-11	3.398261E-10	5.761109E-10	1.383761E-9	1.206982E-9	4.911904E-10
1.427204E+4	4.881558E-11	3.362342E-10	5.992218E-10	1.540829E-9	1.326301E-9	5.518199E-10
1.427324E+4	5.346879E-11	3.598251E-10	6.596531E-10	1.675451E-9	1.448955E-9	5.697953E-10
1.427444E+4	5.793998E-11	3.528672E-10	7.072689E-10	1.782417E-9	1.644562E-9	6.030030E-10
1.427564E+4	5.301960E-11	3.440587E-10	7.187211E-10	1.960494E-9	1.720218E-9	6.511857E-10
1.427684E+4	6.202246E-11	3.660561E-10	7.596933E-10	2.006703E-9	1.867834E-9	6.820152E-10
1.427804E+4	7.104267E-11	3.750881E-10	7.796866E-10	2.132247E-9	1.974294E-9	7.123836E-10
1.427924E+4	7.136360E-11	3.710073E-10	8.190457E-10	2.253967E-9	2.078687E-9	7.428782E-10
1.428044E+4	7.493472E-11	3.750393E-10	8.433210E-10	2.348288E-9	2.191829E-9	7.825156E-10
1.428164E+4	7.183352E-11	3.687524E-10	8.708679E-10	2.363147E-9	2.377675E-9	7.860094E-10
1.428284E+4	8.120435E-11	3.598733E-10	9.093543E-10	2.499191E-9	2.447268E-9	8.316152E-10
1.428404E+4	8.237044E-11	3.796657E-10	9.223606E-10	2.572964E-9	2.542394E-9	8.453592E-10
1.428524E+4	8.845300E-11	3.986476E-10	9.611938E-10	2.571789E-9	2.689618E-9	8.852711E-10
1.428644E+4	8.406583E-11	3.836838E-10	9.655977E-10	2.737620E-9	2.766729E-9	9.081002E-10
1.428764E+4	8.860591E-11	3.801580E-10	9.556131E-10	2.752599E-9	2.847206E-9	9.364821E-10
1.428884E+4	9.536730E-11	3.808094E-10	9.853257E-10	2.821003E-9	2.956195E-9	9.435089E-10
1.429004E+4	8.905342E-11	3.713254E-10	9.877387E-10	2.874910E-9	3.030576E-9	9.855458E-10
1.429124E+4	9.824502E-11	3.945573E-10	1.015672E-9	2.932422E-9	3.117370E-9	9.939404E-10
1.429244E+4	9.698202E-11	3.721622E-10	1.009876E-9	2.914336E-9	3.268106E-9	9.830836E-10
1.429364E+4	1.128264E-10	3.772315E-10	1.039607E-9	3.055627E-9	3.308703E-9	1.040210E-9
1.429484E+4	1.149009E-10	3.835006E-10	1.007796E-9	3.096634E-9	3.342292E-9	1.062191E-9
1.429604E+4	1.065987E-10	3.909324E-10	1.071858E-9	3.133746E-9	3.489021E-9	1.081138E-9
1.429724E+4	1.105070E-10	3.969993E-10	1.064029E-9	3.215652E-9	3.502777E-9	1.070701E-9
1.429844E+4	1.125401E-10	3.907050E-10	1.064883E-9	3.186402E-9	3.602793E-9	1.111602E-9
1.429964E+4	1.151003E-10	3.969959E-10	1.100392E-9	3.169754E-9	3.657738E-9	1.113875E-9
1.430084E+4	1.144344E-10	3.996110E-10	1.075945E-9	3.300205E-9	3.648311E-9	1.141534E-9
1.430204E+4	1.147788E-10	3.956013E-10	1.115119E-9	3.296319E-9	3.753347E-9	1.170029E-9
1.430324E+4	1.194287E-10	4.050763E-10	1.106460E-9	3.318040E-9	3.913452E-9	1.142926E-9
1.430444E+4	1.210171E-10	3.987484E-10	1.127232E-9	3.356715E-9	3.863136E-9	1.193439E-9
1.430564E+4	1.263469E-10	3.904378E-10	1.138717E-9	3.336258E-9	3.957334E-9	1.211156E-9
1.430684E+4	1.398086E-10	4.001974E-10	1.125401E-9	3.430740E-9	4.001797E-9	1.225564E-9
1.430804E+4	1.309670E-10	4.025979E-10	1.146461E-9	3.440864E-9	3.999757E-9	1.209007E-9
1.430924E+4	1.396344E-10	4.056728E-10	1.150204E-9	3.416518E-9	4.106647E-9	1.235966E-9
1.431044E+4	1.290174E-10	4.140008E-10	1.178016E-9	3.545102E-9	4.260328E-9	1.231529E-9
1.431164E+4	1.429171E-10	3.838383E-10	1.125562E-9	3.567919E-9	4.232336E-9	1.276305E-9
1.431284E+4	1.341780E-10	3.969315E-10	1.174850E-9	3.547308E-9	4.339300E-9	1.293302E-9
1.431404E+4	1.433131E-10	4.205717E-10	1.145388E-9	3.550710E-9	4.279137E-9	1.297603E-9
1.431524E+4	1.364492E-10	3.789426E-10	1.190463E-9	3.576693E-9	4.429847E-9	1.302090E-9
1.431644E+4	1.501198E-10	4.240633E-10	1.169254E-9	3.604731E-9	4.425453E-9	1.320504E-9
1.431764E+4	1.466657E-10	4.080280E-10	1.170392E-9	3.576722E-9	4.515416E-9	1.343687E-9
1.431884E+4	1.385327E-10	4.220817E-10	1.172082E-9	3.692188E-9	4.517261E-9	1.354123E-9
1.432004E+4	1.387965E-10	4.246037E-10	1.172014E-9	3.648132E-9	4.533787E-9	1.352354E-9
1.432124E+4	1.469133E-10	4.146695E-10	1.229080E-9	3.650144E-9	4.618321E-9	1.324452E-9
1.432244E+4	1.405076E-10	4.164702E-10	1.218653E-9	3.762032E-9	4.617311E-9	1.352336E-9
1.432364E+4	1.501304E-10	4.210153E-10	1.210765E-9	3.690465E-9	4.721840E-9	1.403297E-9
1.432484E+4	1.505404E-10	4.309877E-10	1.202603E-9	3.759340E-9	4.751216E-9	1.379065E-9
1.432604E+4	1.468987E-10	4.160378E-10	1.199536E-9	3.741114E-9	4.719968E-9	1.406691E-9
1.432724E+4	1.544414E-10	4.192303E-10	1.225417E-9	3.731246E-9	4.784222E-9	1.384895E-9
1.432844E+4	1.539077E-10	4.030303E-10	1.210106E-9	3.824027E-9	4.805701E-9	1.367323E-9
1.432964E+4	1.595528E-10	4.041981E-10	1.243978E-9	3.773079E-9	4.836988E-9	1.425697E-9
1.433084E+4	1.536338E-10	4.133846E-10	1.201113E-9	3.796935E-9	4.890714E-9	1.436969E-9
1.433204E+4	1.567832E-10	4.226950E-10	1.244053E-9	3.840144E-9	4.900099E-9	1.468382E-9
1.433324E+4	1.687858E-10	4.157964E-10	1.219427E-9	3.805694E-9	4.977703E-9	1.417979E-9
1.433444E+4	1.611989E-10	4.020406E-10	1.227484E-9	3.846353E-9	5.009888E-9	1.461168E-9
1.433563E+4	1.613445E-10	4.172112E-10	1.281617E-9	3.869614E-9	5.051199E-9	1.448171E-9
1.433683E+4	1.724881E-10	4.198878E-10	1.202016E-9	3.954661E-9	5.099952E-9	1.496454E-9
1.433804E+4	1.683227E-10	4.156087E-10	1.258803E-9	3.856704E-9	5.145272E-9	1.506791E-9
1.433924E+4	1.627145E-10	4.165968E-10	1.257169E-9	3.862424E-9	5.121399E-9	1.496847E-9
1.434043E+4	1.815906E-10	4.047178E-10	1.243854E-9	3.919298E-9	5.017439E-9	1.515197E-9
1.434163E+4	1.680465E-10	4.277095E-10	1.252669E-9	3.898208E-9	5.228696E-9	1.523832E-9
1.434283E+4	1.729428E-10	4.263137E-10	1.234355E-9	3.974931E-9	5.207959E-9	1.533951E-9
1.434404E+4	1.684750E-10	4.384408E-10	1.238426E-9	3.972372E-9	5.261451E-9	1.547690E-9
1.434524E+4	1.751300E-10	4.281586E-10	1.243450E-9	3.919596E-9	5.262513E-9	1.560124E-9
1.434643E+4	1.829382E-10	4.238387E-10	1.244874E-9	4.034387E-9	5.277244E-9	1.526894E-9
1.434763E+4	1.869153E-10	4.327749E-10	1.271814E-9	4.005240E-9	5.253703E-9	1.550019E-9
1.434883E+4	1.750196E-10	4.133595E-10	1.303305E-9	3.990970E-9	5.321600E-9	1.527946E-9
1.435004E+4	1.767514E-10	4.371666E-10	1.281201E-9	4.004245E-9	5.372875E-9	1.536741E-9
1.435124E+4	1.782446E-10	4.554871E-10	1.286056E-9	3.953516E-9	5.352105E-9	1.585363E-9
1.435243E+4	1.748858E-10	4.112317E-10	1.302411E-9	3.951288E-9	5.404598E-9	1.571712E-9
1.435363E+4	1.890129E-10	4.215619E-10	1.276233E-9	3.990264E-9	5.391212E-9	1.582746E-9
1.435483E+4	1.900468E-10	4.276237E-10	1.247822E-9	4.044533E-9	5.419886E-9	1.606634E-9
1.435603E+4	1.756447E-10	4.341633E-10	1.287306E-9	3.979763E-9	5.504640E-9	1.582835E-9
1.435723E+4	1.952724E-10	4.203936E-10	1.276982E-9	4.034835E-9	5.495705E-9	1.621049E-9
1.435843E+4	1.788977E-10	4.208741E-10	1.280838E-9	4.047926E-9	5.446995E-9	1.617555E-9
1.435963E+4	1.826195E-10	4.247802E-10	1.292522E-9	4.001793E-9	5.468507E-9	1.599006E-9
1.436083E+4	1.946922E-10	4.216734E-10	1.289972E-9	4.083430E-9	5.427648E-9	1.589809E-9
1.436203E+4	1.957619E-10	4.332207E-10	1.285370E-9	4.021429E-9	5.439791E-9	1.612655E-9
1.436323E+4	1.871024E-10	4.341426E-10	1.296276E-9	4.012202E-9	5.562220E-9	1.653011E-9
1.436443E+4	1.904915E-10	4.206843E-10	1.284888E-9	4.087582E-9	5.482956E-9	1.627185E-9
1.436563E+4	1.949677E-10	4.286991E-10	1.306644E-9	4.055777E-9	5.488105E-9	1.607388E-9
1.436683E+4	1.905839E-10	4.384217E-10	1.300884E-9	4.069480E-9	5.587117E-9	1.636849E-9
1.436803E+4	1.945247E-10	4.285373E-10	1.254236E-9	4.096459E-9	5.623750E-9	1.659599E-9
1.436923E+4	2.018456E-10	4.440870E-10	1.281755E-9	4.106175E-9	5.612008E-9	1.645215E-9
1.437043E+4	1.841776E-10	4.108660E-10	1.308313E-9	4.122523E-9	5.653266E-9	1.625487E-9
1.437163E+4	1.935669E-10	4.212208E-10	1.300971E-9	4.114874E-9	5.632363E-9	1.656706E-9
1.437283E+4	1.938856E-10	4.172969E-10	1.276849E-9	4.100746E-9	5.717088E-9	1.685481E-9
1.437403E+4	1.982482E-10	4.333820E-10	1.267995E-9	4.074530E-9	5.728777E-9	1.665234E-9
1.437523E+4	2.132826E-10	4.187626E-10	1.312124E-9	4.182954E-9	5.656600E-9	1.672060E-9
1.437643E+4	1.983395E-10	4.205079E-10	1.294407E-9	4.114540E-9	5.770638E-9	1.652739E-9
1.437763E+4	1.968009E-10	4.259048E-10	1.345095E-9	4.097032E-9	5.722737E-9	1.683370E-9
1.437883E+4	1.977284E-10	4.234147E-10	1.296993E-9	4.206522E-9	5.743627E-9	1.684433E-9
1.438003E+4	1.995655E-10	4.440069E-10	1.284463E-9	4.070181E-9	5.779504E-9	1.693420E-9
1.438123E+4	1.870962E-10	4.318978E-10	1.312267E-9	4.064349E-9	5.764780E-9	1.634679E-9
1.438243E+4	1.979356E-10	4.247567E-10	1.283541E-9	4.117761E-9	5.654918E-9	1.683403E-9
1.438363E+4	2.074112E-10	4.236091E-10	1.334876E-9	4.108666E-9	5.819460E-9	1.693107E-9
1.438483E+4	2.026969E-10	4.479493E-10	1.325486E-9	4.100476E-9	5.678568E-9	1.677599E-9
1.438603E+4	2.106351E-10	4.139840E-10	1.322428E-9	4.204876E-9	5.742697E-9	1.695979E-9
1.438723E+4	2.100050E-10	4.335747E-10	1.322221E-9	4.219443E-9	5.810341E-9	1.721290E-9
1.438843E+4	1.949593E-10	4.304208E-10	1.332245E-9	4.211056E-9	5.813994E-9	1.718549E-9
1.438963E+4	2.165025E-10	4.349100E-10	1.307373E-9	4.233080E-9	5.739563E-9	1.745371E-9
1.439083E+4	2.129499E-10	4.380067E-10	1.306004E-9	4.139701E-9	5.865617E-9	1.712193E-9
1.439203E+4	2.139558E-10	4.328970E-10	1.302131E-9	4.196911E-9	5.849403E-9	1.740302E-9
1.439323E+4	2.153975E-10	4.321952E-10	1.321861E-9	4.179527E-9	5.852864E-9	1.721124E-9
1.439443E+4	2.178972E-10	4.266554E-10	1.321583E-9	4.147930E-9	5.847133E-9	1.687846E-9
1.439563E+4	2.047945E-10	4.132480E-10	1.319727E-9	4.174549E-9	5.885826E-9	1.725020E-9
1.439683E+4	1.980947E-10	4.296171E-10	1.318102E-9	4.205241E-9	5.800292E-9	1.705253E-9
1.439803E+4	2.023301E-10	4.362967E-10	1.309266E-9	4.127461E-9	5.918408E-9	1.724347E-9
1.439923E+4	1.956477E-10	4.067526E-10	1.301545E-9	4.206992E-9	5.921289E-9	1.729971E-9
1.440043E+4	2.129090E-10	4.273695E-10	1.321162E-9	4.235371E-9	5.900120E-9	1.746273E-9
1.440163E+4	2.092063E-10	4.192672E-10	1.329591E-9	4.115842E-9	5.897587E-9	1.783056E-9
1.440283E+4	2.077120E-10	4.118466E-10	1.333929E-9	4.213795E-9	5.873239E-9	1.734340E-9
1.440403E+4	2.220995E-10	4.132894E-10	1.331506E-9	4.209659E-9	5.887523E-9	1.766969E-9
1.440523E+4	2.024656E-10	4.319997E-10	1.335375E-9	4.101336E-9	5.922586E-9	1.805965E-9
1.440643E+4	2.138673E-10	4.346831E-10	1.331161E-9	4.240772E-9	5.801462E-9	1.738046E-9
1.440763E+4	2.133397E-10	4.303592E-10	1.297740E-9	4.233012E-9	5.852464E-9	1.792537E-9
1.440883E+4	2.161486E-10	4.445014E-10	1.343970E-9	4.161092E-9	5.919900E-9	1.767891E-9
1.441003E+4	2.110501E-10	4.309266E-10	1.312257E-9	4.220994E-9	5.947696E-9	1.754610E-9
1.441123E+4	2.031786E-10	4.328460E-10	1.316320E-9	4.250995E-9	5.924044E-9	1.771226E-9
1.441243E+4	2.118286E-10	4.169132E-10	1.347116E-9	4.162802E-9	5.941646E-9	1.818042E-9
1.441363E+4	2.159464E-10	4.258371E-10	1.326644E-9	4.215465E-9	5.908147E-9	1.786598E-9
1.441483E+4	2.228422E-10	4.388877E-10	1.333215E-9	4.248000E-9	5.898644E-9	1.793078E-9
1.441603E+4	2.060171E-10	4.438590E-10	1.322895E-9	4.182408E-9	5.969753E-9	1.825502E-9
1.441723E+4	2.145842E-10	4.144617E-10	1.347144E-9	4.239302E-9	5.926965E-9	1.765924E-9
1.441843E+4	2.157111E-10	4.290677E-10	1.303422E-9	4.235674E-9	5.947276E-9	1.751224E-9
1.441963E+4	2.194817E-10	4.171742E-10	1.362402E-9	4.170686E-9	5.953709E-9	1.769949E-9
1.442083E+4	2.200423E-10	4.111477E-10	1.340194E-9	4.253033E-9	5.984271E-9	1.807936E-9
1.442203E+4	2.145977E-10	4.255318E-10	1.270055E-9	4.188239E-9	5.968135E-9	1.779116E-9
1.442323E+4	2.226809E-10	4.260790E-10	1.331183E-9	4.124344E-9	5.937063E-9	1.825975E-9
1.442443E+4	2.152412E-10	4.167905E-10	1.309603E-9	4.242758E-9	5.902464E-9	1.760230E-9
1.442563E+4	2.001032E-10	4.133404E-10	1.304431E-9	4.190749E-9	5.979891E-9	1.801206E-9
1.442683E+4	1.994103E-10	4.028158E-10	1.310586E-9	4.199987E-9	5.960947E-9	1.798374E-9
1.442803E+4	2.238834E-10	4.208960E-10	1.311245E-9	4.235526E-9	5.990713E-9	1.751440E-9
1.442923E+4	2.095614E-10	4.188858E-10	1.308751E-9	4.214314E-9	5.939909E-9	1.777642E-9
1.443043E+4	2.145943E-10	4.341516E-10	1.327725E-9	4.174420E-9	5.996875E-9	1.803276E-9
1.443163E+4	2.145983E-10	4.300921E-10	1.338827E-9	4.245616E-9	6.033257E-9	1.772423E-9
1.443283E+4	2.040445E-10	4.172117E-10	1.325483E-9	4.201944E-9	6.033456E-9	1.808717E-9
1.443403E+4	2.101030E-10	4.296345E-10	1.358808E-9	4.168389E-9	6.015145E-9	1.816381E-9
1.443523E+4	2.248871E-10	4.253559E-10	1.336059E-9	4.280511E-9	5.972444E-9	1.791282E-9
1.443643E+4	2.031853E-10	4.347027E-10	1.314964E-9	4.182758E-9	6.051166E-9	1.829664E-9
1.443763E+4	2.193607E-10	4.217137E-10	1.316023E-9	4.144220E-9	6.068621E-9	1.827225E-9
1.443883E+4	2.109666E-10	4.230086E-10	1.341080E-9	4.255843E-9	5.993340E-9	1.795498E-9
1.444003E+4	2.104318E-10	4.159230E-10	1.324001E-9	4.241674E-9	6.122205E-9	1.788906E-9
1.444123E+4	2.088294E-10	4.247331E-10	1.368058E-9	4.214747E-9	6.092236E-9	1.801327E-9
1.444243E+4	2.143249E-10	4.341135E-10	1.297295E-9	4.254301E-9	6.034300E-9	1.844754E-9
1.444363E+4	2.163323E-10	4.308667E-10	1.335653E-9	4.215384E-9	6.023077E-9	1.826381E-9
1.444483E+4	2.104626E-10	4.204535E-10	1.340365E-9	4.157608E-9	6.023226E-9	1.830764E-9
1.444603E+4	2.138343E-10	4.409438E-10	1.312140E-9	4.244878E-9	6.063825E-9	1.806853E-9
1.444723E+4	2.140281E-10	4.434720E-10	1.320003E-9	4.200878E-9	6.133788E-9	1.822537E-9
1.444843E+4	2.208847E-10	4.206451E-10	1.337203E-9	4.181336E-9	6.029416E-9	1.805935E-9
1.444963E+4	2.116141E-10	4.183806E-10	1.332427E-9	4.265839E-9	6.012624E-9	1.814535E-9
1.445083E+4	2.110154E-10	4.402387E-10	1.319009E-9	4.182939E-9	5.989061E-9	1.805386E-9
1.445203E+4	2.121764E-10	4.292396E-10	1.341230E-9	4.214049E-9	6.069424E-9	1.810853E-9
1.445323E+4	2.187676E-10	4.314705E-10	1.337106E-9	4.194333E-9	6.098757E-9	1.824360E-9
1.445443E+4	2.353585E-10	4.186052E-10	1.333487E-9	4.176672E-9	6.066333E-9	1.832586E-9
1.445563E+4	2.091128E-10	4.250837E-10	1.345944E-9	4.156633E-9	6.121102E-9	1.827693E-9
1.445683E+4	2.152927E-10	4.424056E-10	1.336412E-9	4.241937E-9	6.107689E-9	1.834107E-9
1.445803E+4	2.263046E-10	4.219518E-10	1.282438E-9	4.199683E-9	6.088769E-9	1.816908E-9
1.445923E+4	2.163205E-10	4.101821E-10	1.309469E-9	4.114260E-9	6.125463E-9	1.833980E-9
1.446043E+4	2.080178E-10	4.191485E-10	1.357725E-9	4.235789E-9	6.083192E-9	1.848996E-9
1.446163E+4	2.195640E-10	4.362099E-10	1.330511E-9	4.179701E-9	6.105600E-9	1.830650E-9
1.446283E+4	2.103041E-10	4.266923E-10	1.333096E-9	4.209708E-9	6.103116E-9	1.825804E-9
1.446403E+4	2.128065E-10	4.301980E-10	1.322888E-9	4.217408E-9	6.169994E-9	1.854974E-9
1.446523E+4	2.293706E-10	4.265024E-10	1.317226E-9	4.209646E-9	6.144758E-9	1.868802E-9
1.446643E+4	2.211345E-10	4.183190E-10	1.313563E-9	4.285163E-9	6.084114E-9	1.817618E-9
1.446763E+4	2.116292E-10	4.318138E-10	1.327568E-9	4.269789E-9	5.990074E-9	1.849928E-9
1.446883E+4	2.135083E-10	4.296631E-10	1.323566E-9	4.189225E-9	6.134642E-9	1.848747E-9
1.447003E+4	2.205195E-10	4.221539E-10	1.335684E-9	4.248593E-9	6.119260E-9	1.847997E-9
1.447123E+4	2.223157E-10	4.163324E-10	1.343145E-9	4.254952E-9	6.070454E-9	1.878272E-9
1.447243E+4	2.197107E-10	4.263014E-10	1.334413E-9	4.274578E-9	6.209607E-9	1.880440E-9
1.447363E+4	2.212689E-10	4.248306E-10	1.310292E-9	4.289908E-9	6.059290E-9	1.822541E-9
1.447483E+4	2.175975E-10	4.157376E-10	1.320497E-9	4.242337E-9	6.087342E-9	1.838374E-9
1.447603E+4	2.224787E-10	3.999453E-10	1.365848E-9	4.191675E-9	6.137092E-9	1.875226E-9
1.447723E+4	2.168722E-10	4.304953E-10	1.311160E-9	4.294039E-9	6.151001E-9	1.830370E-9
1.447843E+4	2.108518E-10	4.196123E-10	1.345671E-9	4.325067E-9	6.069277E-9	1.827030E-9
1.447963E+4	2.157308E-10	4.106061E-10	1.339209E-9	4.201688E-9	6.218261E-9	1.881801E-9
1.448083E+4	2.223947E-10	4.233783E-10	1.334678E-9	4.289173E-9	6.156160E-9	1.860935E-9
1.448203E+4	2.083578E-10	4.162568E-10	1.328715E-9	4.280492E-9	6.136919E-9	1.831425E-9
1.448323E+4	2.053529E-10	4.210494E-10	1.373028E-9	4.286219E-9	6.171644E-9	1.864516E-9
1.448443E+4	2.229889E-10	4.255722E-10	1.353902E-9	4.309851E-9	6.146348E-9	1.853975E-9
1.448563E+4	2.185653E-10	4.064211E-10	1.339993E-9	4.278678E-9	6.151004E-9	1.850630E-9
1.448683E+4	2.145663E-10	4.289484E-10	1.357160E-9	4.314892E-9	6.138564E-9	1.887918E-9
1.448803E+4	2.140830E-10	4.146757E-10	1.308239E-9	4.288603E-9	6.125304E-9	1.854452E-9
1.448923E+4	2.086070E-10	4.147602E-10	1.319978E-9	4.271760E-9	6.088356E-9	1.927718E-9
1.449043E+4	2.221040E-10	4.400919E-10	1.334996E-9	4.269606E-9	6.191169E-9	1.856402E-9
1.449163E+4	2.219270E-10	4.228014E-10	1.362637E-9	4.305159E-9	6.169129E-9	1.902253E-9
1.449283E+4	2.048107E-10	4.238157E-10	1.318014E-9	4.247723E-9	6.229849E-9	1.873802E-9
1.449403E+4	2.117166E-10	4.160904E-10	1.369596E-9	4.295030E-9	6.198793E-9	1.904431E-9
1.449523E+4	2.151634E-10	4.449148E-10	1.353961E-9	4.295301E-9	6.204920E-9	1.915034E-9
1.449643E+4	2.164168E-10	4.322529E-10	1.352218E-9	4.289871E-9	6.244553E-9	1.899509E-9
1.449763E+4	2.022533E-10	4.046339E-10	1.366239E-9	4.344242E-9	6.220949E-9	1.885878E-9
1.449883E+4	2.176054E-10	4.057938E-10	1.328828E-9	4.280841E-9	6.296350E-9	1.879530E-9
1.450003E+4	2.214481E-10	4.158390E-10	1.342620E-9	4.282962E-9	6.245004E-9	1.915770E-9
1.450123E+4	2.171298E-10	4.274009E-10	1.358602E-9	4.293196E-9	6.278433E-9	1.933224E-9
1.450243E+4	2.186684E-10	4.289153E-10	1.339895E-9	4.369321E-9	6.220376E-9	1.891923E-9
1.450363E+4	2.206170E-10	4.176385E-10	1.352430E-9	4.307978E-9	6.321059E-9	1.908237E-9
1.450483E+4	2.154933E-10	4.515659E-10	1.374446E-9	4.218339E-9	6.250063E-9	1.957868E-9
1.450603E+4	2.239932E-10	4.148610E-10	1.362040E-9	4.378105E-9	6.175583E-9	1.922243E-9
1.450723E+4	2.114701E-10	4.382161E-10	1.384034E-9	4.314993E-9	6.173432E-9	1.892778E-9
1.450843E+4	2.152026E-10	4.023733E-10	1.373782E-9	4.395537E-9	6.241815E-9	1.936093E-9
1.450963E+4	2.155633E-10	4.330493E-10	1.341066E-9	4.413379E-9	6.262379E-9	1.898633E-9
1.451083E+4	2.271672E-10	4.332241E-10	1.323464E-9	4.326467E-9	6.284624E-9	1.940529E-9
1.451203E+4	2.311970E-10	4.234455E-10	1.341757E-9	4.411030E-9	6.243733E-9	1.912068E-9
1.451322E+4	2.132871E-10	4.278808E-10	1.344811E-9	4.397943E-9	6.308989E-9	1.914712E-9
1.451442E+4	2.223213E-10	4.243153E-10	1.370313E-9	4.381924E-9	6.355974E-9	1.945918E-9
1.451562E+4	2.272635E-10	4.281452E-10	1.404176E-9	4.386707E-9	6.436581E-9	1.928223E-9
1.451683E+4	2.133269E-10	4.331703E-10	1.316634E-9	4.368077E-9	6.333734E-9	1.921010E-9
1.451803E+4	2.212515E-10	4.414798E-10	1.369324E-9	4.400936E-9	6.342064E-9	1.986976E-9
1.451922E+4	2.367749E-10	4.287540E-10	1.362624E-9	4.329834E-9	6.390914E-9	1.932677E-9
1.452042E+4	2.337124E-10	4.317780E-10	1.319322E-9	4.450478E-9	6.333383E-9	1.947581E-9
1.452162E+4	2.240682E-10	4.448241E-10	1.357661E-9	4.341910E-9	6.321661E-9	1.957818E-9
1.452283E+4	2.165737E-10	4.401641E-10	1.371928E-9	4.441165E-9	6.394149E-9	1.912442E-9
1.452403E+4	2.216823E-10	4.297818E-10	1.373214E-9	4.402876E-9	6.357726E-9	1.982487E-9
1.452522E+4	2.147702E-10	4.493356E-10	1.380778E-9	4.345919E-9	6.408534E-9	1.969820E-9
1.452642E+4	2.221382E-10	4.444511E-10	1.387038E-9	4.413752E-9	6.325775E-9	1.922743E-9
1.452762E+4	2.332592E-10	4.453825E-10	1.341726E-9	4.486093E-9	6.375033E-9	1.941391E-9
1.452882E+4	2.313477E-10	4.342681E-10	1.389933E-9	4.399005E-9	6.378011E-9	1.955482E-9
1.453002E+4	2.215103E-10	4.295141E-10	1.388392E-9	4.439979E-9	6.361975E-9	1.964410E-9
1.453122E+4	2.325580E-10	4.412143E-10	1.347079E-9	4.432218E-9	6.421838E-9	1.984692E-9
1.453242E+4	2.164286E-10	4.389034E-10	1.381606E-9	4.396573E-9	6.430226E-9	1.985582E-9
1.453362E+4	2.223868E-10	4.478687E-10	1.380443E-9	4.413698E-9	6.357925E-9	1.952023E-9
1.453482E+4	2.266351E-10	4.357618E-10	1.347217E-9	4.450955E-9	6.463446E-9	2.000301E-9
1.453602E+4	2.296926E-10	4.382749E-10	1.404842E-9	4.433047E-9	6.378669E-9	1.974197E-9
1.453722E+4	2.316434E-10	4.493882E-10	1.358228E-9	4.364267E-9	6.512821E-9	1.976226E-9
1.453842E+4	2.283126E-10	4.316502E-10	1.336135E-9	4.435691E-9	6.409590E-9	2.002642E-9
1.453962E+4	2.283719E-10	4.467609E-10	1.411942E-9	4.401064E-9	6.551697E-9	2.008411E-9
1.454082E+4	2.323715E-10	4.507812E-10	1.368091E-9	4.500921E-9	6.458453E-9	1.955000E-9
1.454202E+4	2.384580E-10	4.313881E-10	1.383149E-9	4.434909E-9	6.392154E-9	2.008447E-9
1.454322E+4	2.234868E-10	4.407203E-10	1.363033E-9	4.430375E-9	6.457573E-9	1.973373E-9
1.454442E+4	2.254976E-10	4.443295E-10	1.382333E-9	4.507594E-9	6.458073E-9	1.972817E-9
1.454562E+4	2.275772E-10	4.433482E-10	1.403404E-9	4.451159E-9	6.468204E-9	1.991739E-9
1.454682E+4	2.313561E-10	4.561843E-10	1.407665E-9	4.389684E-9	6.554110E-9	2.002480E-9
1.454802E+4	2.311853E-10	4.378829E-10	1.335682E-9	4.452887E-9	6.405323E-9	2.014686E-9
1.454922E+4	2.226714E-10	4.499702E-10	1.365480E-9	4.457444E-9	6.501834E-9	1.985011E-9
1.455042E+4	2.377069E-10	4.534881E-10	1.430509E-9	4.475036E-9	6.490636E-9	2.015657E-9
1.455162E+4	2.418118E-10	4.457258E-10	1.405728E-9	4.425389E-9	6.496903E-9	1.988638E-9
1.455282E+4	2.396571E-10	4.564129E-10	1.396670E-9	4.449900E-9	6.500274E-9	2.026416E-9
1.455402E+4	2.331053E-10	4.742438E-10	1.393117E-9	4.460615E-9	6.522630E-9	2.031882E-9
1.455522E+4	2.324421E-10	4.403641E-10	1.394615E-9	4.492296E-9	6.538860E-9	1.979860E-9
1.455642E+4	2.195746E-10	4.602606E-10	1.400300E-9	4.486098E-9	6.489319E-9	2.031634E-9
1.455762E+4	2.279429E-10	4.355244E-10	1.395679E-9	4.456021E-9	6.600929E-9	1.990727E-9
1.455882E+4	2.304823E-10	4.606510E-10	1.402077E-9	4.406529E-9	6.602641E-9	2.018105E-9
1.456002E+4	2.369396E-10	4.480777E-10	1.370707E-9	4.529273E-9	6.546952E-9	2.034983E-9
1.456122E+4	2.282997E-10	4.716775E-10	1.387767E-9	4.375657E-9	6.642055E-9	2.029081E-9
1.456242E+4	2.416085E-10	4.437907E-10	1.362433E-9	4.505486E-9	6.597690E-9	2.024279E-9
1.456362E+4	2.370309E-10	4.497836E-10	1.345517E-9	4.409074E-9	6.543873E-9	2.018827E-9
1.456482E+4	2.288463E-10	4.736181E-10	1.398987E-9	4.569118E-9	6.524049E-9	2.009902E-9
1.456602E+4	2.315079E-10	4.419206E-10	1.412546E-9	4.522933E-9	6.642708E-9	2.000138E-9
1.456722E+4	2.370774E-10	4.574658E-10	1.383101E-9	4.505974E-9	6.606578E-9	2.018381E-9
1.456842E+4	2.468895E-10	4.454491E-10	1.409116E-9	4.565224E-9	6.615767E-9	2.031573E-9
1.456962E+4	2.359953E-10	4.492588E-10	1.395293E-9	4.519557E-9	6.525523E-9	2.012897E-9
1.457082E+4	2.272853E-10	4.509442E-10	1.395905E-9	4.481517E-9	6.589933E-9	2.059171E-9
1.457202E+4	2.439569E-10	4.342171E-10	1.391834E-9	4.450318E-9	6.534975E-9	2.060245E-9
1.457322E+4	2.434108E-10	4.663483E-10	1.410577E-9	4.518742E-9	6.474398E-9	2.040815E-9
1.457442E+4	2.275508E-10	4.636800E-10	1.404016E-9	4.549359E-9	6.557226E-9	2.032448E-9
1.457562E+4	2.391418E-10	4.537283E-10	1.428285E-9	4.488315E-9	6.621222E-9	2.057895E-9
1.457682E+4	2.425410E-10	4.563518E-10	1.374941E-9	4.534441E-9	6.603598E-9	2.016710E-9
1.457802E+4	2.289275E-10	4.731948E-10	1.394910E-9	4.526968E-9	6.579673E-9	2.051186E-9
1.457922E+4	2.429645E-10	4.613993E-10	1.399772E-9	4.534396E-9	6.650533E-9	2.056381E-9
1.458042E+4	2.368533E-10	4.454850E-10	1.384276E-9	4.508591E-9	6.536931E-9	2.042491E-9
1.458162E+4	2.431711E-10	4.681674E-10	1.387314E-9	4.478760E-9	6.626162E-9	2.021506E-9
1.458282E+4	2.606504E-10	4.495737E-10	1.413928E-9	4.434497E-9	6.677144E-9	2.062671E-9
1.458402E+4	2.399058E-10	4.375340E-10	1.363645E-9	4.584961E-9	6.634451E-9	2.058365E-9
1.458522E+4	2.451029E-10	4.631429E-10	1.416914E-9	4.494398E-9	6.560801E-9	2.002710E-9
1.458642E+4	2.295111E-10	4.673884E-10	1.431617E-9	4.524519E-9	6.661167E-9	2.075057E-9
1.458762E+4	2.480220E-10	4.477237E-10	1.371926E-9	4.533284E-9	6.598253E-9	2.045766E-9
1.458882E+4	2.327120E-10	4.500082E-10	1.379889E-9	4.527764E-9	6.660572E-9	2.084251E-9
1.459002E+4	2.399652E-10	4.657624E-10	1.389560E-9	4.492621E-9	6.540513E-9	2.062900E-9
1.459122E+4	2.203487E-10	4.704458E-10	1.406829E-9	4.475736E-9	6.577833E-9	2.037075E-9
1.459242E+4	2.343397E-10	4.567153E-10	1.374933E-9	4.455465E-9	6.649509E-9	2.036080E-9
1.459362E+4	2.291264E-10	4.608392E-10	1.423151E-9	4.524005E-9	6.642416E-9	2.075268E-9
1.459482E+4	2.349473E-10	4.624898E-10	1.398478E-9	4.528147E-9	6.655569E-9	2.040746E-9
1.459602E+4	2.412399E-10	4.609154E-10	1.403514E-9	4.523209E-9	6.750912E-9	2.120992E-9
1.459722E+4	2.401103E-10	4.419542E-10	1.450706E-9	4.518744E-9	6.678065E-9	2.087867E-9
1.459842E+4	2.502092E-10	4.658727E-10	1.414750E-9	4.509061E-9	6.644274E-9	2.049914E-9
1.459962E+4	2.377613E-10	4.519736E-10	1.388492E-9	4.447228E-9	6.726649E-9	2.040936E-9
1.460082E+4	2.387117E-10	4.522251E-10	1.428966E-9	4.534050E-9	6.703485E-9	2.051434E-9
1.460202E+4	2.615801E-10	4.505722E-10	1.389523E-9	4.526973E-9	6.627129E-9	2.031756E-9
1.460322E+4	2.319363E-10	4.703478E-10	1.410378E-9	4.491328E-9	6.645304E-9	2.054092E-9
1.460442E+4	2.352134E-10	4.540100E-10	1.462773E-9	4.547261E-9	6.688978E-9	2.039172E-9
1.460562E+4	2.449332E-10	4.725423E-10	1.441961E-9	4.550129E-9	6.606932E-9	2.085595E-9
1.460682E+4	2.337012E-10	4.655137E-10	1.448451E-9	4.550033E-9	6.776816E-9	2.099747E-9
1.460802E+4	2.406446E-10	4.485184E-10	1.404604E-9	4.617001E-9	6.647580E-9	2.068079E-9
1.460922E+4	2.390058E-10	4.709964E-10	1.372922E-9	4.463407E-9	6.663811E-9	2.106897E-9
1.461042E+4	2.496771E-10	4.639605E-10	1.429153E-9	4.510615E-9	6.670351E-9	2.084190E-9
1.461162E+4	2.463043E-10	4.531246E-10	1.397994E-9	4.544019E-9	6.599381E-9	2.047901E-9
1.461282E+4	2.408109E-10	4.475758E-10	1.411293E-9	4.544725E-9	6.676741E-9	2.086167E-9
1.461402E+4	2.426178E-10	4.602976E-10	1.406863E-9	4.509487E-9	6.776066E-9	2.051211E-9
1.461522E+4	2.385711E-10	4.512242E-10	1.406160E-9	4.477962E-9	6.661428E-9	2.042558E-9
1.461642E+4	2.454686E-10	4.571959E-10	1.375957E-9	4.549633E-9	6.653155E-9	2.075043E-9
1.461762E+4	2.438707E-10	4.554035E-10	1.406972E-9	4.474690E-9	6.649232E-9	2.100558E-9
1.461882E+4	2.287965E-10	4.495232E-10	1.398379E-9	4.531957E-9	6.668607E-9	2.060327E-9
1.462002E+4	2.541752E-10	4.758451E-10	1.435152E-9	4.514720E-9	6.698288E-9	2.034267E-9
1.462122E+4	2.374969E-10	4.553151E-10	1.429826E-9	4.535451E-9	6.720669E-9	2.110106E-9
1.462242E+4	2.431364E-10	4.538107E-10	1.387394E-9	4.517125E-9	6.653946E-9	2.063113E-9
1.462362E+4	2.445859E-10	4.659422E-10	1.433342E-9	4.501102E-9	6.722490E-9	2.112883E-9
1.462482E+4	2.372756E-10	4.482048E-10	1.418429E-9	4.561181E-9	6.703694E-9	2.116372E-9
1.462602E+4	2.457134E-10	4.571780E-10	1.414639E-9	4.577783E-9	6.646944E-9	2.092631E-9
1.462722E+4	2.301452E-10	4.496728E-10	1.391405E-9	4.521500E-9	6.691300E-9	2.120733E-9
1.462842E+4	2.328588E-10	4.591108E-10	1.416881E-9	4.519084E-9	6.602442E-9	2.086810E-9
1.462962E+4	2.382877E-10	4.698252E-10	1.401945E-9	4.520908E-9	6.685399E-9	2.085597E-9
1.463082E+4	2.507883E-10	4.622153E-10	1.415250E-9	4.529916E-9	6.753214E-9	2.090816E-9
1.463202E+4	2.468615E-10	4.495596E-10	1.410199E-9	4.507451E-9	6.767974E-9	2.119920E-9
1.463322E+4	2.489400E-10	4.604886E-10	1.376525E-9	4.603537E-9	6.787209E-9	2.106722E-9
1.463442E+4	2.456904E-10	4.565753E-10	1.370011E-9	4.454904E-9	6.750458E-9	2.101974E-9
1.463562E+4	2.556813E-10	4.563843E-10	1.436971E-9	4.551107E-9	6.747085E-9	2.070937E-9
1.463682E+4	2.411722E-10	4.380789E-10	1.394194E-9	4.509880E-9	6.613515E-9	2.077638E-9
1.463802E+4	2.314580E-10	4.498374E-10	1.399802E-9	4.516431E-9	6.679082E-9	2.115112E-9
1.463922E+4	2.424699E-10	4.463464E-10	1.432275E-9	4.472111E-9	6.783051E-9	2.072180E-9
1.464042E+4	2.418717E-10	4.493417E-10	1.395605E-9	4.595140E-9	6.667652E-9	2.091133E-9
1.464162E+4	2.341828E-10	4.535805E-10	1.368383E-9	4.475671E-9	6.677534E-9	2.115218E-9
1.464282E+4	2.408412E-10	4.495142E-10	1.439764E-9	4.531828E-9	6.779241E-9	2.084058E-9
1.464402E+4	2.526400E-10	4.564280E-10	1.402401E-9	4.513199E-9	6.597477E-9	2.109224E-9
1.464522E+4	2.442650E-10	4.523135E-10	1.422584E-9	4.516909E-9	6.778576E-9	2.090587E-9
1.464642E+4	2.424217E-10	4.579962E-10	1.394158E-9	4.522232E-9	6.718414E-9	2.104095E-9
1.464762E+4	2.478753E-10	4.348993E-10	1.397837E-9	4.499078E-9	6.604509E-9	2.074817E-9
1.464882E+4	2.278908E-10	4.516868E-10	1.406373E-9	4.498367E-9	6.717576E-9	2.088870E-9
1.465002E+4	2.414892E-10	4.528597E-10	1.441959E-9	4.489858E-9	6.655236E-9	2.119387E-9
1.465122E+4	2.412338E-10	4.726252E-10	1.415200E-9	4.482213E-9	6.617343E-9	2.114540E-9
1.465242E+4	2.463356E-10	4.672690E-10	1.409108E-9	4.490331E-9	6.661458E-9	2.100185E-9
1.465362E+4	2.587147E-10	4.424465E-10	1.433181E-9	4.449132E-9	6.681527E-9	2.067569E-9
1.465482E+4	2.450211E-10	4.560807E-10	1.389253E-9	4.496246E-9	6.535398E-9	2.092499E-9
1.465602E+4	2.435587E-10	4.336934E-10	1.405268E-9	4.468083E-9	6.687808E-9	2.103910E-9
1.465722E+4	2.403948E-10	4.556209E-10	1.377895E-9	4.522965E-9	6.659095E-9	2.106282E-9
1.465842E+4	2.412680E-10	4.769036E-10	1.375813E-9	4.478355E-9	6.656691E-9	2.055039E-9
1.465962E+4	2.484102E-10	4.487318E-10	1.416474E-9	4.462942E-9	6.555178E-9	2.099632E-9
1.466082E+4	2.336771E-10	4.475551E-10	1.368978E-9	4.518638E-9	6.559016E-9	2.022801E-9
1.466202E+4	2.385459E-10	4.433466E-10	1.393818E-9	4.522022E-9	6.542903E-9	2.013498E-9
1.466322E+4	2.489272E-10	4.389258E-10	1.357815E-9	4.449551E-9	6.548423E-9	2.045964E-9
1.466442E+4	2.313880E-10	4.294821E-10	1.386239E-9	4.480811E-9	6.542877E-9	2.050839E-9
1.466562E+4	2.627221E-10	4.277705E-10	1.384975E-9	4.471817E-9	6.459812E-9	1.997732E-9
1.466682E+4	2.455537E-10	4.302876E-10	1.323047E-9	4.448284E-9	6.554723E-9	2.019107E-9
1.466802E+4	2.290883E-10	4.395116E-10	1.367903E-9	4.493355E-9	6.520284E-9	2.006750E-9
1.466922E+4	2.298943E-10	4.369442E-10	1.337651E-9	4.427401E-9	6.366268E-9	1.999399E-9
1.467042E+4	2.297783E-10	4.297907E-10	1.328201E-9	4.455004E-9	6.434395E-9	1.975287E-9
1.467162E+4	2.541685E-10	4.254568E-10	1.370733E-9	4.449199E-9	6.382055E-9	1.968014E-9
1.467282E+4	2.409969E-10	4.260449E-10	1.335614E-9	4.396050E-9	6.302951E-9	2.039241E-9
1.467402E+4	2.333623E-10	4.315701E-10	1.313546E-9	4.317578E-9	6.378630E-9	1.991945E-9
1.467522E+4	2.236621E-10	4.244105E-10	1.359044E-9	4.377284E-9	6.265063E-9	1.913338E-9
1.467642E+4	2.255821E-10	4.376549E-10	1.357180E-9	4.298029E-9	6.102415E-9	1.926285E-9
1.467762E+4	2.274018E-10	4.410905E-10	1.298634E-9	4.290578E-9	6.231260E-9	1.901017E-9
1.467882E+4	2.367312E-10	4.247931E-10	1.338913E-9	4.347310E-9	6.034508E-9	1.876140E-9
1.468002E+4	2.276018E-10	4.362122E-10	1.322071E-9	4.271916E-9	6.067284E-9	1.903683E-9
1.468122E+4	2.258627E-10	4.202726E-10	1.314487E-9	4.212064E-9	6.038382E-9	1.879392E-9
1.468242E+4	2.427124E-10	4.247001E-10	1.306336E-9	4.231512E-9	6.015553E-9	1.827551E-9
1.468362E+4	2.307002E-10	4.110009E-10	1.295835E-9	4.286709E-9	5.978577E-9	1.798378E-9
1.468482E+4	2.247650E-10	4.080974E-10	1.310144E-9	4.207704E-9	5.835950E-9	1.812758E-9
1.468601E+4	2.235412E-10	3.760402E-10	1.271616E-9	4.207196E-9	5.654647E-9	1.761195E-9
1.468721E+4	2.340703E-10	3.991383E-10	1.288837E-9	4.109901E-9	5.696555E-9	1.716323E-9
1.468842E+4	2.208236E-10	3.825524E-10	1.260697E-9	4.129804E-9	5.582448E-9	1.690894E-9
1.468962E+4	2.311942E-10	3.797951E-10	1.239261E-9	4.147973E-9	5.460744E-9	1.634588E-9
1.469082E+4	2.245857E-10	3.688773E-10	1.199113E-9	4.135457E-9	5.451999E-9	1.623154E-9
1.469201E+4	2.279771E-10	3.622268E-10	1.215212E-9	4.069188E-9	5.353152E-9	1.595537E-9
1.469321E+4	2.217198E-10	3.774214E-10	1.211483E-9	4.111886E-9	5.269204E-9	1.557743E-9
1.469442E+4	2.192599E-10	3.703648E-10	1.215800E-9	3.946420E-9	5.131963E-9	1.572409E-9
1.469562E+4	2.181722E-10	3.614818E-10	1.208313E-9	3.937341E-9	5.095913E-9	1.522015E-9
1.469682E+4	2.125035E-10	3.456028E-10	1.190278E-9	3.817485E-9	4.847318E-9	1.481094E-9
1.469801E+4	2.047889E-10	3.462816E-10	1.125769E-9	3.894706E-9	4.837211E-9	1.445593E-9
1.469921E+4	2.179823E-10	3.352714E-10	1.157315E-9	3.812520E-9	4.696253E-9	1.411085E-9
1.470042E+4	2.163636E-10	3.208520E-10	1.124766E-9	3.768551E-9	4.532466E-9	1.385048E-9
1.470162E+4	2.073479E-10	3.288803E-10	1.101576E-9	3.713221E-9	4.409091E-9	1.360335E-9
1.470281E+4	2.060664E-10	3.117618E-10	1.077748E-9	3.728661E-9	4.384532E-9	1.285148E-9
1.470401E+4	2.075820E-10	2.884167E-10	1.088238E-9	3.704354E-9	4.182353E-9	1.281693E-9
1.470521E+4	2.035869E-10	3.102752E-10	1.062916E-9	3.613492E-9	4.175303E-9	1.251982E-9
1.470641E+4	2.028078E-10	2.802646E-10	1.034669E-9	3.472932E-9	4.036770E-9	1.202719E-9
1.470761E+4	2.104597E-10	2.605400E-10	1.008251E-9	3.526892E-9	3.830845E-9	1.165334E-9
1.470881E+4	2.014816E-10	2.668735E-10	1.006086E-9	3.466498E-9	3.744704E-9	1.155909E-9
1.471001E+4	2.015521E-10	2.585618E-10	1.001281E-9	3.399423E-9	3.616375E-9	1.119139E-9
1.471121E+4	1.949605E-10	2.553995E-10	9.836382E-10	3.370589E-9	3.423200E-9	1.060377E-9
1.471241E+4	1.900866E-10	2.485474E-10	9.232708E-10	3.353936E-9	3.430340E-9	1.066607E-9
1.471361E+4	1.926075E-10	2.338070E-10	9.544324E-10	3.180442E-9	3.322123E-9	1.027314E-9
1.471481E+4	1.826923E-10	2.108753E-10	8.847832E-10	3.207279E-9	3.152540E-9	9.820856E-10
1.471601E+4	1.947526E-10	2.170738E-10	9.040026E-10	3.159402E-9	3.077638E-9	9.235934E-10
1.471721E+4	1.980213E-10	2.224367E-10	8.634080E-10	3.085589E-9	2.978876E-9	9.433533E-10
1.471841E+4	1.865709E-10	2.014339E-10	8.169062E-10	2.997659E-9	2.804629E-9	8.495856E-10
1.471961E+4	1.720209E-10	1.993588E-10	7.927339E-10	2.924239E-9	2.720980E-9	8.560216E-10
1.472081E+4	1.662195E-10	1.827175E-10	8.057974E-10	2.865234E-9	2.627792E-9	8.215975E-10
1.472201E+4	1.681787E-10	1.752039E-10	7.776239E-10	2.830940E-9	2.497086E-9	7.632587E-10
1.472321E+4	1.755820E-10	1.674007E-10	7.633164E-10	2.813290E-9	2.368404E-9	7.377786E-10
1.472441E+4	1.551707E-10	1.551897E-10	7.441642E-10	2.715747E-9	2.294475E-9	7.286654E-10
1.472561E+4	1.597819E-10	1.490092E-10	7.071076E-10	2.681474E-9	2.172007E-9	6.817940E-10
1.472681E+4	1.504497E-10	1.451849E-10	6.836444E-10	2.569968E-9	2.141439E-9	6.580294E-10
1.472801E+4	1.589137E-10	1.298172E-10	6.684744E-10	2.532815E-9	1.994968E-9	6.038375E-10
1.472921E+4	1.573192E-10	1.260657E-10	6.665316E-10	2.433896E-9	1.883247E-9	6.077072E-10
1.473041E+4	1.469654E-10	1.207073E-10	6.406946E-10	2.387400E-9	1.823154E-9	5.834744E-10
1.473161E+4	1.559122E-10	1.120226E-10	6.310040E-10	2.329275E-9	1.709732E-9	5.421903E-10
1.473281E+4	1.442753E-10	1.072524E-10	6.026031E-10	2.283328E-9	1.633291E-9	5.418067E-10
1.473401E+4	1.403166E-10	1.066990E-10	5.927534E-10	2.225393E-9	1.574776E-9	5.107514E-10
1.473521E+4	1.409915E-10	1.004204E-10	5.697612E-10	2.149384E-9	1.475727E-9	4.906471E-10
1.473641E+4	1.315366E-10	9.462854E-11	5.564277E-10	2.088884E-9	1.416213E-9	4.744477E-10
1.473761E+4	1.365461E-10	8.887419E-11	5.474075E-10	2.024535E-9	1.353108E-9	4.357524E-10
1.473881E+4	1.213173E-10	8.888539E-11	5.092297E-10	1.973407E-9	1.259484E-9	4.229695E-10
1.474001E+4	1.355497E-10	7.477454E-11	5.082356E-10	1.945524E-9	1.226184E-9	4.163514E-10
1.474121E+4	1.232485E-10	7.699864E-11	4.820206E-10	1.818480E-9	1.162475E-9	3.961015E-10
1.474241E+4	1.274323E-10	7.836582E-11	4.635450E-10	1.775657E-9	1.111223E-9	3.678669E-10
1.474361E+4	1.215951E-10	7.035712E-11	4.458686E-10	1.665211E-9	1.064282E-9	3.665843E-10
1.474481E+4	1.200851E-10	6.560030E-11	4.342183E-10	1.644539E-9	9.869494E-10	3.365876E-10
1.474601E+4	1.200325E-10	6.013832E-11	4.206075E-10	1.612606E-9	9.418875E-10	3.140396E-10
1.474721E+4	1.177725E-10	5.803407E-11	3.880871E-10	1.584007E-9	9.024181E-10	3.114145E-10
1.474841E+4	1.161611E-10	5.165187E-11	3.847395E-10	1.455849E-9	8.507215E-10	3.181047E-10
1.474961E+4	1.095448E-10	4.898417E-11	3.709905E-10	1.478039E-9	8.018073E-10	3.059889E-10
1.475081E+4	1.090497E-10	4.492409E-11	3.644789E-10	1.413908E-9	7.828511E-10	3.070867E-10
1.475201E+4	9.751019E-11	4.435224E-11	3.404130E-10	1.301635E-9	7.529402E-10	3.067114E-10
1.475321E+4	9.601476E-11	4.148683E-11	3.405066E-10	1.301167E-9	6.847120E-10	3.039261E-10
1.475441E+4	9.882976E-11	4.204580E-11	3.258233E-10	1.264068E-9	6.603779E-10	2.917493E-10
1.475561E+4	9.697811E-11	3.886226E-11	2.929876E-10	1.211014E-9	6.423811E-10	2.887550E-10
1.475681E+4	9.407628E-11	3.641859E-11	3.017440E-10	1.194996E-9	6.056763E-10	2.765468E-10
1.475801E+4	9.389817E-11	3.332523E-11	2.875794E-10	1.164983E-9	5.761048E-10	2.698901E-10
1.475921E+4	9.264470E-11	3.203255E-11	2.598898E-10	1.091820E-9	5.591856E-10	2.662104E-10
1.476041E+4	8.960511E-11	2.800104E-11	2.572960E-10	1.086534E-9	5.275457E-10	2.469545E-10
1.476161E+4	8.848045E-11	2.777980E-11	2.357892E-10	1.021641E-9	4.834959E-10	2.478787E-10
1.476281E+4	8.209040E-11	2.654313E-11	2.277362E-10	9.708737E-10	4.692545E-10	2.344948E-10
1.476401E+4	8.137069E-11	2.666018E-11	2.200473E-10	9.412888E-10	4.408671E-10	2.396392E-10
1.476521E+4	8.111865E-11	2.538766E-11	2.084037E-10	8.834916E-10	4.213939E-10	2.271145E-10
1.476641E+4	7.458467E-11	2.179302E-11	1.866510E-10	8.587688E-10	3.962163E-10	2.173102E-10
1.476761E+4	7.798608E-11	2.035808E-11	1.824727E-10	8.028552E-10	3.756935E-10	2.007478E-10
1.476881E+4	7.143025E-11	1.960868E-11	1.691096E-10	8.152208E-10	3.783226E-10	2.068438E-10
1.477001E+4	7.188224E-11	1.804995E-11	1.703334E-10	7.674471E-10	3.398445E-10	2.037751E-10
1.477121E+4	7.567908E-11	1.721598E-11	1.616475E-10	7.143748E-10	3.183904E-10	1.888426E-10
1.477241E+4	6.870766E-11	1.801243E-11	1.532770E-10	6.939327E-10	3.218528E-10	1.922760E-10
1.477361E+4	6.763790E-11	1.479808E-11	1.423603E-10	6.895657E-10	2.955068E-10	1.827175E-10
1.477481E+4	7.061421E-11	1.644530E-11	1.359613E-10	6.506228E-10	2.708490E-10	1.835716E-10
1.477601E+4	6.297461E-11	1.404365E-11	1.258646E-10	6.217094E-10	2.728916E-10	1.797372E-10
1.477721E+4	6.142709E-11	1.489050E-11	1.163286E-10	5.832039E-10	2.501095E-10	1.646233E-10
1.477841E+4	6.473048E-11	1.142859E-11	1.161079E-10	5.789125E-10	2.392701E-10	1.601717E-10
1.477961E+4	6.973823E-11	1.206149E-11	1.146674E-10	5.400385E-10	2.326264E-10	1.526492E-10
1.478081E+4	5.406809E-11	1.109646E-11	1.110514E-10	5.182930E-10	2.175404E-10	1.609485E-10
1.478201E+4	5.927914E-11	1.077385E-11	1.019718E-10	5.077718E-10	1.942962E-10	1.566213E-10
1.478321E+4	5.552376E-11	1.187050E-11	9.442186E-11	4.743004E-10	1.837480E-10	1.591832E-10
1.478441E+4	5.551984E-11	1.223568E-11	9.043347E-11	4.443743E-10	1.848682E-10	1.524402E-10
1.478561E+4	5.514290E-11	1.021712E-11	8.052328E-11	4.340530E-10	1.552547E-10	1.419795E-10
1.478681E+4	5.417058E-11	1.157086E-11	8.015587E-11	4.396875E-10	1.487420E-10	1.518376E-10
1.478801E+4	4.970500E-11	8.937323E-12	7.724005E-11	3.966212E-10	1.452078E-10	1.393437E-10
1.478921E+4	5.115171E-11	8.860591E-12	7.241993E-11	3.874733E-10	1.346339E-10	1.298614E-10
1.479041E+4	4.917852E-11	9.841865E-12	7.269381E-11	3.613424E-10	1.296525E-10	1.259162E-10
1.479161E+4	4.495098E-11	7.560627E-12	6.359518E-11	3.548969E-10	1.303588E-10	1.339630E-10
1.479281E+4	4.795529E-11	7.760579E-12	6.243132E-11	3.405329E-10	1.212545E-10	1.245843E-10
1.479401E+4	4.560123E-11	8.205288E-12	5.656048E-11	3.242971E-10	1.095252E-10	1.297567E-10
1.479521E+4	4.255548E-11	8.505496E-12	5.023205E-11	3.082080E-10	1.075537E-10	1.185712E-10
1.479641E+4	3.986818E-11	6.551909E-12	5.165747E-11	2.909209E-10	1.046222E-10	1.277505E-10
1.479761E+4	4.091667E-11	8.100551E-12	4.556595E-11	2.681556E-10	9.273544E-11	1.255319E-10
1.479881E+4	3.968559E-11	7.163525E-12	4.227880E-11	2.602779E-10	8.654534E-11	1.179624E-10
1.480001E+4	3.703189E-11	6.468456E-12	4.143082E-11	2.475381E-10	9.012599E-11	1.140328E-10
1.480121E+4	4.149915E-11	7.478294E-12	4.124040E-11	2.306604E-10	8.322682E-11	1.190478E-10
1.480241E+4	3.953660E-11	6.349157E-12	3.660455E-11	2.171242E-10	8.252839E-11	1.207925E-10
1.480361E+4	3.744804E-11	4.569757E-12	3.907341E-11	2.075171E-10	8.678339E-11	1.147956E-10
1.480481E+4	3.552022E-11	5.891565E-12	3.335996E-11	1.976001E-10	7.681886E-11	1.120047E-10
1.480601E+4	3.561431E-11	6.354758E-12	3.209584E-11	1.801041E-10	7.375069E-11	1.074876E-10
1.480721E+4	3.387636E-11	5.712897E-12	2.822451E-11	1.655211E-10	6.524015E-11	1.079911E-10
1.480841E+4	3.636707E-11	6.558070E-12	2.788454E-11	1.639629E-10	6.680897E-11	1.156268E-10
1.480961E+4	3.368033E-11	5.507345E-12	2.770419E-11	1.533151E-10	6.460838E-11	1.122114E-10
1.481081E+4	2.793327E-11	6.690250E-12	2.469988E-11	1.420069E-10	5.744598E-11	1.061871E-10
1.481201E+4	3.336556E-11	6.187851E-12	2.572428E-11	1.377447E-10	5.577580E-11	1.100046E-10
1.481321E+4	3.075107E-11	4.257788E-12	2.639582E-11	1.306965E-10	5.810576E-11	1.023998E-10
1.481441E+4	2.923827E-11	5.885964E-12	2.401041E-11	1.229387E-10	6.062952E-11	9.872725E-11
1.481561E+4	2.653361E-11	4.664972E-12	1.865821E-11	1.130414E-10	5.064147E-11	1.046138E-10
1.481681E+4	2.476541E-11	3.863486E-12	1.996938E-11	1.137639E-10	5.056138E-11	9.956963E-11
1.481801E+4	2.820939E-11	4.018071E-12	1.643186E-11	1.032752E-10	5.091927E-11	1.047796E-10
1.481921E+4	2.897671E-11	5.343799E-12	1.521031E-11	9.953995E-11	4.744112E-11	1.015876E-10
1.482041E+4	2.500849E-11	3.643372E-12	1.821686E-11	1.007693E-10	4.406100E-11	9.222520E-11
1.482161E+4	2.536582E-11	5.104081E-12	1.563598E-11	9.173232E-11	4.330544E-11	1.129311E-10
1.482281E+4	2.802176E-11	4.981422E-12	1.500251E-11	7.727645E-11	4.318110E-11	1.035815E-10
1.482401E+4	2.358194E-11	3.617608E-12	1.435505E-11	8.387149E-11	4.166158E-11	1.006590E-10
1.482521E+4	2.409666E-11	3.587923E-12	1.407277E-11	8.559600E-11	3.616656E-11	9.877935E-11
1.482641E+4	2.123405E-11	3.674737E-12	1.330713E-11	7.930957E-11	4.002108E-11	1.023253E-10
1.482761E+4	2.334334E-11	4.377647E-12	1.064783E-11	7.478910E-11	3.401470E-11	9.946097E-11
1.482881E+4	2.293392E-11	3.935738E-12	1.052293E-11	7.081583E-11	3.509119E-11	9.856820E-11
1.483001E+4	2.218228E-11	3.972704E-12	1.071896E-11	6.437315E-11	2.964489E-11	9.822990E-11
1.483121E+4	2.197897E-11	3.583443E-12	1.118047E-11	6.460166E-11	3.385563E-11	9.869366E-11
1.483241E+4	2.186695E-11	2.906296E-12	9.583665E-12	5.751991E-11	3.181131E-11	9.225096E-11
1.483361E+4	1.895506E-11	3.362208E-12	8.739611E-12	5.587381E-11	3.375538E-11	8.933459E-11
1.483481E+4	2.071821E-11	3.146574E-12	9.677199E-12	5.621882E-11	3.074322E-11	9.250076E-11
1.483601E+4	2.059443E-11	3.063121E-12	8.356512E-12	4.763044E-11	2.599928E-11	9.140187E-11
1.483721E+4	1.886208E-11	4.308196E-12	6.935569E-12	5.422883E-11	2.820659E-11	9.669077E-11
1.483841E+4	1.748651E-11	4.036554E-12	6.483017E-12	4.581407E-11	2.833093E-11	8.878907E-11
1.483961E+4	1.793682E-11	3.493268E-12	6.874519E-12	4.644809E-11	2.324701E-11	8.961463E-11
1.484081E+4	1.550099E-11	3.565520E-12	8.073107E-12	4.422118E-11	2.538262E-11	9.401692E-11
1.484201E+4	1.892537E-11	3.413736E-12	6.973094E-12	4.394674E-11	2.478333E-11	9.260102E-11
1.484321E+4	1.627840E-11	3.476466E-12	7.110316E-12	3.831841E-11	2.690102E-11	9.321040E-11
1.484441E+4	1.497339E-11	4.589920E-12	4.992624E-12	3.679609E-11	2.554729E-11	8.939283E-11
1.484561E+4	1.821574E-11	3.361648E-12	5.635604E-12	3.762615E-11	2.219292E-11	9.540314E-11
1.484681E+4	1.617926E-11	2.645295E-12	5.627204E-12	3.390492E-11	2.261299E-11	8.903382E-11
1.484801E+4	1.513974E-11	2.398857E-12	5.240742E-12	3.624609E-11	2.229878E-11	8.628322E-11
1.484921E+4	1.545227E-11	3.554878E-12	4.757387E-12	3.423650E-11	2.272221E-11	8.639804E-11
1.485041E+4	1.391594E-11	2.877172E-12	4.489665E-12	2.956760E-11	2.196945E-11	8.640308E-11
1.485161E+4	1.309654E-11	3.869648E-12	4.267310E-12	2.837909E-11	2.160763E-11	9.075385E-11
1.485281E+4	1.464014E-11	3.647853E-12	4.436456E-12	3.331123E-11	2.068797E-11	9.261502E-11
1.485401E+4	1.390194E-11	2.711386E-12	3.946379E-12	2.773724E-11	2.014132E-11	9.806578E-11
1.485521E+4	1.401004E-11	3.777233E-12	5.028469E-12	2.676996E-11	2.374941E-11	8.315737E-11
1.485641E+4	1.433209E-11	2.601608E-12	3.845004E-12	2.731885E-11	2.259339E-11	8.657783E-11
1.485761E+4	1.399660E-11	2.437502E-12	3.629930E-12	2.723203E-11	2.029142E-11	8.423050E-11
1.485881E+4	1.401788E-11	2.436942E-12	3.820920E-12	2.666691E-11	2.110971E-11	8.390453E-11
1.486001E+4	1.313070E-11	2.514795E-12	4.331160E-12	2.226742E-11	1.807236E-11	9.416142E-11
1.486121E+4	9.534376E-12	3.080483E-12	2.704105E-12	2.037264E-11	1.593954E-11	8.522073E-11
1.486241E+4	1.277168E-11	3.430539E-12	2.922539E-12	1.990720E-11	1.797378E-11	8.272835E-11
1.486361E+4	1.216511E-11	2.403897E-12	3.231147E-12	2.393984E-11	1.767750E-11	8.272835E-11
1.486480E+4	1.244179E-11	2.465507E-12	3.238988E-12	2.073165E-11	1.770830E-11	8.637004E-11
1.486600E+4	1.296995E-11	2.046561E-12	3.425498E-12	1.805331E-11	1.644082E-11	8.353936E-11
1.486721E+4	1.040643E-11	2.610010E-12	3.424378E-12	2.079046E-11	1.576647E-11	8.572874E-11
1.486841E+4	1.232025E-11	2.989189E-12	2.698504E-12	1.846610E-11	1.910796E-11	8.475363E-11
1.486961E+4	1.093684E-11	2.939341E-12	1.892537E-12	1.869854E-11	1.739465E-11	8.239173E-11
1.487080E+4	1.066855E-11	2.387095E-12	2.452065E-12	1.914156E-11	1.438810E-11	8.891340E-11
1.487200E+4	1.067864E-11	3.052479E-12	2.443664E-12	1.724567E-11	1.636577E-11	8.343293E-11
1.487321E+4	1.106118E-11	2.636894E-12	2.832365E-12	1.422399E-11	1.732744E-11	8.247350E-11
1.487441E+4	1.050053E-11	2.475589E-12	2.012956E-12	1.573063E-11	1.497339E-11	7.990102E-11
1.487561E+4	1.008662E-11	2.455425E-12	1.870694E-12	1.629408E-11	1.330209E-11	8.800381E-11
1.487680E+4	1.024625E-11	2.271157E-12	2.309803E-12	1.495323E-11	1.553124E-11	8.123011E-11
1.487800E+4	1.138379E-11	2.944942E-12	1.810764E-12	1.424191E-11	1.488546E-11	8.264265E-11
1.487920E+4	9.252092E-12	1.658420E-12	1.291003E-12	1.423855E-11	1.475720E-11	8.097527E-11
1.488040E+4	9.641354E-12	3.238988E-12	1.674663E-12	1.419767E-11	1.431025E-11	8.163282E-11
1.488160E+4	8.610792E-12	2.190504E-12	2.227470E-12	1.665534E-11	1.457685E-11	8.207528E-11
1.488280E+4	8.988291E-12	2.504713E-12	2.183783E-12	1.364654E-11	1.345219E-11	7.713027E-11
1.488400E+4	8.407480E-12	3.300038E-12	1.380617E-12	1.148964E-11	1.639433E-11	8.505999E-11
1.488520E+4	1.108918E-11	2.307562E-12	1.291563E-12	1.471799E-11	1.231745E-11	8.255416E-11
1.488640E+4	9.706323E-12	2.070085E-12	2.748912E-12	1.121296E-11	1.359725E-11	8.042694E-11
1.488760E+4	8.096071E-12	1.974310E-12	1.702107E-12	1.182570E-11	1.240371E-11	8.095567E-11
1.488880E+4	9.872110E-12	2.017997E-12	1.066967E-12	1.187666E-11	1.471743E-11	8.728410E-11
1.489000E+4	7.892199E-12	1.686985E-12	1.625375E-12	1.080130E-11	1.349924E-11	8.247182E-11
1.489120E+4	8.759215E-12	2.724267E-12	1.179545E-12	1.148908E-11	1.408005E-11	7.943222E-11
1.489240E+4	8.069747E-12	2.625132E-12	1.247876E-12	1.091163E-11	1.217743E-11	8.011609E-11
1.489360E+4	6.773143E-12	1.933984E-12	1.274200E-12	1.127289E-11	1.307021E-11	7.828180E-11
1.489480E+4	7.717452E-12	2.827324E-12	4.386608E-12	9.721446E-12	1.198924E-11	8.387317E-11
1.489600E+4	8.523418E-12	2.294120E-12	2.315964E-12	1.001157E-11	1.359389E-11	7.772060E-11
1.489720E+4	8.722249E-12	2.554561E-12	1.227153E-12	9.440282E-12	1.207998E-11	7.579334E-11
1.489840E+4	8.168882E-12	1.755876E-12	4.826278E-12	9.285698E-12	1.180217E-11	7.619604E-11
1.489960E+4	7.362356E-12	2.911897E-12	1.849410E-12	9.291859E-12	1.155125E-11	8.178908E-11
1.490080E+4	7.901720E-12	2.547840E-12	1.457909E-12	8.889715E-12	1.265575E-11	8.525546E-11
1.490200E+4	6.438771E-12	2.127774E-12	1.628176E-12	1.043276E-11	1.091723E-11	7.780910E-11
1.490320E+4	7.875397E-12	2.398857E-12	4.682335E-13	1.014823E-11	1.334521E-11	7.849352E-11
1.490440E+4	6.545188E-12	1.750275E-12	5.192015E-13	8.344190E-12	1.139163E-11	8.143734E-11
1.490560E+4	5.947574E-12	2.287399E-12	7.947648E-13	7.715211E-12	1.015663E-11	7.737391E-11
1.490680E+4	6.654965E-12	2.084647E-12	1.344771E-12	9.634072E-12	1.011967E-11	8.150959E-11
1.490800E+4	6.833073E-12	1.865093E-12	5.060954E-12	9.431881E-12	1.130425E-11	7.700761E-11
1.490920E+4	8.442205E-12	2.249313E-12	1.307245E-12	6.862757E-12	1.045068E-11	8.137629E-11
1.491040E+4	5.747622E-12	1.930623E-12	1.008158E-12	8.322347E-12	1.073857E-11	7.609634E-11
1.491160E+4	6.083675E-12	1.516718E-12	5.141607E-13	9.920278E-12	1.013703E-11	7.333679E-11
1.491280E+4	6.182250E-12	1.324608E-12	1.665141E-12	7.302426E-12	1.007990E-11	7.974139E-11
1.491400E+4	6.873959E-12	1.993353E-12	1.167783E-12	7.283383E-12	1.065567E-11	7.553514E-11
1.491520E+4	7.207772E-12	2.277318E-12	1.020480E-12	7.148402E-12	1.123872E-11	7.530494E-11
1.491640E+4	5.885404E-12	1.374456E-12	1.946866E-12	8.918840E-12	1.164983E-11	7.634950E-11
1.491760E+4	6.693051E-12	2.067285E-12	2.980228E-12	1.052461E-11	9.581424E-12	8.103520E-11
1.491880E+4	5.778427E-12	1.969269E-12	9.163039E-13	6.083675E-12	1.032634E-11	7.584430E-11
1.492000E+4	7.127678E-12	1.837649E-12	4.960139E-12	6.102158E-12	8.969808E-12	7.551105E-11
1.492120E+4	5.837236E-12	1.669062E-12	1.010959E-12	7.834509E-12	1.046020E-11	8.327723E-11
1.492240E+4	6.264583E-12	1.587849E-12	1.209790E-12	7.855233E-12	1.036779E-11	8.223715E-11
1.492360E+4	5.874762E-12	1.419823E-12	9.599907E-13	8.908758E-12	9.780815E-12	7.634447E-11
1.492480E+4	6.314991E-12	1.984952E-12	1.387898E-12	5.169612E-12	9.613909E-12	8.289021E-11
1.492600E+4	4.934375E-12	2.095849E-12	9.067824E-13	7.282823E-12	1.037003E-11	7.971339E-11
1.492720E+4	6.354198E-12	2.332206E-12	7.113117E-13	6.868358E-12	8.692005E-12	7.750944E-11
1.492840E+4	5.762745E-12	2.888933E-12	1.110094E-12	7.082871E-12	1.019528E-11	7.279687E-11
1.492960E+4	5.080558E-12	2.490711E-12	1.227153E-12	6.904764E-12	9.103109E-12	8.505271E-11
1.493080E+4	4.612324E-12	2.051042E-12	1.206429E-12	6.629761E-12	8.713288E-12	7.464740E-11
1.493200E+4	6.258982E-12	2.893974E-12	5.516866E-13	6.491419E-12	9.651435E-12	8.112930E-11
1.493320E+4	5.174652E-12	2.061684E-12	5.730260E-12	6.580473E-12	1.129697E-11	8.656999E-11
1.493440E+4	5.300112E-12	1.777719E-12	1.122976E-12	6.381082E-12	1.045124E-11	8.364465E-11
1.493560E+4	5.939732E-12	1.657860E-12	7.359555E-13	6.660565E-12	9.470526E-12	7.846215E-11
1.493680E+4	4.359724E-12	2.245953E-12	4.075200E-12	4.933254E-12	7.991334E-12	7.141569E-11
1.493800E+4	6.960213E-12	2.114332E-12	1.079289E-12	6.318352E-12	7.869236E-12	7.316316E-11
1.493920E+4	4.506467E-12	2.250433E-12	5.576235E-12	6.069113E-12	1.011967E-11	8.011890E-11
1.494040E+4	5.507345E-12	2.243712E-12	6.037747E-13	4.622966E-12	9.805459E-12	7.665476E-11
1.494160E+4	4.886767E-12	1.903739E-12	-8.625355E-14	5.451895E-12	8.829226E-12	7.855401E-11
1.494280E+4	5.591358E-12	2.294120E-12	6.261783E-13	5.330917E-12	9.154078E-12	8.045775E-11
1.494400E+4	5.157849E-12	1.312286E-12	8.065267E-13	4.009109E-12	1.039635E-11	8.060505E-11
1.494520E+4	4.827958E-12	2.042641E-12	9.510293E-13	5.358361E-12	8.385076E-12	7.673709E-11
1.494640E+4	3.944139E-12	2.683941E-12	1.178425E-12	5.430052E-12	8.897556E-12	7.982709E-11
1.494760E+4	5.004385E-12	2.008475E-12	5.314674E-12	5.216659E-12	1.191979E-11	8.404847E-11
1.494880E+4	4.880606E-12	2.051042E-12	1.579448E-13	4.805554E-12	8.589508E-12	7.825381E-11
1.495000E+4	5.141047E-12	1.799563E-12	3.836042E-12	3.342605E-12	7.127678E-12	7.740023E-11
1.495120E+4	4.541193E-12	2.660418E-12	1.129697E-12	3.908293E-12	9.115431E-12	8.267571E-11
1.495240E+4	4.903570E-12	1.994473E-12	4.161453E-13	4.381007E-12	8.472450E-12	7.538952E-11
1.495360E+4	3.703301E-12	1.334129E-12	8.423722E-13	3.566640E-12	6.942290E-12	7.315700E-11
1.495480E+4	5.230101E-12	9.459885E-13	4.501427E-12	4.639768E-12	8.686963E-12	7.798608E-11
1.495600E+4	4.414613E-12	1.167783E-12	6.219216E-12	3.663535E-12	8.709927E-12	7.358267E-11
1.495720E+4	3.880849E-12	2.077926E-12	5.376284E-12	4.547354E-12	6.276345E-12	7.990270E-11
1.495840E+4	3.578402E-12	1.372215E-12	3.806357E-12	4.295314E-12	9.078465E-12	7.466196E-11
1.495960E+4	5.293391E-12	2.271717E-12	1.685865E-13	4.130088E-12	7.290104E-12	7.971339E-11
1.496080E+4	4.384368E-12	2.147937E-12	4.497506E-13	4.117766E-12	7.804265E-12	7.958345E-11
1.496200E+4	3.531915E-12	1.985512E-12	4.407892E-13	3.430539E-12	8.243934E-12	7.752737E-11
1.496320E+4	3.991187E-12	1.534641E-12	6.642643E-13	2.815562E-12	7.898920E-12	7.558050E-11
1.496440E+4	4.053916E-12	6.796667E-12	5.902767E-12	3.637211E-12	6.714894E-12	7.914546E-11
1.496560E+4	4.181056E-12	6.628641E-12	4.677294E-12	4.686816E-12	7.388120E-12	6.996058E-11
1.496680E+4	5.474299E-12	1.582248E-12	2.834045E-13	3.909974E-12	6.410206E-12	7.389801E-11
0.000000E+0	0.000000E+0	0.000000E+0	0.000000E+0	0.000000E+0	0.000000E+0	0.000000E+0
0.000000E+0	0.000000E+0	0.000000E+0	0.000000E+0	0.000000E+0	0.000000E+0	0.000000E+0
0.000000E+0	0.000000E+0	0.000000E+0	0.000000E+0	0.000000E+0	0.000000E+0	0.000000E+0
0.000000E+0	0.000000E+0	0.000000E+0	0.000000E+0	0.000000E+0	0.000000E+0	0.000000E+0
0.000000E+0	0.000000E+0	0.000000E+0	0.000000E+0	0.000000E+0	0.000000E+0	0.000000E+0
0.000000E+0	0.000000E+0	0.000000E+0	0.000000E+0	0.000000E+0	0.000000E+0	0.000000E+0
0.000000E+0	0.000000E+0	0.000000E+0	0.000000E+0	0.000000E+0	0.000000E+0	0.000000E+0
0.000000E+0	0.000000E+0	0.000000E+0	0.000000E+0	0.000000E+0	0.000000E+0	0.000000E+0
0.000000E+0	0.000000E+0	0.000000E+0	0.000000E+0	0.000000E+0	0.000000E+0	0.000000E+0
0.000000E+0	0.000000E+0	0.000000E+0	0.000000E+0	0.000000E+0	0.000000E+0	0.000000E+0
0.000000E+0	0.000000E+0	0.000000E+0	0.000000E+0	0.000000E+0	0.000000E+0	0.000000E+0
0.000000E+0	0.000000E+0	0.000000E+0	0.000000E+0	0.000000E+0	0.000000E+0	0.000000E+0
0.000000E+0	0.000000E+0	0.000000E+0	0.000000E+0	0.000000E+0	0.000000E+0	0.000000E+0
0.000000E+0	0.000000E+0	0.000000E+0	0.000000E+0	0.000000E+0	0.000000E+0	0.000000E+0
0.000000E+0	0.000000E+0	0.000000E+0	0.000000E+0	0.000000E+0	0.000000E+0	0.000000E+0
0.000000E+0	0.000000E+0	0.000000E+0	0.000000E+0	0.000000E+0	0.000000E+0	0.000000E+0
0.000000E+0	0.000000E+0	0.000000E+0	0.000000E+0	0.000000E+0	0.000000E+0	0.000000E+0
0.000000E+0	0.000000E+0	0.000000E+0	0.000000E+0	0.000000E+0	0.000000E+0	0.000000E+0
0.000000E+0	0.000000E+0	0.000000E+0	0.000000E+0	0.000000E+0	0.000000E+0	0.000000E+0
0.000000E+0	0.000000E+0	0.000000E+0	0.000000E+0	0.000000E+0	0.000000E+0	0.000000E+0
0.000000E+0	0.000000E+0	0.000000E+0	0.000000E+0	0.000000E+0	0.000000E+0	0.000000E+0
0.000000E+0	0.000000E+0	0.000000E+0	0.000000E+0	0.000000E+0	0.000000E+0	0.000000E+0
0.000000E+0	0.000000E+0	0.000000E+0	0.000000E+0	0.000000E+0	0.000000E+0	0.000000E+0
0.000000E+0	0.000000E+0	0.000000E+0	0.000000E+0	0.000000E+0	0.000000E+0	0.000000E+0
0.000000E+0	0.000000E+0	0.000000E+0	0.000000E+0	0.000000E+0	0.000000E+0	0.000000E+0
0.000000E+0	0.000000E+0	0.000000E+0	0.000000E+0	0.000000E+0	0.000000E+0	0.000000E+0
0.000000E+0	0.000000E+0	0.000000E+0	0.000000E+0	0.000000E+0	0.000000E+0	0.000000E+0
0.000000E+0	0.000000E+0	0.000000E+0	0.000000E+0	0.000000E+0	0.000000E+0	0.000000E+0
0.000000E+0	0.000000E+0	0.000000E+0	0.000000E+0	0.000000E+0	0.000000E+0	0.000000E+0
0.000000E+0	0.000000E+0	0.000000E+0	0.000000E+0	0.000000E+0	0.000000E+0	0.000000E+0
0.000000E+0	0.000000E+0	0.000000E+0	0.000000E+0	0.000000E+0	0.000000E+0	0.000000E+0
0.000000E+0	0.000000E+0	0.000000E+0	0.000000E+0	0.000000E+0	0.000000E+0	0.000000E+0
0.000000E+0	0.000000E+0	0.000000E+0	0.000000E+0	0.000000E+0	0.000000E+0	0.000000E+0
0.000000E+0	0.000000E+0	0.000000E+0	0.000000E+0	0.000000E+0	0.000000E+0	0.000000E+0
0.000000E+0	0.000000E+0	0.000000E+0	0.000000E+0	0.000000E+0	0.000000E+0	0.000000E+0
0.000000E+0	0.000000E+0	0.000000E+0	0.000000E+0	0.000000E+0	0.000000E+0	0.000000E+0
0.000000E+0	0.000000E+0	0.000000E+0	0.000000E+0	0.000000E+0	0.000000E+0	0.000000E+0
0.000000E+0	0.000000E+0	0.000000E+0	0.000000E+0	0.000000E+0	0.000000E+0	0.000000E+0
0.000000E+0	0.000000E+0	0.000000E+0	0.000000E+0	0.000000E+0	0.000000E+0	0.000000E+0
0.000000E+0	0.000000E+0	0.000000E+0	0.000000E+0	0.000000E+0	0.000000E+0	0.000000E+0
0.000000E+0	0.000000E+0	0.000000E+0	0.000000E+0	0.000000E+0	0.000000E+0	0.000000E+0
0.000000E+0	0.000000E+0	0.000000E+0	0.000000E+0	0.000000E+0	0.000000E+0	0.000000E+0
0.000000E+0	0.000000E+0	0.000000E+0	0.000000E+0	0.000000E+0	0.000000E+0	0.000000E+0
0.000000E+0	0.000000E+0	0.000000E+0	0.000000E+0	0.000000E+0	0.000000E+0	0.000000E+0
0.000000E+0	0.000000E+0	0.000000E+0	0.000000E+0	0.000000E+0	0.000000E+0	0.000000E+0
0.000000E+0	0.000000E+0	0.000000E+0	0.000000E+0	0.000000E+0	0.000000E+0	0.000000E+0
0.000000E+0	0.000000E+0	0.000000E+0	0.000000E+0	0.000000E+0	0.000000E+0	0.000000E+0
0.000000E+0	0.000000E+0	0.000000E+0	0.000000E+0	0.000000E+0	0.000000E+0	0.000000E+0
0.000000E+0	0.000000E+0	0.000000E+0	0.000000E+0	0.000000E+0	0.000000E+0	0.000000E+0
0.000000E+0	0.000000E+0	0.000000E+0	0.000000E+0	0.000000E+0	0.000000E+0	0.000000E+0
0.000000E+0	0.000000E+0	0.000000E+0	0.000000E+0	0.000000E+0	0.000000E+0	0.000000E+0
0.000000E+0	0.000000E+0	0.000000E+0	0.000000E+0	0.000000E+0	0.000000E+0	0.000000E+0
0.000000E+0	0.000000E+0	0.000000E+0	0.000000E+0	0.000000E+0	0.000000E+0	0.000000E+0
0.000000E+0	0.000000E+0	0.000000E+0	0.000000E+0	0.000000E+0	0.000000E+0	0.000000E+0
0.000000E+0	0.000000E+0	0.000000E+0	0.000000E+0	0.000000E+0	0.000000E+0	0.000000E+0
0.000000E+0	0.000000E+0	0.000000E+0	0.000000E+0	0.000000E+0	0.000000E+0	0.000000E+0
0.000000E+0	0.000000E+0	0.000000E+0	0.000000E+0	0.000000E+0	0.000000E+0	0.000000E+0
0.000000E+0	0.000000E+0	0.000000E+0	0.000000E+0	0.000000E+0	0.000000E+0	0.000000E+0
0.000000E+0	0.000000E+0	0.000000E+0	0.000000E+0	0.000000E+0	0.000000E+0	0.000000E+0
0.000000E+0	0.000000E+0	0.000000E+0	0.000000E+0	0.000000E+0	0.000000E+0	0.000000E+0
0.000000E+0	0.000000E+0	0.000000E+0	0.000000E+0	0.000000E+0	0.000000E+0	0.000000E+0
0.000000E+0	0.000000E+0	0.000000E+0	0.000000E+0	0.000000E+0	0.000000E+0	0.000000E+0
0.000000E+0	0.000000E+0	0.000000E+0	0.000000E+0	0.000000E+0	0.000000E+0	0.000000E+0
0.000000E+0	0.000000E+0	0.000000E+0	0.000000E+0	0.000000E+0	0.000000E+0	0.000000E+0
0.000000E+0	0.000000E+0	0.000000E+0	0.000000E+0	0.000000E+0	0.000000E+0	0.000000E+0
0.000000E+0	0.000000E+0	0.000000E+0	0.000000E+0	0.000000E+0	0.000000E+0	0.000000E+0
0.000000E+0	0.000000E+0	0.000000E+0	0.000000E+0	0.000000E+0	0.000000E+0	0.000000E+0
0.000000E+0	0.000000E+0	0.000000E+0	0.000000E+0	0.000000E+0	0.000000E+0	0.000000E+0
0.000000E+0	0.000000E+0	0.000000E+0	0.000000E+0	0.000000E+0	0.000000E+0	0.000000E+0
0.000000E+0	0.000000E+0	0.000000E+0	0.000000E+0	0.000000E+0	0.000000E+0	0.000000E+0
0.000000E+0	0.000000E+0	0.000000E+0	0.000000E+0	0.000000E+0	0.000000E+0	0.000000E+0
0.000000E+0	0.000000E+0	0.000000E+0	0.000000E+0	0.000000E+0	0.000000E+0	0.000000E+0
0.000000E+0	0.000000E+0	0.000000E+0	0.000000E+0	0.000000E+0	0.000000E+0	0.000000E+0
0.000000E+0	0.000000E+0	0.000000E+0	0.000000E+0	0.000000E+0	0.000000E+0	0.000000E+0
0.000000E+0	0.000000E+0	0.000000E+0	0.000000E+0	0.000000E+0	0.000000E+0	0.000000E+0
0.000000E+0	0.000000E+0	0.000000E+0	0.000000E+0	0.000000E+0	0.000000E+0	0.000000E+0
0.000000E+0	0.000000E+0	0.000000E+0	0.000000E+0	0.000000E+0	0.000000E+0	0.000000E+0
0.000000E+0	0.000000E+0	0.000000E+0	0.000000E+0	0.000000E+0	0.000000E+0	0.000000E+0
0.000000E+0	0.000000E+0	0.000000E+0	0.000000E+0	0.000000E+0	0.000000E+0	0.000000E+0
0.000000E+0	0.000000E+0	0.000000E+0	0.000000E+0	0.000000E+0	0.000000E+0	0.000000E+0
0.000000E+0	0.000000E+0	0.000000E+0	0.000000E+0	0.000000E+0	0.000000E+0	0.000000E+0
0.000000E+0	0.000000E+0	0.000000E+0	0.000000E+0	0.000000E+0	0.000000E+0	0.000000E+0
0.000000E+0	0.000000E+0	0.000000E+0	0.000000E+0	0.000000E+0	0.000000E+0	0.000000E+0
0.000000E+0	0.000000E+0	0.000000E+0	0.000000E+0	0.000000E+0	0.000000E+0	0.000000E+0
0.000000E+0	0.000000E+0	0.000000E+0	0.000000E+0	0.000000E+0	0.000000E+0	0.000000E+0
0.000000E+0	0.000000E+0	0.000000E+0	0.000000E+0	0.000000E+0	0.000000E+0	0.000000E+0
0.000000E+0	0.000000E+0	0.000000E+0	0.000000E+0	0.000000E+0	0.000000E+0	0.000000E+0
0.000000E+0	0.000000E+0	0.000000E+0	0.000000E+0	0.000000E+0	0.000000E+0	0.000000E+0
0.000000E+0	0.000000E+0	0.000000E+0	0.000000E+0	0.000000E+0	0.000000E+0	0.000000E+0
0.000000E+0	0.000000E+0	0.000000E+0	0.000000E+0	0.000000E+0	0.000000E+0	0.000000E+0
0.000000E+0	0.000000E+0	0.000000E+0	0.000000E+0	0.000000E+0	0.000000E+0	0.000000E+0
0.000000E+0	0.000000E+0	0.000000E+0	0.000000E+0	0.000000E+0	0.000000E+0	0.000000E+0
0.000000E+0	0.000000E+0	0.000000E+0	0.000000E+0	0.000000E+0	0.000000E+0	0.000000E+0
0.000000E+0	0.000000E+0	0.000000E+0	0.000000E+0	0.000000E+0	0.000000E+0	0.000000E+0
0.000000E+0	0.000000E+0	0.000000E+0	0.000000E+0	0.000000E+0	0.000000E+0	0.000000E+0
0.000000E+0	0.000000E+0	0.000000E+0	0.000000E+0	0.000000E+0	0.000000E+0	0.000000E+0
0.000000E+0	0.000000E+0	0.000000E+0	0.000000E+0	0.000000E+0	0.000000E+0	0.000000E+0
0.000000E+0	0.000000E+0	0.000000E+0	0.000000E+0	0.000000E+0	0.000000E+0	0.000000E+0
0.000000E+0	0.000000E+0	0.000000E+0	0.000000E+0	0.000000E+0	0.000000E+0	0.000000E+0
0.000000E+0	0.000000E+0	0.000000E+0	0.000000E+0	0.000000E+0	0.000000E+0	0.000000E+0
0.000000E+0	0.000000E+0	0.000000E+0	0.000000E+0	0.000000E+0	0.000000E+0	0.000000E+0
0.000000E+0	0.000000E+0	0.000000E+0	0.000000E+0	0.000000E+0	0.000000E+0	0.000000E+0
0.000000E+0	0.000000E+0	0.000000E+0	0.000000E+0	0.000000E+0	0.000000E+0	0.000000E+0
0.000000E+0	0.000000E+0	0.000000E+0	0.000000E+0	0.000000E+0	0.000000E+0	0.000000E+0
0.000000E+0	0.000000E+0	0.000000E+0	0.000000E+0	0.000000E+0	0.000000E+0	0.000000E+0
0.000000E+0	0.000000E+0	0.000000E+0	0.000000E+0	0.000000E+0	0.000000E+0	0.000000E+0
0.000000E+0	0.000000E+0	0.000000E+0	0.000000E+0	0.000000E+0	0.000000E+0	0.000000E+0
0.000000E+0	0.000000E+0	0.000000E+0	0.000000E+0	0.000000E+0	0.000000E+0	0.000000E+0
0.000000E+0	0.000000E+0	0.000000E+0	0.000000E+0	0.000000E+0	0.000000E+0	0.000000E+0
0.000000E+0	0.000000E+0	0.000000E+0	0.000000E+0	0.000000E+0	0.000000E+0	0.000000E+0
0.000000E+0	0.000000E+0	0.000000E+0	0.000000E+0	0.000000E+0	0.000000E+0	0.000000E+0
0.000000E+0	0.000000E+0	0.000000E+0	0.000000E+0	0.000000E+0	0.000000E+0	0.000000E+0
0.000000E+0	0.000000E+0	0.000000E+0	0.000000E+0	0.000000E+0	0.000000E+0	0.000000E+0
0.000000E+0	0.000000E+0	0.000000E+0	0.000000E+0	0.000000E+0	0.000000E+0	0.000000E+0
0.000000E+0	0.000000E+0	0.000000E+0	0.000000E+0	0.000000E+0	0.000000E+0	0.000000E+0
0.000000E+0	0.000000E+0	0.000000E+0	0.000000E+0	0.000000E+0	0.000000E+0	0.000000E+0
0.000000E+0	0.000000E+0	0.000000E+0	0.000000E+0	0.000000E+0	0.000000E+0	0.000000E+0
0.000000E+0	0.000000E+0	0.000000E+0	0.000000E+0	0.000000E+0	0.000000E+0	0.000000E+0
0.000000E+0	0.000000E+0	0.000000E+0	0.000000E+0	0.000000E+0	0.000000E+0	0.000000E+0
0.000000E+0	0.000000E+0	0.000000E+0	0.000000E+0	0.000000E+0	0.000000E+0	0.000000E+0
0.000000E+0	0.000000E+0	0.000000E+0	0.000000E+0	0.000000E+0	0.000000E+0	0.000000E+0
0.000000E+0	0.000000E+0	0.000000E+0	0.000000E+0	0.000000E+0	0.000000E+0	0.000000E+0
0.000000E+0	0.000000E+0	0.000000E+0	0.000000E+0	0.000000E+0	0.000000E+0	0.000000E+0
0.000000E+0	0.000000E+0	0.000000E+0	0.000000E+0	0.000000E+0	0.000000E+0	0.000000E+0
0.000000E+0	0.000000E+0	0.000000E+0	0.000000E+0	0.000000E+0	0.000000E+0	0.000000E+0
0.000000E+0	0.000000E+0	0.000000E+0	0.000000E+0	0.000000E+0	0.000000E+0	0.000000E+0
0.000000E+0	0.000000E+0	0.000000E+0	0.000000E+0	0.000000E+0	0.000000E+0	0.000000E+0
0.000000E+0	0.000000E+0	0.000000E+0	0.000000E+0	0.000000E+0	0.000000E+0	0.000000E+0
0.000000E+0	0.000000E+0	0.000000E+0	0.000000E+0	0.000000E+0	0.000000E+0	0.000000E+0
0.000000E+0	0.000000E+0	0.000000E+0	0.000000E+0	0.000000E+0	0.000000E+0	0.000000E+0
0.000000E+0	0.000000E+0	0.000000E+0	0.000000E+0	0.000000E+0	0.000000E+0	0.000000E+0
0.000000E+0	0.000000E+0	0.000000E+0	0.000000E+0	0.000000E+0	0.000000E+0	0.000000E+0
0.000000E+0	0.000000E+0	0.000000E+0	0.000000E+0	0.000000E+0	0.000000E+0	0.000000E+0
0.000000E+0	0.000000E+0	0.000000E+0	0.000000E+0	0.000000E+0	0.000000E+0	0.000000E+0
0.000000E+0	0.000000E+0	0.000000E+0	0.000000E+0	0.000000E+0	0.000000E+0	0.000000E+0
0.000000E+0	0.000000E+0	0.000000E+0	0.000000E+0	0.000000E+0	0.000000E+0	0.000000E+0
0.000000E+0	0.000000E+0	0.000000E+0	0.000000E+0	0.000000E+0	0.000000E+0	0.000000E+0
0.000000E+0	0.000000E+0	0.000000E+0	0.000000E+0	0.000000E+0	0.000000E+0	0.000000E+0
0.000000E+0	0.000000E+0	0.000000E+0	0.000000E+0	0.000000E+0	0.000000E+0	0.000000E+0
0.000000E+0	0.000000E+0	0.000000E+0	0.000000E+0	0.000000E+0	0.000000E+0	0.000000E+0
0.000000E+0	0.000000E+0	0.000000E+0	0.000000E+0	0.000000E+0	0.000000E+0	0.000000E+0
0.000000E+0	0.000000E+0	0.000000E+0	0.000000E+0	0.000000E+0	0.000000E+0	0.000000E+0
0.000000E+0	0.000000E+0	0.000000E+0	0.000000E+0	0.000000E+0	0.000000E+0	0.000000E+0
0.000000E+0	0.000000E+0	0.000000E+0	0.000000E+0	0.000000E+0	0.000000E+0	0.000000E+0
0.000000E+0	0.000000E+0	0.000000E+0	0.000000E+0	0.000000E+0	0.000000E+0	0.000000E+0
0.000000E+0	0.000000E+0	0.000000E+0	0.000000E+0	0.000000E+0	0.000000E+0	0.000000E+0
0.000000E+0	0.000000E+0	0.000000E+0	0.000000E+0	0.000000E+0	0.000000E+0	0.000000E+0
0.000000E+0	0.000000E+0	0.000000E+0	0.000000E+0	0.000000E+0	0.000000E+0	0.000000E+0
0.000000E+0	0.000000E+0	0.000000E+0	0.000000E+0	0.000000E+0	0.000000E+0	0.000000E+0
0.000000E+0	0.000000E+0	0.000000E+0	0.000000E+0	0.000000E+0	0.000000E+0	0.000000E+0
0.000000E+0	0.000000E+0	0.000000E+0	0.000000E+0	0.000000E+0	0.000000E+0	0.000000E+0
0.000000E+0	0.000000E+0	0.000000E+0	0.000000E+0	0.000000E+0	0.000000E+0	0.000000E+0
0.000000E+0	0.000000E+0	0.000000E+0	0.000000E+0	0.000000E+0	0.000000E+0	0.000000E+0
0.000000E+0	0.000000E+0	0.000000E+0	0.000000E+0	0.000000E+0	0.000000E+0	0.000000E+0
0.000000E+0	0.000000E+0	0.000000E+0	0.000000E+0	0.000000E+0	0.000000E+0	0.000000E+0
0.000000E+0	0.000000E+0	0.000000E+0	0.000000E+0	0.000000E+0	0.000000E+0	0.000000E+0
0.000000E+0	0.000000E+0	0.000000E+0	0.000000E+0	0.000000E+0	0.000000E+0	0.000000E+0
0.000000E+0	0.000000E+0	0.000000E+0	0.000000E+0	0.000000E+0	0.000000E+0	0.000000E+0
0.000000E+0	0.000000E+0	0.000000E+0	0.000000E+0	0.000000E+0	0.000000E+0	0.000000E+0
0.000000E+0	0.000000E+0	0.000000E+0	0.000000E+0	0.000000E+0	0.000000E+0	0.000000E+0
0.000000E+0	0.000000E+0	0.000000E+0	0.000000E+0	0.000000E+0	0.000000E+0	0.000000E+0
0.000000E+0	0.000000E+0	0.000000E+0	0.000000E+0	0.000000E+0	0.000000E+0	0.000000E+0
0.000000E+0	0.000000E+0	0.000000E+0	0.000000E+0	0.000000E+0	0.000000E+0	0.000000E+0
0.000000E+0	0.000000E+0	0.000000E+0	0.000000E+0	0.000000E+0	0.000000E+0	0.000000E+0
0.000000E+0	0.000000E+0	0.000000E+0	0.000000E+0	0.000000E+0	0.000000E+0	0.000000E+0
0.000000E+0	0.000000E+0	0.000000E+0	0.000000E+0	0.000000E+0	0.000000E+0	0.000000E+0
0.000000E+0	0.000000E+0	0.000000E+0	0.000000E+0	0.000000E+0	0.000000E+0	0.000000E+0
0.000000E+0	0.000000E+0	0.000000E+0	0.000000E+0	0.000000E+0	0.000000E+0	0.000000E+0
0.000000E+0	0.000000E+0	0.000000E+0	0.000000E+0	0.000000E+0	0.000000E+0	0.000000E+0
0.000000E+0	0.000000E+0	0.000000E+0	0.000000E+0	0.000000E+0	0.000000E+0	0.000000E+0
0.000000E+0	0.000000E+0	0.000000E+0	0.000000E+0	0.000000E+0	0.000000E+0	0.000000E+0
0.000000E+0	0.000000E+0	0.000000E+0	0.000000E+0	0.000000E+0	0.000000E+0	0.000000E+0
0.000000E+0	0.000000E+0	0.000000E+0	0.000000E+0	0.000000E+0	0.000000E+0	0.000000E+0
0.000000E+0	0.000000E+0	0.000000E+0	0.000000E+0	0.000000E+0	0.000000E+0	0.000000E+0
0.000000E+0	0.000000E+0	0.000000E+0	0.000000E+0	0.000000E+0	0.000000E+0	0.000000E+0
0.000000E+0	0.000000E+0	0.000000E+0	0.000000E+0	0.000000E+0	0.000000E+0	0.000000E+0
0.000000E+0	0.000000E+0	0.000000E+0	0.000000E+0	0.000000E+0	0.000000E+0	0.000000E+0
0.000000E+0	0.000000E+0	0.000000E+0	0.000000E+0	0.000000E+0	0.000000E+0	0.000000E+0
0.000000E+0	0.000000E+0	0.000000E+0	0.000000E+0	0.000000E+0	0.000000E+0	0.000000E+0
0.000000E+0	0.000000E+0	0.000000E+0	0.000000E+0	0.000000E+0	0.000000E+0	0.000000E+0
0.000000E+0	0.000000E+0	0.000000E+0	0.000000E+0	0.000000E+0	0.000000E+0	0.000000E+0
0.000000E+0	0.000000E+0	0.000000E+0	0.000000E+0	0.000000E+0	0.000000E+0	0.000000E+0
0.000000E+0	0.000000E+0	0.000000E+0	0.000000E+0	0.000000E+0	0.000000E+0	0.000000E+0
0.000000E+0	0.000000E+0	0.000000E+0	0.000000E+0	0.000000E+0	0.000000E+0	0.000000E+0
0.000000E+0	0.000000E+0	0.000000E+0	0.000000E+0	0.000000E+0	0.000000E+0	0.000000E+0
0.000000E+0	0.000000E+0	0.000000E+0	0.000000E+0	0.000000E+0	0.000000E+0	0.000000E+0
0.000000E+0	0.000000E+0	0.000000E+0	0.000000E+0	0.000000E+0	0.000000E+0	0.000000E+0
0.000000E+0	0.000000E+0	0.000000E+0	0.000000E+0	0.000000E+0	0.000000E+0	0.000000E+0
0.000000E+0	0.000000E+0	0.000000E+0	0.000000E+0	0.000000E+0	0.000000E+0	0.000000E+0
0.000000E+0	0.000000E+0	0.000000E+0	0.000000E+0	0.000000E+0	0.000000E+0	0.000000E+0
0.000000E+0	0.000000E+0	0.000000E+0	0.000000E+0	0.000000E+0	0.000000E+0	0.000000E+0
0.000000E+0	0.000000E+0	0.000000E+0	0.000000E+0	0.000000E+0	0.000000E+0	0.000000E+0
0.000000E+0	0.000000E+0	0.000000E+0	0.000000E+0	0.000000E+0	0.000000E+0	0.000000E+0
0.000000E+0	0.000000E+0	0.000000E+0	0.000000E+0	0.000000E+0	0.000000E+0	0.000000E+0
0.000000E+0	0.000000E+0	0.000000E+0	0.000000E+0	0.000000E+0	0.000000E+0	0.000000E+0
0.000000E+0	0.000000E+0	0.000000E+0	0.000000E+0	0.000000E+0	0.000000E+0	0.000000E+0
0.000000E+0	0.000000E+0	0.000000E+0	0.000000E+0	0.000000E+0	0.000000E+0	0.000000E+0
0.000000E+0	0.000000E+0	0.000000E+0	0.000000E+0	0.000000E+0	0.000000E+0	0.000000E+0
0.000000E+0	0.000000E+0	0.000000E+0	0.000000E+0	0.000000E+0	0.000000E+0	0.000000E+0
0.000000E+0	0.000000E+0	0.000000E+0	0.000000E+0	0.000000E+0	0.000000E+0	0.000000E+0
