# Supplementary material for: An in vitro lung model to assess true shunt fraction by multiple inert gas elimination
Source: PLoS One. 2017 Sep 6;12(9):e0184212. doi: 10.1371/journal.pone.0184212 (PMC5587330; doi:10.1371/journal.pone.0184212)
Supplement: S1 Data — Data sets pertaining to MMIMS-MIGET derived IVLM shunt fractions with blood and saline as priming fluids. (ZIP) [file pone.0184212.s001.zip › IVLMData/Data_Saline/dataBernExpt01Set01_Jan05_2012.txt]

Bern	Thursday, January 05, 2012
9:14 AM	Expt01	Set# 1

Sample Temperature (degC)	37.00
Samples Type:	all 3

Cardiac Output (ml/min)	2500.0
Minute Ventilation (ml/min)	2500.0
Description: Null_05012012
Comment: 

solubility method: default
species: pig
solubilities: 
0.007200	0.07000	0.3970	1.260	10.90	378.0
smoothing: 40.0
weights: 
10.0	2.00	70.0	70.0	50.0	50.0


valve times:
5.953090E+3	6.434062E+3

5.918134E+3	-1.548643E-12	6.569831E-13	4.110485E-12	-1.419263E-12	9.846346E-13	4.887887E-12
5.919333E+3	3.431659E-12	3.002071E-13	7.309147E-13	4.172095E-12	4.970780E-12	4.098163E-12
5.920533E+3	-1.270279E-12	6.110559E-13	4.913652E-12	-5.248024E-13	1.301084E-12	3.657374E-12
5.921733E+3	3.650653E-12	4.839160E-13	-1.400220E-14	4.891248E-12	-1.992793E-12	-1.278681E-12
5.922933E+3	3.730185E-13	7.449170E-14	3.667456E-12	-1.633777E-12	-1.259638E-12	4.882846E-12
5.924133E+3	-1.359333E-12	7.880437E-13	5.383565E-12	1.953026E-12	3.398613E-12	3.628810E-12
5.925333E+3	4.892368E-12	5.847318E-13	-3.915014E-13	-5.864120E-13	9.840745E-13	4.436456E-12
5.926533E+3	6.816270E-13	1.048485E-12	-2.296361E-13	5.543750E-12	-1.633777E-12	5.478781E-12
5.927733E+3	4.663852E-12	9.700723E-13	5.781787E-12	-1.324608E-12	-4.419094E-13	4.262269E-12
5.928933E+3	4.629687E-12	1.252357E-12	4.929894E-12	3.846684E-12	3.625449E-12	5.623283E-12
5.930133E+3	4.499186E-12	5.684892E-13	-4.015830E-13	3.461904E-12	-5.505664E-13	4.188337E-12
5.931333E+3	5.399247E-12	3.651773E-13	-1.400220E-12	-1.568246E-12	5.587997E-12	3.331403E-12
5.932533E+3	2.431342E-12	1.128577E-12	-2.206746E-13	4.664972E-12	-4.419094E-13	4.996544E-12
5.933733E+3	-4.536712E-14	4.256668E-13	-4.374287E-13	-5.970537E-13	-5.908927E-13	5.103521E-12
5.934933E+3	-5.404849E-13	7.387560E-13	3.981105E-12	4.084721E-12	4.946696E-12	5.333717E-12
5.936133E+3	5.060954E-12	4.178256E-13	2.224109E-12	5.258665E-12	5.355000E-12	4.141290E-12
5.937332E+3	4.663852E-12	6.536226E-13	-3.192501E-13	-1.549203E-12	4.704738E-12	3.186340E-12
5.938532E+3	-1.430464E-12	9.079026E-13	2.839646E-13	4.044955E-12	7.813227E-13	4.219142E-12
5.939732E+3	3.774433E-12	1.495435E-12	5.388046E-12	-3.859006E-13	9.745529E-13	4.690176E-12
5.940932E+3	3.836602E-12	6.480217E-13	5.285549E-12	-1.380057E-12	1.120176E-13	3.201463E-12
5.942132E+3	3.758750E-12	1.096652E-12	3.799636E-12	-1.384537E-12	1.232193E-14	5.020068E-12
5.943332E+3	3.418217E-12	1.736273E-13	-6.065752E-13	-7.729213E-14	2.626812E-12	5.194815E-12
5.944532E+3	3.951980E-12	7.706809E-13	-6.782665E-13	-1.277001E-13	3.577842E-12	4.258349E-12
5.945732E+3	3.466944E-12	7.381959E-13	-1.954707E-13	-1.539122E-12	1.842689E-13	4.179376E-12
5.946932E+3	5.099600E-12	7.953249E-13	-2.778036E-13	3.717303E-12	3.758190E-12	5.098480E-12
5.948132E+3	4.751226E-12	1.635457E-13	-4.273471E-13	4.281872E-12	4.370366E-12	4.393890E-12
5.949332E+3	4.607283E-12	1.264118E-12	-1.484233E-13	-1.523439E-12	4.181616E-12	5.030710E-12
5.950532E+3	1.397419E-12	-4.071839E-13	-2.632413E-13	-1.479192E-12	4.532232E-12	5.011667E-12
5.951732E+3	-1.646659E-13	3.707782E-13	3.118569E-12	-1.395179E-12	3.792355E-12	4.043275E-12
5.952932E+3	-1.672983E-12	4.783151E-13	-6.637042E-13	3.072082E-12	4.074080E-12	4.331720E-12
5.954132E+3	4.889567E-12	7.488376E-13	-3.198102E-13	4.694097E-12	8.681363E-13	3.893731E-12
5.955332E+3	3.226107E-12	8.283700E-13	4.904130E-12	-1.648339E-12	4.605043E-12	3.879169E-12
5.956532E+3	-4.883966E-13	1.085450E-12	-1.024961E-13	-5.606480E-13	-2.425181E-13	3.494949E-12
5.957732E+3	4.065678E-12	3.416536E-13	-1.540242E-13	3.571681E-12	-1.672983E-12	4.745625E-12
5.958932E+3	5.705055E-12	1.144260E-12	-5.012787E-13	6.073033E-12	2.763474E-12	4.221383E-12
5.960132E+3	4.204580E-12	9.017416E-14	-1.954707E-13	-1.294923E-12	4.536152E-12	4.099844E-12
5.961332E+3	3.621529E-12	4.581520E-13	-1.024961E-13	2.111531E-13	4.128968E-12	4.066798E-12
5.962532E+3	-1.254597E-12	1.064167E-13	4.589920E-12	-1.495995E-12	4.113286E-12	4.965740E-12
5.963732E+3	3.022794E-12	6.379402E-13	-9.689522E-14	3.446221E-12	3.888130E-12	5.078877E-12
5.964932E+3	4.152492E-12	5.315234E-13	4.868844E-12	5.463658E-12	-1.294923E-12	3.426058E-12
5.966132E+3	3.808038E-12	6.379402E-13	1.305005E-13	-1.612493E-12	3.585683E-12	4.573118E-12
5.967332E+3	4.556315E-12	4.581520E-13	5.417731E-12	2.833485E-12	3.575041E-12	4.197859E-12
5.968532E+3	-1.364934E-12	4.043835E-13	-3.915014E-13	-6.782665E-13	2.223549E-13	4.617365E-12
5.969732E+3	-1.464070E-12	7.656402E-13	-6.071353E-13	-8.854990E-13	7.549985E-13	5.786269E-12
5.970932E+3	-4.536712E-14	3.851164E-12	1.232193E-14	-1.219871E-12	4.042715E-12	4.160333E-12
5.972131E+3	-1.305005E-12	1.534641E-13	4.536152E-12	3.935738E-12	-1.289882E-12	3.820360E-12
5.973331E+3	4.010790E-12	4.307076E-13	3.230027E-12	4.556315E-12	5.220020E-13	4.392770E-12
5.974531E+3	3.757630E-12	2.733229E-13	-1.294363E-12	-5.528068E-13	3.876928E-12	4.923733E-12
5.975731E+3	-1.379497E-12	1.241155E-12	-7.169126E-14	-4.531112E-13	-2.856449E-14	-1.429904E-12
5.976931E+3	-2.413979E-13	2.733229E-13	1.013759E-13	-2.570804E-13	3.366128E-13	3.517912E-12
5.978131E+3	-5.432853E-14	4.071839E-13	1.422623E-13	4.380448E-12	3.270914E-13	5.258106E-12
5.979331E+3	4.024232E-12	3.002071E-13	-3.293317E-13	-1.419823E-12	4.176575E-12	5.672011E-12
5.980531E+3	-1.598491E-12	1.008158E-12	3.993427E-13	-4.228664E-13	-1.344211E-14	5.031830E-12
5.981731E+3	-3.971023E-13	1.084890E-12	-5.354440E-13	5.364522E-12	2.254354E-12	4.164253E-12
5.982931E+3	3.895971E-12	1.322368E-12	-2.979668E-13	5.241863E-12	4.239865E-12	4.342362E-12
5.984131E+3	-1.455108E-12	3.394133E-13	-1.329649E-12	-2.778036E-13	-6.261783E-13	3.782274E-12
5.985331E+3	-1.736833E-12	1.279241E-12	3.133132E-12	-6.429809E-13	4.565277E-12	3.535275E-12
5.986531E+3	-4.889567E-13	6.188972E-13	4.526631E-12	-1.524559E-12	7.835629E-13	3.953661E-12
5.987731E+3	-1.613613E-12	9.017416E-14	-1.646659E-13	-1.647219E-12	4.217462E-13	3.879169E-12
5.988930E+3	-2.005115E-13	7.488376E-13	-1.234994E-12	-3.343725E-13	5.494462E-13	3.475906E-12
5.990130E+3	3.731866E-12	3.993427E-13	6.084795E-12	3.013273E-12	2.339487E-12	3.713943E-12
5.991330E+3	-2.884453E-13	5.880923E-13	5.089519E-12	4.596641E-12	1.056886E-12	3.620409E-12
5.992530E+3	3.815879E-12	9.062223E-13	-3.242909E-13	4.964060E-12	4.883407E-12	3.960942E-12
5.993730E+3	2.755632E-13	2.105931E-13	5.516306E-12	-3.091685E-13	8.821385E-13	3.254111E-12
5.994930E+3	3.456303E-12	3.842203E-13	5.520787E-12	4.118887E-12	9.521495E-14	4.451579E-12
5.996130E+3	-9.129433E-13	2.688422E-13	-5.959336E-13	-1.697066E-13	8.009257E-14	5.426132E-12
5.997330E+3	3.182980E-12	6.939490E-13	3.434459E-12	-1.294923E-12	3.906613E-12	4.417973E-12
5.998530E+3	4.615124E-12	5.046392E-13	-1.786680E-13	1.842689E-13	4.192818E-12	3.921735E-12
5.999730E+3	-2.772435E-13	1.086010E-12	6.889081E-14	-5.920129E-13	4.133449E-12	4.643689E-12
6.000930E+3	-5.046392E-13	4.147451E-12	4.837479E-12	3.512872E-12	4.814516E-12	4.293634E-12
6.002130E+3	-1.289882E-12	3.472545E-13	4.083041E-13	-2.873251E-13	3.400294E-12	4.845881E-12
6.003330E+3	4.770269E-12	1.153781E-12	-1.585049E-13	-1.545843E-13	1.506076E-12	4.051116E-12
6.004530E+3	5.409329E-12	7.701208E-13	-2.783637E-13	1.268599E-12	4.547914E-13	5.017827E-12
6.005730E+3	-3.814199E-13	3.522953E-13	3.203703E-13	3.288836E-12	3.345405E-12	3.404774E-12
6.006929E+3	5.173532E-12	1.058566E-13	5.148888E-12	5.601999E-12	9.577504E-14	4.219142E-12
6.008129E+3	4.386608E-12	2.469988E-13	-4.430296E-13	-9.599907E-13	6.984296E-13	5.497263E-12
6.009329E+3	-1.399660E-12	5.991260E-12	-2.677220E-13	4.308196E-12	-1.469671E-12	3.704982E-12
6.010529E+3	3.851164E-12	8.406920E-13	-1.540242E-13	4.089762E-12	3.517352E-13	5.186975E-12
6.011729E+3	5.274348E-12	5.584076E-13	-1.479752E-12	-1.369975E-12	1.299964E-12	4.373166E-12
6.012929E+3	4.699698E-12	4.951177E-12	3.538636E-12	4.694097E-12	3.796836E-12	5.165131E-12
6.014129E+3	-8.574946E-13	4.895168E-13	4.923173E-12	3.520153E-12	-5.707296E-13	4.351883E-12
6.015329E+3	-1.712189E-12	1.026081E-12	1.265799E-13	5.227300E-12	3.814199E-12	4.531111E-12
6.016529E+3	4.707539E-12	4.419094E-13	-2.262755E-13	-4.273471E-13	4.905250E-12	3.440620E-12
6.017729E+3	4.824597E-12	4.687936E-13	3.660174E-12	-4.934375E-13	3.584563E-13	3.527994E-12
6.018929E+3	-1.315086E-12	6.127362E-13	4.601682E-12	4.830758E-12	3.836042E-12	5.354440E-12
6.020129E+3	-1.638817E-12	7.505178E-13	3.379571E-12	-6.424208E-13	2.464387E-14	4.956778E-12
6.021329E+3	5.080558E-12	2.156339E-13	2.266116E-12	4.850362E-13	4.318838E-12	4.419094E-12
6.022529E+3	3.776673E-12	-9.185441E-14	-3.360528E-14	3.703861E-12	2.738830E-13	4.046075E-12
6.023728E+3	-6.065752E-13	1.741873E-13	-2.525997E-13	-1.474151E-12	3.558239E-12	3.647293E-12
6.024928E+3	-1.248436E-12	7.645200E-13	-1.390698E-12	-6.429809E-13	4.029833E-12	4.282992E-12
6.026128E+3	4.167054E-13	3.685379E-13	3.487668E-12	4.561916E-12	4.941656E-12	3.845564E-12
6.027328E+3	-1.340290E-12	4.720421E-12	4.232584E-12	3.815879E-12	5.771146E-12	4.643129E-12
6.028528E+3	3.956461E-12	5.847318E-13	4.635288E-12	4.838039E-12	4.111045E-13	4.184977E-12
6.029728E+3	5.754344E-12	3.209304E-13	4.296435E-12	2.937101E-12	3.926776E-12	4.165374E-12
6.030928E+3	-1.533521E-12	3.489347E-13	-1.528480E-12	-4.788751E-13	4.115526E-12	1.479192E-12
6.032128E+3	3.510631E-12	1.134178E-12	4.363085E-12	4.062878E-12	4.215222E-12	4.191138E-12
6.033328E+3	3.521273E-12	2.733229E-13	4.482944E-12	3.564960E-12	2.202826E-12	3.368369E-12
6.034528E+3	4.372606E-12	4.811155E-13	-3.814199E-13	4.295314E-12	4.333400E-12	4.208501E-12
6.035728E+3	2.189384E-12	3.680898E-12	4.042715E-12	4.338441E-12	1.654500E-12	5.406529E-12
6.036928E+3	4.859323E-12	3.209304E-13	5.309074E-12	5.118643E-12	1.898138E-12	4.675614E-12
6.038128E+3	4.098163E-12	2.677220E-13	3.842203E-12	2.187703E-12	5.167932E-12	4.303156E-12
6.039328E+3	-8.434924E-13	8.765376E-13	2.212347E-13	4.496946E-12	5.144407E-12	3.740267E-12
6.040528E+3	-1.771558E-12	3.259712E-13	4.826837E-12	4.271231E-12	2.374213E-12	4.433096E-12
6.041727E+3	4.820677E-12	5.175773E-12	3.665775E-12	4.526631E-12	4.376527E-12	3.917815E-12
6.042927E+3	4.606723E-12	5.543190E-12	3.090005E-12	-3.915014E-13	3.719544E-12	4.603923E-12
6.044127E+3	3.261952E-12	7.124318E-13	3.259712E-13	-1.204189E-12	3.650093E-12	4.513189E-12
6.045327E+3	3.767151E-12	1.999514E-13	4.423574E-12	4.460540E-12	3.241789E-12	3.856206E-12
6.046527E+3	4.613444E-12	9.135034E-13	3.502230E-12	3.333083E-12	4.889567E-13	3.951980E-12
6.047727E+3	4.712020E-12	4.252187E-12	2.318764E-13	3.802997E-12	4.700818E-12	3.909414E-12
6.048927E+3	-1.549203E-12	7.605994E-13	1.108974E-13	-9.689522E-14	5.226740E-12	4.673374E-12
6.050127E+3	5.151129E-12	3.102887E-13	-6.312191E-13	8.681363E-14	1.189627E-12	4.352443E-12
6.051327E+3	-1.438306E-12	5.236822E-13	3.752029E-12	2.324365E-13	4.574798E-12	4.923733E-12
6.052527E+3	4.773070E-12	1.176185E-14	-3.808598E-13	3.799077E-12	4.821797E-12	5.236822E-12
6.053727E+3	4.853722E-12	4.519910E-13	4.125608E-12	-1.344771E-12	9.207845E-13	4.295314E-12
6.054927E+3	3.094486E-12	5.622162E-12	4.436456E-12	1.490394E-12	2.820043E-12	4.066798E-12
6.056127E+3	4.382688E-12	8.233293E-13	5.669770E-12	5.323075E-12	2.890054E-13	4.080240E-12
6.057327E+3	4.234265E-12	7.118718E-13	5.326996E-12	3.763231E-12	1.255157E-12	4.927093E-12
6.058527E+3	2.240352E-14	9.303061E-13	-1.232193E-13	3.118569E-12	4.779790E-12	4.619045E-12
6.059726E+3	4.640328E-12	3.769391E-12	6.274665E-12	4.872765E-14	3.112969E-12	4.762428E-12
6.060926E+3	3.802437E-12	1.636017E-12	1.853891E-13	3.775553E-12	4.632487E-12	4.331720E-12
6.062126E+3	-1.445027E-12	7.645200E-13	1.746914E-12	3.486547E-12	-4.799953E-13	4.053916E-12
6.063326E+3	5.267627E-12	7.499577E-13	-1.457909E-12	-7.034704E-13	6.037188E-12	4.089202E-12
6.064526E+3	7.818827E-13	5.949254E-12	4.727702E-12	-1.305005E-12	2.252114E-12	5.223380E-12
6.065726E+3	-3.651773E-13	5.046392E-13	4.718741E-12	3.967663E-12	2.028639E-12	5.906687E-12
6.066926E+3	3.192501E-12	5.686012E-12	4.424694E-14	4.393890E-12	4.393890E-12	3.180739E-12
6.068126E+3	3.007672E-12	6.139684E-12	3.298918E-13	-1.676343E-12	3.175138E-12	3.028955E-12
6.069326E+3	-1.547523E-12	4.601682E-12	3.790675E-12	-1.014879E-12	3.242349E-12	3.148814E-12
6.070526E+3	-7.113117E-14	4.946136E-12	-1.389018E-12	3.568320E-12	1.583369E-12	2.900695E-12
6.071726E+3	3.460223E-12	-1.383417E-13	4.575918E-12	-3.472545E-14	4.462221E-12	4.431415E-12
6.072926E+3	4.985342E-12	4.312677E-13	-3.528554E-14	4.763548E-12	5.376844E-12	4.606163E-12
6.074126E+3	4.228664E-12	4.262269E-13	3.208744E-12	2.151858E-12	5.085038E-12	2.352369E-12
6.075326E+3	4.799953E-12	1.122416E-12	2.240352E-15	4.070159E-12	5.380765E-12	5.054234E-12
6.076525E+3	1.601291E-12	-9.185441E-14	6.011984E-12	3.309000E-12	3.264193E-12	5.528628E-12
6.077725E+3	4.086402E-12	4.526070E-12	4.070159E-12	1.333009E-12	3.876928E-12	4.607843E-12
6.078925E+3	-6.519423E-13	5.343238E-13	5.145528E-12	5.753783E-12	4.059517E-12	5.755463E-12
6.080125E+3	-1.349812E-12	1.686425E-12	4.763548E-12	4.368686E-14	2.134495E-12	4.785391E-12
6.081325E+3	5.055914E-12	7.432367E-13	5.936932E-14	4.354684E-12	5.455816E-12	4.294754E-12
6.082525E+3	1.145940E-12	3.743067E-12	-3.898212E-13	4.794913E-12	4.333400E-12	3.620968E-12
6.083725E+3	2.915818E-12	5.640086E-12	3.731866E-12	3.884210E-12	4.092562E-12	4.661052E-12
6.084925E+3	4.178816E-12	1.215391E-12	-7.449170E-14	-6.900284E-13	4.839160E-13	2.978548E-12
6.086125E+3	-1.697066E-12	2.839646E-13	4.221943E-12	9.336666E-13	-1.409181E-12	5.718498E-12
6.087325E+3	-1.177865E-12	3.181299E-13	3.443420E-12	3.206503E-12	3.539756E-12	4.415733E-12
6.088525E+3	3.333643E-12	2.212347E-13	5.160090E-12	3.332523E-13	3.303399E-12	5.184173E-12
6.089725E+3	5.634485E-13	1.026641E-12	3.950860E-12	4.933254E-12	4.448218E-12	5.543190E-12
6.090925E+3	-1.254597E-12	3.842203E-12	1.298284E-12	9.308662E-13	4.006869E-12	5.855720E-12
6.092125E+3	3.482627E-12	6.345796E-13	3.372289E-12	5.186414E-12	2.626812E-13	2.947743E-12
6.093325E+3	3.799636E-12	5.413810E-12	4.864363E-12	5.151129E-12	1.018240E-12	3.512872E-12
6.094524E+3	4.258908E-12	3.366128E-13	-3.573361E-13	4.793793E-12	3.492708E-12	4.430296E-12
6.095724E+3	2.641935E-12	6.216976E-13	3.703861E-12	4.878926E-12	1.214271E-12	3.611447E-12
6.096924E+3	-4.514309E-13	6.452213E-13	4.657131E-12	2.629612E-12	3.489347E-13	4.704738E-12
6.098124E+3	3.843323E-12	4.419094E-13	4.767469E-12	4.808915E-12	1.226592E-13	4.996544E-12
6.099324E+3	2.493511E-12	3.405334E-13	-1.234434E-12	3.365008E-12	4.525511E-13	4.406772E-12
6.100524E+3	2.090808E-12	3.203703E-13	4.136249E-12	3.140973E-12	4.589920E-12	3.529114E-12
6.101724E+3	2.871571E-12	1.173384E-12	-2.105931E-13	4.755707E-12	4.496946E-12	3.503350E-12
6.102924E+3	4.995424E-12	2.550080E-12	4.465581E-12	-2.318764E-13	2.948863E-12	3.140413E-12
6.104124E+3	-1.643298E-12	3.799636E-12	-3.920616E-15	4.077440E-12	-4.329480E-13	4.580959E-12
6.105324E+3	4.414053E-12	1.311726E-12	1.335810E-12	-4.984782E-13	5.129285E-12	4.834679E-12
6.106524E+3	5.218339E-12	9.566302E-13	-1.415342E-12	5.170172E-12	4.649290E-12	4.346282E-12
6.107724E+3	2.800440E-14	3.539756E-13	4.618485E-12	-2.413979E-13	1.111775E-12	4.869964E-12
6.108924E+3	3.501110E-12	1.279241E-12	4.536712E-12	-1.489834E-13	4.329480E-13	3.346525E-12
6.110124E+3	-1.730672E-13	6.351397E-13	-1.683064E-12	5.459737E-12	3.466384E-12	3.853405E-12
6.111323E+3	-8.401319E-15	1.321807E-13	3.753149E-12	2.245392E-12	4.337881E-12	4.386049E-12
6.112523E+3	2.876611E-12	3.866287E-12	5.436773E-12	3.660174E-12	4.943896E-12	3.740267E-12
6.113723E+3	3.688179E-12	1.170024E-12	3.707782E-12	4.673934E-12	6.536226E-13	5.405969E-12
6.114923E+3	-1.638257E-12	6.385003E-14	4.811155E-12	2.654817E-12	1.566566E-12	4.365325E-12
6.116123E+3	-1.775479E-12	4.063438E-12	5.525267E-12	-3.041277E-13	5.136006E-12	4.845321E-12
6.117323E+3	-1.904299E-13	8.978209E-13	5.165131E-12	3.403654E-12	-5.393647E-13	3.852845E-12
6.118523E+3	2.645295E-12	-7.113117E-14	-3.399734E-13	4.691296E-12	3.983905E-12	4.680655E-12
6.119723E+3	3.224986E-12	1.516718E-12	3.163377E-12	4.381568E-12	3.776673E-12	4.954538E-12
6.120923E+3	5.145528E-12	4.712020E-12	1.204189E-13	1.792281E-13	3.920615E-12	4.286353E-12
6.122123E+3	-1.553124E-12	8.244494E-13	3.985586E-12	1.958067E-12	1.930063E-12	3.463024E-12
6.123323E+3	4.295874E-12	5.656888E-13	5.835556E-12	4.870525E-12	4.373727E-12	3.647293E-12
6.124523E+3	4.173775E-12	7.174726E-13	3.345405E-12	-3.198102E-13	3.674737E-12	4.942216E-12
6.125723E+3	2.864850E-12	4.999345E-12	5.365082E-12	2.829564E-12	1.763717E-12	4.045515E-12
6.126923E+3	3.349886E-12	4.014710E-12	4.740024E-12	-1.545843E-13	3.287716E-12	5.120884E-12
6.128123E+3	-4.788751E-13	1.036723E-12	4.900769E-13	1.271400E-13	1.965909E-12	3.641692E-12
6.129322E+3	1.639938E-12	1.075369E-12	1.474712E-12	4.169854E-12	4.454939E-12	4.228104E-12
6.130522E+3	5.254185E-12	5.562793E-12	2.158579E-12	4.999905E-12	1.999514E-13	5.617122E-12
6.131722E+3	5.040792E-12	7.062709E-13	4.718180E-12	-5.869721E-13	4.180496E-12	3.361087E-12
6.132922E+3	-1.686985E-12	5.375724E-12	5.519666E-12	5.105201E-12	2.420140E-12	5.195936E-12
6.134122E+3	4.428055E-12	7.824428E-13	3.377330E-12	3.895971E-12	3.841643E-12	5.045832E-12
6.135322E+3	-9.689522E-14	6.054550E-13	4.535592E-12	6.020385E-12	-6.530626E-13	3.608646E-12
6.136522E+3	-1.354853E-12	4.582080E-12	5.016708E-12	4.288033E-12	3.382931E-12	3.663535E-12
6.137722E+3	4.322758E-12	4.687936E-13	4.650970E-12	2.923659E-12	1.372215E-13	4.103204E-12
6.138922E+3	2.919738E-12	-1.960308E-14	-3.080484E-13	3.371169E-12	4.162573E-12	6.017584E-12
6.140122E+3	-1.795642E-12	8.457327E-14	5.114722E-12	-1.379497E-12	-1.293803E-12	5.804751E-12
6.141322E+3	4.635847E-12	8.227692E-13	5.291711E-12	1.865093E-13	3.566080E-12	3.360528E-12
6.142522E+3	4.177136E-12	5.208817E-12	4.334520E-12	-3.041277E-13	6.872279E-13	5.350520E-12
6.143722E+3	1.035042E-12	1.285402E-12	3.743067E-12	4.292514E-12	-1.249556E-12	5.326436E-12
6.144922E+3	4.719861E-12	2.818922E-12	3.349886E-12	2.055523E-13	4.859883E-12	5.310754E-12
6.146121E+3	3.990066E-12	1.441666E-12	3.436699E-12	-2.212347E-13	-2.576405E-13	3.734106E-12
6.147321E+3	3.565520E-12	1.220432E-12	4.666652E-12	1.542482E-12	3.231708E-12	4.671133E-12
6.148521E+3	1.245075E-12	1.106734E-12	3.354366E-12	4.731623E-12	5.239623E-12	3.623769E-12
6.149721E+3	3.679217E-12	1.294923E-12	-2.156339E-13	-3.797396E-13	2.224109E-12	4.512629E-12
6.150921E+3	-1.284282E-12	4.342922E-12	4.817877E-12	4.554075E-12	2.886133E-12	4.685695E-12
6.152121E+3	4.644249E-12	3.623769E-13	-2.934860E-13	-1.359894E-12	3.876928E-12	5.094559E-12
6.153321E+3	4.197299E-12	1.185146E-12	-1.518958E-12	5.088398E-12	1.052965E-12	4.101524E-12
6.154521E+3	5.204897E-12	2.688422E-13	2.784197E-12	3.799636E-12	1.814685E-13	4.359165E-12
6.155721E+3	-1.494875E-12	5.240742E-12	-4.984782E-14	4.739464E-12	4.191698E-12	4.332280E-12
6.156921E+3	5.288910E-12	7.012301E-13	3.687619E-12	4.678974E-12	2.111531E-13	3.979425E-12
6.158121E+3	-1.693146E-12	4.859883E-12	5.196496E-12	-2.049922E-13	5.270427E-12	2.764034E-12
6.159321E+3	4.763548E-12	8.378916E-13	4.626326E-13	4.713140E-12	9.370270E-13	3.786755E-12
6.160521E+3	-5.707296E-13	6.234898E-12	4.773070E-12	-9.633512E-14	5.227861E-12	3.463584E-12
6.161721E+3	1.355973E-12	7.796424E-13	-3.814199E-13	4.168734E-12	5.273228E-12	4.150811E-12
6.162921E+3	-2.682821E-13	1.271400E-13	3.715623E-12	4.134009E-12	4.345722E-12	4.661052E-12
6.164120E+3	3.790675E-12	6.620239E-13	3.970463E-12	4.374847E-12	3.316280E-12	6.129602E-12
6.165320E+3	-1.677463E-12	3.422137E-13	4.125047E-12	3.660734E-12	1.401340E-12	5.273228E-12
6.166520E+3	5.031270E-12	4.501427E-12	1.450067E-12	3.988946E-12	4.205140E-12	5.445735E-12
6.167720E+3	4.093682E-12	7.863634E-13	3.967663E-12	-1.494315E-12	5.259225E-12	6.286987E-12
6.168920E+3	6.351397E-13	8.233293E-13	3.729065E-12	5.170172E-12	1.288202E-14	4.084721E-12
6.170120E+3	5.267067E-12	5.231221E-13	1.562645E-13	4.403971E-12	8.289301E-13	3.872448E-12
6.171320E+3	-2.251554E-13	8.037262E-13	4.155852E-13	2.240352E-14	5.460857E-13	3.443981E-12
6.172520E+3	3.587363E-12	6.721055E-15	4.661612E-12	-4.223063E-13	2.794839E-12	5.181374E-12
6.173720E+3	-1.408621E-12	1.107294E-12	5.911168E-12	3.876369E-12	3.730185E-13	5.427812E-12
6.174920E+3	5.863560E-12	6.188972E-13	2.913017E-12	2.199465E-12	3.405334E-13	4.574238E-12
6.176120E+3	4.582639E-12	3.993427E-13	1.113455E-12	5.155609E-12	4.615685E-12	4.752347E-12
6.177320E+3	1.904299E-13	5.102401E-12	4.060077E-12	4.174335E-12	9.980767E-13	3.171218E-12
6.178520E+3	1.004238E-12	3.933498E-12	-4.122247E-13	6.057911E-12	-1.180665E-12	3.152175E-12
6.179720E+3	1.625375E-12	4.839160E-13	-6.547428E-13	3.860126E-12	3.678658E-12	3.267553E-12
6.180920E+3	3.347645E-12	5.651287E-13	-1.656740E-12	3.954221E-13	3.428858E-12	5.789629E-12
6.182119E+3	4.065678E-12	9.297460E-13	3.699381E-12	3.930137E-12	4.141850E-12	3.448461E-12
6.183319E+3	5.106882E-12	4.543433E-12	-1.400220E-14	4.016951E-12	4.180496E-12	3.347085E-12
6.184519E+3	5.007186E-12	1.015439E-12	-1.568806E-12	4.903570E-12	6.625840E-13	3.771072E-12
6.185719E+3	-1.419823E-12	6.530626E-13	4.960139E-12	-1.348692E-12	3.563839E-12	4.514309E-12
6.186919E+3	4.359165E-12	8.121275E-13	1.235554E-12	3.823720E-12	3.809158E-12	5.279949E-12
6.188119E+3	5.149448E-12	7.292344E-13	5.771706E-12	3.731306E-12	3.631610E-12	3.330843E-12
6.189319E+3	-6.228178E-13	6.138564E-13	5.334277E-12	1.537441E-12	5.348839E-12	4.407332E-12
6.190519E+3	4.282432E-12	5.309633E-12	4.115526E-12	5.355000E-12	6.889081E-13	5.798030E-12
6.191719E+3	4.967420E-12	3.526874E-12	1.694826E-12	-1.489834E-13	4.792672E-12	5.104641E-12
6.192919E+3	2.480629E-12	5.371243E-13	-9.129433E-14	4.065118E-12	1.254597E-12	4.098163E-12
6.194119E+3	3.471425E-12	5.365642E-13	3.555998E-12	5.267627E-12	4.655451E-12	3.707222E-12
6.195319E+3	3.741387E-12	9.151836E-13	4.995985E-12	2.744431E-14	7.163524E-13	4.106004E-12
6.196519E+3	-4.374287E-13	-7.841231E-15	4.664413E-12	1.104493E-12	4.066238E-13	4.229224E-12
6.197719E+3	5.047512E-12	1.339170E-12	5.295071E-12	4.330600E-12	3.624889E-12	4.243226E-12
6.198918E+3	-3.971023E-13	5.041911E-12	2.953344E-12	-7.113117E-14	1.881335E-12	3.612007E-12
6.200118E+3	1.297164E-12	8.082069E-13	4.312677E-14	5.165691E-12	4.448218E-12	3.511191E-12
6.201318E+3	2.746671E-12	5.897725E-13	4.554075E-12	4.875005E-12	4.010790E-12	5.766105E-12
6.202518E+3	4.121687E-12	9.896754E-13	5.268187E-12	1.265799E-13	3.058080E-12	5.192015E-12
6.203718E+3	3.203703E-13	4.150251E-13	4.282432E-12	2.280678E-12	5.180253E-12	5.160090E-12
6.204918E+3	3.191381E-12	1.386778E-12	1.579448E-13	5.236262E-12	4.950617E-12	5.290031E-12
6.206118E+3	4.163133E-12	5.222260E-12	2.504713E-12	5.161210E-12	3.546477E-12	4.212421E-12
6.207318E+3	-1.474151E-12	9.039819E-13	4.296435E-12	2.399977E-12	-1.804043E-12	4.600562E-12
6.208518E+3	3.338684E-12	3.879729E-12	3.216585E-12	1.613053E-13	4.084161E-12	4.375407E-12
6.209718E+3	2.915818E-12	9.286258E-13	7.292344E-13	4.457740E-12	4.248827E-12	4.705859E-12
6.210918E+3	9.443082E-13	1.203069E-12	3.731306E-12	4.993744E-12	4.078560E-12	4.114966E-12
6.212118E+3	5.606481E-12	6.424208E-13	4.491905E-13	3.635531E-12	3.528554E-13	3.112969E-12
6.213318E+3	-1.364934E-12	8.210889E-13	-2.733229E-13	4.452139E-12	4.827958E-12	3.260832E-12
6.214518E+3	5.706176E-12	6.956293E-13	4.630807E-12	2.382054E-12	3.845564E-12	4.303715E-12
6.215718E+3	2.919738E-12	8.978209E-13	5.738101E-12	5.132646E-12	-1.489834E-13	3.445661E-12
6.216917E+3	1.736273E-14	5.318035E-12	2.475028E-12	3.635531E-12	5.897725E-13	4.517669E-12
6.218117E+3	-1.359894E-12	5.958215E-12	5.403168E-12	3.127531E-12	6.754660E-13	3.963742E-12
6.219317E+3	4.174895E-12	4.985903E-12	5.130966E-12	6.010864E-12	3.405335E-12	4.956778E-12
6.220517E+3	4.973581E-12	3.493268E-12	3.803557E-12	2.212347E-13	4.090882E-12	4.922052E-12
6.221717E+3	-1.369415E-12	1.506076E-12	3.279315E-12	3.974384E-12	1.145380E-12	4.034874E-12
6.222917E+3	3.570001E-12	2.469988E-13	5.391966E-12	8.513336E-14	2.839646E-13	4.498066E-12
6.224117E+3	5.110802E-12	4.766348E-12	3.387412E-12	-3.360528E-15	2.197785E-12	3.494949E-12
6.225317E+3	2.023598E-12	-1.019360E-13	4.626326E-13	4.341242E-12	4.229224E-12	3.846684E-12
6.226517E+3	3.689859E-12	5.399807E-12	4.903570E-12	2.481190E-13	4.206820E-12	5.526387E-12
6.227717E+3	3.861806E-12	1.149860E-12	6.922686E-13	-2.469988E-13	1.792281E-13	4.379888E-12
6.228917E+3	-5.802511E-13	6.317792E-13	-5.600879E-14	5.181933E-12	2.723147E-12	3.135932E-12
6.230117E+3	-3.063681E-13	4.077440E-13	3.617608E-12	3.731866E-12	5.544310E-12	4.466141E-12
6.231317E+3	3.115769E-12	4.813395E-12	4.616245E-12	2.161939E-13	6.480217E-13	4.621286E-12
6.232517E+3	4.260589E-12	1.735152E-12	4.904690E-12	2.470548E-12	3.553758E-12	3.567200E-12
6.233716E+3	4.463341E-12	5.228980E-12	5.593038E-12	5.589677E-13	5.948134E-13	4.392770E-12
6.234916E+3	3.256911E-12	5.763305E-13	3.246830E-12	4.975261E-12	5.148328E-12	4.318278E-12
6.236116E+3	4.531111E-12	1.252357E-12	4.485184E-12	3.451262E-12	-1.108974E-12	3.463584E-12
6.237316E+3	4.234265E-12	7.874836E-13	4.631927E-13	2.240352E-12	3.266993E-12	3.242909E-12
6.238516E+3	4.426375E-12	1.095532E-12	5.655208E-12	1.473031E-12	3.305639E-12	5.395887E-12
6.239716E+3	4.402291E-12	9.807139E-13	5.541510E-12	3.970463E-12	4.964060E-12	5.004946E-12
6.240916E+3	3.638331E-12	1.128017E-12	-1.114575E-13	2.525997E-13	5.220019E-12	5.459737E-12
6.242116E+3	3.092805E-12	4.811155E-13	2.812762E-12	1.067528E-12	2.518715E-12	4.631367E-12
6.243316E+3	3.316841E-12	1.430464E-12	4.625206E-12	5.112482E-12	5.100161E-12	5.191455E-12
6.244516E+3	4.368686E-14	4.994864E-12	5.106882E-12	2.800440E-14	2.800440E-15	5.468698E-12
6.245716E+3	4.623526E-12	6.287547E-12	5.484381E-12	5.462538E-12	4.469502E-13	5.135446E-12
6.246916E+3	-6.239380E-13	6.121761E-13	3.486547E-12	4.538953E-12	3.370049E-12	4.061197E-12
6.248116E+3	4.268990E-12	7.914042E-13	4.185537E-12	5.403168E-12	3.488788E-12	5.041911E-12
6.249316E+3	3.505030E-12	1.016560E-12	3.099526E-12	3.803557E-12	-4.379888E-13	5.194255E-12
6.250516E+3	2.606089E-12	4.853162E-12	2.513114E-12	4.448218E-12	4.898529E-12	4.347402E-12
6.251715E+3	4.529431E-12	4.083041E-13	3.467504E-12	5.766665E-12	4.627446E-12	4.249387E-12
6.252915E+3	5.598639E-12	5.152809E-13	3.926776E-12	1.543602E-12	1.386218E-12	5.426132E-12
6.254115E+3	2.365251E-12	1.949106E-13	5.528068E-13	3.922856E-12	3.755390E-12	4.383248E-12
6.255315E+3	-2.576405E-13	1.305565E-12	5.184173E-12	4.698018E-12	3.377330E-13	4.122247E-12
6.256515E+3	5.091759E-12	1.091051E-12	4.604483E-12	2.244272E-12	1.720030E-12	3.660734E-12
6.257715E+3	5.204897E-12	7.757217E-13	5.975018E-12	4.992064E-12	4.696338E-12	5.800270E-12
6.258915E+3	4.407892E-12	4.934934E-12	1.225472E-12	1.943505E-12	3.045758E-12	4.673934E-12
6.260115E+3	4.589920E-12	4.696897E-12	4.111045E-13	4.069039E-12	-5.040791E-13	2.797079E-12
6.261315E+3	4.387729E-12	7.493977E-13	5.202656E-12	1.120176E-13	-1.310046E-12	5.586317E-12
6.262515E+3	-4.844760E-13	9.056622E-13	3.597445E-12	3.543116E-12	6.849875E-13	3.964302E-12
6.263715E+3	4.740024E-12	5.007746E-12	4.550714E-12	2.638014E-13	-7.006700E-13	4.671693E-12
6.264915E+3	4.583199E-12	1.534641E-13	4.693537E-12	4.353564E-12	4.443177E-12	4.775870E-12
6.266115E+3	4.355243E-12	3.279315E-12	-4.889567E-13	5.553272E-12	1.781080E-13	4.824037E-12
6.267315E+3	-1.354853E-12	9.571902E-13	3.533595E-12	9.006214E-13	4.906370E-12	4.051116E-12
6.268514E+3	3.132012E-12	4.570317E-12	5.125365E-12	-1.075369E-13	3.311240E-12	5.125924E-12
6.269714E+3	-4.032633E-14	3.918375E-12	9.924758E-13	4.084721E-12	3.669696E-12	4.769709E-12
6.270914E+3	3.823720E-12	5.023989E-13	5.403728E-12	5.192015E-12	1.831488E-13	3.259712E-12
6.272114E+3	-1.618654E-12	5.847318E-13	3.853405E-13	4.519910E-13	4.053356E-12	2.906296E-12
6.273314E+3	3.004872E-12	7.986854E-13	5.706736E-12	1.161062E-12	1.912700E-12	3.046878E-12
6.274514E+3	-2.369172E-13	3.366128E-13	5.726339E-12	3.892611E-13	3.915014E-12	3.230587E-12
6.275714E+3	1.369415E-12	5.320275E-12	3.614247E-12	7.874836E-13	5.321955E-12	5.095680E-12
6.276914E+3	3.735226E-12	4.710340E-13	4.633607E-12	5.041351E-12	4.678414E-12	5.851799E-12
6.278114E+3	3.403654E-12	3.685379E-13	-4.122247E-13	4.785391E-12	3.330843E-12	3.651773E-12
6.279314E+3	5.827715E-12	3.228347E-12	3.975504E-12	4.374287E-13	4.909170E-12	5.006066E-12
6.280514E+3	4.406772E-12	8.244494E-13	4.873885E-12	2.227470E-12	4.848121E-12	5.389726E-12
6.281714E+3	4.192258E-12	4.262269E-13	4.686816E-12	3.422137E-13	3.036237E-12	5.290031E-12
6.282914E+3	3.482627E-12	1.198028E-12	-2.985269E-13	4.841960E-12	4.406212E-12	5.569514E-12
6.284114E+3	3.953100E-12	1.522319E-12	4.579839E-12	6.323393E-13	2.150738E-12	2.937101E-12
6.285314E+3	4.625766E-12	5.371243E-13	3.843323E-12	2.184343E-14	1.220432E-12	3.367809E-12
6.286513E+3	4.561357E-12	6.211375E-13	3.416536E-13	1.580568E-12	3.274274E-12	6.354758E-12
6.287713E+3	3.799636E-12	4.542313E-12	5.217779E-12	2.934301E-12	3.259712E-13	4.718180E-12
6.288913E+3	-1.464070E-12	1.954707E-13	5.379084E-12	3.776673E-12	5.046393E-12	4.597202E-12
6.290113E+3	-1.372215E-12	5.796910E-13	4.591601E-12	2.807721E-12	3.541436E-12	4.317158E-12
6.291313E+3	-8.110073E-13	1.280921E-12	2.806041E-12	3.078243E-12	1.507197E-12	4.698577E-12
6.292513E+3	4.561916E-12	5.119204E-13	3.771632E-12	2.799320E-12	4.109365E-12	3.891491E-12
6.293713E+3	4.587680E-12	5.780667E-12	-5.197616E-13	4.487984E-12	6.340195E-13	3.317961E-12
6.294913E+3	4.258349E-12	3.932937E-12	4.011910E-12	4.967420E-12	1.893097E-13	4.746746E-12
6.296113E+3	5.618802E-12	5.393647E-13	6.457814E-13	4.794353E-13	-2.012396E-12	4.461100E-12
6.297313E+3	3.905493E-12	4.424695E-13	4.974701E-12	4.476223E-12	4.023672E-12	5.281629E-12
6.298513E+3	4.767469E-12	1.005918E-12	-1.164423E-12	3.182980E-12	4.137930E-12	4.506467E-12
6.299713E+3	3.562719E-12	7.006700E-13	-1.229393E-12	5.773386E-12	-1.149300E-12	5.087278E-12
6.300913E+3	3.144894E-12	5.208818E-13	1.265799E-13	4.690176E-12	5.236822E-12	5.367882E-12
6.302113E+3	5.106882E-12	1.101693E-12	-1.641058E-13	-4.032633E-14	2.852528E-12	6.722175E-12
6.303313E+3	-1.354853E-12	3.024475E-13	4.978621E-12	4.083041E-12	4.044395E-12	4.270110E-12
6.304512E+3	3.889250E-12	1.018800E-12	5.966616E-12	2.789238E-13	5.265947E-12	5.180813E-12
6.305712E+3	4.156973E-12	1.620894E-12	3.606406E-12	5.348839E-12	6.586634E-13	5.054234E-12
6.306912E+3	8.082069E-13	6.194572E-13	5.494463E-12	3.256911E-12	1.680264E-15	4.630807E-12
6.308112E+3	6.154246E-12	1.322368E-12	2.313163E-13	3.881409E-12	3.771632E-12	5.547111E-12
6.309312E+3	-4.161453E-13	5.208818E-13	4.188337E-12	-3.349326E-13	4.887327E-12	5.141047E-12
6.310512E+3	1.858372E-12	1.010399E-12	3.503910E-12	4.790992E-12	3.620409E-12	4.492465E-12
6.311712E+3	4.773629E-12	7.342753E-13	9.039819E-13	4.462221E-12	9.415078E-13	4.065678E-12
6.312912E+3	4.407892E-12	4.043835E-13	4.733863E-12	3.346525E-12	1.125217E-12	4.052236E-12
6.314112E+3	-1.484233E-12	3.360527E-13	5.436773E-12	4.736103E-12	4.924853E-12	5.307393E-12
6.315312E+3	3.404774E-12	4.745625E-12	3.315720E-13	3.032876E-12	4.813956E-12	4.923173E-12
6.316512E+3	4.046075E-12	9.045420E-13	4.367565E-12	3.395813E-12	5.283869E-12	4.966860E-12
6.317712E+3	4.765228E-12	5.539269E-13	4.276271E-12	5.715137E-12	3.820920E-12	4.231464E-12
6.318912E+3	2.966786E-12	4.328359E-12	6.017025E-12	4.726582E-12	8.619753E-13	5.514626E-12
6.320112E+3	3.558799E-12	5.395887E-12	2.387095E-12	-3.573361E-13	4.722101E-12	4.881166E-12
6.321311E+3	1.568246E-12	5.584076E-13	-2.985269E-13	3.794596E-12	3.086084E-12	4.740024E-12
6.322511E+3	4.956218E-12	8.686963E-13	4.077440E-12	5.696094E-13	4.696897E-12	4.703619E-12
6.323711E+3	7.549985E-13	4.547914E-13	-4.010229E-13	-1.484233E-13	3.922296E-12	5.111923E-12
6.324911E+3	2.877172E-12	7.157924E-13	3.503910E-12	3.163377E-12	2.772995E-12	4.224743E-12
6.326111E+3	-5.091200E-13	3.158896E-13	5.270988E-12	4.131768E-12	2.893414E-12	3.534715E-12
6.327311E+3	5.002705E-12	2.537198E-13	-1.069768E-13	3.892611E-12	2.856449E-14	4.165374E-12
6.328511E+3	4.571997E-12	7.505178E-14	4.601122E-12	3.756510E-12	4.996544E-12	4.437016E-12
6.329711E+3	-1.176185E-13	3.926216E-13	-3.657374E-13	5.064315E-12	2.447584E-13	3.944139E-12
6.330911E+3	3.964302E-12	4.643129E-13	5.559993E-12	4.906370E-13	4.519910E-13	4.871085E-12
6.332111E+3	4.239306E-12	3.252430E-12	2.327725E-12	4.200659E-12	4.422454E-12	3.534715E-12
6.333311E+3	5.025109E-12	2.450385E-12	4.477903E-12	4.232024E-12	2.145697E-12	5.273228E-12
6.334511E+3	5.254745E-12	5.824914E-13	3.800757E-12	3.724585E-12	3.360527E-13	3.492708E-12
6.335711E+3	1.935104E-12	7.325950E-13	4.614564E-12	3.686499E-12	2.525997E-13	4.967980E-12
6.336911E+3	-1.204749E-12	6.379402E-13	3.947500E-12	5.320835E-12	4.296435E-12	4.945016E-12
6.338111E+3	3.676977E-12	1.042324E-12	4.067918E-12	2.182102E-12	1.306125E-12	2.989749E-12
6.339310E+3	3.438380E-12	5.287229E-12	4.103204E-12	4.333960E-12	3.105688E-12	4.279632E-12
6.340510E+3	3.590724E-12	9.706323E-13	-1.075369E-13	3.966543E-12	5.025669E-12	3.360528E-12
6.341710E+3	-1.075369E-13	1.579448E-13	5.465898E-12	-8.009257E-14	4.360844E-12	3.442861E-12
6.342910E+3	1.840449E-12	1.534641E-13	-7.723612E-13	3.365568E-12	3.959822E-13	4.591601E-12
6.344110E+3	5.273228E-12	7.012301E-13	3.410375E-12	4.995985E-12	4.403411E-12	3.226107E-12
6.345310E+3	-4.273471E-13	4.962379E-13	5.216659E-12	1.946305E-12	4.775870E-12	4.480703E-12
6.346510E+3	5.045272E-12	1.014319E-12	-2.206746E-13	7.085113E-13	2.890054E-12	5.311873E-12
6.347710E+3	4.782591E-12	1.144820E-12	7.505178E-14	5.220580E-12	6.312191E-13	4.323319E-12
6.348910E+3	2.076806E-12	4.475102E-12	3.674177E-12	5.474859E-12	1.008158E-14	4.908610E-12
6.350110E+3	-1.623135E-12	4.451019E-12	2.125534E-12	5.091759E-12	5.516866E-12	5.730819E-12
6.351310E+3	-3.198102E-13	4.363085E-13	1.585049E-13	1.277001E-13	3.651773E-12	5.494463E-12
6.352510E+3	-4.172655E-13	5.421651E-13	3.794596E-12	2.808281E-12	6.239380E-13	3.461343E-12
6.353710E+3	-1.593450E-12	4.872765E-13	-8.569346E-14	2.369172E-13	3.455742E-12	5.461417E-12
6.354910E+3	5.347720E-12	1.035042E-12	3.584563E-12	5.248024E-12	4.405651E-12	4.827398E-12
6.356109E+3	4.718180E-12	6.530626E-13	5.430052E-12	4.234265E-13	3.521273E-12	3.506150E-12
6.357309E+3	5.620482E-12	4.956218E-12	-4.553515E-13	5.261466E-12	5.582956E-12	5.362842E-12
6.358509E+3	4.706979E-12	5.196496E-12	2.662658E-12	5.522467E-13	1.555364E-12	4.003509E-12
6.359709E+3	1.179545E-12	5.186414E-13	3.442300E-12	3.621529E-12	1.824766E-12	3.976064E-12
6.360909E+3	3.752589E-13	2.086328E-12	-4.480703E-13	3.892051E-12	4.298115E-12	5.067116E-12
6.362109E+3	4.607843E-12	5.158410E-13	4.379327E-12	-4.732743E-13	3.818679E-12	4.041595E-12
6.363309E+3	3.400854E-12	6.323393E-13	4.973581E-12	5.320835E-13	5.114722E-12	5.140487E-12
6.364509E+3	3.597445E-12	1.010959E-12	5.053113E-12	5.441254E-12	3.726265E-12	3.324122E-12
6.365709E+3	3.505590E-12	4.502547E-12	4.652090E-12	4.848681E-12	6.054550E-13	5.320275E-12
6.366909E+3	-5.376844E-14	3.422137E-13	4.678974E-12	3.293877E-12	4.918132E-12	3.328042E-12
6.368109E+3	4.563036E-12	6.849875E-13	8.866192E-13	5.060394E-12	6.150885E-12	5.759384E-12
6.369309E+3	1.629296E-12	3.745868E-12	4.662172E-12	4.417413E-12	4.109365E-12	3.909414E-12
6.370509E+3	5.042472E-12	7.852433E-13	5.680972E-12	3.877489E-12	3.951420E-12	4.455499E-12
6.371709E+3	4.117766E-12	5.614321E-12	4.057277E-12	5.925730E-13	4.646489E-12	3.074883E-12
6.372909E+3	4.903009E-12	5.897725E-13	5.045832E-12	6.034948E-12	3.687619E-12	3.362768E-12
6.374108E+3	4.691856E-12	6.424208E-13	5.359482E-12	3.028395E-12	5.251944E-12	3.665216E-12
6.375308E+3	3.323562E-12	8.939004E-13	5.947014E-12	1.893097E-13	5.409329E-12	3.899332E-12
6.376508E+3	3.778913E-12	1.306125E-12	4.843640E-12	5.941413E-12	5.417171E-12	5.066555E-12
6.377708E+3	1.024401E-12	7.762818E-13	2.804360E-12	3.880849E-12	5.758264E-12	4.283552E-12
6.378908E+3	4.539512E-12	1.685865E-12	3.069842E-12	4.093123E-12	3.769391E-12	3.975504E-12
6.380108E+3	3.331963E-12	1.397419E-12	5.104081E-12	4.897409E-12	3.990626E-12	3.321881E-12
6.381308E+3	7.085113E-13	8.877394E-13	-6.609037E-14	4.717620E-12	2.634654E-12	3.708342E-12
6.382508E+3	-1.125777E-13	6.004142E-13	5.655768E-12	2.884453E-13	-1.093852E-12	3.758190E-12
6.383708E+3	-1.239475E-12	4.678414E-12	5.743702E-12	4.592721E-12	5.243543E-12	5.002705E-12
6.384908E+3	4.666092E-12	1.435505E-12	3.769952E-12	5.449655E-12	1.327408E-12	5.498943E-12
6.386108E+3	5.017827E-12	3.707782E-13	-1.400220E-14	4.892368E-12	2.733229E-12	4.687936E-12
6.387308E+3	4.692417E-12	1.343651E-12	5.049192E-12	-6.553028E-14	3.049679E-12	5.025669E-12
6.388508E+3	-1.448387E-12	8.227692E-13	3.809718E-12	3.179059E-12	1.741873E-13	4.369246E-12
6.389708E+3	3.780593E-13	1.139779E-12	-2.839646E-13	1.058566E-13	4.048316E-12	4.398370E-12
6.390907E+3	3.263632E-12	1.144260E-12	5.333157E-12	5.395887E-12	3.736907E-12	4.342362E-12
6.392107E+3	3.238988E-12	5.152809E-13	3.629370E-13	-1.646659E-13	2.687302E-12	3.776113E-12
6.393307E+3	4.716500E-12	1.321807E-13	5.579595E-12	5.479340E-12	1.898698E-13	5.655768E-12
6.394507E+3	-4.374287E-13	4.027032E-13	3.416536E-13	8.093271E-13	2.481190E-13	5.086718E-12
6.395707E+3	3.720664E-12	5.671450E-12	2.339487E-12	5.967177E-12	-1.424864E-12	5.324756E-12
6.396907E+3	2.874371E-12	4.457180E-12	5.229541E-12	1.691465E-13	3.640011E-12	4.582639E-12
6.398107E+3	2.869891E-12	9.275056E-13	-3.976624E-14	4.948377E-12	6.973095E-13	3.199222E-12
6.399307E+3	-1.594010E-12	2.363571E-13	-4.984782E-14	3.962062E-12	2.743311E-12	5.285549E-12
6.400507E+3	3.907173E-12	1.592330E-12	5.828274E-12	-2.677220E-13	3.989506E-12	5.025669E-12
6.401707E+3	3.450142E-12	4.215782E-12	-1.663461E-12	1.176185E-14	4.646489E-12	3.759310E-12
6.402907E+3	4.542313E-12	4.514309E-12	-1.024961E-13	5.730819E-12	8.216490E-13	4.480703E-12
6.404107E+3	-1.921101E-13	1.529040E-13	3.524633E-12	4.182176E-12	4.254428E-12	5.197615E-12
6.405307E+3	2.990869E-13	5.659128E-12	2.576405E-13	5.254185E-12	9.476688E-13	3.464704E-12
6.406507E+3	2.604409E-12	5.065995E-12	4.223623E-12	4.718180E-12	1.443907E-12	4.746746E-12
6.407707E+3	4.172655E-12	1.282041E-12	4.543993E-12	4.106004E-12	1.685865E-13	4.462221E-12
6.408906E+3	-1.513358E-12	6.480217E-13	5.168492E-12	-7.034704E-13	3.176259E-12	3.950300E-12
6.410106E+3	3.002071E-13	7.975652E-13	5.284430E-12	4.037674E-12	-1.792281E-14	5.197615E-12
6.411306E+3	4.733863E-12	3.223306E-12	3.649533E-12	3.774433E-12	5.119204E-12	4.207380E-12
6.412506E+3	-3.198102E-13	4.918692E-12	1.473031E-13	-4.990384E-13	4.448218E-12	2.767954E-12
6.413706E+3	4.135129E-12	4.619045E-12	1.170584E-13	-4.738344E-13	-1.279801E-12	4.299795E-12
6.414906E+3	-5.712897E-13	5.841717E-13	4.500867E-12	3.548157E-12	4.201219E-12	4.419094E-12
6.416106E+3	5.323075E-12	9.997569E-13	4.952297E-12	3.289957E-12	5.156730E-12	5.016708E-12
6.417306E+3	1.515598E-12	3.450142E-13	-3.965423E-13	4.698577E-12	1.120176E-13	3.002632E-12
6.418506E+3	3.979425E-12	1.560405E-12	-3.298918E-13	-1.344211E-13	5.523026E-12	4.414613E-12
6.419706E+3	3.698821E-12	6.715454E-13	3.809158E-12	1.100573E-12	4.585440E-12	6.251142E-12
6.420906E+3	1.918301E-12	4.654331E-13	3.825961E-12	2.941022E-12	3.528554E-12	3.652333E-12
6.422106E+3	5.210498E-12	1.876855E-12	3.153295E-13	-6.272985E-13	6.274105E-12	3.332523E-12
6.423306E+3	4.425255E-12	5.897725E-13	5.265387E-12	4.139610E-12	4.947257E-12	5.899406E-12
6.424506E+3	1.317887E-12	9.415078E-13	3.551518E-12	3.417096E-12	2.668259E-12	5.115283E-12
6.425706E+3	4.798273E-12	1.390698E-12	6.323393E-12	4.699698E-12	1.086010E-12	3.697701E-12
6.426905E+3	5.722979E-12	4.155852E-13	-2.156339E-13	3.786194E-12	3.489908E-12	5.115843E-12
6.428105E+3	3.268673E-12	8.737372E-13	5.625523E-12	-7.057109E-14	3.012153E-12	3.992867E-12
6.429305E+3	-1.489834E-13	8.731771E-13	5.148888E-12	-1.373896E-12	5.360041E-12	4.500306E-12
6.430505E+3	-7.348353E-13	1.038403E-12	4.207380E-12	-3.651773E-13	3.213784E-12	3.874688E-12
6.431705E+3	-9.577504E-14	1.124096E-12	3.293317E-13	4.672253E-12	4.607843E-12	3.900452E-12
6.432905E+3	4.408452E-12	6.805068E-13	-1.435505E-12	4.449898E-12	2.738830E-13	4.362525E-12
6.434105E+3	-4.480703E-14	1.096092E-12	4.019191E-12	-1.539682E-12	3.366128E-13	4.010230E-12
6.435305E+3	-1.573287E-12	3.158896E-13	4.017511E-12	-8.961407E-15	3.713943E-12	4.870525E-12
6.436505E+3	-3.853405E-13	1.321807E-13	3.226106E-13	3.575602E-12	3.478146E-13	3.128651E-12
6.437705E+3	3.510631E-12	9.672718E-13	3.690980E-12	1.566006E-12	1.578328E-12	3.573361E-12
6.438905E+3	-1.599051E-12	1.736273E-13	4.099844E-13	-1.576087E-12	2.868210E-12	4.299795E-12
6.440105E+3	5.082238E-12	2.709145E-12	5.461417E-12	4.971900E-12	4.806114E-12	2.971827E-12
6.441305E+3	4.465021E-12	4.856522E-12	3.832122E-12	4.809475E-12	4.917012E-12	4.028152E-12
6.442505E+3	4.135689E-12	3.366128E-13	5.156169E-12	3.594645E-12	3.876928E-12	4.224743E-12
6.443704E+3	-2.268356E-13	9.745529E-13	3.056960E-12	4.284672E-12	4.322199E-12	3.499429E-12
6.444904E+3	2.096409E-12	4.883407E-12	3.957581E-12	-5.813713E-13	4.984782E-14	3.827081E-12
6.446104E+3	1.908780E-12	5.339318E-12	-5.964936E-13	3.688739E-12	3.772192E-12	4.007429E-12
6.447304E+3	5.334838E-12	3.646172E-13	3.472545E-12	3.176819E-12	5.317475E-12	4.639208E-12
6.448504E+3	3.836602E-12	5.085598E-13	3.771072E-12	3.604726E-12	3.347645E-12	4.447658E-12
6.449704E+3	1.923902E-12	5.234582E-12	-1.288202E-14	4.483504E-12	-3.080484E-13	5.330356E-12
6.450904E+3	4.464461E-12	4.142970E-12	3.395813E-12	4.613444E-12	-1.803483E-13	4.582639E-12
6.452104E+3	4.368686E-13	8.048464E-13	5.596398E-12	-1.264679E-12	3.683698E-12	4.142410E-12
6.453304E+3	4.248827E-12	2.313163E-13	4.380448E-12	-4.939975E-13	3.087765E-12	4.114406E-12
6.454504E+3	4.864363E-12	4.167054E-13	-3.758190E-13	2.525997E-13	7.281143E-13	4.331160E-12
6.455704E+3	-1.438866E-12	3.685379E-13	5.634485E-13	4.737784E-12	5.018388E-13	4.499186E-12
6.456904E+3	-1.389578E-12	5.634485E-13	4.406772E-12	3.777233E-12	3.810838E-12	4.578719E-12
6.458104E+3	4.285793E-12	9.706323E-13	1.064167E-13	2.436382E-13	5.501184E-12	4.450459E-12
6.459304E+3	1.200828E-12	5.029589E-13	-1.394619E-12	-1.131378E-13	3.567760E-12	3.911654E-12
6.460504E+3	4.309316E-12	4.853722E-12	3.555998E-12	4.340121E-12	3.344845E-12	3.592964E-12
6.461703E+3	5.144407E-12	8.115674E-13	3.615928E-12	5.341558E-12	3.464144E-12	3.471425E-12
6.462903E+3	-2.576405E-13	1.338050E-12	4.861563E-12	4.731623E-12	4.533352E-12	5.100161E-12
6.464103E+3	5.831076E-12	1.891417E-12	3.843884E-12	3.682018E-12	3.528554E-13	3.930137E-12
6.465303E+3	-5.628883E-13	1.147620E-12	4.248267E-12	3.698821E-12	5.568394E-12	4.186097E-12
6.466503E+3	2.850848E-13	5.617682E-12	-1.637137E-12	4.682335E-12	1.153221E-12	3.855085E-12
6.467703E+3	4.883966E-12	3.786194E-13	2.667699E-12	4.088642E-12	4.237625E-12	5.736981E-12
6.468903E+3	4.259469E-12	4.342362E-12	1.158822E-12	4.420214E-12	1.064167E-12	4.808355E-12
6.470103E+3	4.858763E-12	6.530626E-13	3.134252E-12	-2.257154E-13	1.524559E-12	3.735226E-12
6.471303E+3	3.819800E-12	6.317792E-13	3.744748E-12	1.265799E-12	5.184734E-12	2.658177E-12
6.472503E+3	3.059200E-12	4.214662E-12	4.745625E-12	4.617365E-12	3.822600E-12	4.159213E-12
6.473703E+3	-1.764277E-13	8.597350E-13	-9.185441E-14	4.964619E-12	-1.469111E-12	4.953417E-12
6.474903E+3	1.335810E-12	8.602951E-13	5.742021E-12	4.193378E-12	1.585049E-13	4.232024E-12
6.476103E+3	3.698260E-12	7.443568E-13	4.826278E-12	3.759870E-12	4.103764E-12	4.007429E-12
6.477303E+3	2.901256E-12	3.999028E-13	4.202900E-12	1.967029E-12	-6.149765E-13	5.007746E-12
6.478502E+3	3.794596E-12	3.629370E-13	5.252504E-12	-1.439986E-12	4.760747E-12	5.178573E-12
6.479702E+3	4.053356E-12	4.015270E-12	4.021991E-12	1.792281E-13	3.374530E-12	3.801877E-12
6.480902E+3	2.219068E-12	4.564156E-12	5.463097E-12	5.128165E-12	5.486621E-12	4.853722E-12
6.482102E+3	5.204897E-12	3.416536E-13	-2.912457E-14	3.018314E-12	4.222503E-12	5.053673E-12
6.483302E+3	5.403168E-12	4.794353E-13	3.550397E-12	5.218339E-12	4.327239E-12	4.462780E-12
6.484502E+3	3.865727E-12	6.172169E-13	1.016560E-12	-6.267384E-13	3.360528E-14	3.566080E-12
6.485702E+3	3.683698E-12	6.659446E-13	4.499186E-12	5.291151E-12	4.501987E-12	4.734423E-12
6.486902E+3	4.654891E-12	4.519910E-13	3.949740E-12	4.846441E-12	-4.637528E-13	3.326922E-12
6.488102E+3	4.915332E-12	5.556632E-12	3.926776E-12	3.680898E-12	5.393087E-12	4.425815E-12
6.489302E+3	4.164253E-12	3.780593E-13	-3.472545E-14	3.578962E-13	1.707148E-12	4.807235E-12
6.490502E+3	4.363085E-12	9.616710E-13	4.859883E-12	3.114089E-12	4.157532E-12	4.723781E-12
6.491702E+3	1.284282E-12	2.626812E-13	5.675371E-12	4.102084E-12	9.000613E-13	3.698821E-12
6.492902E+3	1.774919E-12	7.012301E-13	-3.556558E-13	3.326922E-12	1.894777E-12	4.845321E-12
6.494102E+3	5.678731E-12	2.167540E-13	1.753635E-12	-2.212347E-13	4.481824E-12	4.077440E-12
6.495302E+3	3.666896E-12	6.429809E-13	5.638405E-12	-2.778036E-13	4.797713E-12	5.133206E-12
6.496501E+3	1.997274E-12	4.670573E-12	4.722101E-12	4.900769E-13	4.188897E-12	3.849484E-12
6.497701E+3	4.433656E-12	4.379888E-12	4.475662E-12	4.049996E-12	3.997908E-12	3.582323E-12
6.498901E+3	4.294754E-12	4.732743E-13	-1.279801E-12	4.603923E-12	2.811642E-12	3.405335E-12
6.500101E+3	3.910534E-12	2.212347E-13	3.978865E-12	-3.455743E-13	-6.160967E-15	4.905250E-12
6.501301E+3	3.489908E-12	3.791795E-13	3.904933E-12	-4.581520E-13	5.156730E-12	4.286913E-12
6.502501E+3	-1.344771E-12	8.216490E-13	3.046878E-12	2.326045E-12	4.181056E-12	3.797956E-12
6.503701E+3	4.513748E-12	1.274760E-12	-2.156339E-13	4.829078E-12	3.131451E-12	4.249387E-12
6.504901E+3	4.341242E-12	4.055036E-13	-3.758190E-13	-1.024961E-13	4.558555E-12	4.316598E-12
6.506101E+3	5.431172E-12	1.999514E-13	4.365885E-12	4.043835E-12	8.860591E-13	3.018314E-12
6.507301E+3	5.336518E-12	4.536712E-13	3.774433E-12	4.192818E-12	3.243469E-12	5.112482E-12
6.508501E+3	-1.465190E-12	9.095827E-13	3.447341E-12	3.771632E-12	5.352760E-12	2.730429E-12
6.509701E+3	1.121296E-12	2.122733E-13	-1.797882E-13	5.438454E-12	3.273714E-12	3.716743E-12
6.510901E+3	-1.387898E-12	3.993427E-13	3.943579E-12	4.239866E-13	-3.735787E-13	4.840840E-12
6.512101E+3	-1.548083E-12	6.110559E-13	5.739221E-12	3.175699E-12	2.643615E-13	5.417731E-12
6.513300E+3	3.324682E-12	1.042324E-12	2.318764E-13	5.058714E-12	4.036554E-12	3.758750E-12
6.514500E+3	4.872205E-12	1.438306E-12	-3.864607E-13	3.607526E-12	1.212030E-12	3.973264E-12
6.515700E+3	-1.209790E-12	4.513189E-12	2.529917E-12	5.379645E-12	6.322273E-12	3.716743E-12
6.516900E+3	3.468064E-12	4.099844E-13	4.090882E-12	5.381325E-12	4.836919E-12	4.067918E-12
6.518100E+3	-1.320127E-12	1.047924E-12	4.729943E-12	1.372215E-13	-1.579448E-13	4.274591E-12
6.519300E+3	3.777233E-12	4.267870E-13	3.153295E-13	5.265947E-12	1.306685E-12	4.724342E-12
6.520500E+3	3.132012E-12	-2.055523E-13	3.572801E-12	4.080801E-12	-1.635457E-13	4.393890E-12
6.521700E+3	3.639452E-12	5.791309E-13	3.657374E-12	4.813395E-12	4.576479E-12	5.554392E-12
6.522900E+3	4.392209E-12	8.978209E-13	-2.055523E-13	4.004069E-12	9.728727E-13	5.859080E-12
6.524100E+3	-1.439986E-12	9.151836E-13	3.216585E-12	-1.542482E-12	3.685938E-12	4.661052E-12
6.525300E+3	1.592330E-12	1.495435E-13	4.225863E-12	3.869648E-12	2.116572E-12	3.799636E-12
6.526500E+3	-4.732743E-13	1.251797E-12	2.276197E-12	3.426058E-12	7.600393E-13	4.492465E-12
6.527700E+3	-6.502621E-13	1.198588E-12	3.288836E-12	1.549203E-12	4.504227E-12	4.554075E-12
6.528900E+3	5.054234E-12	1.278681E-12	-4.945576E-13	-1.433825E-13	2.174821E-12	5.646246E-12
6.530100E+3	2.240352E-14	1.127457E-12	4.650410E-12	4.985903E-12	2.473348E-12	4.988703E-12
6.531299E+3	4.587120E-12	4.150251E-13	3.764351E-12	1.904299E-12	1.231073E-12	5.068796E-12
6.532499E+3	4.909731E-12	4.575918E-13	-5.197616E-13	3.648973E-12	1.635457E-12	3.788995E-12
6.533699E+3	1.667382E-12	-3.338124E-13	-1.489274E-12	2.779716E-12	4.996544E-12	2.975747E-12
6.534899E+3	-1.523999E-12	1.220992E-13	4.055036E-13	-3.394133E-13	1.509997E-12	4.327799E-12
6.536099E+3	3.528554E-12	5.252504E-12	3.727945E-12	5.232901E-12	3.610327E-12	4.491905E-12
6.537299E+3	5.115843E-12	4.423574E-12	4.433656E-12	3.419897E-12	2.632413E-13	3.676977E-12
6.538499E+3	3.554318E-12	5.287230E-13	9.521495E-14	8.513336E-14	1.004238E-12	4.404531E-12
6.539699E+3	5.662489E-12	1.587289E-12	3.959262E-12	5.472619E-12	4.920933E-12	4.182737E-12
6.540899E+3	-1.528480E-12	5.169611E-13	4.569757E-12	4.670013E-12	4.845321E-12	3.375650E-12
6.542099E+3	1.234994E-12	4.945576E-13	3.778913E-12	4.029273E-12	7.465972E-13	5.044152E-12
6.543299E+3	2.737150E-12	1.478632E-13	-5.102401E-13	4.966860E-12	3.860126E-12	4.343482E-12
6.544499E+3	5.060954E-12	9.907956E-13	4.282992E-12	5.794110E-12	4.735544E-12	4.036554E-12
6.545699E+3	1.149860E-12	7.499577E-13	3.562159E-12	3.550397E-12	4.636968E-12	4.602242E-12
6.546899E+3	2.065604E-12	4.228664E-13	-1.747474E-13	5.136567E-12	3.797396E-12	3.788435E-12
6.548099E+3	3.496069E-12	1.167783E-12	2.537198E-13	2.682821E-13	3.357167E-12	5.051993E-12
6.549298E+3	4.854842E-12	1.685865E-13	2.105931E-13	4.778110E-12	5.104641E-12	3.257472E-12
6.550498E+3	-1.269719E-12	4.965179E-12	-8.121274E-14	1.898698E-13	-2.744431E-13	5.448535E-12
6.551698E+3	3.541436E-12	5.838357E-12	4.660492E-12	-5.662489E-13	3.758190E-12	5.668090E-12
6.552898E+3	5.572315E-12	6.110559E-13	-4.783151E-13	-1.999514E-13	7.830029E-13	3.822040E-12
6.554098E+3	3.601925E-12	1.926702E-13	3.980545E-12	4.377647E-12	2.416779E-12	3.815879E-12
6.555298E+3	3.623769E-12	1.655060E-12	3.629370E-12	-3.242909E-13	3.561599E-12	4.487424E-12
6.556498E+3	-1.433825E-12	1.339170E-12	3.114089E-12	1.260758E-12	-3.388532E-13	3.245709E-12
6.557698E+3	5.934692E-12	5.365642E-13	4.221383E-12	2.704105E-12	4.146891E-12	4.729943E-12
6.558898E+3	4.712580E-12	7.348353E-13	5.838917E-12	-6.715454E-13	3.863486E-12	-1.264679E-12
6.560098E+3	1.002557E-12	-2.800440E-15	4.253868E-12	4.453819E-12	1.255157E-12	6.354198E-12
6.561298E+3	3.358847E-12	8.770977E-13	4.646489E-12	1.792281E-13	3.349886E-12	4.827398E-12
6.562498E+3	-1.539682E-12	7.600393E-13	3.549837E-12	-8.412520E-13	4.134569E-12	5.481021E-12
6.563698E+3	4.055036E-13	3.943019E-13	-2.296360E-14	4.974701E-12	8.244494E-13	3.981665E-12
6.564898E+3	1.714429E-12	8.255695E-13	-2.055523E-13	3.514552E-12	2.789238E-12	4.864924E-12
6.566097E+3	-1.534641E-12	4.704178E-12	4.674494E-12	3.990626E-12	1.680264E-15	4.820677E-12
6.567297E+3	4.586560E-12	5.102401E-13	6.182811E-12	5.011667E-12	4.582639E-12	4.646489E-12
6.568497E+3	3.654574E-12	1.052405E-12	3.825400E-12	4.920372E-12	3.212104E-12	6.014784E-12
6.569697E+3	4.392770E-12	1.375576E-12	5.761625E-12	-2.419580E-13	7.617196E-13	3.918375E-12
6.570897E+3	2.991430E-12	4.393890E-12	3.745308E-12	2.270596E-12	4.643129E-13	6.232098E-12
6.572097E+3	5.983979E-12	8.126875E-13	4.567517E-12	4.779230E-12	3.480386E-12	5.127045E-12
6.573297E+3	-3.606966E-13	4.279072E-13	3.352126E-12	4.235385E-12	7.488376E-13	4.970780E-12
6.574497E+3	3.767151E-12	1.429904E-12	5.344919E-12	2.527677E-12	1.222672E-12	4.658812E-12
6.575697E+3	5.386365E-12	5.368443E-12	4.099283E-12	3.304518E-14	3.578962E-12	4.774189E-12
6.576897E+3	5.034070E-12	1.000317E-12	5.425012E-12	4.228664E-12	3.825961E-12	4.819557E-12
6.578097E+3	1.231073E-12	6.603437E-13	4.269550E-12	3.922856E-12	2.022478E-12	3.435579E-12
6.579297E+3	6.480217E-13	1.186826E-12	4.340682E-13	4.170415E-12	4.636968E-12	5.641205E-12
6.580497E+3	5.207697E-12	5.227300E-12	1.327408E-12	2.890054E-13	4.525511E-13	5.141607E-12
6.581697E+3	-4.687936E-13	1.045684E-12	3.216585E-12	1.904859E-12	1.558165E-12	3.606966E-12
6.582897E+3	4.771389E-12	1.031682E-12	-4.990384E-13	2.682821E-13	2.965105E-12	3.354927E-12
6.584096E+3	-5.858520E-13	4.996544E-12	1.073689E-12	-5.141607E-13	5.051993E-13	5.051993E-12
6.585296E+3	5.290590E-12	1.241155E-12	-9.633512E-14	-1.219871E-12	-4.525511E-13	4.537272E-12
6.586496E+3	-1.214831E-12	2.230270E-12	3.730186E-12	5.399247E-12	3.679217E-12	3.702181E-12
6.587696E+3	5.216659E-12	6.709853E-13	3.568320E-12	5.396447E-12	1.842689E-13	4.831878E-12
6.588896E+3	3.242909E-12	8.289301E-13	-3.349326E-13	3.465264E-12	4.431976E-12	3.180179E-12
6.590096E+3	3.125850E-12	7.813227E-13	7.449170E-14	3.338124E-12	3.555438E-12	5.506224E-12
6.591296E+3	-1.227153E-12	5.533669E-13	4.937175E-12	-1.708268E-13	9.252653E-13	3.604166E-12
6.592496E+3	3.266433E-12	5.254185E-12	-1.389018E-13	4.679535E-12	6.295388E-13	3.926216E-12
6.593696E+3	-1.139219E-12	1.257397E-12	4.291954E-12	-1.489834E-13	2.206186E-12	4.948937E-12
6.594896E+3	-6.121761E-13	9.577504E-14	-4.122247E-13	-5.253625E-13	4.337881E-12	5.280509E-12
6.596096E+3	-8.664560E-13	8.714968E-13	3.246270E-12	4.093123E-12	3.569440E-12	5.316355E-12
6.597296E+3	4.494705E-12	4.783151E-13	-2.251554E-13	4.673934E-12	2.903496E-12	3.783954E-12
6.598496E+3	-1.069768E-13	5.023989E-13	4.552955E-12	3.447901E-12	3.554878E-12	4.605043E-12
6.599696E+3	5.311873E-12	7.802025E-13	3.580642E-12	-1.462950E-12	4.524950E-12	6.136324E-12
6.600895E+3	-1.493754E-12	5.500063E-13	1.769878E-13	4.083601E-12	3.731306E-12	4.539512E-12
6.602095E+3	5.341558E-12	4.649850E-12	4.238185E-12	5.097360E-12	-1.596251E-13	5.702815E-12
6.603295E+3	3.129771E-12	5.108002E-13	3.497189E-12	4.198979E-12	5.404849E-13	5.691613E-12
6.604495E+3	4.810595E-12	6.158167E-12	3.988946E-12	4.102084E-12	-7.841231E-15	4.634167E-12
6.605695E+3	5.767786E-12	1.321807E-13	3.535275E-12	2.980228E-12	2.419580E-13	5.628323E-12
6.606895E+3	3.740267E-12	1.161062E-12	4.595521E-12	4.409572E-12	3.542556E-12	4.565277E-12
6.608095E+3	5.017268E-12	1.247876E-12	3.070402E-12	5.346599E-12	3.135932E-12	3.535275E-12
6.609295E+3	2.957264E-12	4.099844E-13	-5.864120E-13	5.489982E-12	3.960942E-12	4.475662E-12
6.610495E+3	4.398370E-12	5.108002E-13	4.827398E-12	1.949106E-13	3.846684E-12	4.757387E-12
6.611695E+3	-1.390138E-12	7.914042E-13	4.782030E-12	4.373166E-12	4.897409E-12	4.412372E-12
6.612895E+3	3.561039E-12	3.719544E-12	-1.455108E-12	3.138173E-12	5.022868E-12	3.326362E-12
6.614095E+3	3.418777E-12	9.633511E-13	-7.617195E-14	-1.904299E-13	4.023672E-12	4.829078E-12
6.615295E+3	4.403411E-12	6.037747E-13	2.240352E-14	3.314040E-12	3.149934E-12	4.756267E-12
6.616495E+3	4.582639E-12	5.675931E-12	5.834996E-12	-1.269719E-12	4.517669E-12	4.063438E-12
6.617695E+3	1.138659E-12	5.819314E-13	-8.160481E-13	-1.394059E-12	1.077049E-12	4.628567E-12
6.618895E+3	1.895338E-12	5.332037E-13	5.482141E-12	5.938052E-12	-4.536712E-14	5.771146E-12
6.620095E+3	4.111045E-12	1.462390E-12	4.841400E-12	-4.531112E-13	4.499186E-12	4.674494E-12
6.621295E+3	-4.172655E-13	1.273640E-12	3.842203E-12	-1.214831E-12	8.569346E-14	3.694900E-12
6.622495E+3	-3.859006E-13	5.393647E-13	4.851482E-12	-1.999514E-13	5.174652E-12	4.526070E-12
6.623695E+3	-1.415342E-12	7.275542E-13	4.386049E-12	-6.631441E-13	2.525997E-13	5.285549E-12
6.624895E+3	1.604652E-12	8.188485E-13	4.139050E-12	5.492223E-12	-4.531112E-13	5.087278E-12
6.626095E+3	4.653211E-12	6.211375E-13	-3.349326E-13	-2.212347E-13	1.433265E-12	6.003022E-12
6.627295E+3	4.350203E-12	2.257154E-12	4.638648E-12	4.799953E-13	5.288350E-12	4.823477E-12
6.628495E+3	-1.954707E-13	6.401806E-13	3.051359E-12	4.471182E-12	5.539269E-13	5.547670E-12
6.629695E+3	3.991747E-12	5.846198E-12	5.102961E-12	4.400050E-12	-4.424694E-14	3.626569E-12
6.630895E+3	4.751226E-12	7.096314E-13	3.421017E-12	5.318595E-12	3.911654E-12	4.537272E-12
6.632095E+3	5.039111E-12	5.063195E-13	2.791478E-12	4.849241E-12	5.468698E-12	4.557996E-12
6.633295E+3	-2.800440E-14	9.779135E-13	4.009669E-12	-1.424864E-12	5.428932E-12	3.705542E-12
6.634495E+3	4.417973E-12	1.224352E-12	-2.005115E-13	3.800197E-12	8.939004E-13	6.014784E-12
6.635694E+3	2.894534E-12	2.996470E-13	3.612567E-13	-1.459589E-12	4.369246E-12	4.294194E-12
6.636894E+3	4.542873E-12	7.863634E-13	2.887813E-12	1.002557E-13	2.316524E-12	5.443494E-12
6.638094E+3	4.931014E-12	1.010399E-12	4.063998E-12	-5.606480E-13	3.175699E-12	5.311314E-12
6.639294E+3	4.103764E-12	1.214271E-12	5.448535E-12	3.843884E-12	1.171704E-12	2.790918E-12
6.640494E+3	3.538636E-12	9.672718E-13	3.736347E-12	4.603923E-12	4.918692E-12	4.556875E-12
6.641694E+3	-1.173944E-12	1.947986E-12	-3.758190E-13	3.065921E-12	4.851482E-12	5.006626E-12
6.642894E+3	5.158970E-12	4.234265E-13	4.833558E-12	3.750349E-12	1.349812E-12	4.910291E-12
6.644094E+3	3.065361E-12	9.790337E-13	4.426375E-12	4.369246E-12	2.399977E-12	4.055597E-12
6.645294E+3	4.829638E-12	6.272985E-13	4.349083E-12	-4.480703E-14	2.262755E-13	5.246344E-12
6.646494E+3	4.058957E-12	4.628006E-12	3.659615E-12	5.520787E-12	3.144894E-12	3.387412E-12
6.647694E+3	2.041521E-12	1.047924E-12	-2.094729E-13	2.956144E-12	5.142727E-12	3.641692E-12
6.648894E+3	4.420774E-12	1.364934E-12	-1.578888E-12	5.185294E-12	4.434216E-12	4.706979E-12
6.650094E+3	-1.954707E-13	8.474130E-13	-1.279801E-12	4.298675E-12	4.080801E-12	5.574555E-12
6.651294E+3	-1.315086E-12	8.658960E-13	3.765471E-12	4.681215E-12	5.162890E-12	3.823160E-12
6.652494E+3	-3.601365E-13	8.765376E-13	4.010790E-12	4.859323E-12	5.236262E-12	3.930697E-12
6.653693E+3	1.115695E-12	1.556484E-12	5.605920E-12	3.837163E-12	2.254914E-12	3.685379E-12
6.654893E+3	2.774675E-12	6.721055E-12	-3.965423E-13	3.675297E-12	1.198588E-13	3.940219E-12
6.656093E+3	4.351883E-12	1.413662E-12	3.102887E-13	6.721055E-15	-1.125777E-13	5.351640E-12
6.657293E+3	4.041595E-12	2.965665E-12	4.818436E-12	-2.262755E-13	5.651287E-13	3.367809E-12
6.658493E+3	1.463510E-12	1.905419E-12	3.522953E-12	2.128894E-12	3.362208E-12	3.750349E-12
6.659693E+3	3.278194E-12	9.028618E-13	1.581128E-12	4.525510E-12	3.999028E-13	4.094803E-12
6.660893E+3	4.083041E-12	9.331065E-13	-5.085598E-13	3.965982E-12	4.945576E-13	5.123125E-12
6.662093E+3	9.812740E-13	6.743459E-13	1.949106E-13	3.688739E-12	1.494315E-12	4.648730E-12
6.663293E+3	-1.518398E-12	1.257957E-12	3.363328E-12	5.205457E-12	2.626812E-13	4.177136E-12
6.664493E+3	4.792112E-12	1.408061E-12	5.132085E-12	4.675054E-12	9.370270E-13	3.962062E-12
6.665693E+3	3.410375E-12	8.350911E-13	3.563280E-12	-1.394619E-12	5.268187E-12	4.002948E-12
6.666893E+3	3.920615E-12	1.637697E-12	-3.640571E-14	1.414222E-12	4.981982E-12	4.778110E-12
6.668093E+3	1.345891E-12	7.813227E-13	5.624963E-12	3.871888E-12	3.345965E-12	3.945819E-12
6.669293E+3	1.523999E-12	3.578962E-13	4.528311E-12	2.943262E-12	2.223549E-13	4.038794E-12
6.670493E+3	-1.494875E-12	1.122976E-12	5.675931E-12	4.695777E-12	3.078803E-12	4.445418E-12
6.671692E+3	6.297068E-12	1.376136E-12	3.664095E-12	3.488228E-12	-5.561673E-13	5.368443E-12
6.672892E+3	3.912214E-12	5.556072E-13	-6.104958E-14	4.750666E-12	3.641692E-12	4.890687E-12
0.000000E+0	0.000000E+0	0.000000E+0	0.000000E+0	0.000000E+0	0.000000E+0	0.000000E+0
0.000000E+0	0.000000E+0	0.000000E+0	0.000000E+0	0.000000E+0	0.000000E+0	0.000000E+0
0.000000E+0	0.000000E+0	0.000000E+0	0.000000E+0	0.000000E+0	0.000000E+0	0.000000E+0
0.000000E+0	0.000000E+0	0.000000E+0	0.000000E+0	0.000000E+0	0.000000E+0	0.000000E+0
0.000000E+0	0.000000E+0	0.000000E+0	0.000000E+0	0.000000E+0	0.000000E+0	0.000000E+0
0.000000E+0	0.000000E+0	0.000000E+0	0.000000E+0	0.000000E+0	0.000000E+0	0.000000E+0
0.000000E+0	0.000000E+0	0.000000E+0	0.000000E+0	0.000000E+0	0.000000E+0	0.000000E+0
0.000000E+0	0.000000E+0	0.000000E+0	0.000000E+0	0.000000E+0	0.000000E+0	0.000000E+0
0.000000E+0	0.000000E+0	0.000000E+0	0.000000E+0	0.000000E+0	0.000000E+0	0.000000E+0
0.000000E+0	0.000000E+0	0.000000E+0	0.000000E+0	0.000000E+0	0.000000E+0	0.000000E+0
0.000000E+0	0.000000E+0	0.000000E+0	0.000000E+0	0.000000E+0	0.000000E+0	0.000000E+0
0.000000E+0	0.000000E+0	0.000000E+0	0.000000E+0	0.000000E+0	0.000000E+0	0.000000E+0
0.000000E+0	0.000000E+0	0.000000E+0	0.000000E+0	0.000000E+0	0.000000E+0	0.000000E+0
0.000000E+0	0.000000E+0	0.000000E+0	0.000000E+0	0.000000E+0	0.000000E+0	0.000000E+0
0.000000E+0	0.000000E+0	0.000000E+0	0.000000E+0	0.000000E+0	0.000000E+0	0.000000E+0
0.000000E+0	0.000000E+0	0.000000E+0	0.000000E+0	0.000000E+0	0.000000E+0	0.000000E+0
0.000000E+0	0.000000E+0	0.000000E+0	0.000000E+0	0.000000E+0	0.000000E+0	0.000000E+0
0.000000E+0	0.000000E+0	0.000000E+0	0.000000E+0	0.000000E+0	0.000000E+0	0.000000E+0
0.000000E+0	0.000000E+0	0.000000E+0	0.000000E+0	0.000000E+0	0.000000E+0	0.000000E+0
0.000000E+0	0.000000E+0	0.000000E+0	0.000000E+0	0.000000E+0	0.000000E+0	0.000000E+0
0.000000E+0	0.000000E+0	0.000000E+0	0.000000E+0	0.000000E+0	0.000000E+0	0.000000E+0
0.000000E+0	0.000000E+0	0.000000E+0	0.000000E+0	0.000000E+0	0.000000E+0	0.000000E+0
0.000000E+0	0.000000E+0	0.000000E+0	0.000000E+0	0.000000E+0	0.000000E+0	0.000000E+0
0.000000E+0	0.000000E+0	0.000000E+0	0.000000E+0	0.000000E+0	0.000000E+0	0.000000E+0
0.000000E+0	0.000000E+0	0.000000E+0	0.000000E+0	0.000000E+0	0.000000E+0	0.000000E+0
0.000000E+0	0.000000E+0	0.000000E+0	0.000000E+0	0.000000E+0	0.000000E+0	0.000000E+0
0.000000E+0	0.000000E+0	0.000000E+0	0.000000E+0	0.000000E+0	0.000000E+0	0.000000E+0
0.000000E+0	0.000000E+0	0.000000E+0	0.000000E+0	0.000000E+0	0.000000E+0	0.000000E+0
0.000000E+0	0.000000E+0	0.000000E+0	0.000000E+0	0.000000E+0	0.000000E+0	0.000000E+0
0.000000E+0	0.000000E+0	0.000000E+0	0.000000E+0	0.000000E+0	0.000000E+0	0.000000E+0
0.000000E+0	0.000000E+0	0.000000E+0	0.000000E+0	0.000000E+0	0.000000E+0	0.000000E+0
0.000000E+0	0.000000E+0	0.000000E+0	0.000000E+0	0.000000E+0	0.000000E+0	0.000000E+0
0.000000E+0	0.000000E+0	0.000000E+0	0.000000E+0	0.000000E+0	0.000000E+0	0.000000E+0
0.000000E+0	0.000000E+0	0.000000E+0	0.000000E+0	0.000000E+0	0.000000E+0	0.000000E+0
0.000000E+0	0.000000E+0	0.000000E+0	0.000000E+0	0.000000E+0	0.000000E+0	0.000000E+0
0.000000E+0	0.000000E+0	0.000000E+0	0.000000E+0	0.000000E+0	0.000000E+0	0.000000E+0
0.000000E+0	0.000000E+0	0.000000E+0	0.000000E+0	0.000000E+0	0.000000E+0	0.000000E+0
0.000000E+0	0.000000E+0	0.000000E+0	0.000000E+0	0.000000E+0	0.000000E+0	0.000000E+0
0.000000E+0	0.000000E+0	0.000000E+0	0.000000E+0	0.000000E+0	0.000000E+0	0.000000E+0
0.000000E+0	0.000000E+0	0.000000E+0	0.000000E+0	0.000000E+0	0.000000E+0	0.000000E+0
0.000000E+0	0.000000E+0	0.000000E+0	0.000000E+0	0.000000E+0	0.000000E+0	0.000000E+0
0.000000E+0	0.000000E+0	0.000000E+0	0.000000E+0	0.000000E+0	0.000000E+0	0.000000E+0
0.000000E+0	0.000000E+0	0.000000E+0	0.000000E+0	0.000000E+0	0.000000E+0	0.000000E+0
0.000000E+0	0.000000E+0	0.000000E+0	0.000000E+0	0.000000E+0	0.000000E+0	0.000000E+0
0.000000E+0	0.000000E+0	0.000000E+0	0.000000E+0	0.000000E+0	0.000000E+0	0.000000E+0
0.000000E+0	0.000000E+0	0.000000E+0	0.000000E+0	0.000000E+0	0.000000E+0	0.000000E+0
0.000000E+0	0.000000E+0	0.000000E+0	0.000000E+0	0.000000E+0	0.000000E+0	0.000000E+0
0.000000E+0	0.000000E+0	0.000000E+0	0.000000E+0	0.000000E+0	0.000000E+0	0.000000E+0
0.000000E+0	0.000000E+0	0.000000E+0	0.000000E+0	0.000000E+0	0.000000E+0	0.000000E+0
0.000000E+0	0.000000E+0	0.000000E+0	0.000000E+0	0.000000E+0	0.000000E+0	0.000000E+0
0.000000E+0	0.000000E+0	0.000000E+0	0.000000E+0	0.000000E+0	0.000000E+0	0.000000E+0
0.000000E+0	0.000000E+0	0.000000E+0	0.000000E+0	0.000000E+0	0.000000E+0	0.000000E+0
0.000000E+0	0.000000E+0	0.000000E+0	0.000000E+0	0.000000E+0	0.000000E+0	0.000000E+0
0.000000E+0	0.000000E+0	0.000000E+0	0.000000E+0	0.000000E+0	0.000000E+0	0.000000E+0
0.000000E+0	0.000000E+0	0.000000E+0	0.000000E+0	0.000000E+0	0.000000E+0	0.000000E+0
0.000000E+0	0.000000E+0	0.000000E+0	0.000000E+0	0.000000E+0	0.000000E+0	0.000000E+0
0.000000E+0	0.000000E+0	0.000000E+0	0.000000E+0	0.000000E+0	0.000000E+0	0.000000E+0
0.000000E+0	0.000000E+0	0.000000E+0	0.000000E+0	0.000000E+0	0.000000E+0	0.000000E+0
0.000000E+0	0.000000E+0	0.000000E+0	0.000000E+0	0.000000E+0	0.000000E+0	0.000000E+0
0.000000E+0	0.000000E+0	0.000000E+0	0.000000E+0	0.000000E+0	0.000000E+0	0.000000E+0
0.000000E+0	0.000000E+0	0.000000E+0	0.000000E+0	0.000000E+0	0.000000E+0	0.000000E+0
0.000000E+0	0.000000E+0	0.000000E+0	0.000000E+0	0.000000E+0	0.000000E+0	0.000000E+0
0.000000E+0	0.000000E+0	0.000000E+0	0.000000E+0	0.000000E+0	0.000000E+0	0.000000E+0
0.000000E+0	0.000000E+0	0.000000E+0	0.000000E+0	0.000000E+0	0.000000E+0	0.000000E+0
0.000000E+0	0.000000E+0	0.000000E+0	0.000000E+0	0.000000E+0	0.000000E+0	0.000000E+0
0.000000E+0	0.000000E+0	0.000000E+0	0.000000E+0	0.000000E+0	0.000000E+0	0.000000E+0
0.000000E+0	0.000000E+0	0.000000E+0	0.000000E+0	0.000000E+0	0.000000E+0	0.000000E+0
0.000000E+0	0.000000E+0	0.000000E+0	0.000000E+0	0.000000E+0	0.000000E+0	0.000000E+0
0.000000E+0	0.000000E+0	0.000000E+0	0.000000E+0	0.000000E+0	0.000000E+0	0.000000E+0
0.000000E+0	0.000000E+0	0.000000E+0	0.000000E+0	0.000000E+0	0.000000E+0	0.000000E+0
0.000000E+0	0.000000E+0	0.000000E+0	0.000000E+0	0.000000E+0	0.000000E+0	0.000000E+0
0.000000E+0	0.000000E+0	0.000000E+0	0.000000E+0	0.000000E+0	0.000000E+0	0.000000E+0
0.000000E+0	0.000000E+0	0.000000E+0	0.000000E+0	0.000000E+0	0.000000E+0	0.000000E+0
0.000000E+0	0.000000E+0	0.000000E+0	0.000000E+0	0.000000E+0	0.000000E+0	0.000000E+0
0.000000E+0	0.000000E+0	0.000000E+0	0.000000E+0	0.000000E+0	0.000000E+0	0.000000E+0
0.000000E+0	0.000000E+0	0.000000E+0	0.000000E+0	0.000000E+0	0.000000E+0	0.000000E+0
0.000000E+0	0.000000E+0	0.000000E+0	0.000000E+0	0.000000E+0	0.000000E+0	0.000000E+0
0.000000E+0	0.000000E+0	0.000000E+0	0.000000E+0	0.000000E+0	0.000000E+0	0.000000E+0
0.000000E+0	0.000000E+0	0.000000E+0	0.000000E+0	0.000000E+0	0.000000E+0	0.000000E+0
0.000000E+0	0.000000E+0	0.000000E+0	0.000000E+0	0.000000E+0	0.000000E+0	0.000000E+0
0.000000E+0	0.000000E+0	0.000000E+0	0.000000E+0	0.000000E+0	0.000000E+0	0.000000E+0
0.000000E+0	0.000000E+0	0.000000E+0	0.000000E+0	0.000000E+0	0.000000E+0	0.000000E+0
0.000000E+0	0.000000E+0	0.000000E+0	0.000000E+0	0.000000E+0	0.000000E+0	0.000000E+0
0.000000E+0	0.000000E+0	0.000000E+0	0.000000E+0	0.000000E+0	0.000000E+0	0.000000E+0
0.000000E+0	0.000000E+0	0.000000E+0	0.000000E+0	0.000000E+0	0.000000E+0	0.000000E+0
0.000000E+0	0.000000E+0	0.000000E+0	0.000000E+0	0.000000E+0	0.000000E+0	0.000000E+0
0.000000E+0	0.000000E+0	0.000000E+0	0.000000E+0	0.000000E+0	0.000000E+0	0.000000E+0
0.000000E+0	0.000000E+0	0.000000E+0	0.000000E+0	0.000000E+0	0.000000E+0	0.000000E+0
0.000000E+0	0.000000E+0	0.000000E+0	0.000000E+0	0.000000E+0	0.000000E+0	0.000000E+0
0.000000E+0	0.000000E+0	0.000000E+0	0.000000E+0	0.000000E+0	0.000000E+0	0.000000E+0
0.000000E+0	0.000000E+0	0.000000E+0	0.000000E+0	0.000000E+0	0.000000E+0	0.000000E+0
0.000000E+0	0.000000E+0	0.000000E+0	0.000000E+0	0.000000E+0	0.000000E+0	0.000000E+0
0.000000E+0	0.000000E+0	0.000000E+0	0.000000E+0	0.000000E+0	0.000000E+0	0.000000E+0
0.000000E+0	0.000000E+0	0.000000E+0	0.000000E+0	0.000000E+0	0.000000E+0	0.000000E+0
0.000000E+0	0.000000E+0	0.000000E+0	0.000000E+0	0.000000E+0	0.000000E+0	0.000000E+0
0.000000E+0	0.000000E+0	0.000000E+0	0.000000E+0	0.000000E+0	0.000000E+0	0.000000E+0
0.000000E+0	0.000000E+0	0.000000E+0	0.000000E+0	0.000000E+0	0.000000E+0	0.000000E+0
0.000000E+0	0.000000E+0	0.000000E+0	0.000000E+0	0.000000E+0	0.000000E+0	0.000000E+0
0.000000E+0	0.000000E+0	0.000000E+0	0.000000E+0	0.000000E+0	0.000000E+0	0.000000E+0
0.000000E+0	0.000000E+0	0.000000E+0	0.000000E+0	0.000000E+0	0.000000E+0	0.000000E+0
0.000000E+0	0.000000E+0	0.000000E+0	0.000000E+0	0.000000E+0	0.000000E+0	0.000000E+0
0.000000E+0	0.000000E+0	0.000000E+0	0.000000E+0	0.000000E+0	0.000000E+0	0.000000E+0
0.000000E+0	0.000000E+0	0.000000E+0	0.000000E+0	0.000000E+0	0.000000E+0	0.000000E+0
0.000000E+0	0.000000E+0	0.000000E+0	0.000000E+0	0.000000E+0	0.000000E+0	0.000000E+0
0.000000E+0	0.000000E+0	0.000000E+0	0.000000E+0	0.000000E+0	0.000000E+0	0.000000E+0
0.000000E+0	0.000000E+0	0.000000E+0	0.000000E+0	0.000000E+0	0.000000E+0	0.000000E+0
0.000000E+0	0.000000E+0	0.000000E+0	0.000000E+0	0.000000E+0	0.000000E+0	0.000000E+0
0.000000E+0	0.000000E+0	0.000000E+0	0.000000E+0	0.000000E+0	0.000000E+0	0.000000E+0
0.000000E+0	0.000000E+0	0.000000E+0	0.000000E+0	0.000000E+0	0.000000E+0	0.000000E+0
0.000000E+0	0.000000E+0	0.000000E+0	0.000000E+0	0.000000E+0	0.000000E+0	0.000000E+0
0.000000E+0	0.000000E+0	0.000000E+0	0.000000E+0	0.000000E+0	0.000000E+0	0.000000E+0
0.000000E+0	0.000000E+0	0.000000E+0	0.000000E+0	0.000000E+0	0.000000E+0	0.000000E+0
0.000000E+0	0.000000E+0	0.000000E+0	0.000000E+0	0.000000E+0	0.000000E+0	0.000000E+0
0.000000E+0	0.000000E+0	0.000000E+0	0.000000E+0	0.000000E+0	0.000000E+0	0.000000E+0
0.000000E+0	0.000000E+0	0.000000E+0	0.000000E+0	0.000000E+0	0.000000E+0	0.000000E+0
0.000000E+0	0.000000E+0	0.000000E+0	0.000000E+0	0.000000E+0	0.000000E+0	0.000000E+0
0.000000E+0	0.000000E+0	0.000000E+0	0.000000E+0	0.000000E+0	0.000000E+0	0.000000E+0
0.000000E+0	0.000000E+0	0.000000E+0	0.000000E+0	0.000000E+0	0.000000E+0	0.000000E+0
0.000000E+0	0.000000E+0	0.000000E+0	0.000000E+0	0.000000E+0	0.000000E+0	0.000000E+0
0.000000E+0	0.000000E+0	0.000000E+0	0.000000E+0	0.000000E+0	0.000000E+0	0.000000E+0
0.000000E+0	0.000000E+0	0.000000E+0	0.000000E+0	0.000000E+0	0.000000E+0	0.000000E+0
0.000000E+0	0.000000E+0	0.000000E+0	0.000000E+0	0.000000E+0	0.000000E+0	0.000000E+0
0.000000E+0	0.000000E+0	0.000000E+0	0.000000E+0	0.000000E+0	0.000000E+0	0.000000E+0
0.000000E+0	0.000000E+0	0.000000E+0	0.000000E+0	0.000000E+0	0.000000E+0	0.000000E+0
0.000000E+0	0.000000E+0	0.000000E+0	0.000000E+0	0.000000E+0	0.000000E+0	0.000000E+0
0.000000E+0	0.000000E+0	0.000000E+0	0.000000E+0	0.000000E+0	0.000000E+0	0.000000E+0
0.000000E+0	0.000000E+0	0.000000E+0	0.000000E+0	0.000000E+0	0.000000E+0	0.000000E+0
0.000000E+0	0.000000E+0	0.000000E+0	0.000000E+0	0.000000E+0	0.000000E+0	0.000000E+0
0.000000E+0	0.000000E+0	0.000000E+0	0.000000E+0	0.000000E+0	0.000000E+0	0.000000E+0
0.000000E+0	0.000000E+0	0.000000E+0	0.000000E+0	0.000000E+0	0.000000E+0	0.000000E+0
0.000000E+0	0.000000E+0	0.000000E+0	0.000000E+0	0.000000E+0	0.000000E+0	0.000000E+0
0.000000E+0	0.000000E+0	0.000000E+0	0.000000E+0	0.000000E+0	0.000000E+0	0.000000E+0
0.000000E+0	0.000000E+0	0.000000E+0	0.000000E+0	0.000000E+0	0.000000E+0	0.000000E+0
0.000000E+0	0.000000E+0	0.000000E+0	0.000000E+0	0.000000E+0	0.000000E+0	0.000000E+0
0.000000E+0	0.000000E+0	0.000000E+0	0.000000E+0	0.000000E+0	0.000000E+0	0.000000E+0
0.000000E+0	0.000000E+0	0.000000E+0	0.000000E+0	0.000000E+0	0.000000E+0	0.000000E+0
0.000000E+0	0.000000E+0	0.000000E+0	0.000000E+0	0.000000E+0	0.000000E+0	0.000000E+0
0.000000E+0	0.000000E+0	0.000000E+0	0.000000E+0	0.000000E+0	0.000000E+0	0.000000E+0
0.000000E+0	0.000000E+0	0.000000E+0	0.000000E+0	0.000000E+0	0.000000E+0	0.000000E+0
0.000000E+0	0.000000E+0	0.000000E+0	0.000000E+0	0.000000E+0	0.000000E+0	0.000000E+0
0.000000E+0	0.000000E+0	0.000000E+0	0.000000E+0	0.000000E+0	0.000000E+0	0.000000E+0
0.000000E+0	0.000000E+0	0.000000E+0	0.000000E+0	0.000000E+0	0.000000E+0	0.000000E+0
0.000000E+0	0.000000E+0	0.000000E+0	0.000000E+0	0.000000E+0	0.000000E+0	0.000000E+0
0.000000E+0	0.000000E+0	0.000000E+0	0.000000E+0	0.000000E+0	0.000000E+0	0.000000E+0
0.000000E+0	0.000000E+0	0.000000E+0	0.000000E+0	0.000000E+0	0.000000E+0	0.000000E+0
0.000000E+0	0.000000E+0	0.000000E+0	0.000000E+0	0.000000E+0	0.000000E+0	0.000000E+0
0.000000E+0	0.000000E+0	0.000000E+0	0.000000E+0	0.000000E+0	0.000000E+0	0.000000E+0
0.000000E+0	0.000000E+0	0.000000E+0	0.000000E+0	0.000000E+0	0.000000E+0	0.000000E+0
0.000000E+0	0.000000E+0	0.000000E+0	0.000000E+0	0.000000E+0	0.000000E+0	0.000000E+0
0.000000E+0	0.000000E+0	0.000000E+0	0.000000E+0	0.000000E+0	0.000000E+0	0.000000E+0
0.000000E+0	0.000000E+0	0.000000E+0	0.000000E+0	0.000000E+0	0.000000E+0	0.000000E+0
0.000000E+0	0.000000E+0	0.000000E+0	0.000000E+0	0.000000E+0	0.000000E+0	0.000000E+0
0.000000E+0	0.000000E+0	0.000000E+0	0.000000E+0	0.000000E+0	0.000000E+0	0.000000E+0
0.000000E+0	0.000000E+0	0.000000E+0	0.000000E+0	0.000000E+0	0.000000E+0	0.000000E+0
0.000000E+0	0.000000E+0	0.000000E+0	0.000000E+0	0.000000E+0	0.000000E+0	0.000000E+0
0.000000E+0	0.000000E+0	0.000000E+0	0.000000E+0	0.000000E+0	0.000000E+0	0.000000E+0
0.000000E+0	0.000000E+0	0.000000E+0	0.000000E+0	0.000000E+0	0.000000E+0	0.000000E+0
0.000000E+0	0.000000E+0	0.000000E+0	0.000000E+0	0.000000E+0	0.000000E+0	0.000000E+0
0.000000E+0	0.000000E+0	0.000000E+0	0.000000E+0	0.000000E+0	0.000000E+0	0.000000E+0
0.000000E+0	0.000000E+0	0.000000E+0	0.000000E+0	0.000000E+0	0.000000E+0	0.000000E+0
0.000000E+0	0.000000E+0	0.000000E+0	0.000000E+0	0.000000E+0	0.000000E+0	0.000000E+0
0.000000E+0	0.000000E+0	0.000000E+0	0.000000E+0	0.000000E+0	0.000000E+0	0.000000E+0
0.000000E+0	0.000000E+0	0.000000E+0	0.000000E+0	0.000000E+0	0.000000E+0	0.000000E+0
0.000000E+0	0.000000E+0	0.000000E+0	0.000000E+0	0.000000E+0	0.000000E+0	0.000000E+0
0.000000E+0	0.000000E+0	0.000000E+0	0.000000E+0	0.000000E+0	0.000000E+0	0.000000E+0
0.000000E+0	0.000000E+0	0.000000E+0	0.000000E+0	0.000000E+0	0.000000E+0	0.000000E+0
0.000000E+0	0.000000E+0	0.000000E+0	0.000000E+0	0.000000E+0	0.000000E+0	0.000000E+0
0.000000E+0	0.000000E+0	0.000000E+0	0.000000E+0	0.000000E+0	0.000000E+0	0.000000E+0
0.000000E+0	0.000000E+0	0.000000E+0	0.000000E+0	0.000000E+0	0.000000E+0	0.000000E+0
0.000000E+0	0.000000E+0	0.000000E+0	0.000000E+0	0.000000E+0	0.000000E+0	0.000000E+0
0.000000E+0	0.000000E+0	0.000000E+0	0.000000E+0	0.000000E+0	0.000000E+0	0.000000E+0
0.000000E+0	0.000000E+0	0.000000E+0	0.000000E+0	0.000000E+0	0.000000E+0	0.000000E+0
0.000000E+0	0.000000E+0	0.000000E+0	0.000000E+0	0.000000E+0	0.000000E+0	0.000000E+0
0.000000E+0	0.000000E+0	0.000000E+0	0.000000E+0	0.000000E+0	0.000000E+0	0.000000E+0
0.000000E+0	0.000000E+0	0.000000E+0	0.000000E+0	0.000000E+0	0.000000E+0	0.000000E+0
0.000000E+0	0.000000E+0	0.000000E+0	0.000000E+0	0.000000E+0	0.000000E+0	0.000000E+0
0.000000E+0	0.000000E+0	0.000000E+0	0.000000E+0	0.000000E+0	0.000000E+0	0.000000E+0
0.000000E+0	0.000000E+0	0.000000E+0	0.000000E+0	0.000000E+0	0.000000E+0	0.000000E+0
0.000000E+0	0.000000E+0	0.000000E+0	0.000000E+0	0.000000E+0	0.000000E+0	0.000000E+0
0.000000E+0	0.000000E+0	0.000000E+0	0.000000E+0	0.000000E+0	0.000000E+0	0.000000E+0
0.000000E+0	0.000000E+0	0.000000E+0	0.000000E+0	0.000000E+0	0.000000E+0	0.000000E+0
0.000000E+0	0.000000E+0	0.000000E+0	0.000000E+0	0.000000E+0	0.000000E+0	0.000000E+0
0.000000E+0	0.000000E+0	0.000000E+0	0.000000E+0	0.000000E+0	0.000000E+0	0.000000E+0
0.000000E+0	0.000000E+0	0.000000E+0	0.000000E+0	0.000000E+0	0.000000E+0	0.000000E+0
0.000000E+0	0.000000E+0	0.000000E+0	0.000000E+0	0.000000E+0	0.000000E+0	0.000000E+0
0.000000E+0	0.000000E+0	0.000000E+0	0.000000E+0	0.000000E+0	0.000000E+0	0.000000E+0
0.000000E+0	0.000000E+0	0.000000E+0	0.000000E+0	0.000000E+0	0.000000E+0	0.000000E+0
0.000000E+0	0.000000E+0	0.000000E+0	0.000000E+0	0.000000E+0	0.000000E+0	0.000000E+0
0.000000E+0	0.000000E+0	0.000000E+0	0.000000E+0	0.000000E+0	0.000000E+0	0.000000E+0
0.000000E+0	0.000000E+0	0.000000E+0	0.000000E+0	0.000000E+0	0.000000E+0	0.000000E+0
0.000000E+0	0.000000E+0	0.000000E+0	0.000000E+0	0.000000E+0	0.000000E+0	0.000000E+0
0.000000E+0	0.000000E+0	0.000000E+0	0.000000E+0	0.000000E+0	0.000000E+0	0.000000E+0
0.000000E+0	0.000000E+0	0.000000E+0	0.000000E+0	0.000000E+0	0.000000E+0	0.000000E+0
0.000000E+0	0.000000E+0	0.000000E+0	0.000000E+0	0.000000E+0	0.000000E+0	0.000000E+0
0.000000E+0	0.000000E+0	0.000000E+0	0.000000E+0	0.000000E+0	0.000000E+0	0.000000E+0
0.000000E+0	0.000000E+0	0.000000E+0	0.000000E+0	0.000000E+0	0.000000E+0	0.000000E+0
0.000000E+0	0.000000E+0	0.000000E+0	0.000000E+0	0.000000E+0	0.000000E+0	0.000000E+0
0.000000E+0	0.000000E+0	0.000000E+0	0.000000E+0	0.000000E+0	0.000000E+0	0.000000E+0
0.000000E+0	0.000000E+0	0.000000E+0	0.000000E+0	0.000000E+0	0.000000E+0	0.000000E+0
0.000000E+0	0.000000E+0	0.000000E+0	0.000000E+0	0.000000E+0	0.000000E+0	0.000000E+0
