# Supplementary material for: An in vitro lung model to assess true shunt fraction by multiple inert gas elimination
Source: PLoS One. 2017 Sep 6;12(9):e0184212. doi: 10.1371/journal.pone.0184212 (PMC5587330; doi:10.1371/journal.pone.0184212)
Supplement: S1 Data — Data sets pertaining to MMIMS-MIGET derived IVLM shunt fractions with blood and saline as priming fluids. (ZIP) [file pone.0184212.s001.zip › IVLMData/Data_Saline/dataBernExpt01Set02_Jan05_2012.txt]

Bern	Thursday, January 05, 2012
9:30 AM	Expt01	Set# 2

Sample Temperature (degC)	37.00
Samples Type:	all 3

Cardiac Output (ml/min)	2500.0
Minute Ventilation (ml/min)	2500.0
Description: T1_05012012
Comment: sample 1 baseline (0 % shunt)

solubility method: default
species: pig
solubilities: 
0.007200	0.07000	0.3970	1.260	10.90	378.0
smoothing: 40.0
weights: 
10.0	2.00	70.0	70.0	50.0	50.0


valve times:
6.867662E+3	7.348635E+3

6.832602E+3	-4.547914E-13	3.522953E-13	4.855403E-12	-4.682335E-13	3.729065E-12	3.380131E-12
6.833802E+3	-5.197616E-13	1.359333E-12	3.627689E-12	4.802194E-12	2.005115E-13	3.707222E-12
6.835002E+3	-1.423183E-12	4.631927E-13	3.168417E-12	1.629296E-12	1.432145E-12	5.221700E-12
6.836202E+3	-1.544162E-12	9.303061E-13	3.268113E-12	-1.419823E-12	2.204506E-12	4.790992E-12
6.837402E+3	4.530551E-12	9.443082E-13	3.954781E-12	2.159699E-12	5.715137E-12	4.052796E-12
6.838602E+3	3.796836E-12	3.052479E-13	-9.745529E-14	4.719301E-12	-7.925244E-13	4.093123E-12
6.839802E+3	-1.380057E-12	1.032802E-12	-8.306104E-13	-4.379888E-13	2.859249E-12	3.046318E-12
6.841002E+3	4.820117E-12	1.326848E-12	-4.794353E-13	2.920858E-12	4.780351E-12	4.808355E-12
6.842202E+3	5.105201E-12	6.989897E-13	-1.428224E-13	-1.721710E-12	4.643129E-13	5.158970E-12
6.843402E+3	4.622966E-12	8.905398E-13	7.594792E-13	-1.244515E-12	4.713700E-12	4.922613E-12
6.844602E+3	-1.194107E-12	1.511677E-12	3.610887E-12	-6.939490E-13	4.678974E-12	4.890128E-12
6.845801E+3	3.552078E-12	1.052965E-12	3.007672E-13	-1.284842E-12	4.461660E-12	4.277392E-12
6.847001E+3	-1.173944E-12	2.850848E-13	5.877002E-12	1.473031E-13	3.846684E-12	5.503424E-12
6.848201E+3	-1.499355E-12	8.787779E-13	1.676343E-12	-6.166568E-13	5.300112E-12	2.738270E-12
6.849401E+3	5.376844E-14	8.216490E-13	4.885647E-12	4.722101E-12	2.806040E-13	5.634484E-12
6.850601E+3	4.681215E-12	1.365494E-12	4.342362E-12	-2.856449E-14	5.084478E-12	3.283795E-12
6.851801E+3	4.685136E-12	1.077609E-12	4.312677E-12	-1.534641E-13	5.290590E-12	5.568394E-12
6.853001E+3	3.490468E-12	1.004798E-12	1.859492E-13	3.585683E-12	3.058080E-13	3.484867E-12
6.854201E+3	1.007038E-12	1.381177E-12	3.536955E-12	3.708902E-12	3.470305E-12	5.722418E-12
6.855401E+3	4.587680E-12	6.681849E-13	-1.019360E-13	2.829004E-12	3.691539E-12	5.697775E-12
6.856601E+3	-1.389018E-13	8.003656E-13	1.215391E-13	-1.820286E-12	3.870768E-12	4.224743E-12
6.857801E+3	3.316841E-12	2.744431E-14	-5.864120E-13	-1.399660E-12	2.723147E-12	4.694097E-12
6.859001E+3	4.877806E-12	4.270110E-12	-1.282601E-13	-1.178985E-12	1.899258E-12	4.244346E-12
6.860201E+3	4.922052E-12	8.765376E-13	4.421334E-12	-1.369975E-12	4.942216E-12	3.515672E-12
6.861401E+3	-1.498795E-12	1.203069E-12	3.893171E-12	5.936932E-14	2.281238E-12	4.395570E-12
6.862601E+3	5.215539E-12	6.334594E-13	3.758190E-12	3.963742E-12	5.834996E-12	2.958384E-12
6.863800E+3	2.025838E-12	8.048464E-13	-1.590650E-13	2.966226E-12	3.076003E-12	3.927336E-12
6.865000E+3	4.779790E-12	1.117935E-12	4.131768E-12	4.477903E-12	2.296360E-12	3.873568E-12
6.866200E+3	4.886207E-12	7.835629E-13	5.460857E-12	-1.418703E-12	3.864607E-13	3.897092E-12
6.867400E+3	2.165860E-12	3.419337E-12	4.549594E-12	-1.534081E-12	6.233779E-13	3.832122E-12
6.868605E+3	-1.479752E-12	4.603922E-13	4.703058E-12	5.505665E-12	-1.083770E-12	4.137930E-12
6.869805E+3	3.044078E-12	4.773629E-12	1.215391E-13	4.169854E-12	3.648973E-12	5.776187E-12
6.871005E+3	4.757947E-12	4.419094E-13	3.706102E-12	-1.383977E-12	4.844201E-12	4.766348E-12
6.872205E+3	3.023915E-12	6.272985E-13	4.754586E-12	5.025669E-12	2.037040E-12	3.629930E-12
6.873405E+3	5.000465E-12	9.409477E-13	3.816439E-12	3.804677E-12	-1.372215E-13	5.326436E-12
6.874605E+3	-1.415342E-12	1.005918E-12	5.722979E-12	6.721055E-13	-1.359894E-12	3.596325E-12
6.875805E+3	2.940461E-12	1.090491E-12	5.120884E-12	2.268916E-12	2.969026E-12	4.387169E-12
6.877005E+3	5.090639E-12	1.262438E-12	4.587680E-12	3.493268E-12	4.390529E-12	4.899089E-12
6.878205E+3	3.140973E-12	1.723390E-12	-7.617195E-14	1.588969E-12	2.387095E-12	4.975821E-12
6.879405E+3	-1.954707E-13	1.763717E-12	5.214419E-12	2.877731E-12	6.695291E-12	4.386049E-12
6.880604E+3	3.153295E-12	1.745234E-12	7.197130E-13	1.069768E-12	9.579183E-12	6.201854E-12
6.881804E+3	-3.455743E-13	2.607209E-12	9.465485E-13	1.947986E-12	1.399660E-11	9.220167E-12
6.883004E+3	7.628397E-13	2.825644E-12	1.641618E-12	3.096166E-12	2.132255E-11	1.121296E-11
6.884204E+3	-1.469671E-12	3.751469E-12	2.447024E-12	4.204020E-12	2.525996E-11	1.314526E-11
6.885404E+3	4.270670E-12	3.311240E-12	1.978230E-12	5.455256E-12	3.231876E-11	1.504340E-11
6.886604E+3	-6.312191E-13	3.370609E-12	1.522879E-12	6.610718E-12	3.258423E-11	1.815805E-11
6.887804E+3	5.040231E-12	3.447901E-12	3.516232E-12	8.681363E-12	3.732650E-11	1.831935E-11
6.889004E+3	5.358922E-12	3.361648E-12	3.045198E-12	7.877637E-12	4.654275E-11	2.374213E-11
6.890204E+3	4.280752E-12	2.921979E-12	3.857325E-12	9.747769E-12	4.887327E-11	2.146649E-11
6.891404E+3	4.202340E-12	4.108245E-12	3.895971E-12	1.006142E-11	4.850529E-11	2.292384E-11
6.892604E+3	3.983905E-12	4.504227E-12	3.610327E-12	1.104045E-11	5.361722E-11	2.577749E-11
6.893804E+3	1.296604E-12	3.287716E-12	4.145211E-12	1.234882E-11	5.674755E-11	2.578421E-11
6.895004E+3	4.236505E-12	3.735787E-12	4.944456E-12	1.576872E-11	5.253288E-11	2.619531E-11
6.896204E+3	3.081604E-12	4.726582E-12	3.089445E-12	1.377368E-11	5.913016E-11	2.888766E-11
6.897404E+3	4.626326E-12	3.790675E-12	4.491905E-12	1.572783E-11	6.562158E-11	2.705841E-11
6.898603E+3	4.541193E-12	3.619848E-12	4.982542E-12	1.600227E-11	6.672103E-11	2.876780E-11
6.899803E+3	4.249947E-12	4.271231E-12	4.212421E-12	1.498179E-11	7.033640E-11	2.941190E-11
6.901003E+3	4.985342E-12	3.965982E-12	4.745065E-12	1.580848E-11	6.905884E-11	2.822955E-11
6.902203E+3	3.313480E-12	3.891491E-12	6.332914E-12	1.651251E-11	7.111436E-11	2.919122E-11
6.903403E+3	-1.454548E-12	4.615685E-12	4.184977E-12	1.932415E-11	7.344712E-11	2.938333E-11
6.904603E+3	5.190335E-12	3.469745E-12	5.027349E-12	1.752627E-11	8.061794E-11	3.291973E-11
6.905803E+3	3.081604E-12	3.866287E-12	5.646806E-12	2.158859E-11	7.412315E-11	3.200398E-11
6.907003E+3	4.967420E-12	4.931574E-12	4.714260E-12	1.901106E-11	8.325091E-11	3.205159E-11
6.908203E+3	5.223380E-12	4.185537E-12	5.123684E-12	1.983495E-11	8.366201E-11	3.417656E-11
6.909403E+3	5.171852E-12	4.638088E-12	5.832756E-12	1.946586E-11	7.789311E-11	3.748388E-11
6.910603E+3	3.483187E-12	3.785074E-12	6.447732E-12	1.760076E-11	8.491941E-11	3.355039E-11
6.911803E+3	3.257472E-12	5.103521E-12	5.127605E-12	1.946978E-11	8.967568E-11	3.660399E-11
6.913003E+3	3.039037E-12	4.090882E-12	5.222260E-12	1.935720E-11	8.774394E-11	3.514664E-11
6.914203E+3	4.831319E-12	3.044638E-12	4.873885E-12	1.879935E-11	9.129097E-11	3.492989E-11
6.915402E+3	3.836602E-12	3.911654E-12	4.844201E-12	2.186247E-11	8.756806E-11	3.397101E-11
6.916602E+3	4.358604E-12	3.129211E-12	7.109756E-12	1.958347E-11	9.730296E-11	3.404270E-11
6.917802E+3	-3.450142E-13	3.044638E-12	6.011984E-12	2.144633E-11	9.338458E-11	3.626401E-11
6.919002E+3	5.394207E-12	4.276831E-12	5.136567E-12	1.961484E-11	9.323615E-11	3.470977E-11
6.920202E+3	3.305079E-12	2.999271E-12	4.672253E-12	2.256706E-11	9.927670E-11	3.464424E-11
6.921402E+3	4.710899E-12	4.364205E-12	4.967980E-12	2.261859E-11	9.445658E-11	3.623209E-11
6.922602E+3	3.699941E-12	3.410375E-12	5.772827E-12	1.907715E-11	1.009452E-10	3.575769E-11
6.923802E+3	-1.904299E-14	4.173215E-12	6.604556E-12	2.066893E-11	9.602428E-11	3.535779E-11
6.925002E+3	4.139610E-12	3.587363E-12	5.502304E-12	2.273677E-11	9.712260E-11	3.801652E-11
6.926202E+3	3.649533E-12	4.594401E-12	6.792746E-12	2.317868E-11	1.033429E-10	3.979817E-11
6.927402E+3	4.525511E-13	4.184417E-12	6.396204E-12	2.265948E-11	1.017517E-10	3.917647E-11
6.928602E+3	5.980058E-12	4.667773E-12	5.382445E-12	2.512162E-11	1.011776E-10	3.847580E-11
6.929802E+3	3.762111E-12	4.382688E-12	7.073910E-12	2.347048E-11	1.060941E-10	4.102420E-11
6.931002E+3	4.650410E-12	4.591040E-12	6.622479E-12	2.371524E-11	1.037210E-10	3.751245E-11
6.932202E+3	4.150251E-13	5.032390E-12	6.029907E-12	2.671900E-11	1.069869E-10	4.086401E-11
6.933401E+3	-4.116646E-13	4.581519E-12	7.682166E-12	2.140600E-11	1.075262E-10	3.839067E-11
6.934601E+3	-1.325168E-12	5.761625E-12	4.872205E-12	2.334054E-11	1.057648E-10	4.078112E-11
6.935801E+3	4.964060E-12	3.362208E-12	5.146648E-12	2.377181E-11	1.071599E-10	3.926272E-11
6.937001E+3	3.558239E-12	3.567760E-12	6.344116E-12	2.406026E-11	1.139421E-10	4.301307E-11
6.938201E+3	-3.472545E-14	4.527751E-12	5.826594E-12	2.473348E-11	1.126320E-10	3.865279E-11
6.939401E+3	5.039111E-12	4.004069E-12	5.650727E-12	2.281294E-11	1.053374E-10	3.929465E-11
6.940601E+3	3.903253E-12	4.756267E-12	7.388120E-12	2.655601E-11	1.183006E-10	3.837218E-11
6.941801E+3	4.849241E-12	3.917815E-12	7.029103E-12	2.259955E-11	1.103468E-10	4.127064E-11
6.943001E+3	4.745065E-12	3.270913E-12	5.319155E-12	2.433078E-11	1.088660E-10	3.786194E-11
6.944201E+3	3.648413E-12	4.457180E-12	6.062391E-12	2.495248E-11	1.125788E-10	4.266750E-11
6.945401E+3	-3.556558E-13	4.555756E-12	5.574555E-12	2.492671E-11	1.115169E-10	4.155460E-11
6.946601E+3	5.025109E-12	5.533669E-12	5.905567E-12	2.559210E-11	1.103076E-10	4.230680E-11
6.947801E+3	4.508708E-12	4.072960E-12	7.140001E-12	2.659186E-11	1.151081E-10	4.168119E-11
6.949001E+3	3.673057E-12	3.992867E-12	6.875639E-12	2.686798E-11	1.157125E-10	4.152884E-11
6.950201E+3	6.385003E-14	5.940293E-12	6.732257E-12	2.593039E-11	1.127418E-10	4.064782E-11
6.951400E+3	4.099844E-12	4.647610E-12	5.365642E-12	2.631909E-11	1.202302E-10	3.967607E-11
6.952600E+3	3.542556E-12	4.634167E-12	6.380522E-12	2.807665E-11	1.219311E-10	4.081865E-11
6.953800E+3	5.301233E-12	3.729625E-12	5.335397E-12	2.502193E-11	1.145906E-10	4.212141E-11
6.955000E+3	4.576479E-12	3.452942E-12	7.103035E-12	2.682765E-11	1.221720E-10	4.091554E-11
6.956200E+3	-2.733229E-13	3.744748E-12	7.011741E-12	2.403842E-11	1.203959E-10	4.121743E-11
6.957400E+3	4.376527E-12	4.086402E-12	7.170806E-12	2.566715E-11	1.155680E-10	4.144594E-11
6.958600E+3	4.983102E-12	4.002948E-12	6.683529E-12	2.628717E-11	1.184205E-10	4.566397E-11
6.959800E+3	5.292831E-12	3.316280E-12	5.847878E-12	2.654873E-11	1.161298E-10	4.436961E-11
6.961000E+3	5.130966E-12	4.044955E-12	7.213372E-12	2.718779E-11	1.221921E-10	4.075536E-11
6.962200E+3	4.816756E-14	4.538953E-12	8.284821E-12	2.656161E-11	1.212422E-10	4.010398E-11
6.963400E+3	-1.149300E-12	4.485744E-12	9.225769E-12	2.608386E-11	1.252076E-10	4.310773E-11
6.964600E+3	4.715940E-12	4.305956E-12	7.294025E-12	2.855048E-11	1.268638E-10	4.049492E-11
6.965800E+3	3.806357E-12	3.803557E-12	6.811789E-12	2.515299E-11	1.187840E-10	4.403803E-11
6.967000E+3	1.228833E-12	4.808355E-12	7.786343E-12	2.694191E-11	1.178666E-10	4.228608E-11
6.968199E+3	4.054476E-12	3.310680E-12	8.082628E-12	2.584694E-11	1.225993E-10	4.670069E-11
6.969399E+3	1.321807E-13	3.912214E-12	7.705129E-12	2.665346E-11	1.294167E-10	4.025352E-11
6.970599E+3	6.161527E-12	2.859249E-12	6.899163E-12	3.078187E-11	1.212517E-10	4.261765E-11
6.971799E+3	5.201537E-12	4.288033E-12	6.937809E-12	2.656441E-11	1.261632E-10	4.395626E-11
6.972999E+3	-1.383977E-12	4.586560E-12	7.861394E-12	2.721467E-11	1.258008E-10	4.464965E-11
6.974199E+3	3.451822E-12	3.999588E-12	6.725536E-12	3.197094E-11	1.218807E-10	4.656067E-11
6.975399E+3	1.949106E-13	4.897409E-12	6.766422E-12	2.759497E-11	1.249679E-10	4.529375E-11
6.976599E+3	4.528311E-12	4.159213E-12	6.446052E-12	2.935197E-11	1.263329E-10	4.178872E-11
6.977799E+3	-1.214271E-12	3.601925E-12	7.502378E-12	2.697607E-11	1.144164E-10	4.733471E-11
6.978999E+3	4.747305E-12	4.480143E-12	6.209134E-12	2.909657E-11	1.271243E-10	4.726302E-11
6.980199E+3	9.521495E-14	4.904130E-12	6.524464E-12	2.765266E-11	1.271467E-10	4.420270E-11
6.981399E+3	4.573678E-12	3.557679E-12	6.328433E-12	2.578925E-11	1.244213E-10	4.383976E-11
6.982599E+3	4.608404E-12	4.973581E-12	7.457011E-12	2.879916E-11	1.249954E-10	4.281032E-11
6.983799E+3	5.294511E-12	3.964302E-12	6.829712E-12	2.900695E-11	1.328030E-10	4.555307E-11
6.984999E+3	4.503667E-12	3.698821E-12	7.721372E-12	2.768459E-11	1.217614E-10	4.691800E-11
6.986198E+3	3.248510E-14	4.849802E-12	8.018219E-12	2.855776E-11	1.366474E-10	4.592217E-11
6.987398E+3	-1.803483E-13	3.283795E-12	6.262343E-12	3.139909E-11	1.222425E-10	4.488433E-11
6.988598E+3	-1.375016E-12	2.871571E-12	8.220410E-12	2.989022E-11	1.308746E-10	4.129472E-11
6.989798E+3	6.022625E-12	3.641692E-12	7.649681E-12	3.053207E-11	1.266790E-10	4.789704E-11
6.990998E+3	2.895655E-13	4.340121E-12	5.424452E-12	2.873867E-11	1.261172E-10	4.561804E-11
6.992198E+3	4.431976E-12	3.429978E-12	7.051507E-12	3.140469E-11	1.348720E-10	4.283329E-11
6.993398E+3	6.889081E-14	3.622649E-12	7.471013E-12	2.712786E-11	1.230317E-10	4.137986E-11
6.994598E+3	5.703376E-12	3.358847E-12	7.229615E-12	2.941358E-11	1.296665E-10	4.845433E-11
6.995798E+3	-1.548643E-12	5.347159E-12	7.123198E-12	2.975859E-11	1.381210E-10	4.618989E-11
6.996998E+3	4.212421E-12	3.592404E-12	8.223210E-12	2.934245E-11	1.267020E-10	4.102812E-11
6.998198E+3	4.539512E-12	4.810035E-12	7.981253E-12	2.748800E-11	1.275432E-10	5.032782E-11
6.999398E+3	4.385488E-13	4.341801E-12	7.763378E-12	2.756137E-11	1.322261E-10	4.541977E-11
7.000598E+3	1.999514E-13	4.143530E-12	8.481412E-12	2.846927E-11	1.210238E-10	4.454379E-11
7.001798E+3	4.526070E-12	4.905250E-12	6.898043E-12	2.888597E-11	1.239755E-10	4.130760E-11
7.002997E+3	-3.920616E-14	4.951177E-12	8.499334E-12	2.846311E-11	1.301163E-10	4.842296E-11
7.004197E+3	3.920616E-14	4.329479E-12	7.548865E-12	2.910329E-11	1.357239E-10	4.420046E-11
7.005397E+3	3.173458E-12	5.519666E-12	7.033024E-12	3.127475E-11	1.271388E-10	4.722326E-11
7.006597E+3	3.682018E-12	3.986706E-12	7.280583E-12	2.960905E-11	1.278092E-10	4.522654E-11
7.007797E+3	3.808598E-14	3.787875E-12	8.820265E-12	2.799095E-11	1.311076E-10	4.327519E-11
7.008997E+3	4.723221E-12	4.574238E-12	7.290665E-12	2.767787E-11	1.346205E-10	4.559228E-11
7.010197E+3	3.800757E-12	3.000391E-12	8.678562E-12	3.106360E-11	1.348193E-10	4.156973E-11
7.011397E+3	3.245150E-12	4.172655E-12	7.692247E-12	3.123946E-11	1.340442E-10	4.743609E-11
7.012597E+3	5.333717E-12	5.731380E-12	6.731137E-12	3.059704E-11	1.406291E-10	4.808075E-11
7.013797E+3	3.704422E-12	3.479266E-12	7.746576E-12	3.084012E-11	1.316386E-10	4.472694E-11
7.014997E+3	4.849241E-12	4.685695E-12	7.700089E-12	2.993222E-11	1.313485E-10	4.117822E-11
7.016197E+3	2.397176E-13	4.751786E-12	8.889155E-12	3.066426E-11	1.421363E-10	4.633439E-11
7.017397E+3	4.259469E-12	4.046075E-12	8.331867E-12	2.956088E-11	1.315966E-10	5.056306E-11
7.018597E+3	-4.990384E-13	4.475102E-12	8.196326E-12	2.809121E-11	1.330254E-10	4.490673E-11
7.019797E+3	3.771632E-12	4.486304E-12	8.052384E-12	2.796295E-11	1.326226E-10	4.479359E-11
7.020996E+3	4.988143E-12	4.060077E-12	7.724173E-12	3.135484E-11	1.312101E-10	4.527302E-11
7.022196E+3	-8.681363E-14	3.498309E-12	7.215613E-12	3.089613E-11	1.360857E-10	4.765396E-11
7.023396E+3	3.307319E-12	4.803314E-12	6.933889E-12	3.123106E-11	1.261156E-10	4.654834E-11
7.024596E+3	4.727142E-12	4.090882E-12	7.788023E-12	2.922987E-11	1.209331E-10	4.314638E-11
7.025796E+3	4.050556E-12	3.399174E-12	7.955489E-12	3.069226E-11	1.317528E-10	4.980078E-11
7.026996E+3	2.786997E-12	4.260029E-12	6.947331E-12	3.204935E-11	1.321494E-10	5.059778E-11
7.028196E+3	4.722101E-12	4.378207E-12	7.630078E-12	2.913857E-11	1.339994E-10	4.909395E-11
7.029396E+3	-1.069768E-13	4.212981E-12	7.617195E-12	3.083340E-11	1.323135E-10	4.304276E-11
7.030596E+3	5.501744E-12	5.169051E-12	7.305227E-12	3.318073E-11	1.336863E-10	4.615405E-11
7.031796E+3	4.803874E-12	3.693780E-12	8.000296E-12	3.096782E-11	1.345141E-10	4.813955E-11
7.032996E+3	3.690419E-12	4.652090E-12	7.248098E-12	2.908761E-11	1.353240E-10	4.733023E-11
7.034196E+3	3.749229E-12	3.550397E-12	6.233219E-12	3.084852E-11	1.383059E-10	4.893713E-11
7.035396E+3	-3.550958E-13	4.327239E-12	8.315065E-12	3.185164E-11	1.391807E-10	4.629799E-11
7.036596E+3	4.824037E-12	3.602486E-12	8.119034E-12	3.005992E-11	1.302361E-10	4.705579E-11
7.037795E+3	-7.544384E-13	3.713943E-12	6.183371E-12	3.177211E-11	1.401855E-10	4.547242E-11
7.038995E+3	4.618485E-12	4.833558E-12	8.401319E-12	3.287100E-11	1.307811E-10	4.497170E-11
7.040195E+3	4.832438E-12	3.687059E-12	8.101113E-12	2.792262E-11	1.404376E-10	4.145323E-11
7.041395E+3	3.304519E-12	4.861563E-12	7.830028E-12	2.950431E-11	1.420685E-10	4.482159E-11
7.042595E+3	3.457423E-12	3.855645E-12	9.719766E-12	3.485091E-11	1.391270E-10	4.496274E-11
7.043795E+3	3.801877E-12	2.976867E-12	8.411401E-12	3.051303E-11	1.340475E-10	4.882399E-11
7.044995E+3	5.417731E-12	4.116086E-12	7.950448E-12	3.324738E-11	1.521350E-10	4.707651E-11
7.046195E+3	4.277951E-12	4.395010E-12	7.106395E-12	3.254671E-11	1.295573E-10	4.689560E-11
7.047395E+3	4.289714E-12	4.029833E-12	9.002293E-12	3.225602E-11	1.431915E-10	4.556371E-11
7.048595E+3	1.416462E-12	5.258106E-12	6.836433E-12	3.206616E-11	1.375951E-10	4.384929E-11
7.049795E+3	3.542556E-12	3.733546E-12	8.047903E-12	3.367416E-11	1.304562E-10	5.160987E-11
7.050995E+3	-5.432853E-14	3.614247E-12	8.576067E-12	3.263800E-11	1.357183E-10	4.582471E-11
7.052195E+3	5.597519E-12	4.527190E-12	8.934522E-12	3.265256E-11	1.450975E-10	4.652650E-11
7.053395E+3	3.060320E-12	4.920933E-12	7.963890E-12	3.404102E-11	1.350624E-10	4.602691E-11
7.054595E+3	5.959336E-13	3.980545E-12	8.159921E-12	3.261952E-11	1.240824E-10	4.494482E-11
7.055794E+3	5.442374E-12	3.866287E-12	7.152883E-12	3.046766E-11	1.355855E-10	4.648506E-11
7.056994E+3	3.922856E-12	5.568954E-12	8.328506E-12	3.013665E-11	1.410380E-10	4.663292E-11
7.058194E+3	5.680972E-12	4.521590E-12	7.543265E-12	3.310792E-11	1.345936E-10	5.047400E-11
7.059394E+3	4.293634E-12	4.050556E-12	7.005579E-12	3.698093E-11	1.332752E-10	4.626606E-11
7.060594E+3	-1.430464E-12	4.027592E-12	6.763622E-12	3.313984E-11	1.393006E-10	4.795641E-11
7.061794E+3	3.848924E-12	3.958701E-12	9.839064E-12	3.316897E-11	1.321186E-10	4.835967E-11
7.062994E+3	1.859492E-13	4.579839E-12	1.052797E-11	2.923715E-11	1.337815E-10	4.489777E-11
7.064194E+3	1.685865E-13	4.084721E-12	7.673764E-12	2.997367E-11	1.330394E-10	4.451635E-11
7.065394E+3	4.021431E-13	4.235385E-12	8.622553E-12	3.232715E-11	1.348199E-10	4.678414E-11
7.066594E+3	4.840280E-12	5.332037E-12	8.328506E-12	3.321433E-11	1.353413E-10	4.480311E-11
7.067794E+3	5.814273E-12	4.784831E-12	8.125195E-12	3.743348E-11	1.388363E-10	4.903514E-11
7.068994E+3	4.695217E-12	4.597761E-12	9.611109E-12	3.463696E-11	1.293086E-10	4.651418E-11
7.070194E+3	3.102887E-13	6.483017E-12	9.957242E-12	3.565576E-11	1.373218E-10	5.014803E-11
7.071394E+3	-1.400220E-14	4.663852E-12	9.424599E-12	3.422193E-11	1.324938E-10	4.855010E-11
7.072594E+3	6.116160E-13	5.376844E-12	9.218487E-12	3.435131E-11	1.423648E-10	4.675278E-11
7.073793E+3	5.089519E-12	5.100721E-12	8.318986E-12	3.780033E-11	1.367046E-10	4.558891E-11
7.074993E+3	4.414613E-12	4.682335E-12	8.283699E-12	3.324962E-11	1.357093E-10	4.382408E-11
7.076193E+3	4.209061E-12	5.656328E-12	7.281703E-12	3.551573E-11	1.407893E-10	4.778110E-11
7.077393E+3	1.736273E-13	4.668893E-12	9.470526E-12	3.185500E-11	1.334029E-10	4.443177E-11
7.078593E+3	8.765376E-13	6.511583E-12	9.351788E-12	3.705878E-11	1.385064E-10	4.915668E-11
7.079793E+3	6.160967E-13	6.808429E-12	9.075104E-12	3.412392E-11	1.367292E-10	4.968036E-11
7.080993E+3	1.248436E-12	6.488619E-12	1.021488E-11	3.740099E-11	1.364755E-10	5.436942E-11
7.082193E+3	3.203703E-13	7.651361E-12	1.001997E-11	3.464928E-11	1.399940E-10	4.534136E-11
7.083393E+3	1.680264E-12	7.293464E-12	1.133338E-11	3.550397E-11	1.414631E-10	4.260645E-11
7.084593E+3	1.032242E-12	8.144798E-12	1.069992E-11	3.864439E-11	1.420372E-10	4.473142E-11
7.085793E+3	2.367492E-12	8.099991E-12	1.106006E-11	3.727105E-11	1.421369E-10	4.516549E-11
7.086993E+3	2.081287E-12	1.009390E-11	1.096484E-11	4.142914E-11	1.319869E-10	4.585888E-11
7.088193E+3	1.554804E-12	8.702086E-12	1.270952E-11	3.569833E-11	1.333525E-10	4.557492E-11
7.089393E+3	2.926459E-12	9.152396E-12	1.084330E-11	3.895523E-11	1.448578E-10	4.714148E-11
7.090592E+3	3.296117E-12	9.203925E-12	1.229113E-11	4.230848E-11	1.407282E-10	4.629967E-11
7.091792E+3	7.830029E-13	1.062711E-11	1.214551E-11	3.830497E-11	1.378360E-10	4.930062E-11
7.092992E+3	3.470865E-12	1.260814E-11	1.173944E-11	3.759366E-11	1.392726E-10	4.522766E-11
7.094192E+3	3.241229E-12	1.274648E-11	1.397699E-11	4.001604E-11	1.329133E-10	4.723053E-11
7.095392E+3	3.888130E-12	1.351268E-11	1.395179E-11	3.844836E-11	1.276205E-10	4.669621E-11
7.096592E+3	3.748668E-12	1.271848E-11	1.330097E-11	4.428055E-11	1.289412E-10	4.469166E-11
7.097792E+3	4.010230E-12	1.444523E-11	1.535705E-11	4.789928E-11	1.323393E-10	4.647890E-11
7.098992E+3	4.527190E-12	1.638817E-11	1.179265E-11	4.446650E-11	1.316638E-10	4.595353E-11
7.100192E+3	4.814516E-12	1.428504E-11	1.108694E-11	4.950281E-11	1.419901E-10	4.825549E-11
7.101392E+3	4.117206E-12	1.476000E-11	1.326120E-11	5.142671E-11	1.357345E-10	4.424023E-11
7.102592E+3	5.227861E-12	1.758564E-11	1.404813E-11	4.939639E-11	1.366099E-10	5.010155E-11
7.103792E+3	5.643446E-12	1.845826E-11	1.517222E-11	4.770829E-11	1.407899E-10	4.662284E-11
7.104992E+3	4.826278E-12	1.759796E-11	1.559341E-11	5.512946E-11	1.375380E-10	4.612940E-11
7.106192E+3	5.600319E-12	1.939696E-11	1.518510E-11	5.237494E-11	1.439616E-10	5.224500E-11
7.107392E+3	7.703449E-12	2.063420E-11	1.604484E-11	5.237382E-11	1.455881E-10	4.546066E-11
7.108591E+3	7.191529E-12	1.993073E-11	1.554188E-11	5.465338E-11	1.499988E-10	4.083153E-11
7.109791E+3	7.599273E-12	2.107387E-11	1.818942E-11	5.397960E-11	1.435449E-10	4.668557E-11
7.110991E+3	7.238576E-12	2.324925E-11	1.647443E-11	5.259394E-11	1.335966E-10	4.192482E-11
7.112191E+3	8.371634E-12	2.215764E-11	1.847338E-11	5.666241E-11	1.448813E-10	5.081173E-11
7.113391E+3	9.749450E-12	2.472508E-11	1.856636E-11	6.065640E-11	1.430750E-10	4.739968E-11
7.114591E+3	9.185441E-12	2.510146E-11	1.539290E-11	6.168641E-11	1.411668E-10	4.797601E-11
7.115791E+3	9.663757E-12	2.405018E-11	1.889233E-11	6.224873E-11	1.474258E-10	4.285008E-11
7.116991E+3	9.645274E-12	2.626196E-11	1.899426E-11	6.174689E-11	1.352136E-10	4.680991E-11
7.118191E+3	9.702403E-12	2.516475E-11	1.954651E-11	6.183203E-11	1.382515E-10	4.619885E-11
7.119391E+3	1.181729E-11	2.330638E-11	2.245168E-11	6.567367E-11	1.427070E-10	4.755482E-11
7.120591E+3	1.045796E-11	2.859249E-11	2.235871E-11	6.078634E-11	1.437102E-10	4.845152E-11
7.121791E+3	1.153557E-11	2.743591E-11	2.070533E-11	6.558629E-11	1.446494E-10	4.920316E-11
7.122991E+3	1.243003E-11	2.849615E-11	2.167596E-11	6.606629E-11	1.429580E-10	4.767189E-11
7.124191E+3	1.129473E-11	3.156488E-11	2.362395E-11	6.819743E-11	1.359725E-10	4.936335E-11
7.125390E+3	1.120232E-11	2.907080E-11	2.047849E-11	6.835201E-11	1.390105E-10	4.587680E-11
7.126590E+3	1.368015E-11	2.913409E-11	2.606929E-11	7.382127E-11	1.491973E-10	4.796145E-11
7.127790E+3	1.415958E-11	3.040549E-11	2.135447E-11	7.539063E-11	1.362772E-10	4.593337E-11
7.128990E+3	1.394563E-11	3.350726E-11	2.292104E-11	7.075031E-11	1.449676E-10	4.754418E-11
7.130190E+3	1.706700E-11	2.788118E-11	2.625580E-11	7.520636E-11	1.431277E-10	4.491401E-11
7.131390E+3	1.577936E-11	3.343669E-11	2.452569E-11	7.549088E-11	1.462474E-10	4.500866E-11
7.132590E+3	1.705188E-11	3.538692E-11	2.224501E-11	7.969379E-11	1.431473E-10	4.445194E-11
7.133790E+3	1.481713E-11	3.592180E-11	2.432014E-11	8.102904E-11	1.364671E-10	4.638648E-11
7.134990E+3	1.714933E-11	3.535835E-11	2.237439E-11	8.451166E-11	1.380051E-10	4.635512E-11
7.136190E+3	1.561469E-11	3.586579E-11	2.607825E-11	8.551927E-11	1.327548E-10	4.764836E-11
7.137390E+3	1.551332E-11	3.344789E-11	2.374045E-11	8.200247E-11	1.537352E-10	4.664132E-11
7.138590E+3	1.907827E-11	3.129491E-11	2.445736E-11	8.582787E-11	1.503550E-10	4.830198E-11
7.139790E+3	1.804099E-11	3.613295E-11	2.510370E-11	8.530419E-11	1.537021E-10	4.793737E-11
7.140990E+3	1.741425E-11	3.188637E-11	2.763810E-11	8.876385E-11	1.405905E-10	4.627390E-11
7.142190E+3	1.821518E-11	3.467392E-11	2.718611E-11	8.445342E-11	1.394272E-10	4.757443E-11
7.143389E+3	1.791665E-11	3.728897E-11	2.430445E-11	8.486845E-11	1.471323E-10	4.700874E-11
7.144589E+3	1.816085E-11	3.724977E-11	2.940518E-11	8.397959E-11	1.545512E-10	4.797769E-11
7.145789E+3	1.737057E-11	3.643876E-11	2.712954E-11	8.827826E-11	1.399122E-10	4.517725E-11
7.146989E+3	1.876575E-11	3.643988E-11	2.690662E-11	8.899181E-11	1.574284E-10	5.064371E-11
7.148189E+3	2.056699E-11	3.703581E-11	2.691391E-11	9.072360E-11	1.501131E-10	4.616412E-11
7.149389E+3	1.907491E-11	3.572465E-11	2.981236E-11	9.101372E-11	1.456072E-10	4.761979E-11
7.150589E+3	2.322236E-11	3.745252E-11	2.790638E-11	9.104342E-11	1.507773E-10	4.577878E-11
7.151789E+3	2.025446E-11	3.946100E-11	2.933796E-11	9.146460E-11	1.422069E-10	4.794576E-11
7.152989E+3	2.077142E-11	3.460279E-11	2.811977E-11	9.639057E-11	1.451692E-10	4.914884E-11
7.154189E+3	2.363851E-11	4.002444E-11	2.785429E-11	9.036347E-11	1.527489E-10	4.730558E-11
7.155389E+3	2.311259E-11	3.846796E-11	3.091069E-11	9.586520E-11	1.575191E-10	4.532176E-11
7.156589E+3	2.281462E-11	3.679890E-11	3.229691E-11	9.333977E-11	1.487061E-10	4.979462E-11
7.157789E+3	2.236431E-11	3.822936E-11	2.988741E-11	9.634409E-11	1.465688E-10	4.821965E-11
7.158989E+3	2.165748E-11	3.723520E-11	3.051583E-11	1.038386E-10	1.426286E-10	4.361460E-11
7.160188E+3	2.361499E-11	4.088305E-11	3.243245E-11	9.452492E-11	1.441689E-10	4.795193E-11
7.161388E+3	2.246401E-11	3.916359E-11	2.925339E-11	9.822094E-11	1.501545E-10	4.470062E-11
7.162588E+3	2.587550E-11	3.373130E-11	3.455855E-11	9.463134E-11	1.420831E-10	4.654275E-11
7.163788E+3	2.570580E-11	3.821368E-11	3.300318E-11	1.024026E-10	1.539273E-10	4.692977E-11
7.164988E+3	2.601328E-11	3.975392E-11	3.119522E-11	9.702347E-11	1.588785E-10	4.757835E-11
7.166188E+3	2.501745E-11	3.982001E-11	3.152623E-11	9.512366E-11	1.561721E-10	4.325391E-11
7.167388E+3	2.421092E-11	3.768608E-11	3.076507E-11	9.959987E-11	1.521059E-10	5.037711E-11
7.168588E+3	2.451281E-11	4.088642E-11	3.155815E-11	1.028506E-10	1.472320E-10	5.026789E-11
7.169788E+3	2.709481E-11	3.947724E-11	3.459943E-11	9.809884E-11	1.473911E-10	4.667493E-11
7.170988E+3	2.505553E-11	4.420662E-11	3.025035E-11	1.051195E-10	1.551040E-10	4.826221E-11
7.172188E+3	2.740902E-11	3.834138E-11	3.030972E-11	1.044676E-10	1.507807E-10	4.654667E-11
7.173388E+3	2.543191E-11	3.880121E-11	3.080820E-11	1.033345E-10	1.525366E-10	5.071260E-11
7.174588E+3	2.600208E-11	4.191698E-11	3.230867E-11	9.713885E-11	1.521339E-10	5.009818E-11
7.175788E+3	2.471444E-11	4.097211E-11	3.187012E-11	1.097957E-10	1.524946E-10	4.723558E-11
7.176988E+3	2.449657E-11	3.827753E-11	3.236580E-11	1.051537E-10	1.498913E-10	5.119764E-11
7.178187E+3	2.555065E-11	3.981105E-11	3.454230E-11	1.052607E-10	1.448763E-10	4.700033E-11
7.179387E+3	2.728748E-11	3.935570E-11	3.043966E-11	1.087013E-10	1.561032E-10	4.520694E-11
7.180587E+3	2.632581E-11	3.746540E-11	3.553030E-11	1.047992E-10	1.548878E-10	4.816924E-11
7.181787E+3	3.019434E-11	3.850492E-11	3.343613E-11	1.076416E-10	1.611619E-10	4.726470E-11
7.182987E+3	2.468252E-11	3.854917E-11	3.521049E-11	1.020323E-10	1.567372E-10	4.917964E-11
7.184187E+3	2.865186E-11	4.124824E-11	3.449357E-11	1.106689E-10	1.530395E-10	4.732743E-11
7.185387E+3	2.480181E-11	3.857381E-11	3.715959E-11	1.141168E-10	1.449603E-10	5.097584E-11
7.186587E+3	2.455537E-11	3.945483E-11	2.972442E-11	1.118624E-10	1.600367E-10	5.014747E-11
7.187787E+3	2.623116E-11	3.678097E-11	3.278251E-11	1.114877E-10	1.511022E-10	4.367846E-11
7.188987E+3	2.958888E-11	3.673505E-11	3.305359E-11	1.103558E-10	1.503388E-10	5.102681E-11
7.190187E+3	2.628101E-11	3.866567E-11	3.753317E-11	1.090390E-10	1.526340E-10	5.078821E-11
7.191387E+3	2.891286E-11	3.378786E-11	3.285587E-11	1.157304E-10	1.588970E-10	4.706194E-11
7.192587E+3	2.814274E-11	3.820472E-11	3.579354E-11	1.125250E-10	1.605683E-10	4.650578E-11
7.193787E+3	2.697103E-11	4.248827E-11	3.715455E-11	1.104118E-10	1.621102E-10	5.079493E-11
7.194987E+3	3.021506E-11	3.692436E-11	3.331179E-11	1.082437E-10	1.598026E-10	4.505347E-11
7.196186E+3	3.031644E-11	4.260925E-11	3.647236E-11	1.109596E-10	1.488187E-10	5.174484E-11
7.197386E+3	2.997647E-11	4.052348E-11	3.395813E-11	1.156486E-10	1.696053E-10	4.965403E-11
7.198586E+3	2.991261E-11	3.926609E-11	3.623433E-11	1.188232E-10	1.541250E-10	4.985623E-11
7.199786E+3	2.579877E-11	3.888635E-11	3.636987E-11	1.126667E-10	1.641091E-10	4.834903E-11
7.200986E+3	3.090565E-11	3.516344E-11	3.572129E-11	1.136480E-10	1.613188E-10	4.979350E-11
7.202186E+3	2.780949E-11	3.749509E-11	3.687059E-11	1.143851E-10	1.614957E-10	4.603362E-11
7.203386E+3	3.082388E-11	3.912550E-11	3.661239E-11	1.229763E-10	1.526329E-10	4.330320E-11
7.204586E+3	3.061272E-11	4.015887E-11	3.668184E-11	1.163381E-10	1.621096E-10	4.477847E-11
7.205786E+3	2.621267E-11	4.036554E-11	3.632450E-11	1.186978E-10	1.627789E-10	4.880158E-11
7.206986E+3	2.774844E-11	3.924144E-11	3.398613E-11	1.108890E-10	1.625711E-10	5.092375E-11
7.208186E+3	3.387580E-11	3.987770E-11	3.332467E-11	1.154352E-10	1.527612E-10	5.342678E-11
7.209386E+3	3.039877E-11	4.137482E-11	3.317121E-11	1.128600E-10	1.626977E-10	4.567181E-11
7.210586E+3	3.192669E-11	3.775329E-11	3.288164E-11	1.191083E-10	1.572497E-10	4.621117E-11
7.211786E+3	2.824075E-11	4.213710E-11	3.478146E-11	1.179534E-10	1.708840E-10	4.741313E-11
7.212985E+3	2.752160E-11	3.748164E-11	3.767936E-11	1.109086E-10	1.581923E-10	5.081902E-11
7.214185E+3	3.000447E-11	4.133561E-11	3.890819E-11	1.166014E-10	1.658796E-10	4.775029E-11
7.215385E+3	3.009072E-11	3.816775E-11	3.578738E-11	1.241401E-10	1.577588E-10	4.831430E-11
7.216585E+3	3.243693E-11	4.177640E-11	3.461680E-11	1.173423E-10	1.594380E-10	5.010994E-11
7.217785E+3	2.704329E-11	4.037226E-11	3.840523E-11	1.106101E-10	1.616789E-10	4.855738E-11
7.218985E+3	3.037021E-11	3.852397E-11	3.303791E-11	1.157494E-10	1.594906E-10	4.925077E-11
7.220185E+3	2.806488E-11	4.164422E-11	3.487332E-11	1.135701E-10	1.566734E-10	4.624646E-11
7.221385E+3	2.999215E-11	4.132945E-11	3.574537E-11	1.181942E-10	1.642295E-10	4.958515E-11
7.222585E+3	2.972947E-11	3.937026E-11	3.508223E-11	1.212954E-10	1.600003E-10	4.599330E-11
7.223785E+3	3.171834E-11	4.058957E-11	3.555886E-11	1.132442E-10	1.583145E-10	5.275076E-11
7.224985E+3	2.830404E-11	4.031569E-11	3.807926E-11	1.105815E-10	1.536517E-10	5.181821E-11
7.226185E+3	2.839478E-11	4.241602E-11	3.769840E-11	1.239553E-10	1.644043E-10	4.769037E-11
7.227385E+3	3.219105E-11	4.105724E-11	3.393965E-11	1.127698E-10	1.671241E-10	5.244159E-11
7.228585E+3	2.999271E-11	4.069599E-11	3.637771E-11	1.201517E-10	1.651391E-10	5.097080E-11
7.229785E+3	2.875099E-11	3.852733E-11	3.697588E-11	1.257862E-10	1.617635E-10	4.911915E-11
7.230984E+3	3.050183E-11	4.273247E-11	3.651661E-11	1.187504E-10	1.585424E-10	4.901218E-11
7.232184E+3	2.802344E-11	4.098275E-11	4.067862E-11	1.193626E-10	1.690905E-10	4.895672E-11
7.233384E+3	3.137052E-11	4.249163E-11	3.806974E-11	1.167498E-10	1.700175E-10	4.790600E-11
7.234584E+3	3.039205E-11	3.982617E-11	3.940107E-11	1.186165E-10	1.643931E-10	5.449712E-11
7.235784E+3	2.817522E-11	3.817951E-11	3.803389E-11	1.221933E-10	1.633776E-10	4.987695E-11
7.236984E+3	2.980284E-11	4.239585E-11	3.623489E-11	1.157063E-10	1.588628E-10	4.810427E-11
7.238184E+3	3.005320E-11	4.174559E-11	3.585347E-11	1.255818E-10	1.642043E-10	4.760075E-11
7.239384E+3	3.292029E-11	4.065734E-11	3.582883E-11	1.190954E-10	1.713802E-10	4.896625E-11
7.240584E+3	3.069562E-11	4.106789E-11	3.861974E-11	1.222190E-10	1.658476E-10	5.105537E-11
7.241784E+3	2.890558E-11	3.818007E-11	3.768887E-11	1.264695E-10	1.550295E-10	5.445399E-11
7.242984E+3	2.636782E-11	4.199651E-11	3.877041E-11	1.269775E-10	1.560086E-10	5.203665E-11
7.244184E+3	3.231819E-11	4.273303E-11	3.783786E-11	1.274547E-10	1.598435E-10	5.323244E-11
7.245384E+3	2.962417E-11	4.120678E-11	3.632170E-11	1.237665E-10	1.652002E-10	5.123460E-11
7.246584E+3	2.810633E-11	3.928569E-11	3.590499E-11	1.256630E-10	1.531398E-10	4.700258E-11
7.247783E+3	3.078187E-11	4.178200E-11	3.676865E-11	1.279358E-10	1.641892E-10	4.895953E-11
7.248983E+3	3.098854E-11	4.363869E-11	3.726993E-11	1.256742E-10	1.631054E-10	5.448591E-11
7.250183E+3	3.243189E-11	4.073799E-11	3.807421E-11	1.240595E-10	1.528205E-10	4.860555E-11
7.251383E+3	3.163097E-11	3.961502E-11	4.062934E-11	1.186076E-10	1.504872E-10	4.704235E-11
7.252583E+3	2.921811E-11	4.042771E-11	3.853405E-11	1.211733E-10	1.638985E-10	4.946249E-11
7.253783E+3	3.427626E-11	4.148459E-11	3.974104E-11	1.241121E-10	1.556540E-10	4.704402E-11
7.254983E+3	3.274162E-11	4.557043E-11	3.658663E-11	1.208238E-10	1.707389E-10	5.062746E-11
7.256183E+3	3.288556E-11	4.353619E-11	3.817783E-11	1.257616E-10	1.638722E-10	5.279220E-11
7.257383E+3	2.962361E-11	4.532063E-11	3.915967E-11	1.387870E-10	1.624216E-10	4.772061E-11
7.258583E+3	2.924947E-11	4.165654E-11	3.457087E-11	1.185857E-10	1.713522E-10	5.028469E-11
7.259783E+3	2.977764E-11	4.239193E-11	3.814703E-11	1.207522E-10	1.637680E-10	4.831879E-11
7.260983E+3	2.952056E-11	4.071391E-11	3.944307E-11	1.243714E-10	1.655312E-10	4.615405E-11
7.262183E+3	3.145902E-11	4.166606E-11	3.748333E-11	1.254160E-10	1.628428E-10	5.179413E-11
7.263383E+3	3.195414E-11	3.945371E-11	3.774152E-11	1.281672E-10	1.521949E-10	5.396223E-11
7.264583E+3	2.994118E-11	4.336705E-11	4.006589E-11	1.274570E-10	1.560366E-10	4.853442E-11
7.265782E+3	3.124283E-11	4.074303E-11	3.709518E-11	1.228290E-10	1.586880E-10	5.330805E-11
7.266982E+3	3.531746E-11	4.474038E-11	3.814983E-11	1.235946E-10	1.632449E-10	5.048800E-11
7.268182E+3	3.076731E-11	4.049715E-11	3.530962E-11	1.181629E-10	1.686778E-10	5.076021E-11
7.269382E+3	3.148310E-11	4.393554E-11	3.890707E-11	1.230088E-10	1.594962E-10	4.656291E-11
7.270582E+3	2.935421E-11	4.590985E-11	3.935345E-11	1.233420E-10	1.652058E-10	4.959410E-11
7.271782E+3	3.203423E-11	3.955341E-11	3.870320E-11	1.256843E-10	1.590202E-10	4.883687E-11
7.272982E+3	3.204767E-11	4.038010E-11	3.647293E-11	1.279812E-10	1.750353E-10	4.859491E-11
7.274182E+3	3.035901E-11	4.253084E-11	3.707278E-11	1.308797E-10	1.575191E-10	4.833167E-11
7.275382E+3	2.845191E-11	4.473646E-11	3.810558E-11	1.231533E-10	1.673929E-10	4.804490E-11
7.276582E+3	3.226835E-11	4.306628E-11	3.802885E-11	1.313350E-10	1.556299E-10	5.032278E-11
7.277782E+3	3.290517E-11	4.134905E-11	3.775777E-11	1.205651E-10	1.671728E-10	5.205233E-11
7.278982E+3	3.246718E-11	4.309597E-11	4.015942E-11	1.230603E-10	1.598721E-10	4.989376E-11
7.280182E+3	2.990869E-11	3.986034E-11	3.912942E-11	1.284545E-10	1.568750E-10	4.809643E-11
7.281382E+3	3.101599E-11	4.167390E-11	4.042659E-11	1.328730E-10	1.490696E-10	4.872261E-11
7.282581E+3	2.867034E-11	4.090098E-11	4.042042E-11	1.212366E-10	1.551746E-10	4.782423E-11
7.283781E+3	3.166121E-11	4.288537E-11	3.562663E-11	1.226251E-10	1.625935E-10	4.828742E-11
7.284981E+3	2.721187E-11	4.046635E-11	3.779977E-11	1.331519E-10	1.590773E-10	4.960363E-11
7.286181E+3	3.057856E-11	4.071503E-11	3.759198E-11	1.281436E-10	1.549713E-10	4.893264E-11
7.287381E+3	3.383603E-11	4.013310E-11	4.182064E-11	1.226654E-10	1.541782E-10	5.054625E-11
7.288581E+3	2.964321E-11	4.442505E-11	3.635699E-11	1.289037E-10	1.559167E-10	4.603642E-11
7.289781E+3	2.600096E-11	4.351323E-11	3.889754E-11	1.234075E-10	1.520135E-10	4.712188E-11
7.290981E+3	3.180683E-11	4.260813E-11	3.843379E-11	1.198963E-10	1.526273E-10	4.927429E-11
7.292181E+3	2.951775E-11	4.038682E-11	3.998412E-11	1.334902E-10	1.553633E-10	4.844424E-11
7.293381E+3	3.091405E-11	4.063830E-11	3.958366E-11	1.212170E-10	1.585183E-10	5.050537E-11
7.294581E+3	2.981964E-11	4.140282E-11	3.949068E-11	1.285771E-10	1.477730E-10	4.512740E-11
7.295781E+3	2.980508E-11	3.945316E-11	3.933049E-11	1.235022E-10	1.533224E-10	4.699194E-11
7.296981E+3	2.840654E-11	4.047195E-11	3.631610E-11	1.188535E-10	1.530709E-10	4.909675E-11
7.298181E+3	2.606369E-11	4.212533E-11	3.776561E-11	1.194494E-10	1.456470E-10	4.816084E-11
7.299381E+3	3.059200E-11	4.301251E-11	3.762279E-11	1.142831E-10	1.480245E-10	4.525679E-11
7.300580E+3	2.788118E-11	4.026864E-11	3.666896E-11	1.244118E-10	1.492926E-10	4.499186E-11
7.301780E+3	2.738718E-11	3.761718E-11	3.835818E-11	1.187493E-10	1.518029E-10	4.822077E-11
7.302980E+3	2.918170E-11	3.905717E-11	3.345629E-11	1.125788E-10	1.406969E-10	4.588576E-11
7.304180E+3	2.769691E-11	3.671713E-11	3.916975E-11	1.176834E-10	1.507309E-10	4.217686E-11
7.305380E+3	3.161024E-11	3.941899E-11	3.303791E-11	1.205741E-10	1.499882E-10	4.463509E-11
7.306580E+3	2.710545E-11	3.924592E-11	3.781378E-11	1.091936E-10	1.441812E-10	4.537048E-11
7.307780E+3	2.651288E-11	3.425218E-11	3.432555E-11	1.186356E-10	1.360185E-10	4.309261E-11
7.308980E+3	3.121538E-11	3.670816E-11	3.351342E-11	1.198616E-10	1.543602E-10	4.735991E-11
7.310180E+3	2.580493E-11	3.239604E-11	3.389316E-11	1.162619E-10	1.396411E-10	4.391650E-11
7.311380E+3	2.719619E-11	3.641075E-11	3.380579E-11	1.091488E-10	1.395913E-10	4.061141E-11
7.312580E+3	2.564979E-11	3.663255E-11	3.411495E-11	1.149625E-10	1.335983E-10	4.408396E-11
7.313780E+3	2.958665E-11	3.901685E-11	3.542052E-11	1.100931E-10	1.328898E-10	4.099732E-11
7.314980E+3	2.700800E-11	3.452158E-11	3.383043E-11	1.042111E-10	1.298793E-10	4.022383E-11
7.316180E+3	2.754904E-11	3.003359E-11	3.327482E-11	1.064268E-10	1.367331E-10	3.779474E-11
7.317380E+3	2.642607E-11	3.591900E-11	3.278923E-11	1.092177E-10	1.266163E-10	4.143811E-11
7.318579E+3	2.859361E-11	3.154471E-11	3.284356E-11	1.067572E-10	1.268235E-10	3.822040E-11
7.319779E+3	2.498552E-11	3.220225E-11	3.536339E-11	1.067001E-10	1.249842E-10	3.761438E-11
7.320979E+3	2.772491E-11	3.104903E-11	3.293149E-11	9.976454E-11	1.225792E-10	3.553086E-11
7.322179E+3	2.567051E-11	3.156207E-11	3.325746E-11	1.099251E-10	1.220185E-10	4.170134E-11
7.323379E+3	2.842782E-11	3.321433E-11	3.426282E-11	1.049325E-10	1.114743E-10	4.099732E-11
7.324579E+3	2.691895E-11	3.150494E-11	2.909545E-11	9.848530E-11	1.192259E-10	3.483467E-11
7.325779E+3	2.487855E-11	2.739446E-11	3.150383E-11	1.059782E-10	1.135063E-10	3.816271E-11
7.326979E+3	2.532886E-11	2.767002E-11	3.219386E-11	9.876983E-11	1.123917E-10	3.594252E-11
7.328179E+3	2.360995E-11	2.875435E-11	3.071466E-11	9.549779E-11	1.116630E-10	3.523457E-11
7.329379E+3	2.181486E-11	2.751936E-11	2.841606E-11	9.860403E-11	1.131826E-10	3.188861E-11
7.330579E+3	2.343912E-11	2.670387E-11	2.784029E-11	9.482849E-11	1.122495E-10	3.200454E-11
7.331779E+3	2.379365E-11	2.557474E-11	3.000391E-11	9.688961E-11	1.102387E-10	3.427178E-11
7.332979E+3	2.129286E-11	2.497152E-11	2.992942E-11	9.437089E-11	1.133775E-10	3.366632E-11
7.334179E+3	2.185463E-11	2.135503E-11	2.997367E-11	8.992884E-11	1.024608E-10	3.159008E-11
7.335378E+3	2.138528E-11	2.799712E-11	2.570412E-11	8.758879E-11	1.033956E-10	2.853368E-11
7.336578E+3	2.151802E-11	1.990104E-11	2.853704E-11	8.719057E-11	9.795657E-11	2.910385E-11
7.337778E+3	2.073446E-11	2.323133E-11	2.606481E-11	9.028282E-11	9.526983E-11	2.715586E-11
7.338978E+3	2.399249E-11	1.965572E-11	2.772155E-11	8.325986E-11	9.731471E-11	2.835669E-11
7.340178E+3	1.766405E-11	2.211339E-11	2.549128E-11	8.647814E-11	8.989747E-11	2.647368E-11
7.341378E+3	1.674943E-11	1.998786E-11	2.775347E-11	8.754007E-11	8.289582E-11	2.804920E-11
7.342578E+3	1.961820E-11	1.915389E-11	2.234359E-11	8.647814E-11	8.910999E-11	2.682597E-11
7.343778E+3	1.755484E-11	1.783376E-11	2.606761E-11	8.238614E-11	8.232844E-11	2.497488E-11
7.344978E+3	1.645594E-11	1.938744E-11	2.367772E-11	7.964619E-11	8.427867E-11	2.526837E-11
7.346178E+3	1.845154E-11	1.902283E-11	2.282470E-11	7.724676E-11	7.584711E-11	2.669491E-11
7.347378E+3	1.929615E-11	1.700035E-11	2.471444E-11	8.410504E-11	7.406602E-11	2.458226E-11
7.348578E+3	1.604988E-11	1.660044E-11	2.634934E-11	7.422622E-11	7.303210E-11	1.875847E-11
7.349778E+3	1.468719E-11	1.769990E-11	2.159923E-11	7.712635E-11	7.088809E-11	2.353769E-11
7.350978E+3	1.704180E-11	1.580848E-11	1.933872E-11	7.094914E-11	7.370365E-11	2.056083E-11
7.352178E+3	1.682000E-11	1.446147E-11	1.929279E-11	7.132103E-11	7.276103E-11	1.980695E-11
7.353377E+3	1.519295E-11	1.633609E-11	2.148105E-11	6.741611E-11	6.774600E-11	1.869069E-11
7.354577E+3	1.574463E-11	1.396299E-11	1.818998E-11	6.979592E-11	6.214736E-11	1.616358E-11
7.355777E+3	1.355749E-11	1.383137E-11	2.100106E-11	6.603548E-11	6.730744E-11	1.976718E-11
7.356977E+3	1.632040E-11	1.375296E-11	2.121837E-11	6.476689E-11	6.119969E-11	1.668726E-11
7.358177E+3	1.415454E-11	1.547523E-11	1.848514E-11	6.335715E-11	6.255678E-11	1.699587E-11
7.359377E+3	1.395571E-11	1.115247E-11	1.773798E-11	6.464871E-11	5.804976E-11	1.613445E-11
7.360577E+3	1.382353E-11	1.270111E-11	1.931799E-11	6.446668E-11	5.664113E-11	1.503668E-11
7.361777E+3	1.503052E-11	1.208278E-11	1.864589E-11	6.172953E-11	4.862852E-11	1.602075E-11
7.362977E+3	1.464126E-11	1.279689E-11	1.907267E-11	5.922370E-11	5.181597E-11	1.704571E-11
7.364177E+3	1.463174E-11	1.541418E-11	1.995649E-11	6.170656E-11	4.988703E-11	1.593058E-11
7.365377E+3	1.227545E-11	1.568750E-11	1.935832E-11	7.881781E-11	5.621715E-11	1.482441E-11
7.366577E+3	1.209958E-11	1.435449E-11	2.657449E-11	9.438882E-11	6.718871E-11	1.296995E-11
7.367777E+3	1.304557E-11	1.492074E-11	3.283235E-11	1.219956E-10	8.205288E-11	1.789313E-11
7.368977E+3	1.104213E-11	1.397531E-11	3.571513E-11	1.270789E-10	9.295108E-11	2.354834E-11
7.370176E+3	1.230681E-11	1.533801E-11	3.547821E-11	1.468366E-10	1.023555E-10	2.676548E-11
7.371376E+3	1.217911E-11	1.432033E-11	3.619176E-11	1.585189E-10	1.138894E-10	2.679237E-11
7.372576E+3	1.042828E-11	1.387954E-11	3.614303E-11	1.523904E-10	1.107070E-10	2.572092E-11
7.373776E+3	9.817781E-12	1.371823E-11	3.847580E-11	1.563334E-10	1.235016E-10	2.977091E-11
7.374976E+3	1.092675E-11	1.575415E-11	3.748500E-11	1.618632E-10	1.206357E-10	3.355935E-11
7.376176E+3	9.505812E-12	1.579392E-11	3.627802E-11	1.562242E-10	1.231286E-10	3.168529E-11
7.377376E+3	8.161602E-12	1.561301E-11	3.793083E-11	1.552754E-10	1.383104E-10	3.086757E-11
7.378576E+3	8.297142E-12	1.422287E-11	3.740379E-11	1.624972E-10	1.381507E-10	3.152007E-11
7.379776E+3	6.596716E-12	1.330265E-11	3.460951E-11	1.506340E-10	1.412111E-10	3.657374E-11
7.380976E+3	7.912362E-12	1.191643E-11	3.502230E-11	1.631727E-10	1.464983E-10	3.472153E-11
7.382176E+3	6.946771E-12	1.149020E-11	3.594812E-11	1.706442E-10	1.587849E-10	3.420681E-11
7.383376E+3	7.693928E-12	1.364654E-11	3.543340E-11	1.486815E-10	1.623012E-10	3.498477E-11
7.384576E+3	6.475177E-12	1.430577E-11	3.558799E-11	1.504508E-10	1.502822E-10	3.528610E-11
7.385776E+3	5.587437E-12	1.237962E-11	3.345797E-11	1.557840E-10	1.516634E-10	3.669920E-11
7.386976E+3	6.896923E-12	1.269551E-11	3.682074E-11	1.564387E-10	1.639064E-10	3.674289E-11
7.388175E+3	7.944847E-12	1.302596E-11	3.756621E-11	1.555807E-10	1.546739E-10	3.817671E-11
7.389375E+3	6.724976E-12	1.289602E-11	3.406455E-11	1.603504E-10	1.596704E-10	3.659782E-11
7.390575E+3	6.116720E-12	1.597483E-11	3.633458E-11	1.522896E-10	1.641954E-10	3.687899E-11
7.391775E+3	6.432610E-12	1.141067E-11	3.610999E-11	1.544302E-10	1.739303E-10	3.836378E-11
7.392975E+3	5.536469E-12	1.244795E-11	3.433619E-11	1.671661E-10	1.609805E-10	3.906893E-11
7.394175E+3	4.258908E-12	1.383081E-11	3.664431E-11	1.570145E-10	1.672557E-10	4.140058E-11
7.395375E+3	6.134083E-12	1.524839E-11	3.476746E-11	1.523658E-10	1.701469E-10	3.868359E-11
7.396575E+3	6.856036E-12	1.050389E-11	3.408079E-11	1.592341E-10	1.652887E-10	3.642420E-11
7.397775E+3	4.879486E-12	1.255325E-11	3.481171E-11	1.534490E-10	1.816018E-10	3.978473E-11
7.398975E+3	4.793793E-12	1.232137E-11	3.307319E-11	1.425216E-10	1.808283E-10	4.283832E-11
7.400175E+3	5.178013E-12	1.117935E-11	3.419897E-11	1.440378E-10	1.824296E-10	3.599069E-11
7.401375E+3	3.503910E-12	1.298620E-11	3.228123E-11	1.389847E-10	1.905699E-10	4.278232E-11
7.402575E+3	4.708099E-12	1.088979E-11	3.205999E-11	1.470080E-10	1.786260E-10	4.079401E-11
7.403775E+3	4.468381E-12	1.103205E-11	3.402086E-11	1.450112E-10	1.867283E-10	3.734891E-11
7.404974E+3	4.864363E-12	1.204917E-11	3.217313E-11	1.431383E-10	1.815071E-10	4.000708E-11
7.406174E+3	3.641692E-12	1.147732E-11	3.520208E-11	1.481102E-10	1.854076E-10	3.871104E-11
7.407374E+3	5.020628E-12	1.286298E-11	3.854581E-11	1.551992E-10	1.747631E-10	3.947500E-11
7.408574E+3	3.664655E-12	1.275264E-11	3.268225E-11	1.328573E-10	1.789699E-10	3.956685E-11
7.409774E+3	3.367809E-12	1.213150E-11	3.290741E-11	1.440316E-10	1.878249E-10	3.912606E-11
7.410974E+3	4.397250E-12	1.239979E-11	3.399454E-11	1.456066E-10	1.767066E-10	4.574406E-11
7.412174E+3	3.812519E-12	1.152101E-11	3.328098E-11	1.536108E-10	1.811722E-10	3.836882E-11
7.413374E+3	3.305079E-12	1.109814E-11	3.163769E-11	1.414631E-10	1.790937E-10	4.300299E-11
7.414574E+3	3.357727E-12	1.076601E-11	3.391669E-11	1.433847E-10	1.840124E-10	4.175288E-11
7.415774E+3	3.070402E-12	1.322424E-11	3.102439E-11	1.329481E-10	1.843473E-10	4.422062E-11
7.416974E+3	2.551201E-12	1.043500E-11	3.261392E-11	1.283862E-10	1.871388E-10	3.915070E-11
7.418174E+3	3.203143E-12	1.237290E-11	3.337059E-11	1.318912E-10	1.850990E-10	4.007989E-11
7.419374E+3	2.996470E-12	1.225248E-11	3.138509E-11	1.377312E-10	1.846711E-10	4.028152E-11
7.420574E+3	3.401414E-12	1.077945E-11	3.146742E-11	1.393174E-10	1.909194E-10	4.021935E-11
7.421774E+3	2.390455E-12	8.901477E-12	3.255007E-11	1.389281E-10	1.939977E-10	3.993371E-11
7.422973E+3	1.931743E-12	9.781374E-12	3.109216E-11	1.329050E-10	1.876110E-10	4.292234E-11
7.424173E+3	2.115452E-12	1.151485E-11	3.178891E-11	1.360678E-10	1.920939E-10	3.877321E-11
7.425373E+3	2.135615E-12	1.190355E-11	3.137557E-11	1.372753E-10	1.897897E-10	3.775721E-11
7.426573E+3	2.022478E-12	1.090771E-11	3.287884E-11	1.369057E-10	1.978337E-10	4.437744E-11
7.427773E+3	1.942385E-12	1.040755E-11	3.108880E-11	1.323863E-10	1.858859E-10	4.113734E-11
7.428973E+3	1.532961E-12	1.442058E-11	2.976811E-11	1.362711E-10	1.855280E-10	3.913558E-11
7.430173E+3	1.187386E-12	1.300300E-11	3.173010E-11	1.284186E-10	1.929760E-10	3.784906E-11
7.431373E+3	2.009035E-12	1.429737E-11	3.221906E-11	1.333233E-10	2.013981E-10	4.326959E-11
7.432573E+3	2.345648E-12	1.223344E-11	2.969082E-11	1.326451E-10	1.823674E-10	3.945371E-11
7.433773E+3	2.804360E-12	1.132050E-11	3.069226E-11	1.345902E-10	1.929285E-10	4.486976E-11
7.434973E+3	2.419580E-12	1.223064E-11	2.888093E-11	1.295668E-10	2.037415E-10	4.285513E-11
7.436173E+3	1.702107E-12	1.220376E-11	3.214793E-11	1.417409E-10	1.957306E-10	3.945371E-11
7.437373E+3	1.429904E-12	1.236618E-11	3.162089E-11	1.284713E-10	1.924081E-10	4.147003E-11
7.438573E+3	1.783320E-12	1.146220E-11	3.175810E-11	1.292414E-10	1.836545E-10	4.386833E-11
7.439773E+3	2.180422E-12	1.082314E-11	3.008400E-11	1.339646E-10	1.868386E-10	4.077328E-11
7.440973E+3	1.451748E-12	1.072568E-11	2.887869E-11	1.370670E-10	1.978511E-10	4.138545E-11
7.442173E+3	2.230830E-12	8.956925E-12	3.262624E-11	1.288936E-10	2.007137E-10	4.319454E-11
7.443373E+3	1.895898E-12	1.023001E-11	3.103055E-11	1.300468E-10	1.885116E-10	4.381064E-11
7.444573E+3	1.912140E-12	1.242387E-11	3.240333E-11	1.359580E-10	2.029910E-10	4.280192E-11
7.445773E+3	7.516380E-13	9.393795E-12	3.074322E-11	1.375666E-10	2.040484E-10	4.022159E-11
7.446973E+3	2.390455E-12	1.037115E-11	2.629501E-11	1.296861E-10	2.007439E-10	4.062934E-11
7.448173E+3	1.467990E-12	1.346059E-11	3.064185E-11	1.275667E-10	2.056100E-10	4.067527E-11
7.449373E+3	1.495435E-12	1.084330E-11	2.944494E-11	1.389287E-10	1.999110E-10	4.267422E-11
7.450573E+3	1.236114E-12	1.130706E-11	3.166905E-11	1.401833E-10	1.874670E-10	4.234545E-11
7.451773E+3	1.284282E-12	1.174224E-11	2.998151E-11	1.389197E-10	2.152228E-10	4.001884E-11
7.452973E+3	6.536226E-13	1.151933E-11	2.922707E-11	1.294145E-10	1.913787E-10	4.142858E-11
7.454173E+3	1.333569E-12	9.514774E-12	2.916378E-11	1.354561E-10	1.980605E-10	4.000988E-11
7.455373E+3	1.484233E-12	1.148628E-11	2.699400E-11	1.259576E-10	1.909860E-10	4.145099E-11
7.456573E+3	1.273640E-12	1.032410E-11	2.903888E-11	1.268666E-10	2.056453E-10	4.149411E-11
7.457772E+3	1.219871E-12	9.912435E-12	3.107704E-11	1.283722E-10	1.958280E-10	4.126616E-11
7.458972E+3	9.011815E-13	1.330377E-11	2.933460E-11	1.385148E-10	1.919147E-10	4.238690E-11
7.460172E+3	1.782200E-12	1.246700E-11	2.812258E-11	1.293876E-10	1.941696E-10	4.435616E-11
7.461372E+3	9.840745E-13	1.244123E-11	2.898343E-11	1.271724E-10	1.862410E-10	4.093739E-11
7.462572E+3	1.189627E-12	1.119896E-11	2.880644E-11	1.341730E-10	2.073636E-10	4.230232E-11
7.463772E+3	9.728727E-13	1.139779E-11	2.912121E-11	1.301913E-10	2.006986E-10	4.092955E-11
7.464972E+3	7.017901E-13	1.171200E-11	2.834773E-11	1.360778E-10	1.935322E-10	4.407500E-11
7.466172E+3	1.440546E-12	1.265015E-11	2.870339E-11	1.269193E-10	1.997554E-10	4.336817E-11
7.467372E+3	1.139219E-12	1.120792E-11	2.905176E-11	1.320962E-10	1.988127E-10	4.647441E-11
7.468572E+3	3.946379E-12	1.176073E-11	3.110112E-11	1.322698E-10	1.946563E-10	4.028600E-11
7.469772E+3	1.312286E-12	1.189963E-11	2.825868E-11	1.242947E-10	2.021184E-10	4.489441E-11
7.470972E+3	8.070867E-13	1.262438E-11	2.771931E-11	1.365903E-10	2.056654E-10	4.018127E-11
7.472172E+3	1.124657E-12	1.068760E-11	2.407538E-11	1.287676E-10	1.968816E-10	4.160333E-11
7.473372E+3	1.279241E-12	1.090491E-11	2.849391E-11	1.285755E-10	1.978074E-10	4.310045E-11
7.474572E+3	1.267479E-12	1.009558E-11	3.183540E-11	1.255863E-10	2.081320E-10	3.897540E-11
7.475771E+3	1.833728E-12	9.677759E-12	3.326866E-11	1.285278E-10	2.161827E-10	4.294026E-11
7.476971E+3	2.011836E-12	1.223400E-11	2.977651E-11	1.319209E-10	1.935020E-10	4.061590E-11
7.478171E+3	5.813713E-13	1.203237E-11	2.909489E-11	1.325722E-10	2.011225E-10	4.026920E-11
7.479371E+3	1.096652E-12	1.138883E-11	3.062001E-11	1.288258E-10	1.982622E-10	4.270446E-11
7.480571E+3	6.457814E-13	1.061423E-11	3.056568E-11	1.226789E-10	2.009590E-10	4.097379E-11
7.481771E+3	1.106734E-12	1.204637E-11	3.020498E-11	1.183947E-10	1.984565E-10	4.141850E-11
7.482971E+3	1.322368E-12	1.054310E-11	2.929148E-11	1.196146E-10	1.971437E-10	4.246699E-11
7.484171E+3	7.622797E-13	9.877711E-12	2.975355E-11	1.299774E-10	2.034099E-10	4.209453E-11
7.485371E+3	1.413662E-12	1.032466E-11	2.695143E-11	1.279336E-10	1.974534E-10	4.364877E-11
7.486571E+3	1.053525E-12	1.118495E-11	2.895431E-11	1.237111E-10	2.005238E-10	4.414949E-11
7.487771E+3	8.272499E-13	1.065959E-11	2.932116E-11	1.246481E-10	2.030016E-10	4.349418E-11
7.488971E+3	9.728727E-13	1.137539E-11	2.802008E-11	1.262349E-10	2.150357E-10	4.180440E-11
7.490171E+3	1.144260E-12	1.150701E-11	2.913129E-11	1.283229E-10	2.021033E-10	4.098275E-11
7.491371E+3	1.001997E-12	1.150925E-11	2.886861E-11	1.232501E-10	2.115743E-10	4.287921E-11
7.492570E+3	2.912457E-13	1.276496E-11	2.853816E-11	1.211308E-10	2.081001E-10	3.943299E-11
7.493770E+3	1.635457E-13	1.295147E-11	2.857681E-11	1.171340E-10	1.978824E-10	4.626550E-11
7.494970E+3	7.118718E-13	1.046132E-11	2.981068E-11	1.260075E-10	1.976825E-10	4.494929E-11
7.496170E+3	4.077440E-13	1.245411E-11	2.766162E-11	1.163863E-10	1.991790E-10	4.120903E-11
7.497370E+3	1.013199E-12	1.005022E-11	2.895655E-11	1.199025E-10	2.207167E-10	4.684015E-11
7.498570E+3	7.712411E-13	1.078729E-11	2.913745E-11	1.241883E-10	2.043906E-10	4.725014E-11
7.499770E+3	4.335080E-13	1.277113E-11	2.545263E-11	1.223764E-10	2.147679E-10	4.174167E-11
7.500970E+3	5.740901E-13	1.202845E-11	2.986613E-11	1.177506E-10	2.043918E-10	4.475942E-11
7.502170E+3	1.052965E-12	1.085506E-11	2.950935E-11	1.247965E-10	1.950730E-10	4.341522E-11
7.503370E+3	1.517278E-12	1.187778E-11	2.906128E-11	1.286897E-10	1.973621E-10	3.880737E-11
7.504570E+3	5.337638E-13	1.032410E-11	2.998991E-11	1.232955E-10	2.058396E-10	4.341577E-11
7.505770E+3	3.927897E-12	1.164591E-11	2.562402E-11	1.210031E-10	2.000175E-10	4.349587E-11
7.506970E+3	1.354853E-12	1.106230E-11	2.679125E-11	1.171810E-10	1.991292E-10	4.538337E-11
7.508170E+3	4.631927E-13	1.154005E-11	2.677220E-11	1.160961E-10	2.049815E-10	4.262101E-11
7.509370E+3	1.159942E-12	1.118384E-11	2.658681E-11	1.260170E-10	1.967286E-10	4.226535E-11
7.510569E+3	4.676734E-13	1.146668E-11	3.074322E-11	1.260931E-10	2.023693E-10	3.912102E-11
7.511769E+3	4.609524E-13	1.137931E-11	2.801000E-11	1.227130E-10	1.995683E-10	4.001436E-11
7.512969E+3	1.069208E-12	1.016504E-11	2.883893E-11	1.206681E-10	1.989315E-10	4.337825E-11
7.514169E+3	5.057594E-13	1.214831E-11	2.569347E-11	1.282080E-10	2.117659E-10	4.306124E-11
7.515369E+3	9.247052E-13	1.005022E-11	2.749808E-11	1.229740E-10	2.058049E-10	4.216958E-11
7.516569E+3	1.271400E-13	9.858668E-12	2.656217E-11	1.177854E-10	2.019475E-10	3.927784E-11
7.517769E+3	6.984296E-13	1.355581E-11	2.980172E-11	1.219586E-10	2.058357E-10	4.322871E-11
7.518969E+3	1.718350E-12	1.227041E-11	2.514067E-11	1.179629E-10	2.107370E-10	4.208668E-11
7.520169E+3	9.079026E-13	1.127345E-11	2.553609E-11	1.203058E-10	1.947823E-10	4.450178E-11
7.521369E+3	9.678319E-13	1.135746E-11	2.421372E-11	1.178156E-10	1.972915E-10	4.252019E-11
7.522569E+3	1.052965E-12	1.062039E-11	2.369508E-11	1.263889E-10	2.012239E-10	4.209285E-11
7.523769E+3	8.770977E-13	9.811620E-12	3.090117E-11	1.183006E-10	2.071950E-10	4.253308E-11
7.524969E+3	5.791309E-13	1.248604E-11	2.862106E-11	1.277448E-10	2.212073E-10	4.051620E-11
7.526169E+3	6.777064E-13	1.203685E-11	2.560834E-11	1.241513E-10	2.092729E-10	4.191362E-11
7.527368E+3	1.697066E-13	1.028938E-11	2.875940E-11	1.299522E-10	2.260475E-10	4.554523E-11
7.528568E+3	1.209790E-12	1.166047E-11	2.791366E-11	1.250223E-10	2.084591E-10	4.180048E-11
7.529768E+3	1.500476E-12	1.134794E-11	2.722867E-11	1.259643E-10	1.983596E-10	4.371542E-11
7.530968E+3	1.620334E-12	1.129249E-11	2.694303E-11	1.166837E-10	2.104726E-10	4.193658E-11
7.532168E+3	8.054064E-13	1.098556E-11	2.714690E-11	1.153227E-10	1.910718E-10	4.455500E-11
7.533368E+3	9.672718E-13	1.091555E-11	2.735693E-11	1.119453E-10	2.183934E-10	4.300971E-11
7.534568E+3	9.247052E-13	1.050109E-11	2.555625E-11	1.230569E-10	2.133912E-10	4.367957E-11
7.535768E+3	7.118718E-13	1.242387E-11	2.785877E-11	1.186412E-10	2.016199E-10	4.357708E-11
7.536968E+3	3.394133E-13	1.065231E-11	2.677108E-11	1.220241E-10	2.046326E-10	4.227432E-11
7.538168E+3	3.007672E-13	1.077217E-11	2.605137E-11	1.160508E-10	2.060905E-10	4.513300E-11
7.539368E+3	4.351323E-12	1.129977E-11	2.530533E-11	1.271792E-10	2.082026E-10	4.196066E-11
7.540568E+3	8.933403E-13	9.845786E-12	2.720571E-11	1.213878E-10	1.924759E-10	4.634391E-11
7.541768E+3	1.635457E-13	9.786416E-12	2.954576E-11	1.227472E-10	1.992513E-10	4.823981E-11
7.542968E+3	3.758190E-13	1.141235E-11	2.741238E-11	1.158346E-10	2.052263E-10	4.156916E-11
7.544168E+3	5.735300E-13	1.249892E-11	2.515859E-11	1.172247E-10	1.988082E-10	4.188897E-11
7.545367E+3	7.219533E-13	1.021936E-11	2.448816E-11	1.218936E-10	2.063504E-10	3.773368E-11
7.546567E+3	5.208818E-13	9.994769E-12	2.712506E-11	1.185919E-10	2.043660E-10	4.472414E-11
7.547767E+3	3.203703E-13	1.190411E-11	2.602673E-11	1.162048E-10	2.079405E-10	4.734984E-11
7.548967E+3	5.920129E-13	1.055430E-11	2.862945E-11	1.198207E-10	2.078296E-10	4.102028E-11
7.550167E+3	8.177284E-13	1.234154E-11	2.743759E-11	1.186255E-10	2.038188E-10	4.501090E-11
7.551367E+3	9.723126E-13	1.290330E-11	2.625244E-11	1.224403E-10	2.096090E-10	4.141178E-11
7.552567E+3	1.306685E-12	1.045964E-11	2.595167E-11	1.124192E-10	2.063129E-10	4.207380E-11
7.553767E+3	8.423722E-13	1.121184E-11	2.680581E-11	1.230888E-10	1.988222E-10	4.757107E-11
7.554967E+3	5.925730E-13	1.095812E-11	2.423669E-11	1.191806E-10	2.067615E-10	4.537888E-11
7.556167E+3	6.116160E-13	1.009671E-11	2.841046E-11	1.163213E-10	2.040949E-10	4.323150E-11
7.557367E+3	7.118718E-13	1.183970E-11	2.697047E-11	1.158189E-10	2.222642E-10	4.574294E-11
7.558567E+3	4.732743E-13	1.267367E-11	2.590799E-11	1.253975E-10	2.226697E-10	4.578103E-11
7.559767E+3	8.877394E-13	1.257677E-11	2.733397E-11	1.218225E-10	2.026348E-10	4.426095E-11
7.560967E+3	1.010399E-12	1.185090E-11	2.810577E-11	1.156273E-10	1.998024E-10	4.403355E-11
7.562166E+3	1.429344E-12	1.182626E-11	2.850679E-11	1.132061E-10	2.052442E-10	4.271735E-11
7.563366E+3	3.108488E-13	1.016896E-11	2.793102E-11	1.212809E-10	2.024113E-10	4.250340E-11
7.564566E+3	5.034070E-12	9.371951E-12	2.729197E-11	1.164770E-10	2.088013E-10	4.228328E-11
7.565766E+3	7.662003E-13	1.211918E-11	2.528629E-11	1.165011E-10	2.016255E-10	4.154844E-11
7.566966E+3	7.673205E-13	1.256109E-11	2.853088E-11	1.189196E-10	2.184634E-10	4.240370E-11
7.568166E+3	8.182884E-13	1.243619E-11	2.600040E-11	1.351100E-10	2.036877E-10	4.267086E-11
7.569366E+3	6.160967E-13	1.334073E-11	2.446128E-11	1.193021E-10	2.065111E-10	4.571774E-11
7.570566E+3	7.034704E-13	9.819461E-12	2.549632E-11	1.153714E-10	2.059858E-10	4.474374E-11
7.571766E+3	9.101429E-13	1.012919E-11	2.805649E-11	1.147895E-10	1.966519E-10	4.563316E-11
7.572966E+3	2.531598E-13	1.180329E-11	2.749472E-11	1.169379E-10	2.054111E-10	4.050612E-11
7.574166E+3	5.684892E-13	1.095868E-11	2.559378E-11	1.175905E-10	2.068080E-10	4.042714E-11
7.575366E+3	4.889567E-13	1.058734E-11	2.811977E-11	1.167739E-10	1.961131E-10	3.960101E-11
7.576566E+3	6.743459E-13	1.071504E-11	2.661818E-11	1.244924E-10	2.181537E-10	4.734255E-11
7.577766E+3	5.367323E-12	1.044396E-11	2.485950E-11	1.204111E-10	2.009411E-10	4.391873E-11
7.578966E+3	9.437481E-13	1.101189E-11	2.714186E-11	1.191268E-10	2.139816E-10	4.450850E-11
7.580165E+3	4.536712E-13	1.076601E-11	2.776748E-11	1.117801E-10	2.088277E-10	4.505851E-11
7.581365E+3	8.317305E-13	9.740490E-12	2.727292E-11	1.163107E-10	2.184147E-10	4.033249E-11
7.582565E+3	5.365642E-13	1.039131E-11	2.680973E-11	1.216640E-10	2.054251E-10	4.405539E-11
7.583765E+3	5.897725E-13	1.253701E-11	2.411739E-11	1.161846E-10	2.281720E-10	4.658027E-11
7.584965E+3	1.005358E-12	1.098445E-11	2.704553E-11	1.117347E-10	2.083135E-10	4.467653E-11
7.586165E+3	9.941560E-13	9.533816E-12	2.757929E-11	1.157601E-10	2.077243E-10	4.198643E-11
7.587365E+3	7.062709E-13	9.383713E-12	2.328510E-11	1.090570E-10	2.093575E-10	4.363533E-11
0.000000E+0	0.000000E+0	0.000000E+0	0.000000E+0	0.000000E+0	0.000000E+0	0.000000E+0
0.000000E+0	0.000000E+0	0.000000E+0	0.000000E+0	0.000000E+0	0.000000E+0	0.000000E+0
0.000000E+0	0.000000E+0	0.000000E+0	0.000000E+0	0.000000E+0	0.000000E+0	0.000000E+0
0.000000E+0	0.000000E+0	0.000000E+0	0.000000E+0	0.000000E+0	0.000000E+0	0.000000E+0
0.000000E+0	0.000000E+0	0.000000E+0	0.000000E+0	0.000000E+0	0.000000E+0	0.000000E+0
0.000000E+0	0.000000E+0	0.000000E+0	0.000000E+0	0.000000E+0	0.000000E+0	0.000000E+0
0.000000E+0	0.000000E+0	0.000000E+0	0.000000E+0	0.000000E+0	0.000000E+0	0.000000E+0
0.000000E+0	0.000000E+0	0.000000E+0	0.000000E+0	0.000000E+0	0.000000E+0	0.000000E+0
0.000000E+0	0.000000E+0	0.000000E+0	0.000000E+0	0.000000E+0	0.000000E+0	0.000000E+0
0.000000E+0	0.000000E+0	0.000000E+0	0.000000E+0	0.000000E+0	0.000000E+0	0.000000E+0
0.000000E+0	0.000000E+0	0.000000E+0	0.000000E+0	0.000000E+0	0.000000E+0	0.000000E+0
0.000000E+0	0.000000E+0	0.000000E+0	0.000000E+0	0.000000E+0	0.000000E+0	0.000000E+0
0.000000E+0	0.000000E+0	0.000000E+0	0.000000E+0	0.000000E+0	0.000000E+0	0.000000E+0
0.000000E+0	0.000000E+0	0.000000E+0	0.000000E+0	0.000000E+0	0.000000E+0	0.000000E+0
0.000000E+0	0.000000E+0	0.000000E+0	0.000000E+0	0.000000E+0	0.000000E+0	0.000000E+0
0.000000E+0	0.000000E+0	0.000000E+0	0.000000E+0	0.000000E+0	0.000000E+0	0.000000E+0
0.000000E+0	0.000000E+0	0.000000E+0	0.000000E+0	0.000000E+0	0.000000E+0	0.000000E+0
0.000000E+0	0.000000E+0	0.000000E+0	0.000000E+0	0.000000E+0	0.000000E+0	0.000000E+0
0.000000E+0	0.000000E+0	0.000000E+0	0.000000E+0	0.000000E+0	0.000000E+0	0.000000E+0
0.000000E+0	0.000000E+0	0.000000E+0	0.000000E+0	0.000000E+0	0.000000E+0	0.000000E+0
0.000000E+0	0.000000E+0	0.000000E+0	0.000000E+0	0.000000E+0	0.000000E+0	0.000000E+0
0.000000E+0	0.000000E+0	0.000000E+0	0.000000E+0	0.000000E+0	0.000000E+0	0.000000E+0
0.000000E+0	0.000000E+0	0.000000E+0	0.000000E+0	0.000000E+0	0.000000E+0	0.000000E+0
0.000000E+0	0.000000E+0	0.000000E+0	0.000000E+0	0.000000E+0	0.000000E+0	0.000000E+0
0.000000E+0	0.000000E+0	0.000000E+0	0.000000E+0	0.000000E+0	0.000000E+0	0.000000E+0
0.000000E+0	0.000000E+0	0.000000E+0	0.000000E+0	0.000000E+0	0.000000E+0	0.000000E+0
0.000000E+0	0.000000E+0	0.000000E+0	0.000000E+0	0.000000E+0	0.000000E+0	0.000000E+0
0.000000E+0	0.000000E+0	0.000000E+0	0.000000E+0	0.000000E+0	0.000000E+0	0.000000E+0
0.000000E+0	0.000000E+0	0.000000E+0	0.000000E+0	0.000000E+0	0.000000E+0	0.000000E+0
0.000000E+0	0.000000E+0	0.000000E+0	0.000000E+0	0.000000E+0	0.000000E+0	0.000000E+0
0.000000E+0	0.000000E+0	0.000000E+0	0.000000E+0	0.000000E+0	0.000000E+0	0.000000E+0
0.000000E+0	0.000000E+0	0.000000E+0	0.000000E+0	0.000000E+0	0.000000E+0	0.000000E+0
0.000000E+0	0.000000E+0	0.000000E+0	0.000000E+0	0.000000E+0	0.000000E+0	0.000000E+0
0.000000E+0	0.000000E+0	0.000000E+0	0.000000E+0	0.000000E+0	0.000000E+0	0.000000E+0
0.000000E+0	0.000000E+0	0.000000E+0	0.000000E+0	0.000000E+0	0.000000E+0	0.000000E+0
0.000000E+0	0.000000E+0	0.000000E+0	0.000000E+0	0.000000E+0	0.000000E+0	0.000000E+0
0.000000E+0	0.000000E+0	0.000000E+0	0.000000E+0	0.000000E+0	0.000000E+0	0.000000E+0
0.000000E+0	0.000000E+0	0.000000E+0	0.000000E+0	0.000000E+0	0.000000E+0	0.000000E+0
0.000000E+0	0.000000E+0	0.000000E+0	0.000000E+0	0.000000E+0	0.000000E+0	0.000000E+0
0.000000E+0	0.000000E+0	0.000000E+0	0.000000E+0	0.000000E+0	0.000000E+0	0.000000E+0
0.000000E+0	0.000000E+0	0.000000E+0	0.000000E+0	0.000000E+0	0.000000E+0	0.000000E+0
0.000000E+0	0.000000E+0	0.000000E+0	0.000000E+0	0.000000E+0	0.000000E+0	0.000000E+0
0.000000E+0	0.000000E+0	0.000000E+0	0.000000E+0	0.000000E+0	0.000000E+0	0.000000E+0
0.000000E+0	0.000000E+0	0.000000E+0	0.000000E+0	0.000000E+0	0.000000E+0	0.000000E+0
0.000000E+0	0.000000E+0	0.000000E+0	0.000000E+0	0.000000E+0	0.000000E+0	0.000000E+0
0.000000E+0	0.000000E+0	0.000000E+0	0.000000E+0	0.000000E+0	0.000000E+0	0.000000E+0
0.000000E+0	0.000000E+0	0.000000E+0	0.000000E+0	0.000000E+0	0.000000E+0	0.000000E+0
0.000000E+0	0.000000E+0	0.000000E+0	0.000000E+0	0.000000E+0	0.000000E+0	0.000000E+0
0.000000E+0	0.000000E+0	0.000000E+0	0.000000E+0	0.000000E+0	0.000000E+0	0.000000E+0
0.000000E+0	0.000000E+0	0.000000E+0	0.000000E+0	0.000000E+0	0.000000E+0	0.000000E+0
0.000000E+0	0.000000E+0	0.000000E+0	0.000000E+0	0.000000E+0	0.000000E+0	0.000000E+0
0.000000E+0	0.000000E+0	0.000000E+0	0.000000E+0	0.000000E+0	0.000000E+0	0.000000E+0
0.000000E+0	0.000000E+0	0.000000E+0	0.000000E+0	0.000000E+0	0.000000E+0	0.000000E+0
0.000000E+0	0.000000E+0	0.000000E+0	0.000000E+0	0.000000E+0	0.000000E+0	0.000000E+0
0.000000E+0	0.000000E+0	0.000000E+0	0.000000E+0	0.000000E+0	0.000000E+0	0.000000E+0
0.000000E+0	0.000000E+0	0.000000E+0	0.000000E+0	0.000000E+0	0.000000E+0	0.000000E+0
0.000000E+0	0.000000E+0	0.000000E+0	0.000000E+0	0.000000E+0	0.000000E+0	0.000000E+0
0.000000E+0	0.000000E+0	0.000000E+0	0.000000E+0	0.000000E+0	0.000000E+0	0.000000E+0
0.000000E+0	0.000000E+0	0.000000E+0	0.000000E+0	0.000000E+0	0.000000E+0	0.000000E+0
0.000000E+0	0.000000E+0	0.000000E+0	0.000000E+0	0.000000E+0	0.000000E+0	0.000000E+0
0.000000E+0	0.000000E+0	0.000000E+0	0.000000E+0	0.000000E+0	0.000000E+0	0.000000E+0
0.000000E+0	0.000000E+0	0.000000E+0	0.000000E+0	0.000000E+0	0.000000E+0	0.000000E+0
0.000000E+0	0.000000E+0	0.000000E+0	0.000000E+0	0.000000E+0	0.000000E+0	0.000000E+0
0.000000E+0	0.000000E+0	0.000000E+0	0.000000E+0	0.000000E+0	0.000000E+0	0.000000E+0
0.000000E+0	0.000000E+0	0.000000E+0	0.000000E+0	0.000000E+0	0.000000E+0	0.000000E+0
0.000000E+0	0.000000E+0	0.000000E+0	0.000000E+0	0.000000E+0	0.000000E+0	0.000000E+0
0.000000E+0	0.000000E+0	0.000000E+0	0.000000E+0	0.000000E+0	0.000000E+0	0.000000E+0
0.000000E+0	0.000000E+0	0.000000E+0	0.000000E+0	0.000000E+0	0.000000E+0	0.000000E+0
0.000000E+0	0.000000E+0	0.000000E+0	0.000000E+0	0.000000E+0	0.000000E+0	0.000000E+0
0.000000E+0	0.000000E+0	0.000000E+0	0.000000E+0	0.000000E+0	0.000000E+0	0.000000E+0
0.000000E+0	0.000000E+0	0.000000E+0	0.000000E+0	0.000000E+0	0.000000E+0	0.000000E+0
0.000000E+0	0.000000E+0	0.000000E+0	0.000000E+0	0.000000E+0	0.000000E+0	0.000000E+0
0.000000E+0	0.000000E+0	0.000000E+0	0.000000E+0	0.000000E+0	0.000000E+0	0.000000E+0
0.000000E+0	0.000000E+0	0.000000E+0	0.000000E+0	0.000000E+0	0.000000E+0	0.000000E+0
0.000000E+0	0.000000E+0	0.000000E+0	0.000000E+0	0.000000E+0	0.000000E+0	0.000000E+0
0.000000E+0	0.000000E+0	0.000000E+0	0.000000E+0	0.000000E+0	0.000000E+0	0.000000E+0
0.000000E+0	0.000000E+0	0.000000E+0	0.000000E+0	0.000000E+0	0.000000E+0	0.000000E+0
0.000000E+0	0.000000E+0	0.000000E+0	0.000000E+0	0.000000E+0	0.000000E+0	0.000000E+0
0.000000E+0	0.000000E+0	0.000000E+0	0.000000E+0	0.000000E+0	0.000000E+0	0.000000E+0
0.000000E+0	0.000000E+0	0.000000E+0	0.000000E+0	0.000000E+0	0.000000E+0	0.000000E+0
0.000000E+0	0.000000E+0	0.000000E+0	0.000000E+0	0.000000E+0	0.000000E+0	0.000000E+0
0.000000E+0	0.000000E+0	0.000000E+0	0.000000E+0	0.000000E+0	0.000000E+0	0.000000E+0
0.000000E+0	0.000000E+0	0.000000E+0	0.000000E+0	0.000000E+0	0.000000E+0	0.000000E+0
0.000000E+0	0.000000E+0	0.000000E+0	0.000000E+0	0.000000E+0	0.000000E+0	0.000000E+0
0.000000E+0	0.000000E+0	0.000000E+0	0.000000E+0	0.000000E+0	0.000000E+0	0.000000E+0
0.000000E+0	0.000000E+0	0.000000E+0	0.000000E+0	0.000000E+0	0.000000E+0	0.000000E+0
0.000000E+0	0.000000E+0	0.000000E+0	0.000000E+0	0.000000E+0	0.000000E+0	0.000000E+0
0.000000E+0	0.000000E+0	0.000000E+0	0.000000E+0	0.000000E+0	0.000000E+0	0.000000E+0
0.000000E+0	0.000000E+0	0.000000E+0	0.000000E+0	0.000000E+0	0.000000E+0	0.000000E+0
0.000000E+0	0.000000E+0	0.000000E+0	0.000000E+0	0.000000E+0	0.000000E+0	0.000000E+0
0.000000E+0	0.000000E+0	0.000000E+0	0.000000E+0	0.000000E+0	0.000000E+0	0.000000E+0
0.000000E+0	0.000000E+0	0.000000E+0	0.000000E+0	0.000000E+0	0.000000E+0	0.000000E+0
0.000000E+0	0.000000E+0	0.000000E+0	0.000000E+0	0.000000E+0	0.000000E+0	0.000000E+0
0.000000E+0	0.000000E+0	0.000000E+0	0.000000E+0	0.000000E+0	0.000000E+0	0.000000E+0
0.000000E+0	0.000000E+0	0.000000E+0	0.000000E+0	0.000000E+0	0.000000E+0	0.000000E+0
0.000000E+0	0.000000E+0	0.000000E+0	0.000000E+0	0.000000E+0	0.000000E+0	0.000000E+0
0.000000E+0	0.000000E+0	0.000000E+0	0.000000E+0	0.000000E+0	0.000000E+0	0.000000E+0
0.000000E+0	0.000000E+0	0.000000E+0	0.000000E+0	0.000000E+0	0.000000E+0	0.000000E+0
0.000000E+0	0.000000E+0	0.000000E+0	0.000000E+0	0.000000E+0	0.000000E+0	0.000000E+0
0.000000E+0	0.000000E+0	0.000000E+0	0.000000E+0	0.000000E+0	0.000000E+0	0.000000E+0
0.000000E+0	0.000000E+0	0.000000E+0	0.000000E+0	0.000000E+0	0.000000E+0	0.000000E+0
0.000000E+0	0.000000E+0	0.000000E+0	0.000000E+0	0.000000E+0	0.000000E+0	0.000000E+0
0.000000E+0	0.000000E+0	0.000000E+0	0.000000E+0	0.000000E+0	0.000000E+0	0.000000E+0
0.000000E+0	0.000000E+0	0.000000E+0	0.000000E+0	0.000000E+0	0.000000E+0	0.000000E+0
0.000000E+0	0.000000E+0	0.000000E+0	0.000000E+0	0.000000E+0	0.000000E+0	0.000000E+0
0.000000E+0	0.000000E+0	0.000000E+0	0.000000E+0	0.000000E+0	0.000000E+0	0.000000E+0
0.000000E+0	0.000000E+0	0.000000E+0	0.000000E+0	0.000000E+0	0.000000E+0	0.000000E+0
0.000000E+0	0.000000E+0	0.000000E+0	0.000000E+0	0.000000E+0	0.000000E+0	0.000000E+0
0.000000E+0	0.000000E+0	0.000000E+0	0.000000E+0	0.000000E+0	0.000000E+0	0.000000E+0
0.000000E+0	0.000000E+0	0.000000E+0	0.000000E+0	0.000000E+0	0.000000E+0	0.000000E+0
0.000000E+0	0.000000E+0	0.000000E+0	0.000000E+0	0.000000E+0	0.000000E+0	0.000000E+0
0.000000E+0	0.000000E+0	0.000000E+0	0.000000E+0	0.000000E+0	0.000000E+0	0.000000E+0
0.000000E+0	0.000000E+0	0.000000E+0	0.000000E+0	0.000000E+0	0.000000E+0	0.000000E+0
0.000000E+0	0.000000E+0	0.000000E+0	0.000000E+0	0.000000E+0	0.000000E+0	0.000000E+0
0.000000E+0	0.000000E+0	0.000000E+0	0.000000E+0	0.000000E+0	0.000000E+0	0.000000E+0
0.000000E+0	0.000000E+0	0.000000E+0	0.000000E+0	0.000000E+0	0.000000E+0	0.000000E+0
0.000000E+0	0.000000E+0	0.000000E+0	0.000000E+0	0.000000E+0	0.000000E+0	0.000000E+0
0.000000E+0	0.000000E+0	0.000000E+0	0.000000E+0	0.000000E+0	0.000000E+0	0.000000E+0
0.000000E+0	0.000000E+0	0.000000E+0	0.000000E+0	0.000000E+0	0.000000E+0	0.000000E+0
0.000000E+0	0.000000E+0	0.000000E+0	0.000000E+0	0.000000E+0	0.000000E+0	0.000000E+0
0.000000E+0	0.000000E+0	0.000000E+0	0.000000E+0	0.000000E+0	0.000000E+0	0.000000E+0
0.000000E+0	0.000000E+0	0.000000E+0	0.000000E+0	0.000000E+0	0.000000E+0	0.000000E+0
0.000000E+0	0.000000E+0	0.000000E+0	0.000000E+0	0.000000E+0	0.000000E+0	0.000000E+0
0.000000E+0	0.000000E+0	0.000000E+0	0.000000E+0	0.000000E+0	0.000000E+0	0.000000E+0
0.000000E+0	0.000000E+0	0.000000E+0	0.000000E+0	0.000000E+0	0.000000E+0	0.000000E+0
0.000000E+0	0.000000E+0	0.000000E+0	0.000000E+0	0.000000E+0	0.000000E+0	0.000000E+0
0.000000E+0	0.000000E+0	0.000000E+0	0.000000E+0	0.000000E+0	0.000000E+0	0.000000E+0
0.000000E+0	0.000000E+0	0.000000E+0	0.000000E+0	0.000000E+0	0.000000E+0	0.000000E+0
0.000000E+0	0.000000E+0	0.000000E+0	0.000000E+0	0.000000E+0	0.000000E+0	0.000000E+0
0.000000E+0	0.000000E+0	0.000000E+0	0.000000E+0	0.000000E+0	0.000000E+0	0.000000E+0
0.000000E+0	0.000000E+0	0.000000E+0	0.000000E+0	0.000000E+0	0.000000E+0	0.000000E+0
0.000000E+0	0.000000E+0	0.000000E+0	0.000000E+0	0.000000E+0	0.000000E+0	0.000000E+0
0.000000E+0	0.000000E+0	0.000000E+0	0.000000E+0	0.000000E+0	0.000000E+0	0.000000E+0
0.000000E+0	0.000000E+0	0.000000E+0	0.000000E+0	0.000000E+0	0.000000E+0	0.000000E+0
0.000000E+0	0.000000E+0	0.000000E+0	0.000000E+0	0.000000E+0	0.000000E+0	0.000000E+0
0.000000E+0	0.000000E+0	0.000000E+0	0.000000E+0	0.000000E+0	0.000000E+0	0.000000E+0
0.000000E+0	0.000000E+0	0.000000E+0	0.000000E+0	0.000000E+0	0.000000E+0	0.000000E+0
0.000000E+0	0.000000E+0	0.000000E+0	0.000000E+0	0.000000E+0	0.000000E+0	0.000000E+0
0.000000E+0	0.000000E+0	0.000000E+0	0.000000E+0	0.000000E+0	0.000000E+0	0.000000E+0
0.000000E+0	0.000000E+0	0.000000E+0	0.000000E+0	0.000000E+0	0.000000E+0	0.000000E+0
0.000000E+0	0.000000E+0	0.000000E+0	0.000000E+0	0.000000E+0	0.000000E+0	0.000000E+0
0.000000E+0	0.000000E+0	0.000000E+0	0.000000E+0	0.000000E+0	0.000000E+0	0.000000E+0
0.000000E+0	0.000000E+0	0.000000E+0	0.000000E+0	0.000000E+0	0.000000E+0	0.000000E+0
0.000000E+0	0.000000E+0	0.000000E+0	0.000000E+0	0.000000E+0	0.000000E+0	0.000000E+0
0.000000E+0	0.000000E+0	0.000000E+0	0.000000E+0	0.000000E+0	0.000000E+0	0.000000E+0
0.000000E+0	0.000000E+0	0.000000E+0	0.000000E+0	0.000000E+0	0.000000E+0	0.000000E+0
0.000000E+0	0.000000E+0	0.000000E+0	0.000000E+0	0.000000E+0	0.000000E+0	0.000000E+0
0.000000E+0	0.000000E+0	0.000000E+0	0.000000E+0	0.000000E+0	0.000000E+0	0.000000E+0
0.000000E+0	0.000000E+0	0.000000E+0	0.000000E+0	0.000000E+0	0.000000E+0	0.000000E+0
0.000000E+0	0.000000E+0	0.000000E+0	0.000000E+0	0.000000E+0	0.000000E+0	0.000000E+0
0.000000E+0	0.000000E+0	0.000000E+0	0.000000E+0	0.000000E+0	0.000000E+0	0.000000E+0
0.000000E+0	0.000000E+0	0.000000E+0	0.000000E+0	0.000000E+0	0.000000E+0	0.000000E+0
0.000000E+0	0.000000E+0	0.000000E+0	0.000000E+0	0.000000E+0	0.000000E+0	0.000000E+0
0.000000E+0	0.000000E+0	0.000000E+0	0.000000E+0	0.000000E+0	0.000000E+0	0.000000E+0
0.000000E+0	0.000000E+0	0.000000E+0	0.000000E+0	0.000000E+0	0.000000E+0	0.000000E+0
0.000000E+0	0.000000E+0	0.000000E+0	0.000000E+0	0.000000E+0	0.000000E+0	0.000000E+0
0.000000E+0	0.000000E+0	0.000000E+0	0.000000E+0	0.000000E+0	0.000000E+0	0.000000E+0
0.000000E+0	0.000000E+0	0.000000E+0	0.000000E+0	0.000000E+0	0.000000E+0	0.000000E+0
0.000000E+0	0.000000E+0	0.000000E+0	0.000000E+0	0.000000E+0	0.000000E+0	0.000000E+0
0.000000E+0	0.000000E+0	0.000000E+0	0.000000E+0	0.000000E+0	0.000000E+0	0.000000E+0
0.000000E+0	0.000000E+0	0.000000E+0	0.000000E+0	0.000000E+0	0.000000E+0	0.000000E+0
0.000000E+0	0.000000E+0	0.000000E+0	0.000000E+0	0.000000E+0	0.000000E+0	0.000000E+0
0.000000E+0	0.000000E+0	0.000000E+0	0.000000E+0	0.000000E+0	0.000000E+0	0.000000E+0
0.000000E+0	0.000000E+0	0.000000E+0	0.000000E+0	0.000000E+0	0.000000E+0	0.000000E+0
0.000000E+0	0.000000E+0	0.000000E+0	0.000000E+0	0.000000E+0	0.000000E+0	0.000000E+0
0.000000E+0	0.000000E+0	0.000000E+0	0.000000E+0	0.000000E+0	0.000000E+0	0.000000E+0
0.000000E+0	0.000000E+0	0.000000E+0	0.000000E+0	0.000000E+0	0.000000E+0	0.000000E+0
0.000000E+0	0.000000E+0	0.000000E+0	0.000000E+0	0.000000E+0	0.000000E+0	0.000000E+0
0.000000E+0	0.000000E+0	0.000000E+0	0.000000E+0	0.000000E+0	0.000000E+0	0.000000E+0
0.000000E+0	0.000000E+0	0.000000E+0	0.000000E+0	0.000000E+0	0.000000E+0	0.000000E+0
0.000000E+0	0.000000E+0	0.000000E+0	0.000000E+0	0.000000E+0	0.000000E+0	0.000000E+0
0.000000E+0	0.000000E+0	0.000000E+0	0.000000E+0	0.000000E+0	0.000000E+0	0.000000E+0
0.000000E+0	0.000000E+0	0.000000E+0	0.000000E+0	0.000000E+0	0.000000E+0	0.000000E+0
0.000000E+0	0.000000E+0	0.000000E+0	0.000000E+0	0.000000E+0	0.000000E+0	0.000000E+0
0.000000E+0	0.000000E+0	0.000000E+0	0.000000E+0	0.000000E+0	0.000000E+0	0.000000E+0
0.000000E+0	0.000000E+0	0.000000E+0	0.000000E+0	0.000000E+0	0.000000E+0	0.000000E+0
0.000000E+0	0.000000E+0	0.000000E+0	0.000000E+0	0.000000E+0	0.000000E+0	0.000000E+0
0.000000E+0	0.000000E+0	0.000000E+0	0.000000E+0	0.000000E+0	0.000000E+0	0.000000E+0
0.000000E+0	0.000000E+0	0.000000E+0	0.000000E+0	0.000000E+0	0.000000E+0	0.000000E+0
0.000000E+0	0.000000E+0	0.000000E+0	0.000000E+0	0.000000E+0	0.000000E+0	0.000000E+0
0.000000E+0	0.000000E+0	0.000000E+0	0.000000E+0	0.000000E+0	0.000000E+0	0.000000E+0
0.000000E+0	0.000000E+0	0.000000E+0	0.000000E+0	0.000000E+0	0.000000E+0	0.000000E+0
0.000000E+0	0.000000E+0	0.000000E+0	0.000000E+0	0.000000E+0	0.000000E+0	0.000000E+0
0.000000E+0	0.000000E+0	0.000000E+0	0.000000E+0	0.000000E+0	0.000000E+0	0.000000E+0
0.000000E+0	0.000000E+0	0.000000E+0	0.000000E+0	0.000000E+0	0.000000E+0	0.000000E+0
0.000000E+0	0.000000E+0	0.000000E+0	0.000000E+0	0.000000E+0	0.000000E+0	0.000000E+0
0.000000E+0	0.000000E+0	0.000000E+0	0.000000E+0	0.000000E+0	0.000000E+0	0.000000E+0
0.000000E+0	0.000000E+0	0.000000E+0	0.000000E+0	0.000000E+0	0.000000E+0	0.000000E+0
0.000000E+0	0.000000E+0	0.000000E+0	0.000000E+0	0.000000E+0	0.000000E+0	0.000000E+0
0.000000E+0	0.000000E+0	0.000000E+0	0.000000E+0	0.000000E+0	0.000000E+0	0.000000E+0
0.000000E+0	0.000000E+0	0.000000E+0	0.000000E+0	0.000000E+0	0.000000E+0	0.000000E+0
0.000000E+0	0.000000E+0	0.000000E+0	0.000000E+0	0.000000E+0	0.000000E+0	0.000000E+0
0.000000E+0	0.000000E+0	0.000000E+0	0.000000E+0	0.000000E+0	0.000000E+0	0.000000E+0
0.000000E+0	0.000000E+0	0.000000E+0	0.000000E+0	0.000000E+0	0.000000E+0	0.000000E+0
0.000000E+0	0.000000E+0	0.000000E+0	0.000000E+0	0.000000E+0	0.000000E+0	0.000000E+0
0.000000E+0	0.000000E+0	0.000000E+0	0.000000E+0	0.000000E+0	0.000000E+0	0.000000E+0
0.000000E+0	0.000000E+0	0.000000E+0	0.000000E+0	0.000000E+0	0.000000E+0	0.000000E+0
0.000000E+0	0.000000E+0	0.000000E+0	0.000000E+0	0.000000E+0	0.000000E+0	0.000000E+0
0.000000E+0	0.000000E+0	0.000000E+0	0.000000E+0	0.000000E+0	0.000000E+0	0.000000E+0
0.000000E+0	0.000000E+0	0.000000E+0	0.000000E+0	0.000000E+0	0.000000E+0	0.000000E+0
