# Supplementary material for: An in vitro lung model to assess true shunt fraction by multiple inert gas elimination
Source: PLoS One. 2017 Sep 6;12(9):e0184212. doi: 10.1371/journal.pone.0184212 (PMC5587330; doi:10.1371/journal.pone.0184212)
Supplement: S1 Data — Data sets pertaining to MMIMS-MIGET derived IVLM shunt fractions with blood and saline as priming fluids. (ZIP) [file pone.0184212.s001.zip › IVLMData/Data_Saline/dataBernExpt01Set03_Jan05_2012.txt]

Bern	Thursday, January 05, 2012
9:46 AM	Expt01	Set# 3

Sample Temperature (degC)	37.00
Samples Type:	all 3

Cardiac Output (ml/min)	2500.0
Minute Ventilation (ml/min)	2500.0
Description: T2_05012012
Comment: sample 2 baseline 0% shunt

solubility method: default
species: pig
solubilities: 
0.007200	0.07000	0.3970	1.260	10.90	378.0
smoothing: 40.0
weights: 
10.0	2.00	70.0	70.0	50.0	50.0


valve times:
7.826258E+3	8.307231E+3

7.790267E+3	1.534641E-13	4.838600E-12	3.943019E-13	-3.763791E-13	1.058566E-12	4.798833E-12
7.791467E+3	2.049922E-13	3.943579E-12	1.680264E-13	-1.469671E-12	3.836602E-13	4.661612E-12
7.792667E+3	1.869013E-12	4.172655E-12	7.017901E-13	3.279875E-12	8.233293E-13	5.068796E-12
7.793867E+3	6.267384E-13	4.722661E-12	9.566302E-13	4.813395E-12	1.398539E-12	3.993987E-12
7.795067E+3	4.928774E-14	5.157849E-12	5.188094E-12	5.273787E-12	1.031682E-12	4.633607E-12
7.796267E+3	5.320835E-14	4.862123E-12	4.441497E-13	1.848290E-13	1.712749E-12	5.803071E-12
7.797467E+3	5.101841E-12	4.137930E-12	1.074249E-12	3.858446E-12	1.904859E-12	3.070402E-12
7.798667E+3	2.682821E-13	5.121445E-12	5.500063E-13	4.007989E-12	1.508877E-12	4.795473E-12
7.799867E+3	4.973581E-13	4.264509E-12	1.685865E-12	3.999028E-13	2.964545E-12	3.665775E-12
7.801067E+3	3.614808E-12	4.092002E-12	5.046392E-13	-3.052479E-13	1.307805E-12	3.782274E-12
7.802267E+3	4.525511E-13	4.868284E-12	5.065435E-12	-2.671619E-13	1.599611E-12	4.321638E-12
7.803467E+3	-1.400220E-14	4.161453E-12	2.940461E-13	3.905493E-12	4.844760E-12	5.426692E-12
7.804667E+3	5.183054E-12	3.544237E-12	1.042884E-12	7.253139E-13	1.171144E-12	3.340924E-12
7.805867E+3	4.696338E-12	4.468381E-12	1.467430E-12	3.164497E-13	1.440546E-12	5.619362E-12
7.807066E+3	4.188897E-12	3.717303E-12	5.640646E-12	3.912774E-12	1.231073E-12	5.380205E-12
7.808266E+3	2.744431E-14	4.868284E-12	9.191043E-13	4.325559E-12	1.462390E-12	5.325876E-12
7.809466E+3	5.376844E-14	4.468381E-12	7.774020E-13	-5.544870E-14	7.925244E-13	5.252504E-12
7.810666E+3	-8.961407E-15	5.115283E-12	9.571902E-13	1.213710E-12	5.794110E-12	4.851482E-12
7.811866E+3	5.269867E-12	5.335958E-12	6.956293E-13	4.711460E-12	5.758264E-12	5.027909E-12
7.813066E+3	4.668333E-12	4.564156E-12	3.310120E-13	1.215391E-13	5.793549E-12	5.001025E-12
7.814266E+3	1.220992E-13	4.114966E-12	4.945576E-13	-2.167540E-13	5.472058E-13	3.642252E-12
7.815466E+3	-7.113117E-14	3.643932E-12	3.920615E-13	8.513336E-14	9.465485E-13	4.913652E-12
7.816666E+3	-4.743944E-13	4.451019E-12	2.576405E-13	4.630807E-12	1.898698E-12	5.680972E-12
7.817866E+3	2.184343E-12	4.757387E-12	7.449170E-14	3.236748E-12	5.453576E-12	3.216025E-12
7.819066E+3	4.749545E-13	4.573678E-12	1.058566E-13	-3.450142E-13	1.289882E-12	4.010790E-12
7.820266E+3	2.811641E-13	3.840523E-12	5.104641E-12	5.558313E-12	1.009839E-12	5.314674E-12
7.821466E+3	1.544162E-12	3.857325E-12	8.894197E-13	3.361087E-12	4.732743E-13	4.369806E-12
7.822666E+3	3.279875E-12	3.973824E-12	1.149860E-12	5.128165E-12	7.118718E-13	3.181859E-12
7.823866E+3	3.259712E-13	5.185294E-12	5.315234E-13	3.945259E-12	1.112335E-12	3.591284E-12
7.825065E+3	1.436626E-12	4.131768E-12	5.964936E-13	4.640888E-12	4.021991E-12	5.418290E-12
7.826270E+3	5.228421E-12	3.693220E-12	3.388532E-13	8.569346E-14	5.269867E-12	4.191138E-12
7.827470E+3	4.019191E-12	5.003266E-12	1.869574E-12	4.755707E-12	4.700258E-12	3.866847E-12
7.828670E+3	4.631927E-13	4.650410E-12	1.410301E-12	-3.444541E-13	2.248193E-12	3.920055E-12
7.829870E+3	4.918132E-12	3.163937E-12	1.350372E-12	-2.105931E-13	4.469502E-13	3.172898E-12
7.831070E+3	6.945090E-14	4.657131E-12	1.028321E-12	4.275711E-12	3.548717E-12	5.475979E-12
7.832270E+3	3.209304E-13	4.498066E-12	2.061123E-13	-9.633512E-14	1.480872E-12	5.955975E-12
7.833470E+3	5.725218E-12	4.165934E-12	1.027201E-12	1.176185E-14	1.624255E-13	5.144407E-12
7.834670E+3	5.657448E-12	4.624646E-12	1.490954E-12	6.441011E-14	1.165543E-12	4.674494E-12
7.835870E+3	4.477903E-12	4.540633E-12	1.066967E-12	5.132646E-12	2.051602E-12	4.189458E-12
7.837070E+3	1.936224E-12	4.563596E-12	7.919643E-13	4.190578E-12	3.499429E-12	6.337395E-12
7.838270E+3	1.058566E-13	5.755463E-12	5.690494E-13	7.012301E-13	8.744092E-12	9.786977E-12
7.839470E+3	3.573361E-13	6.285867E-12	1.522319E-12	1.286522E-12	1.582248E-11	1.237458E-11
7.840670E+3	5.905007E-12	5.623283E-12	1.609693E-12	2.870451E-12	2.250601E-11	1.997217E-11
7.841870E+3	3.808598E-14	7.781861E-12	2.097529E-12	3.386292E-12	2.577861E-11	2.676100E-11
7.843069E+3	5.711217E-12	7.184808E-12	2.606649E-12	6.872839E-12	2.936877E-11	3.143941E-11
7.844269E+3	-2.111531E-13	7.693368E-12	2.893414E-12	6.501500E-12	3.871272E-11	3.462632E-11
7.845469E+3	6.153686E-12	8.537980E-12	3.496069E-12	7.474933E-12	4.198363E-11	4.083545E-11
7.846669E+3	-3.343725E-13	7.720812E-12	4.056157E-12	9.604947E-12	4.936951E-11	3.755669E-11
7.847869E+3	3.398053E-12	7.082871E-12	3.373970E-12	1.174560E-11	5.082182E-11	4.533352E-11
7.849069E+3	5.189215E-12	8.001976E-12	4.258908E-12	1.176185E-11	5.688813E-11	4.812723E-11
7.850269E+3	6.244981E-13	7.114797E-12	4.381568E-12	1.141347E-11	6.657148E-11	4.858819E-11
7.851469E+3	2.335567E-12	6.554709E-12	5.614881E-12	1.335474E-11	6.499316E-11	5.090079E-11
7.852669E+3	4.681775E-12	7.230735E-12	4.410692E-12	1.358997E-11	6.596491E-11	5.760113E-11
7.853869E+3	5.634485E-13	7.767859E-12	4.364765E-12	1.525119E-11	7.673092E-11	5.415994E-11
7.855069E+3	1.397979E-12	6.792746E-12	6.027106E-12	1.779511E-11	6.951979E-11	5.785205E-11
7.856269E+3	8.737372E-13	8.579427E-12	6.164888E-12	1.899874E-11	7.761082E-11	5.842837E-11
7.857469E+3	3.377330E-13	7.050947E-12	5.724659E-12	1.655116E-11	8.364521E-11	5.957543E-11
7.858669E+3	3.786194E-13	8.355392E-12	6.629761E-12	1.779511E-11	8.578195E-11	6.109326E-11
7.859868E+3	1.214831E-12	7.332111E-12	6.280266E-12	1.888560E-11	8.828610E-11	6.318184E-11
7.861068E+3	5.281629E-12	8.012058E-12	5.528068E-12	1.958179E-11	8.937827E-11	5.974458E-11
7.862268E+3	4.452139E-12	6.799467E-12	7.646320E-12	2.308906E-11	9.592738E-11	6.426001E-11
7.863468E+3	7.449170E-14	6.614639E-12	8.537420E-12	2.003995E-11	9.371167E-11	6.784569E-11
7.864668E+3	7.583591E-13	6.976455E-12	7.561186E-12	2.011388E-11	9.398947E-11	6.686834E-11
7.865868E+3	-1.333009E-13	9.221847E-12	7.171366E-12	2.279446E-11	9.802379E-11	6.878272E-11
7.867068E+3	4.551834E-12	8.442205E-12	7.010061E-12	2.290816E-11	1.017400E-10	6.813133E-11
7.868268E+3	5.152809E-13	6.463415E-12	6.598396E-12	1.978343E-11	1.027173E-10	6.643371E-11
7.869468E+3	3.102887E-13	6.796107E-12	6.300429E-12	2.544983E-11	1.153053E-10	7.464852E-11
7.870668E+3	1.370535E-12	9.432440E-12	6.273545E-12	2.274517E-11	1.103144E-10	6.733377E-11
7.871868E+3	1.943505E-13	8.652238E-12	6.657765E-12	2.251665E-11	1.116009E-10	7.719244E-11
7.873068E+3	4.419094E-13	7.100794E-12	6.892442E-12	2.176390E-11	1.118860E-10	7.466532E-11
7.874268E+3	9.723126E-13	8.582227E-12	7.252018E-12	2.525380E-11	1.159175E-10	7.592888E-11
7.875468E+3	5.652407E-12	8.843789E-12	8.164402E-12	2.594999E-11	1.169822E-10	7.648952E-11
7.876668E+3	4.553515E-13	8.492613E-12	6.564230E-12	2.568563E-11	1.206362E-10	7.215052E-11
7.877867E+3	1.736273E-13	8.700406E-12	7.230735E-12	2.641375E-11	1.264006E-10	8.161322E-11
7.879067E+3	4.049436E-13	8.113434E-12	8.461248E-12	2.424453E-11	1.233409E-10	8.189158E-11
7.880267E+3	6.250581E-13	7.762259E-12	7.313068E-12	2.673524E-11	1.197776E-10	7.911859E-11
7.881467E+3	6.110559E-13	7.893319E-12	7.325951E-12	2.658737E-11	1.222425E-10	8.169723E-11
7.882667E+3	4.410132E-12	7.754417E-12	7.704570E-12	2.330806E-11	1.255347E-10	7.863186E-11
7.883867E+3	9.409477E-13	7.225134E-12	7.230735E-12	2.702424E-11	1.327924E-10	7.760298E-11
7.885067E+3	1.130257E-12	6.401245E-12	8.665679E-12	2.658625E-11	1.323124E-10	7.950616E-11
7.886267E+3	4.346282E-13	7.020702E-12	8.487012E-12	2.662490E-11	1.321785E-10	8.428875E-11
7.887467E+3	4.840280E-12	6.837553E-12	8.227131E-12	2.558313E-11	1.254059E-10	7.960754E-11
7.888667E+3	9.275056E-13	7.244737E-12	8.793380E-12	2.411683E-11	1.351397E-10	8.857118E-11
7.889867E+3	1.792281E-13	7.498458E-12	7.436287E-12	2.756977E-11	1.301039E-10	8.164121E-11
7.891067E+3	1.035042E-12	8.216490E-12	8.307225E-12	2.550193E-11	1.392435E-10	8.153256E-11
7.892267E+3	3.629370E-13	8.378916E-12	7.987414E-12	2.683885E-11	1.367147E-10	8.527786E-11
7.893467E+3	1.999514E-13	8.819144E-12	9.294659E-12	2.836845E-11	1.306511E-10	8.696598E-11
7.894666E+3	2.733229E-13	8.444445E-12	8.802342E-12	2.661538E-11	1.356942E-10	8.998596E-11
7.895866E+3	1.152661E-12	6.720495E-12	7.011741E-12	3.164329E-11	1.352461E-10	8.523138E-11
7.897066E+3	6.586634E-13	7.015102E-12	7.249218E-12	2.756473E-11	1.377984E-10	8.882658E-11
7.898266E+3	4.413493E-13	7.336591E-12	7.995255E-12	2.860313E-11	1.378516E-10	8.265050E-11
7.899466E+3	4.929334E-12	7.584150E-12	6.249461E-12	2.895655E-11	1.454700E-10	8.692005E-11
7.900666E+3	4.105445E-12	8.794501E-12	7.213932E-12	2.850567E-11	1.466120E-10	8.001360E-11
7.901866E+3	3.046878E-13	6.438210E-12	8.168882E-12	2.585198E-11	1.461040E-10	8.632971E-11
7.903066E+3	7.930845E-13	8.423723E-12	9.095267E-12	2.933404E-11	1.485448E-10	8.978041E-11
7.904266E+3	6.233779E-13	8.108393E-12	8.278100E-12	2.806769E-11	1.520168E-10	9.096555E-11
7.905466E+3	3.836602E-13	8.392917E-12	8.910439E-12	3.103839E-11	1.577073E-10	8.889099E-11
7.906666E+3	4.905810E-12	6.949011E-12	7.869236E-12	2.624796E-11	1.435741E-10	9.102101E-11
7.907866E+3	3.209304E-13	7.375238E-12	9.628472E-12	2.549016E-11	1.458659E-10	9.463134E-11
7.909066E+3	-2.525997E-13	6.483578E-12	7.288985E-12	3.105576E-11	1.552463E-10	8.991483E-11
7.910266E+3	2.296361E-13	5.840037E-12	8.730651E-12	3.107648E-11	1.541110E-10	8.116682E-11
7.911466E+3	2.632413E-13	8.607431E-12	8.276979E-12	2.870619E-11	1.499283E-10	9.014783E-11
7.912665E+3	9.521495E-14	6.256742E-12	8.362112E-12	2.958441E-11	1.597175E-10	9.218095E-11
7.913865E+3	8.042863E-13	6.597835E-12	8.499894E-12	2.688590E-11	1.570190E-10	9.419727E-11
7.915065E+3	4.055036E-13	8.726170E-12	7.309708E-12	2.791030E-11	1.539984E-10	9.307597E-11
7.916265E+3	2.895655E-13	7.605434E-12	7.073351E-12	2.921923E-11	1.620385E-10	8.843508E-11
7.917465E+3	7.734814E-13	6.904204E-12	9.236410E-12	3.190709E-11	1.478985E-10	9.484136E-11
7.918665E+3	7.437968E-13	7.157924E-12	8.779378E-12	3.085244E-11	1.548094E-10	9.288834E-11
7.919865E+3	8.390116E-13	7.268261E-12	7.294025E-12	2.885349E-11	1.514954E-10	8.907134E-11
7.921065E+3	3.158896E-13	7.097995E-12	1.048765E-11	3.204487E-11	1.695190E-10	9.390938E-11
7.922265E+3	1.041763E-13	8.698165E-12	9.549499E-12	3.242405E-11	1.634919E-10	9.646339E-11
7.923465E+3	3.919495E-12	8.551423E-12	8.441646E-12	3.110280E-11	1.571584E-10	9.511582E-11
7.924665E+3	1.019360E-12	6.480777E-12	8.476371E-12	3.132627E-11	1.563082E-10	9.718142E-11
7.925865E+3	8.070867E-13	6.822431E-12	9.737130E-12	3.211824E-11	1.621231E-10	9.307932E-11
7.927065E+3	5.738660E-12	7.194889E-12	8.113434E-12	3.081772E-11	1.668922E-10	9.498531E-11
7.928265E+3	6.793866E-13	7.994694E-12	8.595669E-12	3.230139E-11	1.604422E-10	8.484492E-11
7.929464E+3	9.952762E-13	7.346673E-12	8.697605E-12	2.865914E-11	1.617304E-10	8.896605E-11
7.930664E+3	3.259712E-13	6.140244E-12	8.127997E-12	3.068330E-11	1.555947E-10	9.745922E-11
7.931864E+3	2.834045E-13	8.485892E-12	8.341389E-12	2.898455E-11	1.566756E-10	9.873454E-11
7.933064E+3	7.376358E-13	7.257059E-12	8.538541E-12	2.982804E-11	1.582439E-10	9.663700E-11
7.934264E+3	5.027349E-12	8.557583E-12	7.888279E-12	3.113753E-11	1.768237E-10	9.631385E-11
7.935464E+3	5.696094E-13	8.051264E-12	8.832587E-12	3.117841E-11	1.647964E-10	9.250244E-11
7.936664E+3	6.620239E-13	6.567591E-12	8.668481E-12	3.345797E-11	1.605302E-10	9.339578E-11
7.937864E+3	4.402291E-13	6.298189E-12	9.001172E-12	3.171050E-11	1.750673E-10	9.748218E-11
7.939064E+3	5.163450E-12	6.806188E-12	8.895317E-12	3.144726E-11	1.610130E-10	9.260773E-11
7.940264E+3	4.813956E-12	8.633755E-12	7.210012E-12	2.982412E-11	1.728067E-10	9.280880E-11
7.941464E+3	8.121275E-13	7.430687E-12	8.748013E-12	2.917386E-11	1.709394E-10	9.464757E-11
7.942664E+3	2.996470E-13	8.303864E-12	9.457084E-12	3.682186E-11	1.649380E-10	9.384833E-11
7.943864E+3	5.813713E-13	8.378916E-12	9.858668E-12	3.346749E-11	1.664929E-10	9.218543E-11
7.945064E+3	1.133618E-12	7.394841E-12	7.771220E-12	3.041838E-11	1.699262E-10	9.915629E-11
7.946264E+3	7.768420E-13	8.385076E-12	8.557023E-12	3.506318E-11	1.767212E-10	9.019151E-11
7.947463E+3	3.444541E-12	7.167445E-12	7.220653E-12	2.986837E-11	1.711752E-10	9.995497E-11
7.948663E+3	4.749545E-13	6.786585E-12	8.553103E-12	3.099862E-11	1.604540E-10	1.010264E-10
7.949863E+3	1.467430E-12	6.807869E-12	8.704326E-12	3.486043E-11	1.706913E-10	9.344843E-11
7.951063E+3	1.300524E-12	8.025500E-12	7.674885E-12	3.353414E-11	1.667600E-10	9.978358E-11
7.952263E+3	9.045420E-13	7.097434E-12	8.399638E-12	3.482403E-11	1.733954E-10	9.730912E-11
7.953463E+3	6.905884E-13	8.048464E-12	8.266338E-12	2.870563E-11	1.769284E-10	9.310509E-11
7.954663E+3	-2.055523E-13	7.237456E-12	8.678003E-12	3.359688E-11	1.715751E-10	1.017786E-10
7.955863E+3	7.465972E-13	6.544627E-12	7.539904E-12	3.187908E-11	1.778582E-10	9.434682E-11
7.957063E+3	7.079511E-13	7.537103E-12	9.792576E-12	3.374698E-11	1.685618E-10	8.973001E-11
7.958263E+3	8.020459E-13	7.828349E-12	9.330505E-12	3.431603E-11	1.626221E-10	9.542610E-11
7.959463E+3	7.953248E-14	7.086232E-12	8.462368E-12	3.509063E-11	1.712570E-10	1.025073E-10
7.960663E+3	1.571607E-12	7.817707E-12	8.578306E-12	3.350502E-11	1.685316E-10	1.022267E-10
7.961863E+3	4.312677E-13	7.338271E-12	9.606628E-12	3.548381E-11	1.753999E-10	9.946377E-11
7.963063E+3	7.437968E-13	7.249778E-12	7.593672E-12	3.531746E-11	1.686010E-10	9.691481E-11
7.964262E+3	4.374287E-13	9.100868E-12	9.844665E-12	3.016801E-11	1.693879E-10	9.623543E-11
7.965462E+3	4.766348E-13	7.844032E-12	7.751616E-12	3.466440E-11	1.669712E-10	9.625056E-11
7.966662E+3	2.156339E-13	8.781058E-12	1.014991E-11	3.629762E-11	1.645701E-10	9.054549E-11
7.967862E+3	5.841717E-13	7.061588E-12	1.001269E-11	3.502286E-11	1.711265E-10	9.826238E-11
7.969062E+3	6.228178E-13	7.135520E-12	8.672401E-12	3.493605E-11	1.721083E-10	9.782999E-11
7.970262E+3	4.945576E-13	7.981253E-12	9.210086E-12	3.573865E-11	1.696036E-10	9.244307E-11
7.971462E+3	6.121761E-13	7.830589E-12	8.563744E-12	3.509343E-11	1.692905E-10	9.848530E-11
7.972662E+3	5.802511E-12	6.866678E-12	8.108393E-12	3.444093E-11	1.796062E-10	1.003644E-10
7.973862E+3	9.135034E-13	9.533256E-12	8.767617E-12	3.348654E-11	1.721716E-10	1.003700E-10
7.975062E+3	6.452213E-13	7.924684E-12	1.110710E-11	3.495565E-11	1.752711E-10	1.008657E-10
7.976262E+3	1.592890E-12	8.110073E-12	9.943242E-12	3.220170E-11	1.699816E-10	1.071023E-10
7.977462E+3	2.212347E-13	6.126242E-12	9.561262E-12	3.398726E-11	1.777086E-10	9.744354E-11
7.978662E+3	3.046878E-13	8.289861E-12	8.165522E-12	3.726489E-11	1.845311E-10	1.051487E-10
7.979862E+3	4.480703E-13	6.959652E-12	9.523735E-12	3.462464E-11	1.719498E-10	9.755724E-11
7.981062E+3	6.849875E-13	6.554149E-12	1.074585E-11	3.690587E-11	1.786361E-10	9.978975E-11
7.982261E+3	6.284186E-13	6.923807E-12	9.244251E-12	3.538300E-11	1.644743E-10	1.002160E-10
7.983461E+3	5.584076E-13	7.511899E-12	9.003413E-12	3.321490E-11	1.887160E-10	1.006657E-10
7.984661E+3	9.353469E-13	7.944287E-12	9.887792E-12	3.420401E-11	1.880456E-10	1.046905E-10
7.985861E+3	3.928457E-12	8.039501E-12	1.115415E-11	3.782162E-11	1.713813E-10	1.001706E-10
7.987061E+3	3.845004E-12	9.055502E-12	9.683360E-12	3.612848E-11	1.791167E-10	1.025605E-10
7.988261E+3	3.666896E-12	8.726170E-12	1.170248E-11	3.743628E-11	1.686167E-10	9.646394E-11
7.989461E+3	6.328994E-13	7.763378E-12	8.893076E-12	3.630098E-11	1.709909E-10	9.643369E-11
7.990661E+3	1.074809E-12	7.156803E-12	8.979329E-12	3.706214E-11	1.666407E-10	9.827247E-11
7.991861E+3	4.839160E-13	7.565108E-12	8.941244E-12	3.443701E-11	1.806967E-10	9.688569E-11
7.993061E+3	4.515429E-12	7.599273E-12	9.226328E-12	3.663031E-11	1.824212E-10	1.004691E-10
7.994261E+3	1.009839E-12	7.931405E-12	8.537420E-12	3.395533E-11	1.700847E-10	1.001672E-10
7.995461E+3	8.692565E-13	6.762502E-12	7.736494E-12	3.497301E-11	1.765218E-10	1.029811E-10
7.996661E+3	9.566302E-13	8.896437E-12	8.405799E-12	3.551293E-11	1.791968E-10	1.044771E-10
7.997861E+3	9.252653E-13	8.653918E-12	8.353712E-12	3.536619E-11	1.748662E-10	1.000860E-10
7.999061E+3	2.877172E-12	9.049901E-12	9.526535E-12	3.307263E-11	1.722086E-10	1.069449E-10
8.000260E+3	8.838188E-13	6.923246E-12	8.486453E-12	3.625617E-11	1.776627E-10	1.092760E-10
8.001460E+3	4.889567E-13	8.846029E-12	6.829712E-12	3.485595E-11	1.733058E-10	1.018744E-10
8.002660E+3	6.541827E-13	8.297703E-12	9.819461E-12	3.749957E-11	1.838197E-10	1.067270E-10
8.003860E+3	-2.161939E-13	8.063026E-12	8.382276E-12	3.790451E-11	1.719291E-10	1.057793E-10
8.005060E+3	1.538561E-12	7.225134E-12	1.103821E-11	3.465768E-11	1.777377E-10	1.015406E-10
8.006260E+3	5.472058E-13	6.848195E-12	9.229129E-12	3.529730E-11	1.911519E-10	1.065119E-10
8.007460E+3	1.686985E-12	8.196887E-12	9.492370E-12	3.930977E-11	1.777064E-10	1.065332E-10
8.008660E+3	4.547914E-13	7.649121E-12	9.649195E-12	3.682746E-11	1.729490E-10	9.497187E-11
8.009860E+3	8.995013E-13	7.003339E-12	8.910439E-12	3.651381E-11	1.889501E-10	1.027593E-10
8.011060E+3	7.566788E-13	7.322590E-12	1.017344E-11	3.504414E-11	1.896710E-10	9.704028E-11
8.012260E+3	1.144820E-12	8.393478E-12	1.070776E-11	3.647293E-11	1.892173E-10	1.056264E-10
8.013460E+3	1.685305E-12	7.430126E-12	9.604388E-12	3.593580E-11	1.789767E-10	9.873175E-11
8.014660E+3	8.266898E-13	7.231855E-12	1.243843E-11	3.744356E-11	1.867216E-10	1.053649E-10
8.015860E+3	3.573361E-13	7.688327E-12	9.007893E-12	3.450366E-11	1.842314E-10	9.788209E-11
8.017059E+3	3.360527E-13	7.341633E-12	1.093348E-11	3.646844E-11	1.805331E-10	1.004574E-10
8.018259E+3	5.492782E-12	8.766495E-12	1.019192E-11	3.924480E-11	1.873617E-10	9.824111E-11
8.019459E+3	9.941560E-13	8.646637E-12	1.151429E-11	3.789947E-11	1.791956E-10	1.034309E-10
8.020659E+3	3.595764E-13	7.944287E-12	9.495731E-12	3.695796E-11	1.767385E-10	1.004170E-10
8.021859E+3	2.055523E-13	8.910999E-12	1.083378E-11	4.165374E-11	1.834047E-10	1.006321E-10
8.023059E+3	5.444054E-13	6.584954E-12	1.034650E-11	3.763287E-11	1.794841E-10	9.994769E-11
8.024259E+3	1.198028E-12	7.500697E-12	1.101805E-11	3.928849E-11	1.822649E-10	1.051067E-10
8.025459E+3	7.281143E-13	7.315868E-12	9.357389E-12	3.862310E-11	1.750941E-10	9.865277E-11
8.026659E+3	4.413493E-13	7.363476E-12	1.038459E-11	3.640683E-11	1.874200E-10	9.932655E-11
8.027859E+3	9.465485E-13	1.045572E-11	8.877394E-12	3.867183E-11	1.935983E-10	1.022054E-10
8.029059E+3	1.165543E-12	7.783542E-12	9.054941E-12	3.933441E-11	1.802083E-10	9.932207E-11
8.030259E+3	1.072568E-12	8.063026E-12	1.101973E-11	3.941843E-11	1.799109E-10	1.026899E-10
8.031459E+3	5.931331E-13	8.335228E-12	1.120456E-11	3.909078E-11	1.766069E-10	1.015574E-10
8.032659E+3	1.117935E-12	7.973972E-12	1.123760E-11	4.021376E-11	1.809431E-10	1.001992E-10
8.033859E+3	1.697066E-12	8.626475E-12	1.175289E-11	3.956965E-11	1.920194E-10	1.042430E-10
8.035058E+3	1.702107E-12	1.234490E-11	1.130650E-11	4.178480E-11	1.817670E-10	1.032920E-10
8.036258E+3	9.465485E-13	9.468847E-12	1.072008E-11	3.735338E-11	1.875628E-10	1.000603E-10
8.037458E+3	1.728991E-12	8.868433E-12	1.147956E-11	4.086682E-11	1.816432E-10	1.016078E-10
8.038658E+3	2.612250E-12	1.025129E-11	1.102309E-11	3.923136E-11	1.786025E-10	1.008567E-10
8.039858E+3	1.505516E-12	1.116703E-11	1.233986E-11	4.287193E-11	1.805432E-10	9.578120E-11
8.041058E+3	3.367809E-12	9.029178E-12	1.261038E-11	3.964750E-11	1.830300E-10	9.677143E-11
8.042258E+3	2.647535E-12	1.051341E-11	1.318839E-11	4.192538E-11	1.800940E-10	1.048910E-10
8.043458E+3	1.904299E-12	1.037731E-11	1.271792E-11	4.903178E-11	1.798022E-10	9.752699E-11
8.044658E+3	2.169781E-12	1.154845E-11	1.231689E-11	4.563428E-11	1.840141E-10	9.909076E-11
8.045858E+3	3.629930E-12	1.342811E-11	1.341915E-11	4.153556E-11	1.835576E-10	1.064072E-10
8.047058E+3	3.177379E-12	1.352220E-11	1.387506E-11	4.516213E-11	1.897387E-10	1.000031E-10
8.048258E+3	2.904616E-12	1.443571E-11	1.388962E-11	4.639264E-11	1.857632E-10	1.021796E-10
8.049458E+3	3.046318E-12	1.403244E-11	1.375520E-11	4.424023E-11	1.897539E-10	9.988832E-11
8.050658E+3	3.436139E-12	1.502548E-11	1.331105E-11	4.738120E-11	1.902148E-10	1.020749E-10
8.051857E+3	4.428055E-12	1.604652E-11	1.442843E-11	4.409517E-11	1.837777E-10	9.888912E-11
8.053057E+3	4.879486E-12	1.698467E-11	1.569982E-11	4.677966E-11	1.983148E-10	1.028557E-10
8.054257E+3	5.111923E-12	1.673935E-11	1.552844E-11	5.200416E-11	1.876485E-10	9.947050E-11
8.055457E+3	4.850921E-12	1.933872E-11	1.597651E-11	5.160314E-11	1.791889E-10	1.045751E-10
8.056657E+3	6.334034E-12	1.983664E-11	1.425312E-11	5.517146E-11	2.035511E-10	1.036370E-10
8.057857E+3	5.659128E-12	2.192576E-11	1.740249E-11	5.756919E-11	1.752913E-10	1.057384E-10
8.059057E+3	5.556072E-12	2.040512E-11	1.776823E-11	5.153033E-11	1.795967E-10	9.470079E-11
8.060257E+3	5.778987E-12	2.138528E-11	1.526464E-11	5.495527E-11	1.861559E-10	9.706883E-11
8.061457E+3	5.567274E-12	2.201482E-11	1.784664E-11	5.508520E-11	1.932539E-10	1.036376E-10
8.062657E+3	7.867555E-12	2.338591E-11	1.930623E-11	5.708752E-11	1.881705E-10	1.008814E-10
8.063857E+3	7.523661E-12	2.489703E-11	1.963780E-11	5.802511E-11	2.003675E-10	1.022048E-10
8.065057E+3	8.690884E-12	2.637846E-11	2.079438E-11	6.170321E-11	1.916464E-10	1.025779E-10
8.066257E+3	7.955489E-12	2.635942E-11	1.833672E-11	6.799748E-11	1.832199E-10	9.820022E-11
8.067457E+3	9.774654E-12	2.763250E-11	2.267348E-11	6.446388E-11	1.819423E-10	9.954667E-11
8.068657E+3	8.975409E-12	2.747903E-11	2.117468E-11	6.535554E-11	1.913815E-10	1.001056E-10
8.069856E+3	1.034706E-11	2.766106E-11	2.335791E-11	6.567647E-11	1.876586E-10	1.016459E-10
8.071056E+3	9.181521E-12	3.063345E-11	2.151746E-11	6.547595E-11	1.974607E-10	1.081692E-10
8.072256E+3	1.089931E-11	3.084684E-11	2.353209E-11	7.093290E-11	1.954113E-10	1.122142E-10
8.073456E+3	1.443683E-11	3.253999E-11	2.420644E-11	7.562867E-11	1.995224E-10	1.024642E-10
8.074656E+3	1.228777E-11	3.358736E-11	2.175773E-11	7.389072E-11	1.940957E-10	1.005901E-10
8.075856E+3	1.262942E-11	3.414184E-11	2.673580E-11	7.791440E-11	1.874760E-10	1.006299E-10
8.077056E+3	1.332001E-11	3.521329E-11	2.775964E-11	7.939862E-11	1.867624E-10	1.008595E-10
8.078256E+3	1.363534E-11	3.458935E-11	2.293448E-11	7.793343E-11	1.992580E-10	1.016145E-10
8.079456E+3	1.234490E-11	3.830162E-11	2.412971E-11	7.972348E-11	1.904848E-10	1.024614E-10
8.080656E+3	1.605436E-11	3.994323E-11	2.612754E-11	7.578325E-11	1.856143E-10	1.011754E-10
8.081856E+3	1.673879E-11	3.960718E-11	2.753224E-11	7.985005E-11	1.861800E-10	9.782664E-11
8.083056E+3	1.495827E-11	3.937978E-11	2.523756E-11	8.192350E-11	2.000729E-10	1.007139E-10
8.084256E+3	1.680768E-11	4.128520E-11	2.564251E-11	8.733339E-11	1.864006E-10	1.063792E-10
8.085456E+3	1.785672E-11	4.010958E-11	2.682765E-11	9.144276E-11	1.991185E-10	1.095179E-10
8.086655E+3	1.735993E-11	3.746092E-11	2.888990E-11	9.213613E-11	1.954987E-10	1.023409E-10
8.087855E+3	1.800515E-11	4.323991E-11	2.735805E-11	8.949869E-11	2.066797E-10	1.013423E-10
8.089055E+3	1.959860E-11	4.362076E-11	2.685398E-11	9.362318E-11	1.994518E-10	1.069090E-10
8.090255E+3	2.068741E-11	4.088530E-11	2.878516E-11	8.643389E-11	1.986391E-10	1.028719E-10
8.091455E+3	1.967085E-11	3.959374E-11	3.118850E-11	9.780983E-11	2.054487E-10	1.030618E-10
8.092655E+3	2.132087E-11	4.468829E-11	3.392565E-11	9.347755E-11	1.937344E-10	1.020945E-10
8.093855E+3	2.116516E-11	3.843771E-11	3.245542E-11	9.737017E-11	2.102609E-10	1.069269E-10
8.095055E+3	2.206018E-11	4.123143E-11	2.842166E-11	9.352012E-11	1.988934E-10	1.042032E-10
8.096255E+3	2.306890E-11	4.322758E-11	2.865018E-11	9.772190E-11	1.962817E-10	1.039338E-10
8.097455E+3	2.273117E-11	4.519126E-11	3.099470E-11	9.829206E-11	2.038681E-10	1.001874E-10
8.098655E+3	2.562626E-11	4.556315E-11	3.111960E-11	1.053419E-10	1.950881E-10	1.001101E-10
8.099855E+3	2.431174E-11	4.470454E-11	3.279315E-11	1.061691E-10	2.061566E-10	1.073683E-10
8.101055E+3	2.347384E-11	4.069991E-11	3.130387E-11	1.073207E-10	1.920357E-10	1.100478E-10
8.102255E+3	2.805424E-11	4.145771E-11	3.702909E-11	1.053212E-10	2.136237E-10	1.014902E-10
8.103455E+3	2.544031E-11	4.550378E-11	3.455238E-11	1.046272E-10	2.167087E-10	1.058482E-10
8.104654E+3	2.692791E-11	5.140039E-11	3.325634E-11	1.050400E-10	2.005048E-10	1.077055E-10
8.105854E+3	2.561562E-11	4.366109E-11	3.696132E-11	1.160928E-10	2.093177E-10	1.043377E-10
8.107054E+3	2.643783E-11	4.137761E-11	3.560423E-11	1.092508E-10	2.052722E-10	1.042329E-10
8.108254E+3	2.540111E-11	4.929838E-11	3.538972E-11	1.123374E-10	2.062289E-10	1.067035E-10
8.109454E+3	2.735637E-11	4.255660E-11	3.583835E-11	1.163633E-10	2.079573E-10	1.053873E-10
8.110654E+3	2.725332E-11	4.429960E-11	3.404326E-11	1.063489E-10	2.187989E-10	1.072781E-10
8.111854E+3	2.540559E-11	4.856802E-11	3.641467E-11	1.150062E-10	2.077422E-10	1.066503E-10
8.113054E+3	2.777420E-11	4.582024E-11	3.754269E-11	1.144041E-10	2.130731E-10	1.033105E-10
8.114254E+3	2.982076E-11	4.788415E-11	3.706998E-11	1.151468E-10	2.117530E-10	1.099548E-10
8.115454E+3	3.011089E-11	4.378823E-11	3.713215E-11	1.186849E-10	2.098801E-10	1.054578E-10
8.116654E+3	2.832813E-11	4.569253E-11	3.813302E-11	1.178447E-10	2.089683E-10	1.050753E-10
8.117854E+3	3.292589E-11	4.443345E-11	3.881745E-11	1.249668E-10	2.065358E-10	1.084313E-10
8.119054E+3	2.757201E-11	4.349418E-11	3.771016E-11	1.177786E-10	2.113290E-10	1.095734E-10
8.120254E+3	3.070906E-11	5.146648E-11	3.705374E-11	1.220863E-10	1.990418E-10	1.062095E-10
8.121454E+3	3.141421E-11	4.792168E-11	4.035770E-11	1.182766E-10	2.105651E-10	1.029957E-10
8.122653E+3	3.243693E-11	4.769820E-11	3.749341E-11	1.231275E-10	2.123439E-10	1.029268E-10
8.123853E+3	3.151839E-11	4.476895E-11	3.863655E-11	1.252973E-10	2.070494E-10	1.031217E-10
8.125053E+3	3.198830E-11	4.549090E-11	3.933721E-11	1.215828E-10	2.089677E-10	1.015238E-10
8.126253E+3	3.096222E-11	4.506859E-11	4.082257E-11	1.183914E-10	2.136377E-10	1.007122E-10
8.127453E+3	3.117449E-11	4.902338E-11	3.713943E-11	1.156005E-10	2.066400E-10	1.060515E-10
8.128653E+3	3.047606E-11	4.560740E-11	3.876761E-11	1.213274E-10	2.164768E-10	1.080746E-10
8.129853E+3	3.141365E-11	4.849634E-11	3.947332E-11	1.228788E-10	2.108664E-10	1.062358E-10
8.131053E+3	3.001903E-11	4.827510E-11	3.736907E-11	1.220409E-10	2.196508E-10	1.101699E-10
8.132253E+3	3.009408E-11	4.403971E-11	4.086345E-11	1.291848E-10	2.105830E-10	1.118160E-10
8.133453E+3	3.113585E-11	4.585384E-11	4.210741E-11	1.187907E-10	2.216615E-10	1.032869E-10
8.134653E+3	3.367473E-11	4.561748E-11	4.162517E-11	1.233045E-10	2.232987E-10	1.015109E-10
8.135853E+3	2.945390E-11	4.486921E-11	3.566696E-11	1.244835E-10	2.150009E-10	9.797226E-11
8.137053E+3	3.028955E-11	4.955826E-11	3.737019E-11	1.204827E-10	2.295800E-10	1.016588E-10
8.138253E+3	3.658494E-11	4.750890E-11	3.880009E-11	1.330382E-10	2.035264E-10	1.103575E-10
8.139452E+3	3.269009E-11	4.812164E-11	3.952205E-11	1.367079E-10	2.158876E-10	1.066183E-10
8.140652E+3	3.124170E-11	4.568469E-11	3.851612E-11	1.309222E-10	2.252674E-10	1.074730E-10
8.141852E+3	3.379682E-11	4.598042E-11	3.962902E-11	1.348613E-10	2.134910E-10	1.019461E-10
8.143052E+3	3.252038E-11	4.696337E-11	3.763063E-11	1.282551E-10	2.146470E-10	1.129966E-10
8.144252E+3	3.189253E-11	4.862011E-11	3.742060E-11	1.343001E-10	2.170038E-10	1.061322E-10
8.145452E+3	3.279091E-11	4.728543E-11	4.076152E-11	1.318861E-10	2.227078E-10	1.090497E-10
8.146652E+3	3.450422E-11	4.693257E-11	3.866063E-11	1.294189E-10	2.207290E-10	1.086268E-10
8.147852E+3	3.091685E-11	4.484512E-11	4.017007E-11	1.262360E-10	2.164040E-10	1.079597E-10
8.149052E+3	3.434291E-11	4.317158E-11	4.280640E-11	1.358958E-10	2.177067E-10	1.049286E-10
8.150252E+3	3.483523E-11	4.927710E-11	3.949628E-11	1.257336E-10	2.013751E-10	1.126919E-10
8.151452E+3	3.356663E-11	4.560068E-11	4.019975E-11	1.198885E-10	2.235664E-10	1.019007E-10
8.152652E+3	3.342773E-11	4.486248E-11	4.111437E-11	1.353772E-10	2.131319E-10	1.090150E-10
8.153852E+3	3.384499E-11	4.613108E-11	4.003397E-11	1.372266E-10	2.042109E-10	1.081132E-10
8.155052E+3	3.421017E-11	4.410301E-11	4.162350E-11	1.368592E-10	2.190986E-10	1.055346E-10
8.156252E+3	3.275898E-11	4.667997E-11	4.430071E-11	1.297948E-10	2.162051E-10	1.011754E-10
8.157451E+3	3.256351E-11	4.382352E-11	4.196683E-11	1.313709E-10	2.154770E-10	1.078948E-10
8.158651E+3	3.586299E-11	4.827398E-11	3.891435E-11	1.246520E-10	2.209429E-10	9.672214E-11
8.159851E+3	3.346973E-11	4.796649E-11	3.895636E-11	1.344480E-10	2.062221E-10	1.101250E-10
8.161051E+3	3.719600E-11	4.837311E-11	3.627802E-11	1.400203E-10	2.080194E-10	1.109848E-10
8.162251E+3	3.562439E-11	4.864083E-11	4.043275E-11	1.277292E-10	2.231889E-10	1.022155E-10
8.163451E+3	3.237196E-11	4.453091E-11	4.451579E-11	1.324474E-10	2.049530E-10	1.047051E-10
8.164651E+3	3.243749E-11	4.899929E-11	4.222895E-11	1.402981E-10	2.191428E-10	1.076612E-10
8.165851E+3	3.752365E-11	4.758563E-11	4.687768E-11	1.279879E-10	2.152659E-10	1.036443E-10
8.167051E+3	3.285924E-11	4.500195E-11	4.268766E-11	1.323919E-10	2.083129E-10	1.088962E-10
8.168251E+3	3.635139E-11	4.656123E-11	4.515821E-11	1.289961E-10	2.203011E-10	1.096562E-10
8.169451E+3	3.619120E-11	4.544834E-11	3.970239E-11	1.316117E-10	2.275374E-10	1.076242E-10
8.170651E+3	3.319137E-11	4.870637E-11	4.396914E-11	1.405339E-10	2.211591E-10	1.117308E-10
8.171851E+3	3.481731E-11	4.283776E-11	3.971527E-11	1.309973E-10	2.243040E-10	1.046530E-10
8.173051E+3	3.544853E-11	5.035583E-11	4.087074E-11	1.378785E-10	2.121826E-10	1.086447E-10
8.174250E+3	3.406567E-11	5.173980E-11	4.198979E-11	1.341842E-10	2.211182E-10	9.896025E-11
8.175450E+3	3.515952E-11	4.557939E-11	4.122303E-11	1.413483E-10	2.097776E-10	1.035177E-10
8.176650E+3	3.240501E-11	5.013179E-11	4.110877E-11	1.357653E-10	2.211356E-10	1.076091E-10
8.177850E+3	3.754493E-11	4.657019E-11	4.089258E-11	1.330713E-10	2.189837E-10	1.067438E-10
8.179050E+3	3.650485E-11	4.814628E-11	4.166382E-11	1.451048E-10	2.185043E-10	1.054074E-10
8.180250E+3	3.109496E-11	5.050033E-11	4.486080E-11	1.431781E-10	2.068858E-10	1.054489E-10
8.181450E+3	3.208520E-11	4.631815E-11	4.167950E-11	1.390676E-10	2.071345E-10	1.077491E-10
8.182650E+3	3.497301E-11	5.046112E-11	4.116030E-11	1.355906E-10	2.165373E-10	1.116933E-10
8.183850E+3	3.653454E-11	4.860835E-11	4.152156E-11	1.422405E-10	2.296708E-10	1.102365E-10
8.185050E+3	3.284748E-11	4.866940E-11	4.199259E-11	1.372445E-10	2.239976E-10	1.071308E-10
8.186250E+3	3.594925E-11	4.912531E-11	4.181056E-11	1.438776E-10	2.076576E-10	1.105210E-10
8.187450E+3	3.311016E-11	5.000073E-11	4.102084E-11	1.427154E-10	2.249526E-10	1.082857E-10
8.188650E+3	3.509903E-11	4.553515E-11	4.668837E-11	1.402650E-10	2.014782E-10	1.113046E-10
8.189850E+3	3.879953E-11	4.689672E-11	4.467933E-11	1.414950E-10	2.203027E-10	1.084000E-10
8.191050E+3	3.318577E-11	5.004665E-11	4.181561E-11	1.434984E-10	2.302202E-10	1.041063E-10
8.192249E+3	3.704701E-11	4.684968E-11	4.246026E-11	1.372462E-10	2.247459E-10	1.130157E-10
8.193449E+3	3.725313E-11	5.150121E-11	4.596137E-11	1.396322E-10	2.347698E-10	1.048703E-10
8.194649E+3	3.824840E-11	4.654610E-11	4.243226E-11	1.429736E-10	2.277962E-10	1.083440E-10
8.195849E+3	3.672832E-11	5.098984E-11	4.207996E-11	1.407686E-10	2.293767E-10	1.057939E-10
8.197049E+3	3.494501E-11	4.715548E-11	4.276215E-11	1.419179E-10	2.222821E-10	1.088548E-10
8.198249E+3	3.596044E-11	5.027853E-11	4.373054E-11	1.442529E-10	2.218962E-10	1.114497E-10
8.199449E+3	3.665047E-11	5.202041E-11	4.369526E-11	1.349487E-10	2.143272E-10	1.106745E-10
8.200649E+3	3.409087E-11	4.956050E-11	4.336200E-11	1.504279E-10	2.252590E-10	1.122439E-10
8.201849E+3	3.528890E-11	5.224276E-11	4.146219E-11	1.400965E-10	2.257669E-10	1.087276E-10
8.203049E+3	3.419225E-11	5.223660E-11	4.593897E-11	1.386879E-10	2.236661E-10	1.064850E-10
8.204249E+3	3.499933E-11	4.876518E-11	4.563316E-11	1.478571E-10	2.137430E-10	1.045522E-10
8.205449E+3	3.539139E-11	4.928494E-11	4.411924E-11	1.379670E-10	2.292283E-10	1.095840E-10
8.206649E+3	3.463752E-11	4.830479E-11	4.385656E-11	1.398019E-10	2.163340E-10	1.070378E-10
8.207849E+3	3.649813E-11	4.998673E-11	4.775926E-11	1.437594E-10	2.069755E-10	1.103043E-10
8.209048E+3	3.506318E-11	5.629668E-11	4.541529E-11	1.451821E-10	2.113100E-10	1.103144E-10
8.210248E+3	3.512312E-11	5.105313E-11	4.324775E-11	1.477534E-10	2.169893E-10	1.117129E-10
8.211448E+3	3.773200E-11	5.159138E-11	4.583760E-11	1.463997E-10	2.248372E-10	1.064542E-10
8.212648E+3	3.636819E-11	5.099209E-11	4.189514E-11	1.439258E-10	2.270456E-10	1.138317E-10
8.213848E+3	3.619232E-11	5.059218E-11	4.158373E-11	1.377099E-10	2.234801E-10	1.074904E-10
8.215048E+3	3.574761E-11	4.461213E-11	4.285905E-11	1.639288E-10	2.338675E-10	1.060583E-10
8.216248E+3	3.750572E-11	5.156281E-11	4.232417E-11	1.443862E-10	2.358659E-10	1.118428E-10
8.217448E+3	3.616992E-11	4.824318E-11	4.345498E-11	1.535867E-10	2.268659E-10	1.042307E-10
8.218648E+3	3.757798E-11	4.711291E-11	4.292626E-11	1.477058E-10	2.104726E-10	1.043472E-10
8.219848E+3	3.989562E-11	4.885031E-11	4.409964E-11	1.548425E-10	2.276102E-10	1.026451E-10
8.221048E+3	3.542332E-11	5.039335E-11	4.452531E-11	1.466585E-10	2.242351E-10	1.082980E-10
8.222248E+3	3.370329E-11	4.947481E-11	4.424807E-11	1.357804E-10	2.065179E-10	1.059451E-10
8.223448E+3	3.532531E-11	5.147656E-11	4.485408E-11	1.359356E-10	2.283669E-10	1.046328E-10
8.224648E+3	3.642420E-11	4.722382E-11	4.437185E-11	1.324025E-10	2.138858E-10	1.080102E-10
8.225848E+3	3.555326E-11	5.004498E-11	4.774806E-11	1.436110E-10	2.084300E-10	1.099755E-10
8.227047E+3	3.663311E-11	5.162666E-11	4.317046E-11	1.449681E-10	2.325586E-10	1.091673E-10
8.228247E+3	3.645724E-11	5.074845E-11	4.643745E-11	1.495384E-10	2.104245E-10	1.070832E-10
8.229447E+3	3.842315E-11	4.888671E-11	4.349923E-11	1.476425E-10	2.154742E-10	1.032791E-10
8.230647E+3	3.660399E-11	5.265835E-11	4.375631E-11	1.461830E-10	2.104670E-10	1.105513E-10
8.231847E+3	3.434067E-11	5.142335E-11	4.802866E-11	1.379642E-10	2.175561E-10	1.048916E-10
8.233047E+3	3.461343E-11	5.130293E-11	4.772117E-11	1.505102E-10	2.065464E-10	1.056808E-10
8.234247E+3	3.408135E-11	4.544161E-11	4.528983E-11	1.491178E-10	2.227660E-10	1.069387E-10
8.235447E+3	3.497357E-11	4.923788E-11	4.108133E-11	1.431030E-10	2.204024E-10	1.006148E-10
8.236647E+3	3.655974E-11	4.954986E-11	4.624198E-11	1.428594E-10	2.062098E-10	1.112038E-10
8.237847E+3	3.507439E-11	5.049193E-11	4.413717E-11	1.490965E-10	2.220188E-10	1.012600E-10
8.239047E+3	3.603437E-11	4.600618E-11	4.595242E-11	1.433971E-10	2.088372E-10	1.100545E-10
8.240247E+3	3.787762E-11	5.143119E-11	4.608908E-11	1.534562E-10	2.080346E-10	1.085333E-10
8.241447E+3	3.529002E-11	5.465170E-11	4.637696E-11	1.544554E-10	2.143944E-10	1.033306E-10
8.242647E+3	3.522337E-11	5.269251E-11	4.549146E-11	1.395353E-10	2.229150E-10	1.024709E-10
8.243847E+3	3.798181E-11	4.730166E-11	4.613500E-11	1.504861E-10	2.163726E-10	1.125749E-10
8.245046E+3	3.356103E-11	4.757946E-11	4.647554E-11	1.465621E-10	2.178759E-10	1.026389E-10
8.246246E+3	3.586075E-11	5.098928E-11	4.276775E-11	1.574211E-10	2.183883E-10	1.070126E-10
8.247446E+3	3.595428E-11	4.396578E-11	4.452811E-11	1.480732E-10	2.000399E-10	1.027756E-10
8.248646E+3	3.357167E-11	5.229149E-11	4.462557E-11	1.419235E-10	2.166286E-10	1.032074E-10
8.249846E+3	3.669136E-11	4.802362E-11	4.316766E-11	1.458307E-10	2.139245E-10	1.013373E-10
8.251046E+3	3.570224E-11	4.716500E-11	4.297666E-11	1.446819E-10	2.000522E-10	9.942737E-11
8.252246E+3	3.285532E-11	4.567125E-11	4.098835E-11	1.412318E-10	2.060418E-10	1.009659E-10
8.253446E+3	3.513936E-11	4.883743E-11	4.459252E-11	1.378376E-10	2.012900E-10	1.050590E-10
8.254646E+3	3.818848E-11	4.675614E-11	4.474038E-11	1.419694E-10	2.029809E-10	1.024546E-10
8.255846E+3	3.530010E-11	4.724005E-11	4.271006E-11	1.403323E-10	2.089817E-10	9.692210E-11
8.257046E+3	3.589100E-11	4.632992E-11	4.317886E-11	1.388727E-10	2.088125E-10	9.897146E-11
8.258246E+3	3.437932E-11	4.632543E-11	4.348858E-11	1.576244E-10	1.989595E-10	9.646226E-11
8.259446E+3	3.587475E-11	4.454603E-11	4.189514E-11	1.376746E-10	1.874413E-10	9.595930E-11
8.260646E+3	3.509735E-11	4.738232E-11	4.368182E-11	1.450846E-10	2.010049E-10	1.071359E-10
8.261845E+3	3.754549E-11	4.714148E-11	4.046579E-11	1.481068E-10	1.968110E-10	1.000222E-10
8.263045E+3	3.305807E-11	4.593169E-11	3.819071E-11	1.366721E-10	2.022791E-10	9.631271E-11
8.264245E+3	3.314488E-11	4.743720E-11	4.255380E-11	1.407607E-10	1.887003E-10	9.160629E-11
8.265445E+3	3.195133E-11	4.243394E-11	3.935345E-11	1.441868E-10	1.799977E-10	9.510685E-11
8.266645E+3	3.537963E-11	4.686031E-11	4.208053E-11	1.344553E-10	1.868661E-10	9.227168E-11
8.267845E+3	3.323337E-11	4.403075E-11	4.030616E-11	1.452812E-10	1.923583E-10	9.104566E-11
8.269045E+3	3.350222E-11	4.027648E-11	3.983346E-11	1.344967E-10	1.847372E-10	9.626231E-11
8.270245E+3	3.394917E-11	4.116030E-11	4.293690E-11	1.364492E-10	1.931917E-10	8.708471E-11
8.271445E+3	3.136044E-11	4.446762E-11	4.105164E-11	1.321180E-10	1.828693E-10	8.734347E-11
8.272645E+3	3.206728E-11	4.019583E-11	3.970855E-11	1.226268E-10	1.691029E-10	8.935754E-11
8.273845E+3	3.087709E-11	3.865671E-11	3.580586E-11	1.219899E-10	1.782306E-10	9.039595E-11
8.275045E+3	3.357167E-11	4.150980E-11	3.829209E-11	1.267983E-10	1.752364E-10	8.360040E-11
8.276245E+3	3.231035E-11	3.630434E-11	3.738587E-11	1.278782E-10	1.604081E-10	8.123459E-11
8.277445E+3	3.177939E-11	3.872952E-11	3.899500E-11	1.265177E-10	1.709299E-10	8.666744E-11
8.278645E+3	2.780725E-11	3.592740E-11	3.783786E-11	1.274844E-10	1.793519E-10	7.790487E-11
8.279844E+3	3.173906E-11	4.125495E-11	3.920391E-11	1.185510E-10	1.570643E-10	7.821011E-11
8.281044E+3	2.701192E-11	3.877321E-11	3.676473E-11	1.119347E-10	1.525276E-10	8.134157E-11
8.282244E+3	2.994622E-11	3.642924E-11	3.723240E-11	1.173367E-10	1.533246E-10	7.866547E-11
8.283444E+3	2.940181E-11	3.475010E-11	3.783002E-11	1.234781E-10	1.558389E-10	7.384927E-11
8.284644E+3	2.714410E-11	3.609823E-11	3.582546E-11	1.123766E-10	1.476952E-10	8.169611E-11
8.285844E+3	2.845471E-11	3.095886E-11	3.658046E-11	1.212439E-10	1.471412E-10	8.059553E-11
8.287044E+3	2.984541E-11	3.267161E-11	3.414408E-11	1.158559E-10	1.551102E-10	7.220318E-11
8.288244E+3	2.925563E-11	3.057688E-11	3.177939E-11	1.108515E-10	1.428706E-10	6.514327E-11
8.289444E+3	2.641150E-11	2.974291E-11	3.397213E-11	1.061759E-10	1.368967E-10	6.758357E-11
8.290644E+3	2.369452E-11	2.953511E-11	3.390380E-11	1.148841E-10	1.344429E-10	6.222241E-11
8.291844E+3	2.820043E-11	3.089613E-11	3.189589E-11	1.070793E-10	1.344597E-10	6.090788E-11
8.293044E+3	2.416611E-11	2.784589E-11	3.021170E-11	1.083955E-10	1.268683E-10	6.244308E-11
8.294244E+3	2.433750E-11	2.988069E-11	3.400910E-11	1.031984E-10	1.259638E-10	6.175417E-11
8.295444E+3	2.402161E-11	2.897503E-11	2.894198E-11	1.062134E-10	1.280058E-10	6.091964E-11
8.296643E+3	2.455314E-11	2.641487E-11	3.199502E-11	9.435689E-11	1.219283E-10	5.816961E-11
8.297843E+3	2.577973E-11	2.920410E-11	2.984765E-11	1.019707E-10	1.244185E-10	5.690213E-11
8.299043E+3	2.284543E-11	2.543919E-11	2.866306E-11	9.602595E-11	1.159354E-10	5.572314E-11
8.300243E+3	2.269084E-11	2.434422E-11	2.842278E-11	9.508276E-11	1.074921E-10	5.442431E-11
8.301443E+3	2.345256E-11	2.358642E-11	3.128651E-11	1.013266E-10	1.111747E-10	5.205065E-11
8.302643E+3	2.166700E-11	2.421204E-11	2.799768E-11	8.704663E-11	1.104112E-10	5.641038E-11
8.303843E+3	2.229542E-11	2.138248E-11	2.713122E-11	9.017695E-11	1.042671E-10	4.968372E-11
8.305043E+3	2.170397E-11	2.256258E-11	2.457666E-11	8.721857E-11	1.034118E-10	4.848177E-11
8.306243E+3	2.042417E-11	2.085319E-11	2.481134E-11	8.787611E-11	1.035939E-10	4.492241E-11
8.307443E+3	2.017773E-11	2.108731E-11	2.823683E-11	8.904222E-11	1.026608E-10	4.258068E-11
8.308643E+3	1.960980E-11	2.031887E-11	2.593487E-11	7.815690E-11	9.019935E-11	4.478575E-11
8.309843E+3	2.015533E-11	1.943393E-11	2.493959E-11	8.302631E-11	9.293035E-11	4.350371E-11
8.311043E+3	1.802419E-11	1.873886E-11	2.396784E-11	8.344919E-11	9.606459E-11	4.037506E-11
8.312243E+3	1.887160E-11	1.909116E-11	2.297257E-11	8.194870E-11	8.064369E-11	3.890147E-11
8.313443E+3	1.861844E-11	1.709500E-11	2.551144E-11	7.358883E-11	8.205120E-11	3.628641E-11
8.314642E+3	1.623975E-11	1.792449E-11	2.442711E-11	7.688495E-11	8.042583E-11	3.872336E-11
8.315842E+3	1.660997E-11	1.930063E-11	2.476877E-11	7.581518E-11	8.049472E-11	3.402702E-11
8.317042E+3	1.780519E-11	1.563261E-11	2.609113E-11	7.371093E-11	8.017323E-11	3.170602E-11
8.318242E+3	1.630696E-11	1.603588E-11	2.060619E-11	7.167277E-11	7.354739E-11	3.261672E-11
8.319442E+3	1.803595E-11	1.553404E-11	2.481694E-11	7.042042E-11	7.244402E-11	3.149487E-11
8.320642E+3	1.624087E-11	1.690737E-11	2.020013E-11	6.785465E-11	6.411662E-11	2.831749E-11
8.321842E+3	1.557324E-11	1.585049E-11	2.094393E-11	7.279575E-11	6.825399E-11	3.002239E-11
8.323042E+3	1.214663E-11	1.703059E-11	2.127886E-11	6.808597E-11	6.628809E-11	2.806320E-11
8.324242E+3	1.577376E-11	1.692362E-11	2.845975E-11	8.938779E-11	7.089369E-11	3.294606E-11
8.325442E+3	1.165151E-11	1.820454E-11	3.068162E-11	1.067259E-10	7.963778E-11	3.206391E-11
8.326642E+3	1.381625E-11	1.794410E-11	3.525977E-11	1.268868E-10	9.960939E-11	3.849036E-11
8.327842E+3	1.313798E-11	1.921606E-11	3.276458E-11	1.395790E-10	1.130386E-10	4.530551E-11
8.329042E+3	1.089483E-11	1.665870E-11	3.767432E-11	1.747827E-10	1.311356E-10	5.386309E-11
8.330242E+3	1.155965E-11	1.803651E-11	3.854077E-11	1.699239E-10	1.355922E-10	5.829507E-11
8.331441E+3	1.223680E-11	1.692362E-11	4.155460E-11	1.705921E-10	1.514775E-10	6.206446E-11
8.332641E+3	1.389522E-11	1.598771E-11	4.244514E-11	1.741868E-10	1.451182E-10	6.802324E-11
8.333841E+3	1.170136E-11	1.769374E-11	4.295258E-11	1.675402E-10	1.637165E-10	6.985024E-11
8.335041E+3	1.282545E-11	1.648171E-11	3.959934E-11	1.737634E-10	1.784216E-10	7.484063E-11
8.336241E+3	1.093908E-11	1.763157E-11	3.599965E-11	1.890851E-10	1.700897E-10	7.652146E-11
8.337441E+3	1.003286E-11	1.532008E-11	3.746764E-11	1.605279E-10	1.744086E-10	7.662619E-11
8.338641E+3	1.012639E-11	1.921830E-11	4.026472E-11	1.575869E-10	1.800699E-10	8.303303E-11
8.339841E+3	7.300186E-12	1.388234E-11	3.542724E-11	1.754274E-10	1.914229E-10	7.891527E-11
8.341041E+3	9.245371E-12	1.480817E-11	3.497525E-11	1.813654E-10	2.001463E-10	8.133317E-11
8.342241E+3	9.820022E-12	1.493586E-11	3.855869E-11	1.620071E-10	2.050695E-10	8.212849E-11
8.343441E+3	6.239380E-12	1.500028E-11	3.712543E-11	1.671241E-10	1.946485E-10	8.342341E-11
8.344641E+3	9.101988E-12	1.511005E-11	4.075704E-11	1.626523E-10	2.063017E-10	8.154152E-11
8.345841E+3	7.632318E-12	1.816869E-11	3.516064E-11	1.746483E-10	2.135783E-10	8.574609E-11
8.347041E+3	8.694804E-12	1.456173E-11	3.824953E-11	1.512097E-10	2.080783E-10	8.297087E-11
8.348241E+3	8.177284E-12	1.526240E-11	4.046915E-11	1.726863E-10	2.126940E-10	8.008305E-11
8.349440E+3	7.374678E-12	1.553628E-11	3.304631E-11	1.620234E-10	2.266278E-10	8.757087E-11
8.350640E+3	6.758021E-12	1.501820E-11	3.662135E-11	1.627095E-10	2.144218E-10	8.788508E-11
8.351840E+3	8.898117E-12	1.191867E-11	3.416144E-11	1.483320E-10	2.235624E-10	9.190315E-11
8.353040E+3	7.182007E-12	1.424360E-11	3.606462E-11	1.619013E-10	2.166672E-10	8.964431E-11
8.354240E+3	7.791942E-12	1.538729E-11	3.525865E-11	1.611743E-10	2.195197E-10	8.800381E-11
8.355440E+3	7.065509E-12	1.652147E-11	3.577954E-11	1.608589E-10	2.370371E-10	9.404380E-11
8.356640E+3	6.014224E-12	1.524055E-11	3.666112E-11	1.592615E-10	2.358519E-10	8.960511E-11
8.357840E+3	6.232098E-12	1.463958E-11	3.625729E-11	1.559162E-10	2.227610E-10	9.028113E-11
8.359040E+3	5.965497E-12	1.464350E-11	2.950935E-11	1.593495E-10	2.388557E-10	8.872913E-11
8.360240E+3	5.646246E-12	1.372047E-11	3.416257E-11	1.523669E-10	2.211670E-10	9.401020E-11
8.361440E+3	5.754344E-12	1.317831E-11	3.102383E-11	1.559122E-10	2.355388E-10	8.754174E-11
8.362640E+3	5.296751E-12	1.465862E-11	3.448517E-11	1.492433E-10	2.357516E-10	8.944716E-11
8.363840E+3	4.626887E-12	1.506749E-11	3.344341E-11	1.490579E-10	2.365195E-10	8.750589E-11
8.365040E+3	4.190578E-12	1.503220E-11	3.406287E-11	1.521384E-10	2.287842E-10	9.315942E-11
8.366240E+3	4.863803E-12	1.490730E-11	3.367136E-11	1.599947E-10	2.459559E-10	8.403391E-11
8.367439E+3	4.855403E-12	1.492634E-11	3.589660E-11	1.480564E-10	2.337958E-10	8.777866E-11
8.368639E+3	4.435336E-12	1.590090E-11	3.524129E-11	1.543569E-10	2.297447E-10	8.795733E-11
8.369839E+3	3.863486E-12	1.519350E-11	3.713327E-11	1.465935E-10	2.416264E-10	9.308549E-11
8.371039E+3	4.322758E-12	1.581184E-11	3.067489E-11	1.520611E-10	2.321688E-10	9.437986E-11
8.372239E+3	5.273228E-12	1.514086E-11	3.284524E-11	1.536080E-10	2.307002E-10	9.706771E-11
8.373439E+3	4.492465E-12	1.477456E-11	3.398950E-11	1.425597E-10	2.368057E-10	8.765320E-11
8.374639E+3	4.180496E-12	1.508541E-11	3.086924E-11	1.408980E-10	2.494172E-10	9.223024E-11
8.375839E+3	4.010790E-12	1.438978E-11	3.153351E-11	1.480520E-10	2.467226E-10	8.958998E-11
8.377039E+3	3.745308E-12	1.368967E-11	3.817279E-11	1.492041E-10	2.379192E-10	8.612808E-11
8.378239E+3	4.195619E-12	1.284730E-11	3.314824E-11	1.457450E-10	2.527929E-10	8.968744E-11
8.379439E+3	3.260272E-12	1.392043E-11	3.080203E-11	1.507992E-10	2.478636E-10	8.696429E-11
8.380639E+3	3.288836E-12	1.465134E-11	3.205047E-11	1.398551E-10	2.500563E-10	9.445435E-11
8.381839E+3	4.582639E-12	1.462333E-11	3.316056E-11	1.526962E-10	2.540492E-10	9.075105E-11
8.383039E+3	2.673860E-12	1.379777E-11	3.237364E-11	1.454251E-10	2.444823E-10	9.243019E-11
8.384238E+3	2.892294E-12	1.281369E-11	3.202751E-11	1.521848E-10	2.432859E-10	9.393179E-11
8.385438E+3	3.350446E-12	1.545731E-11	3.231035E-11	1.413320E-10	2.498312E-10	9.343162E-11
8.386638E+3	2.898455E-12	1.319903E-11	3.028171E-11	1.458939E-10	2.652184E-10	8.934802E-11
8.387838E+3	3.889250E-12	1.290443E-11	3.100927E-11	1.426734E-10	2.461883E-10	9.448908E-11
8.389038E+3	2.674420E-12	1.539850E-11	3.170882E-11	1.500207E-10	2.577138E-10	9.769054E-11
8.390238E+3	3.898212E-12	1.418983E-11	3.174635E-11	1.373028E-10	2.380446E-10	9.061103E-11
8.391438E+3	2.821163E-12	1.462446E-11	3.515784E-11	1.449564E-10	2.438343E-10	9.452716E-11
8.392638E+3	2.564083E-12	1.430745E-11	3.127307E-11	1.356762E-10	2.472861E-10	9.691761E-11
8.393838E+3	1.953587E-12	1.522151E-11	3.135316E-11	1.378903E-10	2.610844E-10	9.304964E-11
8.395038E+3	1.718350E-12	1.224296E-11	3.347254E-11	1.419929E-10	2.475303E-10	9.208125E-11
8.396238E+3	3.619288E-12	1.418815E-11	3.254391E-11	1.364094E-10	2.511843E-10	9.448572E-11
8.397438E+3	2.512554E-12	1.316207E-11	3.185276E-11	1.407736E-10	2.556381E-10	9.463750E-11
8.398638E+3	2.407258E-12	1.453820E-11	3.525585E-11	1.369891E-10	2.425909E-10	9.016408E-11
8.399838E+3	2.751712E-12	1.471407E-11	3.106920E-11	1.339008E-10	2.651568E-10	9.058022E-11
8.401038E+3	2.212907E-12	1.388010E-11	3.093870E-11	1.296486E-10	2.552707E-10	9.736792E-11
8.402237E+3	2.003995E-12	1.378824E-11	3.444485E-11	1.399161E-10	2.498474E-10	8.794501E-11
8.403437E+3	2.374213E-12	1.379721E-11	3.253159E-11	1.383647E-10	2.550450E-10	9.077625E-11
8.404637E+3	2.764594E-12	1.366222E-11	3.307823E-11	1.319847E-10	2.492268E-10	9.619174E-11
8.405837E+3	2.205626E-12	1.343987E-11	3.140973E-11	1.472297E-10	2.471903E-10	9.482456E-11
8.407037E+3	2.417340E-12	1.504732E-11	2.942646E-11	1.339349E-10	2.534913E-10	1.019517E-10
8.408237E+3	2.349009E-12	1.260030E-11	3.103167E-11	1.272822E-10	2.675994E-10	9.472319E-11
8.409437E+3	2.402777E-12	1.237962E-11	2.830628E-11	1.265474E-10	2.521281E-10	9.434905E-11
8.410637E+3	2.629053E-12	1.539290E-11	3.169930E-11	1.380942E-10	2.543236E-10	9.221288E-11
8.411837E+3	2.119373E-12	1.426208E-11	3.213337E-11	1.257263E-10	2.623950E-10	8.967960E-11
8.413037E+3	2.267796E-12	1.343539E-11	3.030580E-11	1.390659E-10	2.594316E-10	9.395251E-11
8.414237E+3	2.014076E-12	1.533577E-11	3.040886E-11	1.362627E-10	2.672465E-10	9.361030E-11
8.415437E+3	1.559845E-12	1.468719E-11	3.161640E-11	1.407232E-10	2.558397E-10	9.403372E-11
8.416637E+3	3.101767E-12	1.331497E-11	3.467168E-11	1.404017E-10	2.596853E-10	9.170936E-11
8.417837E+3	2.590406E-12	1.271568E-11	2.966114E-11	1.327924E-10	2.501246E-10	9.489177E-11
8.419036E+3	2.169220E-12	1.426992E-11	2.968634E-11	1.339092E-10	2.675876E-10	9.354644E-11
8.420236E+3	1.795642E-12	1.370255E-11	3.223138E-11	1.305895E-10	2.600399E-10	9.289114E-11
8.421436E+3	2.887813E-12	1.420607E-11	2.991374E-11	1.215380E-10	2.548826E-10	9.686105E-11
8.422636E+3	2.237551E-12	1.275096E-11	2.866194E-11	1.295483E-10	2.615907E-10	9.427344E-11
8.423836E+3	2.343408E-12	1.519183E-11	3.016074E-11	1.270890E-10	2.448021E-10	9.772246E-11
8.425036E+3	1.905419E-12	1.298284E-11	3.205999E-11	1.275651E-10	2.674229E-10	9.537401E-11
8.426236E+3	1.898698E-12	1.285066E-11	3.050911E-11	1.297612E-10	2.574875E-10	1.000804E-10
8.427436E+3	1.446707E-12	1.450628E-11	2.953231E-11	1.383876E-10	2.454742E-10	1.002266E-10
8.428636E+3	2.154658E-12	1.414278E-11	2.777364E-11	1.298161E-10	2.647849E-10	9.965308E-11
8.429836E+3	2.287399E-12	1.314134E-11	2.883781E-11	1.305324E-10	2.586010E-10	9.421688E-11
8.431036E+3	1.246196E-12	1.267479E-11	3.002183E-11	1.332007E-10	2.504663E-10	8.891564E-11
8.432236E+3	1.333009E-12	1.319063E-11	3.189869E-11	1.393930E-10	2.670606E-10	9.922854E-11
8.433436E+3	1.376136E-12	1.181449E-11	3.157887E-11	1.265216E-10	2.628336E-10	9.023073E-11
8.434636E+3	1.789481E-12	1.311446E-11	2.677724E-11	1.293025E-10	2.487854E-10	9.358565E-11
8.435836E+3	2.047121E-12	1.360733E-11	2.584694E-11	1.358589E-10	2.600354E-10	9.910252E-11
8.437035E+3	1.816925E-12	1.288650E-11	2.899519E-11	1.274631E-10	2.586979E-10	1.014134E-10
8.438235E+3	2.341728E-12	1.446427E-11	3.006496E-11	1.321740E-10	2.598281E-10	9.074937E-11
8.439435E+3	1.578328E-12	1.351268E-11	3.004591E-11	1.301168E-10	2.550024E-10	9.614637E-11
8.440635E+3	1.647779E-12	1.331833E-11	2.746559E-11	1.292812E-10	2.674694E-10	9.830383E-11
8.441835E+3	1.592890E-12	1.355245E-11	2.775292E-11	1.323409E-10	2.504870E-10	9.137947E-11
8.443035E+3	1.241155E-12	1.388626E-11	3.101599E-11	1.280652E-10	2.692096E-10	9.407796E-11
8.444235E+3	2.146817E-12	1.336090E-11	2.980004E-11	1.243798E-10	2.583433E-10	9.379344E-11
8.445435E+3	1.311726E-12	1.667326E-11	3.004143E-11	1.260063E-10	2.721002E-10	9.209245E-11
8.446635E+3	1.742994E-12	1.448556E-11	2.924219E-11	1.219911E-10	2.806606E-10	1.034298E-10
8.447835E+3	2.196105E-12	1.254653E-11	3.032652E-11	1.356891E-10	2.648482E-10	9.361870E-11
8.449035E+3	2.921979E-12	1.391538E-11	2.849783E-11	1.290062E-10	2.656928E-10	9.343946E-11
8.450235E+3	2.015756E-12	1.293131E-11	3.125851E-11	1.290779E-10	2.540822E-10	1.020301E-10
8.451435E+3	1.381737E-12	1.359389E-11	2.919570E-11	1.312219E-10	2.520592E-10	9.625615E-11
8.452635E+3	1.887496E-12	1.371823E-11	2.558930E-11	1.308164E-10	2.529167E-10	1.006612E-10
8.453834E+3	7.510780E-13	1.382241E-11	2.802456E-11	1.235313E-10	2.512997E-10	9.452603E-11
8.455034E+3	1.391819E-12	1.311110E-11	3.201966E-11	1.243776E-10	2.743826E-10	1.004596E-10
8.456234E+3	1.424864E-12	1.322256E-11	2.813098E-11	1.185869E-10	2.581272E-10	9.593745E-11
8.457434E+3	1.866213E-12	1.392043E-11	2.786549E-11	1.345942E-10	2.656391E-10	9.568654E-11
8.458634E+3	8.871793E-13	1.238634E-11	2.874707E-11	1.272346E-10	2.573850E-10	8.929089E-11
8.459834E+3	2.557922E-12	1.311390E-11	3.032540E-11	1.264992E-10	2.551072E-10	9.244475E-11
8.461034E+3	5.522467E-13	1.542986E-11	2.808281E-11	1.269193E-10	2.496497E-10	1.003554E-10
8.462234E+3	1.484793E-12	1.413326E-11	3.038925E-11	1.228609E-10	2.777213E-10	9.521102E-11
8.463434E+3	1.490394E-12	1.266639E-11	2.772267E-11	1.320536E-10	2.531614E-10	9.510181E-11
8.464634E+3	2.144577E-12	1.361798E-11	2.714410E-11	1.211296E-10	2.707941E-10	9.444483E-11
8.465834E+3	9.728727E-13	1.131434E-11	2.989973E-11	1.204195E-10	2.564396E-10	9.244195E-11
8.467034E+3	2.025838E-12	1.371263E-11	3.152399E-11	1.304372E-10	2.689498E-10	9.674007E-11
8.468234E+3	1.436065E-12	1.346843E-11	2.767842E-11	1.218684E-10	2.642792E-10	9.078185E-11
8.469434E+3	1.284842E-12	1.181001E-11	3.508615E-11	1.194662E-10	2.527537E-10	9.680223E-11
8.470634E+3	1.783320E-12	1.267871E-11	2.722363E-11	1.225618E-10	2.548260E-10	9.261334E-11
8.471833E+3	1.370535E-12	1.299852E-11	2.552657E-11	1.238651E-10	2.674834E-10	1.019069E-10
8.473033E+3	1.224912E-12	1.310886E-11	2.903552E-11	1.236965E-10	2.664086E-10	9.720270E-11
8.474233E+3	1.414782E-12	1.229841E-11	2.943934E-11	1.277616E-10	2.680340E-10	9.484920E-11
8.475433E+3	1.214831E-12	1.476672E-11	2.772323E-11	1.212630E-10	2.627316E-10	1.010354E-10
8.476633E+3	1.581688E-12	1.298396E-11	2.881372E-11	1.245148E-10	2.562794E-10	9.890480E-11
8.477833E+3	1.587849E-12	1.277393E-11	2.876051E-11	1.254205E-10	2.521286E-10	9.305694E-11
8.479033E+3	1.597931E-12	1.348524E-11	2.881820E-11	1.165565E-10	2.794329E-10	9.226440E-11
8.480233E+3	1.005358E-12	1.384369E-11	2.919234E-11	1.258378E-10	2.806875E-10	9.435353E-11
8.481433E+3	1.739633E-12	1.471687E-11	2.731213E-11	1.271159E-10	2.608077E-10	9.870373E-11
8.482633E+3	1.231073E-12	1.532513E-11	2.721243E-11	1.198286E-10	2.654676E-10	1.018117E-10
8.483833E+3	1.888056E-12	1.383249E-11	2.716090E-11	1.219071E-10	2.633987E-10	9.692714E-11
8.485033E+3	1.674663E-12	1.097716E-11	2.850959E-11	1.330472E-10	2.622802E-10	9.725367E-11
8.486233E+3	1.636577E-12	1.244795E-11	2.586430E-11	1.202778E-10	2.754865E-10	9.602540E-11
8.487433E+3	8.664560E-13	1.309710E-11	2.692903E-11	1.225814E-10	2.692102E-10	1.004394E-10
8.488633E+3	1.663461E-12	1.198476E-11	2.676716E-11	1.255633E-10	2.474340E-10	9.772974E-11
8.489832E+3	1.697626E-12	1.375856E-11	2.925899E-11	1.207096E-10	2.656105E-10	1.066407E-10
8.491032E+3	1.209790E-12	1.470455E-11	2.807608E-11	1.244538E-10	2.581781E-10	9.858331E-11
8.492232E+3	1.409741E-12	1.261262E-11	2.696039E-11	1.185269E-10	2.758030E-10	9.651099E-11
8.493432E+3	1.165543E-12	1.293691E-11	2.595279E-11	1.305475E-10	2.643010E-10	9.608812E-11
8.494632E+3	1.112895E-12	1.320519E-11	2.672852E-11	1.255644E-10	2.758086E-10	9.191826E-11
8.495832E+3	1.505516E-12	1.226536E-11	2.802512E-11	1.195239E-10	2.637376E-10	1.000883E-10
8.497032E+3	3.203703E-13	1.350932E-11	3.044022E-11	1.203696E-10	2.708204E-10	1.028635E-10
8.498232E+3	1.069208E-12	1.251853E-11	2.748632E-11	1.214752E-10	2.639958E-10	9.773030E-11
8.499432E+3	1.926142E-12	1.210910E-11	2.528965E-11	1.198582E-10	2.615986E-10	9.818902E-11
8.500632E+3	1.239475E-12	1.152269E-11	3.069954E-11	1.240673E-10	2.777263E-10	9.635810E-11
8.501832E+3	9.835143E-13	1.179713E-11	2.658569E-11	1.224526E-10	2.724542E-10	9.494218E-11
8.503032E+3	1.001437E-12	1.237290E-11	2.874539E-11	1.232585E-10	2.627367E-10	9.912996E-11
8.504232E+3	2.053842E-12	1.326008E-11	2.808169E-11	1.213823E-10	2.718644E-10	9.383042E-11
8.505432E+3	1.745794E-12	1.461045E-11	2.544087E-11	1.201260E-10	2.485032E-10	9.730183E-11
8.506631E+3	1.740193E-12	1.394003E-11	2.512218E-11	1.185331E-10	2.613830E-10	9.654740E-11
8.507831E+3	1.157142E-12	1.255269E-11	2.631405E-11	1.216326E-10	2.662568E-10	1.075302E-10
8.509031E+3	1.279241E-12	1.416294E-11	2.652184E-11	1.252984E-10	2.628694E-10	1.041763E-10
8.510231E+3	4.536712E-13	1.306909E-11	2.613650E-11	1.166394E-10	2.636345E-10	9.948954E-11
8.511431E+3	1.096092E-12	1.470735E-11	2.616563E-11	1.190803E-10	2.642439E-10	9.883815E-11
8.512631E+3	1.418703E-12	1.360454E-11	2.427029E-11	1.190870E-10	2.657819E-10	9.638217E-11
8.513831E+3	1.037843E-12	1.320407E-11	2.815338E-11	1.238309E-10	2.679802E-10	1.025499E-10
8.515031E+3	9.678319E-13	1.131154E-11	2.549072E-11	1.239839E-10	2.642472E-10	9.706660E-11
8.516231E+3	7.415564E-13	1.248324E-11	2.610178E-11	1.208166E-10	2.960541E-10	1.045298E-10
8.517431E+3	1.321807E-12	1.354181E-11	2.784757E-11	1.215604E-10	2.682412E-10	1.003874E-10
8.518631E+3	1.561525E-12	1.081810E-11	2.368668E-11	1.234210E-10	2.657959E-10	1.016716E-10
8.519831E+3	1.620334E-12	1.216231E-11	2.563074E-11	1.267781E-10	2.604829E-10	9.740041E-11
8.521031E+3	1.734592E-12	1.388010E-11	2.796799E-11	1.205091E-10	2.668522E-10	9.889080E-11
8.522231E+3	1.420943E-12	1.212086E-11	2.496816E-11	1.163549E-10	2.854454E-10	9.860571E-11
8.523431E+3	1.326848E-12	1.204637E-11	3.011089E-11	1.114877E-10	2.529626E-10	9.913836E-11
8.524630E+3	1.350372E-12	1.339842E-11	2.731605E-11	1.186664E-10	2.689055E-10	1.028316E-10
8.525830E+3	1.630976E-12	1.278065E-11	2.649888E-11	1.240018E-10	2.935634E-10	1.024462E-10
8.527030E+3	1.224912E-12	1.231969E-11	2.802680E-11	1.172847E-10	2.829995E-10	1.019741E-10
8.528230E+3	9.902355E-13	1.353060E-11	2.836061E-11	1.278714E-10	2.682720E-10	9.846793E-11
8.529430E+3	1.021040E-12	1.452420E-11	2.738326E-11	1.280053E-10	2.626639E-10	9.897930E-11
8.530630E+3	1.518398E-12	1.286466E-11	2.530085E-11	1.176050E-10	2.681953E-10	1.027347E-10
8.531830E+3	9.314262E-13	1.254317E-11	2.727796E-11	1.195564E-10	2.777397E-10	9.746314E-11
8.533030E+3	1.246756E-12	1.339954E-11	2.497432E-11	1.193122E-10	2.722526E-10	1.004215E-10
8.534230E+3	1.874054E-12	1.180385E-11	2.660586E-11	1.206278E-10	2.597878E-10	9.460557E-11
8.535430E+3	9.627910E-13	1.207830E-11	2.537926E-11	1.160961E-10	2.786180E-10	1.015137E-10
8.536630E+3	1.231073E-12	1.259078E-11	2.675820E-11	1.198056E-10	2.756047E-10	9.764180E-11
8.537830E+3	1.594570E-12	1.091331E-11	2.964209E-11	1.142820E-10	2.581675E-10	9.874181E-11
8.539030E+3	1.031122E-12	1.171536E-11	2.817578E-11	1.149956E-10	2.614939E-10	1.052248E-10
8.540230E+3	9.185442E-13	1.239419E-11	2.643055E-11	1.166876E-10	2.672191E-10	1.051005E-10
8.541429E+3	9.991968E-13	1.227769E-11	2.572092E-11	1.187935E-10	2.639134E-10	9.719318E-11
8.542629E+3	1.572727E-12	1.277953E-11	2.620315E-11	1.195502E-10	2.582487E-10	9.515670E-11
8.543829E+3	1.000877E-12	1.279633E-11	2.467915E-11	1.207185E-10	2.778451E-10	1.027638E-10
8.545029E+3	1.192987E-12	1.281033E-11	2.838694E-11	1.112850E-10	2.531866E-10	9.341426E-11
0.000000E+0	0.000000E+0	0.000000E+0	0.000000E+0	0.000000E+0	0.000000E+0	0.000000E+0
0.000000E+0	0.000000E+0	0.000000E+0	0.000000E+0	0.000000E+0	0.000000E+0	0.000000E+0
0.000000E+0	0.000000E+0	0.000000E+0	0.000000E+0	0.000000E+0	0.000000E+0	0.000000E+0
0.000000E+0	0.000000E+0	0.000000E+0	0.000000E+0	0.000000E+0	0.000000E+0	0.000000E+0
0.000000E+0	0.000000E+0	0.000000E+0	0.000000E+0	0.000000E+0	0.000000E+0	0.000000E+0
0.000000E+0	0.000000E+0	0.000000E+0	0.000000E+0	0.000000E+0	0.000000E+0	0.000000E+0
0.000000E+0	0.000000E+0	0.000000E+0	0.000000E+0	0.000000E+0	0.000000E+0	0.000000E+0
0.000000E+0	0.000000E+0	0.000000E+0	0.000000E+0	0.000000E+0	0.000000E+0	0.000000E+0
0.000000E+0	0.000000E+0	0.000000E+0	0.000000E+0	0.000000E+0	0.000000E+0	0.000000E+0
0.000000E+0	0.000000E+0	0.000000E+0	0.000000E+0	0.000000E+0	0.000000E+0	0.000000E+0
0.000000E+0	0.000000E+0	0.000000E+0	0.000000E+0	0.000000E+0	0.000000E+0	0.000000E+0
0.000000E+0	0.000000E+0	0.000000E+0	0.000000E+0	0.000000E+0	0.000000E+0	0.000000E+0
0.000000E+0	0.000000E+0	0.000000E+0	0.000000E+0	0.000000E+0	0.000000E+0	0.000000E+0
0.000000E+0	0.000000E+0	0.000000E+0	0.000000E+0	0.000000E+0	0.000000E+0	0.000000E+0
0.000000E+0	0.000000E+0	0.000000E+0	0.000000E+0	0.000000E+0	0.000000E+0	0.000000E+0
0.000000E+0	0.000000E+0	0.000000E+0	0.000000E+0	0.000000E+0	0.000000E+0	0.000000E+0
0.000000E+0	0.000000E+0	0.000000E+0	0.000000E+0	0.000000E+0	0.000000E+0	0.000000E+0
0.000000E+0	0.000000E+0	0.000000E+0	0.000000E+0	0.000000E+0	0.000000E+0	0.000000E+0
0.000000E+0	0.000000E+0	0.000000E+0	0.000000E+0	0.000000E+0	0.000000E+0	0.000000E+0
0.000000E+0	0.000000E+0	0.000000E+0	0.000000E+0	0.000000E+0	0.000000E+0	0.000000E+0
0.000000E+0	0.000000E+0	0.000000E+0	0.000000E+0	0.000000E+0	0.000000E+0	0.000000E+0
0.000000E+0	0.000000E+0	0.000000E+0	0.000000E+0	0.000000E+0	0.000000E+0	0.000000E+0
0.000000E+0	0.000000E+0	0.000000E+0	0.000000E+0	0.000000E+0	0.000000E+0	0.000000E+0
0.000000E+0	0.000000E+0	0.000000E+0	0.000000E+0	0.000000E+0	0.000000E+0	0.000000E+0
0.000000E+0	0.000000E+0	0.000000E+0	0.000000E+0	0.000000E+0	0.000000E+0	0.000000E+0
0.000000E+0	0.000000E+0	0.000000E+0	0.000000E+0	0.000000E+0	0.000000E+0	0.000000E+0
0.000000E+0	0.000000E+0	0.000000E+0	0.000000E+0	0.000000E+0	0.000000E+0	0.000000E+0
0.000000E+0	0.000000E+0	0.000000E+0	0.000000E+0	0.000000E+0	0.000000E+0	0.000000E+0
0.000000E+0	0.000000E+0	0.000000E+0	0.000000E+0	0.000000E+0	0.000000E+0	0.000000E+0
0.000000E+0	0.000000E+0	0.000000E+0	0.000000E+0	0.000000E+0	0.000000E+0	0.000000E+0
0.000000E+0	0.000000E+0	0.000000E+0	0.000000E+0	0.000000E+0	0.000000E+0	0.000000E+0
0.000000E+0	0.000000E+0	0.000000E+0	0.000000E+0	0.000000E+0	0.000000E+0	0.000000E+0
0.000000E+0	0.000000E+0	0.000000E+0	0.000000E+0	0.000000E+0	0.000000E+0	0.000000E+0
0.000000E+0	0.000000E+0	0.000000E+0	0.000000E+0	0.000000E+0	0.000000E+0	0.000000E+0
0.000000E+0	0.000000E+0	0.000000E+0	0.000000E+0	0.000000E+0	0.000000E+0	0.000000E+0
0.000000E+0	0.000000E+0	0.000000E+0	0.000000E+0	0.000000E+0	0.000000E+0	0.000000E+0
0.000000E+0	0.000000E+0	0.000000E+0	0.000000E+0	0.000000E+0	0.000000E+0	0.000000E+0
0.000000E+0	0.000000E+0	0.000000E+0	0.000000E+0	0.000000E+0	0.000000E+0	0.000000E+0
0.000000E+0	0.000000E+0	0.000000E+0	0.000000E+0	0.000000E+0	0.000000E+0	0.000000E+0
0.000000E+0	0.000000E+0	0.000000E+0	0.000000E+0	0.000000E+0	0.000000E+0	0.000000E+0
0.000000E+0	0.000000E+0	0.000000E+0	0.000000E+0	0.000000E+0	0.000000E+0	0.000000E+0
0.000000E+0	0.000000E+0	0.000000E+0	0.000000E+0	0.000000E+0	0.000000E+0	0.000000E+0
0.000000E+0	0.000000E+0	0.000000E+0	0.000000E+0	0.000000E+0	0.000000E+0	0.000000E+0
0.000000E+0	0.000000E+0	0.000000E+0	0.000000E+0	0.000000E+0	0.000000E+0	0.000000E+0
0.000000E+0	0.000000E+0	0.000000E+0	0.000000E+0	0.000000E+0	0.000000E+0	0.000000E+0
0.000000E+0	0.000000E+0	0.000000E+0	0.000000E+0	0.000000E+0	0.000000E+0	0.000000E+0
0.000000E+0	0.000000E+0	0.000000E+0	0.000000E+0	0.000000E+0	0.000000E+0	0.000000E+0
0.000000E+0	0.000000E+0	0.000000E+0	0.000000E+0	0.000000E+0	0.000000E+0	0.000000E+0
0.000000E+0	0.000000E+0	0.000000E+0	0.000000E+0	0.000000E+0	0.000000E+0	0.000000E+0
0.000000E+0	0.000000E+0	0.000000E+0	0.000000E+0	0.000000E+0	0.000000E+0	0.000000E+0
0.000000E+0	0.000000E+0	0.000000E+0	0.000000E+0	0.000000E+0	0.000000E+0	0.000000E+0
0.000000E+0	0.000000E+0	0.000000E+0	0.000000E+0	0.000000E+0	0.000000E+0	0.000000E+0
0.000000E+0	0.000000E+0	0.000000E+0	0.000000E+0	0.000000E+0	0.000000E+0	0.000000E+0
0.000000E+0	0.000000E+0	0.000000E+0	0.000000E+0	0.000000E+0	0.000000E+0	0.000000E+0
0.000000E+0	0.000000E+0	0.000000E+0	0.000000E+0	0.000000E+0	0.000000E+0	0.000000E+0
0.000000E+0	0.000000E+0	0.000000E+0	0.000000E+0	0.000000E+0	0.000000E+0	0.000000E+0
0.000000E+0	0.000000E+0	0.000000E+0	0.000000E+0	0.000000E+0	0.000000E+0	0.000000E+0
0.000000E+0	0.000000E+0	0.000000E+0	0.000000E+0	0.000000E+0	0.000000E+0	0.000000E+0
0.000000E+0	0.000000E+0	0.000000E+0	0.000000E+0	0.000000E+0	0.000000E+0	0.000000E+0
0.000000E+0	0.000000E+0	0.000000E+0	0.000000E+0	0.000000E+0	0.000000E+0	0.000000E+0
0.000000E+0	0.000000E+0	0.000000E+0	0.000000E+0	0.000000E+0	0.000000E+0	0.000000E+0
0.000000E+0	0.000000E+0	0.000000E+0	0.000000E+0	0.000000E+0	0.000000E+0	0.000000E+0
0.000000E+0	0.000000E+0	0.000000E+0	0.000000E+0	0.000000E+0	0.000000E+0	0.000000E+0
0.000000E+0	0.000000E+0	0.000000E+0	0.000000E+0	0.000000E+0	0.000000E+0	0.000000E+0
0.000000E+0	0.000000E+0	0.000000E+0	0.000000E+0	0.000000E+0	0.000000E+0	0.000000E+0
0.000000E+0	0.000000E+0	0.000000E+0	0.000000E+0	0.000000E+0	0.000000E+0	0.000000E+0
0.000000E+0	0.000000E+0	0.000000E+0	0.000000E+0	0.000000E+0	0.000000E+0	0.000000E+0
0.000000E+0	0.000000E+0	0.000000E+0	0.000000E+0	0.000000E+0	0.000000E+0	0.000000E+0
0.000000E+0	0.000000E+0	0.000000E+0	0.000000E+0	0.000000E+0	0.000000E+0	0.000000E+0
0.000000E+0	0.000000E+0	0.000000E+0	0.000000E+0	0.000000E+0	0.000000E+0	0.000000E+0
0.000000E+0	0.000000E+0	0.000000E+0	0.000000E+0	0.000000E+0	0.000000E+0	0.000000E+0
0.000000E+0	0.000000E+0	0.000000E+0	0.000000E+0	0.000000E+0	0.000000E+0	0.000000E+0
0.000000E+0	0.000000E+0	0.000000E+0	0.000000E+0	0.000000E+0	0.000000E+0	0.000000E+0
0.000000E+0	0.000000E+0	0.000000E+0	0.000000E+0	0.000000E+0	0.000000E+0	0.000000E+0
0.000000E+0	0.000000E+0	0.000000E+0	0.000000E+0	0.000000E+0	0.000000E+0	0.000000E+0
0.000000E+0	0.000000E+0	0.000000E+0	0.000000E+0	0.000000E+0	0.000000E+0	0.000000E+0
0.000000E+0	0.000000E+0	0.000000E+0	0.000000E+0	0.000000E+0	0.000000E+0	0.000000E+0
0.000000E+0	0.000000E+0	0.000000E+0	0.000000E+0	0.000000E+0	0.000000E+0	0.000000E+0
0.000000E+0	0.000000E+0	0.000000E+0	0.000000E+0	0.000000E+0	0.000000E+0	0.000000E+0
0.000000E+0	0.000000E+0	0.000000E+0	0.000000E+0	0.000000E+0	0.000000E+0	0.000000E+0
0.000000E+0	0.000000E+0	0.000000E+0	0.000000E+0	0.000000E+0	0.000000E+0	0.000000E+0
0.000000E+0	0.000000E+0	0.000000E+0	0.000000E+0	0.000000E+0	0.000000E+0	0.000000E+0
0.000000E+0	0.000000E+0	0.000000E+0	0.000000E+0	0.000000E+0	0.000000E+0	0.000000E+0
0.000000E+0	0.000000E+0	0.000000E+0	0.000000E+0	0.000000E+0	0.000000E+0	0.000000E+0
0.000000E+0	0.000000E+0	0.000000E+0	0.000000E+0	0.000000E+0	0.000000E+0	0.000000E+0
0.000000E+0	0.000000E+0	0.000000E+0	0.000000E+0	0.000000E+0	0.000000E+0	0.000000E+0
0.000000E+0	0.000000E+0	0.000000E+0	0.000000E+0	0.000000E+0	0.000000E+0	0.000000E+0
0.000000E+0	0.000000E+0	0.000000E+0	0.000000E+0	0.000000E+0	0.000000E+0	0.000000E+0
0.000000E+0	0.000000E+0	0.000000E+0	0.000000E+0	0.000000E+0	0.000000E+0	0.000000E+0
0.000000E+0	0.000000E+0	0.000000E+0	0.000000E+0	0.000000E+0	0.000000E+0	0.000000E+0
0.000000E+0	0.000000E+0	0.000000E+0	0.000000E+0	0.000000E+0	0.000000E+0	0.000000E+0
0.000000E+0	0.000000E+0	0.000000E+0	0.000000E+0	0.000000E+0	0.000000E+0	0.000000E+0
0.000000E+0	0.000000E+0	0.000000E+0	0.000000E+0	0.000000E+0	0.000000E+0	0.000000E+0
0.000000E+0	0.000000E+0	0.000000E+0	0.000000E+0	0.000000E+0	0.000000E+0	0.000000E+0
0.000000E+0	0.000000E+0	0.000000E+0	0.000000E+0	0.000000E+0	0.000000E+0	0.000000E+0
0.000000E+0	0.000000E+0	0.000000E+0	0.000000E+0	0.000000E+0	0.000000E+0	0.000000E+0
0.000000E+0	0.000000E+0	0.000000E+0	0.000000E+0	0.000000E+0	0.000000E+0	0.000000E+0
0.000000E+0	0.000000E+0	0.000000E+0	0.000000E+0	0.000000E+0	0.000000E+0	0.000000E+0
0.000000E+0	0.000000E+0	0.000000E+0	0.000000E+0	0.000000E+0	0.000000E+0	0.000000E+0
0.000000E+0	0.000000E+0	0.000000E+0	0.000000E+0	0.000000E+0	0.000000E+0	0.000000E+0
0.000000E+0	0.000000E+0	0.000000E+0	0.000000E+0	0.000000E+0	0.000000E+0	0.000000E+0
0.000000E+0	0.000000E+0	0.000000E+0	0.000000E+0	0.000000E+0	0.000000E+0	0.000000E+0
0.000000E+0	0.000000E+0	0.000000E+0	0.000000E+0	0.000000E+0	0.000000E+0	0.000000E+0
0.000000E+0	0.000000E+0	0.000000E+0	0.000000E+0	0.000000E+0	0.000000E+0	0.000000E+0
0.000000E+0	0.000000E+0	0.000000E+0	0.000000E+0	0.000000E+0	0.000000E+0	0.000000E+0
0.000000E+0	0.000000E+0	0.000000E+0	0.000000E+0	0.000000E+0	0.000000E+0	0.000000E+0
0.000000E+0	0.000000E+0	0.000000E+0	0.000000E+0	0.000000E+0	0.000000E+0	0.000000E+0
0.000000E+0	0.000000E+0	0.000000E+0	0.000000E+0	0.000000E+0	0.000000E+0	0.000000E+0
0.000000E+0	0.000000E+0	0.000000E+0	0.000000E+0	0.000000E+0	0.000000E+0	0.000000E+0
0.000000E+0	0.000000E+0	0.000000E+0	0.000000E+0	0.000000E+0	0.000000E+0	0.000000E+0
0.000000E+0	0.000000E+0	0.000000E+0	0.000000E+0	0.000000E+0	0.000000E+0	0.000000E+0
0.000000E+0	0.000000E+0	0.000000E+0	0.000000E+0	0.000000E+0	0.000000E+0	0.000000E+0
0.000000E+0	0.000000E+0	0.000000E+0	0.000000E+0	0.000000E+0	0.000000E+0	0.000000E+0
0.000000E+0	0.000000E+0	0.000000E+0	0.000000E+0	0.000000E+0	0.000000E+0	0.000000E+0
0.000000E+0	0.000000E+0	0.000000E+0	0.000000E+0	0.000000E+0	0.000000E+0	0.000000E+0
0.000000E+0	0.000000E+0	0.000000E+0	0.000000E+0	0.000000E+0	0.000000E+0	0.000000E+0
0.000000E+0	0.000000E+0	0.000000E+0	0.000000E+0	0.000000E+0	0.000000E+0	0.000000E+0
0.000000E+0	0.000000E+0	0.000000E+0	0.000000E+0	0.000000E+0	0.000000E+0	0.000000E+0
0.000000E+0	0.000000E+0	0.000000E+0	0.000000E+0	0.000000E+0	0.000000E+0	0.000000E+0
0.000000E+0	0.000000E+0	0.000000E+0	0.000000E+0	0.000000E+0	0.000000E+0	0.000000E+0
0.000000E+0	0.000000E+0	0.000000E+0	0.000000E+0	0.000000E+0	0.000000E+0	0.000000E+0
0.000000E+0	0.000000E+0	0.000000E+0	0.000000E+0	0.000000E+0	0.000000E+0	0.000000E+0
0.000000E+0	0.000000E+0	0.000000E+0	0.000000E+0	0.000000E+0	0.000000E+0	0.000000E+0
0.000000E+0	0.000000E+0	0.000000E+0	0.000000E+0	0.000000E+0	0.000000E+0	0.000000E+0
0.000000E+0	0.000000E+0	0.000000E+0	0.000000E+0	0.000000E+0	0.000000E+0	0.000000E+0
0.000000E+0	0.000000E+0	0.000000E+0	0.000000E+0	0.000000E+0	0.000000E+0	0.000000E+0
0.000000E+0	0.000000E+0	0.000000E+0	0.000000E+0	0.000000E+0	0.000000E+0	0.000000E+0
0.000000E+0	0.000000E+0	0.000000E+0	0.000000E+0	0.000000E+0	0.000000E+0	0.000000E+0
0.000000E+0	0.000000E+0	0.000000E+0	0.000000E+0	0.000000E+0	0.000000E+0	0.000000E+0
0.000000E+0	0.000000E+0	0.000000E+0	0.000000E+0	0.000000E+0	0.000000E+0	0.000000E+0
0.000000E+0	0.000000E+0	0.000000E+0	0.000000E+0	0.000000E+0	0.000000E+0	0.000000E+0
0.000000E+0	0.000000E+0	0.000000E+0	0.000000E+0	0.000000E+0	0.000000E+0	0.000000E+0
0.000000E+0	0.000000E+0	0.000000E+0	0.000000E+0	0.000000E+0	0.000000E+0	0.000000E+0
0.000000E+0	0.000000E+0	0.000000E+0	0.000000E+0	0.000000E+0	0.000000E+0	0.000000E+0
0.000000E+0	0.000000E+0	0.000000E+0	0.000000E+0	0.000000E+0	0.000000E+0	0.000000E+0
0.000000E+0	0.000000E+0	0.000000E+0	0.000000E+0	0.000000E+0	0.000000E+0	0.000000E+0
0.000000E+0	0.000000E+0	0.000000E+0	0.000000E+0	0.000000E+0	0.000000E+0	0.000000E+0
0.000000E+0	0.000000E+0	0.000000E+0	0.000000E+0	0.000000E+0	0.000000E+0	0.000000E+0
0.000000E+0	0.000000E+0	0.000000E+0	0.000000E+0	0.000000E+0	0.000000E+0	0.000000E+0
0.000000E+0	0.000000E+0	0.000000E+0	0.000000E+0	0.000000E+0	0.000000E+0	0.000000E+0
0.000000E+0	0.000000E+0	0.000000E+0	0.000000E+0	0.000000E+0	0.000000E+0	0.000000E+0
0.000000E+0	0.000000E+0	0.000000E+0	0.000000E+0	0.000000E+0	0.000000E+0	0.000000E+0
0.000000E+0	0.000000E+0	0.000000E+0	0.000000E+0	0.000000E+0	0.000000E+0	0.000000E+0
0.000000E+0	0.000000E+0	0.000000E+0	0.000000E+0	0.000000E+0	0.000000E+0	0.000000E+0
0.000000E+0	0.000000E+0	0.000000E+0	0.000000E+0	0.000000E+0	0.000000E+0	0.000000E+0
0.000000E+0	0.000000E+0	0.000000E+0	0.000000E+0	0.000000E+0	0.000000E+0	0.000000E+0
0.000000E+0	0.000000E+0	0.000000E+0	0.000000E+0	0.000000E+0	0.000000E+0	0.000000E+0
0.000000E+0	0.000000E+0	0.000000E+0	0.000000E+0	0.000000E+0	0.000000E+0	0.000000E+0
0.000000E+0	0.000000E+0	0.000000E+0	0.000000E+0	0.000000E+0	0.000000E+0	0.000000E+0
0.000000E+0	0.000000E+0	0.000000E+0	0.000000E+0	0.000000E+0	0.000000E+0	0.000000E+0
0.000000E+0	0.000000E+0	0.000000E+0	0.000000E+0	0.000000E+0	0.000000E+0	0.000000E+0
0.000000E+0	0.000000E+0	0.000000E+0	0.000000E+0	0.000000E+0	0.000000E+0	0.000000E+0
0.000000E+0	0.000000E+0	0.000000E+0	0.000000E+0	0.000000E+0	0.000000E+0	0.000000E+0
0.000000E+0	0.000000E+0	0.000000E+0	0.000000E+0	0.000000E+0	0.000000E+0	0.000000E+0
0.000000E+0	0.000000E+0	0.000000E+0	0.000000E+0	0.000000E+0	0.000000E+0	0.000000E+0
0.000000E+0	0.000000E+0	0.000000E+0	0.000000E+0	0.000000E+0	0.000000E+0	0.000000E+0
0.000000E+0	0.000000E+0	0.000000E+0	0.000000E+0	0.000000E+0	0.000000E+0	0.000000E+0
0.000000E+0	0.000000E+0	0.000000E+0	0.000000E+0	0.000000E+0	0.000000E+0	0.000000E+0
0.000000E+0	0.000000E+0	0.000000E+0	0.000000E+0	0.000000E+0	0.000000E+0	0.000000E+0
0.000000E+0	0.000000E+0	0.000000E+0	0.000000E+0	0.000000E+0	0.000000E+0	0.000000E+0
0.000000E+0	0.000000E+0	0.000000E+0	0.000000E+0	0.000000E+0	0.000000E+0	0.000000E+0
0.000000E+0	0.000000E+0	0.000000E+0	0.000000E+0	0.000000E+0	0.000000E+0	0.000000E+0
0.000000E+0	0.000000E+0	0.000000E+0	0.000000E+0	0.000000E+0	0.000000E+0	0.000000E+0
0.000000E+0	0.000000E+0	0.000000E+0	0.000000E+0	0.000000E+0	0.000000E+0	0.000000E+0
0.000000E+0	0.000000E+0	0.000000E+0	0.000000E+0	0.000000E+0	0.000000E+0	0.000000E+0
0.000000E+0	0.000000E+0	0.000000E+0	0.000000E+0	0.000000E+0	0.000000E+0	0.000000E+0
0.000000E+0	0.000000E+0	0.000000E+0	0.000000E+0	0.000000E+0	0.000000E+0	0.000000E+0
0.000000E+0	0.000000E+0	0.000000E+0	0.000000E+0	0.000000E+0	0.000000E+0	0.000000E+0
0.000000E+0	0.000000E+0	0.000000E+0	0.000000E+0	0.000000E+0	0.000000E+0	0.000000E+0
0.000000E+0	0.000000E+0	0.000000E+0	0.000000E+0	0.000000E+0	0.000000E+0	0.000000E+0
0.000000E+0	0.000000E+0	0.000000E+0	0.000000E+0	0.000000E+0	0.000000E+0	0.000000E+0
0.000000E+0	0.000000E+0	0.000000E+0	0.000000E+0	0.000000E+0	0.000000E+0	0.000000E+0
0.000000E+0	0.000000E+0	0.000000E+0	0.000000E+0	0.000000E+0	0.000000E+0	0.000000E+0
0.000000E+0	0.000000E+0	0.000000E+0	0.000000E+0	0.000000E+0	0.000000E+0	0.000000E+0
0.000000E+0	0.000000E+0	0.000000E+0	0.000000E+0	0.000000E+0	0.000000E+0	0.000000E+0
0.000000E+0	0.000000E+0	0.000000E+0	0.000000E+0	0.000000E+0	0.000000E+0	0.000000E+0
0.000000E+0	0.000000E+0	0.000000E+0	0.000000E+0	0.000000E+0	0.000000E+0	0.000000E+0
0.000000E+0	0.000000E+0	0.000000E+0	0.000000E+0	0.000000E+0	0.000000E+0	0.000000E+0
0.000000E+0	0.000000E+0	0.000000E+0	0.000000E+0	0.000000E+0	0.000000E+0	0.000000E+0
0.000000E+0	0.000000E+0	0.000000E+0	0.000000E+0	0.000000E+0	0.000000E+0	0.000000E+0
0.000000E+0	0.000000E+0	0.000000E+0	0.000000E+0	0.000000E+0	0.000000E+0	0.000000E+0
0.000000E+0	0.000000E+0	0.000000E+0	0.000000E+0	0.000000E+0	0.000000E+0	0.000000E+0
0.000000E+0	0.000000E+0	0.000000E+0	0.000000E+0	0.000000E+0	0.000000E+0	0.000000E+0
0.000000E+0	0.000000E+0	0.000000E+0	0.000000E+0	0.000000E+0	0.000000E+0	0.000000E+0
0.000000E+0	0.000000E+0	0.000000E+0	0.000000E+0	0.000000E+0	0.000000E+0	0.000000E+0
0.000000E+0	0.000000E+0	0.000000E+0	0.000000E+0	0.000000E+0	0.000000E+0	0.000000E+0
0.000000E+0	0.000000E+0	0.000000E+0	0.000000E+0	0.000000E+0	0.000000E+0	0.000000E+0
0.000000E+0	0.000000E+0	0.000000E+0	0.000000E+0	0.000000E+0	0.000000E+0	0.000000E+0
0.000000E+0	0.000000E+0	0.000000E+0	0.000000E+0	0.000000E+0	0.000000E+0	0.000000E+0
0.000000E+0	0.000000E+0	0.000000E+0	0.000000E+0	0.000000E+0	0.000000E+0	0.000000E+0
0.000000E+0	0.000000E+0	0.000000E+0	0.000000E+0	0.000000E+0	0.000000E+0	0.000000E+0
0.000000E+0	0.000000E+0	0.000000E+0	0.000000E+0	0.000000E+0	0.000000E+0	0.000000E+0
0.000000E+0	0.000000E+0	0.000000E+0	0.000000E+0	0.000000E+0	0.000000E+0	0.000000E+0
0.000000E+0	0.000000E+0	0.000000E+0	0.000000E+0	0.000000E+0	0.000000E+0	0.000000E+0
0.000000E+0	0.000000E+0	0.000000E+0	0.000000E+0	0.000000E+0	0.000000E+0	0.000000E+0
0.000000E+0	0.000000E+0	0.000000E+0	0.000000E+0	0.000000E+0	0.000000E+0	0.000000E+0
0.000000E+0	0.000000E+0	0.000000E+0	0.000000E+0	0.000000E+0	0.000000E+0	0.000000E+0
0.000000E+0	0.000000E+0	0.000000E+0	0.000000E+0	0.000000E+0	0.000000E+0	0.000000E+0
0.000000E+0	0.000000E+0	0.000000E+0	0.000000E+0	0.000000E+0	0.000000E+0	0.000000E+0
0.000000E+0	0.000000E+0	0.000000E+0	0.000000E+0	0.000000E+0	0.000000E+0	0.000000E+0
