# Supplementary material for: An in vitro lung model to assess true shunt fraction by multiple inert gas elimination
Source: PLoS One. 2017 Sep 6;12(9):e0184212. doi: 10.1371/journal.pone.0184212 (PMC5587330; doi:10.1371/journal.pone.0184212)
Supplement: S1 Data — Data sets pertaining to MMIMS-MIGET derived IVLM shunt fractions with blood and saline as priming fluids. (ZIP) [file pone.0184212.s001.zip › IVLMData/Data_Saline/dataBernExpt01Set04_Jan05_2012.txt]

Bern	Thursday, January 05, 2012
9:59 AM	Expt01	Set# 4

Sample Temperature (degC)	37.00
Samples Type:	all 3

Cardiac Output (ml/min)	2500.0
Minute Ventilation (ml/min)	2500.0
Description: T3_05012012
Comment: sample 1 20% shunt

solubility method: default
species: pig
solubilities: 
0.007200	0.07000	0.3970	1.260	10.90	378.0
smoothing: 40.0
weights: 
10.0	2.00	70.0	70.0	50.0	50.0


valve times:
8.643864E+3	9.124836E+3

8.608731E+3	4.788751E-13	6.941169E-12	2.127214E-12	1.647219E-12	1.858148E-11	8.526778E-12
8.609931E+3	7.706809E-13	8.354271E-12	3.190261E-12	1.707708E-12	1.798330E-11	9.462126E-12
8.611130E+3	7.605994E-13	7.667604E-12	2.147377E-12	1.572167E-12	1.882624E-11	5.790749E-12
8.612330E+3	-1.960308E-14	8.839867E-12	2.163059E-12	2.037040E-12	1.727423E-11	6.554709E-12
8.613530E+3	3.338124E-13	7.082871E-12	1.604092E-12	1.555364E-12	1.887552E-11	7.514699E-12
8.614730E+3	1.081530E-12	7.956609E-12	2.264996E-12	1.522319E-12	1.549203E-11	7.808747E-12
8.615930E+3	1.349812E-12	8.145359E-12	2.066164E-12	2.534958E-12	1.594178E-11	6.064632E-12
8.617130E+3	7.566788E-13	7.162965E-12	2.741070E-12	1.994473E-12	1.566006E-11	6.379402E-12
8.618330E+3	2.951663E-13	7.692808E-12	2.048242E-12	1.555364E-12	1.553684E-11	7.742655E-12
8.619530E+3	1.333009E-12	7.128799E-12	1.756436E-12	9.919156E-13	1.504508E-11	6.306030E-12
8.620730E+3	1.858372E-12	6.770343E-12	1.544162E-12	1.512237E-12	1.275992E-11	5.445175E-12
8.621930E+3	6.905884E-13	7.730334E-12	2.156899E-12	1.300524E-12	1.327240E-11	5.119204E-12
8.623130E+3	1.424303E-12	7.237456E-12	1.555924E-12	4.377087E-12	1.312342E-11	4.944456E-12
8.624330E+3	7.964450E-13	5.947014E-12	2.068965E-12	7.118718E-13	1.256389E-11	4.208501E-12
8.625530E+3	7.068310E-13	7.005020E-12	1.887496E-12	1.064167E-12	1.038963E-11	5.267067E-12
8.626730E+3	2.946062E-13	5.905007E-12	2.205066E-12	1.755316E-12	1.108470E-11	4.923733E-12
8.627930E+3	1.494875E-12	7.201051E-12	1.240595E-12	1.265239E-12	1.450124E-11	5.744822E-12
8.629129E+3	1.038403E-12	6.009183E-12	1.674663E-12	1.756436E-12	1.081922E-11	4.799394E-12
8.630329E+3	7.701208E-13	7.710170E-12	1.871814E-12	1.871814E-12	1.123256E-11	4.867164E-12
8.631529E+3	6.463414E-13	5.957095E-12	1.494875E-12	7.958850E-13	9.423479E-12	4.780351E-12
8.632729E+3	1.020480E-12	5.840037E-12	1.516718E-12	2.118813E-12	8.773217E-12	4.932135E-12
8.633929E+3	1.419263E-12	6.862757E-12	2.104250E-12	1.429904E-12	1.056270E-11	5.991260E-12
8.635129E+3	3.319081E-12	6.112799E-12	1.538561E-12	1.076489E-12	9.374752E-12	5.199296E-12
8.636329E+3	9.779135E-13	7.424525E-12	1.620334E-12	1.112335E-12	8.593429E-12	4.439817E-12
8.637529E+3	6.351397E-13	7.128239E-12	1.893097E-12	4.116646E-13	8.279219E-12	3.867407E-12
8.638729E+3	5.472058E-13	6.716574E-12	1.571607E-12	3.584563E-13	8.971488E-12	5.476539E-12
8.639929E+3	7.824428E-13	7.461491E-12	1.419823E-12	8.238893E-13	9.827303E-12	4.080240E-12
8.641129E+3	1.246196E-12	7.483335E-12	1.554804E-12	1.394619E-12	9.174800E-12	4.858763E-12
8.642329E+3	1.085450E-12	7.268821E-12	1.289322E-12	6.743459E-13	7.035265E-12	2.988629E-12
8.643529E+3	7.701208E-13	7.450290E-12	1.898138E-12	4.403971E-12	8.416441E-12	5.665289E-12
8.644734E+3	5.343238E-13	7.066069E-12	1.333009E-12	1.658420E-12	8.193526E-12	5.381885E-12
8.645934E+3	6.821871E-13	5.962696E-12	1.193547E-12	1.263558E-12	7.355074E-12	5.060954E-12
8.647133E+3	8.020459E-13	8.271938E-12	1.018800E-12	8.160481E-13	7.958290E-12	2.890054E-12
8.648333E+3	1.290443E-12	6.322832E-12	1.783880E-12	5.427252E-13	7.184248E-12	4.612324E-12
8.649533E+3	1.145940E-12	7.650241E-12	1.117375E-12	1.316207E-12	6.661126E-12	5.232341E-12
8.650733E+3	1.576647E-12	7.586951E-12	1.284842E-12	1.268599E-12	8.171123E-12	3.574481E-12
8.651933E+3	1.026641E-12	6.858277E-12	2.224109E-12	1.009839E-12	6.526144E-12	3.943579E-12
8.653133E+3	1.229953E-12	9.774095E-12	1.041764E-12	1.149300E-12	9.655356E-12	7.008940E-12
8.654333E+3	1.718350E-12	1.135802E-11	1.795082E-12	2.063364E-12	1.202733E-11	8.959167E-12
8.655533E+3	1.598491E-12	1.279017E-11	2.791478E-12	4.127288E-12	1.929895E-11	1.754587E-11
8.656733E+3	1.658420E-12	1.582304E-11	4.440937E-12	4.973581E-12	2.838190E-11	2.537590E-11
8.657933E+3	1.887496E-12	1.785784E-11	5.710656E-12	6.905884E-12	3.720552E-11	3.533203E-11
8.659133E+3	1.954707E-12	2.035863E-11	5.898846E-12	1.107910E-11	5.062019E-11	4.316206E-11
8.660333E+3	2.148497E-12	1.859380E-11	8.751934E-12	1.358157E-11	5.451056E-11	4.654162E-11
8.661533E+3	3.203143E-12	2.240520E-11	8.252896E-12	1.798834E-11	6.459046E-11	5.331589E-11
8.662733E+3	2.042081E-12	2.049978E-11	7.897239E-12	2.104138E-11	7.251514E-11	6.740938E-11
8.663932E+3	3.544797E-12	1.991897E-11	1.160166E-11	2.441647E-11	7.939750E-11	6.710189E-11
8.665132E+3	3.050239E-12	2.166868E-11	1.103821E-11	2.614770E-11	8.430724E-11	7.539456E-11
8.666332E+3	3.641132E-12	2.000018E-11	1.340178E-11	2.898791E-11	9.234786E-11	7.232584E-11
8.667532E+3	3.912774E-12	2.359538E-11	1.346563E-11	3.440620E-11	1.003246E-10	8.155328E-11
8.668732E+3	5.021748E-12	2.242704E-11	1.357317E-11	3.529338E-11	1.017904E-10	8.445734E-11
8.669932E+3	3.704982E-12	2.166700E-11	1.444075E-11	3.407015E-11	1.086179E-10	9.225992E-11
8.671132E+3	5.546551E-12	1.911356E-11	1.515822E-11	3.797956E-11	1.168612E-10	9.471927E-11
8.672332E+3	5.576796E-12	2.197281E-11	1.427272E-11	4.045235E-11	1.195194E-10	9.927894E-11
8.673532E+3	4.591601E-12	1.976830E-11	1.531280E-11	4.344210E-11	1.290230E-10	9.999866E-11
8.674732E+3	5.748182E-12	2.175046E-11	1.530888E-11	4.691913E-11	1.289412E-10	1.008780E-10
8.675932E+3	4.317158E-12	2.051882E-11	1.422119E-11	4.435616E-11	1.405406E-10	1.064710E-10
8.677132E+3	6.522784E-12	2.075462E-11	1.773630E-11	4.746353E-11	1.441431E-10	1.030366E-10
8.678332E+3	6.377161E-12	2.233967E-11	1.821294E-11	4.766572E-11	1.475137E-10	1.028960E-10
8.679532E+3	6.615758E-12	2.166140E-11	1.689449E-11	4.798721E-11	1.567350E-10	1.111612E-10
8.680732E+3	8.214810E-12	2.368388E-11	1.724679E-11	5.145696E-11	1.519289E-10	1.125603E-10
8.681931E+3	5.938052E-12	2.191680E-11	2.040736E-11	5.370179E-11	1.713499E-10	1.168052E-10
8.683131E+3	6.872839E-12	2.086047E-11	1.807964E-11	5.282245E-11	1.685159E-10	1.171844E-10
8.684331E+3	6.788825E-12	2.526557E-11	1.901050E-11	5.956927E-11	1.800784E-10	1.187862E-10
8.685531E+3	6.973655E-12	2.187647E-11	1.935608E-11	5.318819E-11	1.756856E-10	1.208653E-10
8.686731E+3	8.629835E-12	2.193136E-11	1.848626E-11	5.364914E-11	1.805511E-10	1.306243E-10
8.687931E+3	6.443812E-12	2.250601E-11	1.732352E-11	5.719226E-11	1.940895E-10	1.202554E-10
8.689131E+3	8.534059E-12	2.159587E-11	1.895002E-11	6.380858E-11	1.906310E-10	1.221361E-10
8.690331E+3	7.343313E-12	2.472060E-11	1.769990E-11	5.704831E-11	1.892789E-10	1.347975E-10
8.691531E+3	7.875397E-12	2.136567E-11	1.971341E-11	6.550452E-11	1.996814E-10	1.203136E-10
8.692731E+3	8.059105E-12	2.313947E-11	2.056251E-11	5.969977E-11	1.891697E-10	1.380275E-10
8.693931E+3	7.319229E-12	1.868957E-11	1.978231E-11	6.174521E-11	2.042551E-10	1.344278E-10
8.695131E+3	7.648001E-12	2.229262E-11	1.872430E-11	5.905903E-11	2.021604E-10	1.315086E-10
8.696331E+3	6.728896E-12	1.962436E-11	1.820566E-11	6.090900E-11	1.997951E-10	1.393207E-10
8.697531E+3	7.764499E-12	2.140712E-11	1.857476E-11	6.435858E-11	2.143199E-10	1.356107E-10
8.698730E+3	8.516698E-12	2.396280E-11	2.069301E-11	5.980843E-11	2.055876E-10	1.380550E-10
8.699930E+3	9.327144E-12	2.108227E-11	2.235143E-11	6.225545E-11	2.233020E-10	1.308483E-10
8.701130E+3	7.063269E-12	2.272949E-11	2.177454E-11	6.271193E-11	2.244071E-10	1.377155E-10
8.702330E+3	8.811864E-12	2.394656E-11	1.968597E-11	6.324625E-11	2.224585E-10	1.456173E-10
8.703530E+3	8.357072E-12	1.961596E-11	1.988872E-11	6.662022E-11	2.094650E-10	1.301639E-10
8.704730E+3	8.157121E-12	2.149450E-11	2.042865E-11	6.005430E-11	2.299542E-10	1.335390E-10
8.705930E+3	9.792576E-12	2.260515E-11	1.963836E-11	6.482009E-11	2.295806E-10	1.371364E-10
8.707130E+3	8.652238E-12	2.089464E-11	2.355786E-11	6.296508E-11	2.215646E-10	1.377794E-10
8.708330E+3	1.015943E-11	2.038552E-11	2.272669E-11	6.995946E-11	2.302695E-10	1.350691E-10
8.709530E+3	6.842594E-12	2.187591E-11	2.094001E-11	6.550285E-11	2.390746E-10	1.474280E-10
8.710730E+3	8.178964E-12	2.181262E-11	2.084815E-11	6.495900E-11	2.445792E-10	1.527881E-10
8.711930E+3	9.115431E-12	2.085655E-11	2.252338E-11	6.621303E-11	2.513725E-10	1.550783E-10
8.713130E+3	8.474130E-12	2.243264E-11	2.024606E-11	7.013869E-11	2.395311E-10	1.449048E-10
8.714330E+3	9.448684E-12	1.856467E-11	2.426581E-11	6.692659E-11	2.505637E-10	1.444730E-10
8.715530E+3	9.028617E-12	2.268692E-11	2.156171E-11	6.995050E-11	2.464986E-10	1.462434E-10
8.716729E+3	8.941244E-12	2.089688E-11	2.125029E-11	6.842482E-11	2.500266E-10	1.406745E-10
8.717929E+3	8.473570E-12	2.085543E-11	2.037936E-11	6.847523E-11	2.456053E-10	1.439387E-10
8.719129E+3	8.962527E-12	2.238839E-11	2.247129E-11	6.879673E-11	2.578023E-10	1.585771E-10
8.720329E+3	9.215126E-12	2.537478E-11	2.003042E-11	7.204187E-11	2.459396E-10	1.425984E-10
8.721529E+3	1.060750E-11	2.036200E-11	2.088792E-11	7.191025E-11	2.541668E-10	1.563054E-10
8.722729E+3	8.799541E-12	2.244496E-11	1.821462E-11	7.073742E-11	2.538139E-10	1.449535E-10
8.723929E+3	9.858668E-12	2.161435E-11	2.081735E-11	6.868134E-11	2.608581E-10	1.599964E-10
8.725129E+3	9.218487E-12	1.812389E-11	2.233407E-11	6.994378E-11	2.741927E-10	1.466540E-10
8.726329E+3	9.970125E-12	2.370348E-11	1.898138E-11	7.027591E-11	2.730625E-10	1.547523E-10
8.727529E+3	1.119056E-11	2.102290E-11	2.220973E-11	7.166157E-11	2.692175E-10	1.551035E-10
8.728729E+3	1.005862E-11	2.188712E-11	2.313163E-11	6.871607E-11	2.689889E-10	1.493110E-10
8.729929E+3	8.969808E-12	2.249145E-11	2.298657E-11	7.352834E-11	2.594366E-10	1.560629E-10
8.731129E+3	8.863951E-12	2.049418E-11	2.178966E-11	7.398929E-11	2.646158E-10	1.685209E-10
8.732329E+3	1.107350E-11	2.286839E-11	2.235591E-11	7.192145E-11	2.674677E-10	1.570212E-10
8.733528E+3	9.071185E-12	2.279166E-11	2.169781E-11	7.194945E-11	2.668270E-10	1.622334E-10
8.734728E+3	8.783299E-12	1.956051E-11	2.353994E-11	7.476838E-11	2.675142E-10	1.552894E-10
8.735928E+3	1.062823E-11	1.978903E-11	2.363123E-11	8.146759E-11	2.641509E-10	1.651817E-10
8.737128E+3	8.986611E-12	2.198961E-11	2.028078E-11	7.684910E-11	2.587063E-10	1.497423E-10
8.738328E+3	9.865389E-12	2.296024E-11	2.176726E-11	8.906293E-11	2.825862E-10	1.658297E-10
8.739528E+3	1.107686E-11	2.226742E-11	2.100386E-11	7.848736E-11	2.630896E-10	1.591692E-10
8.740728E+3	8.397398E-12	2.134551E-11	2.129734E-11	7.625262E-11	2.816884E-10	1.593568E-10
8.741928E+3	8.270818E-12	2.180478E-11	2.385694E-11	8.344302E-11	2.742711E-10	1.453977E-10
8.743128E+3	9.463245E-12	2.296585E-11	2.332262E-11	8.061065E-11	2.722128E-10	1.588213E-10
8.744328E+3	8.614152E-12	2.276253E-11	2.378805E-11	8.414874E-11	2.862066E-10	1.739868E-10
8.745528E+3	9.858668E-12	2.234695E-11	2.158187E-11	8.079324E-11	2.811714E-10	1.603425E-10
8.746728E+3	1.115303E-11	1.995705E-11	2.614546E-11	7.598153E-11	2.829049E-10	1.647353E-10
8.747928E+3	1.057894E-11	2.008811E-11	2.056643E-11	7.696505E-11	2.813131E-10	1.626282E-10
8.749128E+3	9.209526E-12	2.015140E-11	2.153314E-11	8.009985E-11	2.757537E-10	1.591641E-10
8.750328E+3	9.936520E-12	2.358082E-11	2.327949E-11	7.462219E-11	2.824383E-10	1.706549E-10
8.751527E+3	9.003974E-12	2.386983E-11	2.085655E-11	8.079269E-11	2.759721E-10	1.598267E-10
8.752727E+3	8.978210E-12	2.157851E-11	2.777364E-11	7.686255E-11	2.846283E-10	1.584097E-10
8.753927E+3	1.080522E-11	2.537590E-11	2.187311E-11	7.908665E-11	2.773897E-10	1.658516E-10
8.755127E+3	8.747453E-12	2.244888E-11	2.479845E-11	7.752233E-11	2.707392E-10	1.607816E-10
8.756327E+3	8.644957E-12	2.420420E-11	2.439519E-11	8.489812E-11	2.810997E-10	1.549691E-10
8.757527E+3	1.001101E-11	2.109851E-11	2.445848E-11	7.909282E-11	2.735162E-10	1.635748E-10
8.758727E+3	9.614470E-12	2.009484E-11	2.474189E-11	8.269025E-11	2.864060E-10	1.590885E-10
8.759927E+3	8.525098E-12	2.370348E-11	2.325429E-11	8.001080E-11	2.826702E-10	1.660476E-10
8.761127E+3	9.424040E-12	2.338535E-11	2.247801E-11	8.935643E-11	2.888104E-10	1.604170E-10
8.762327E+3	9.439722E-12	2.160371E-11	2.162107E-11	7.589303E-11	2.859563E-10	1.650770E-10
8.763527E+3	8.576067E-12	2.046953E-11	2.402889E-11	8.391349E-11	2.797538E-10	1.605895E-10
8.764727E+3	1.222504E-11	2.388439E-11	2.252338E-11	7.987414E-11	2.885422E-10	1.532417E-10
8.765927E+3	1.121912E-11	2.259115E-11	2.561450E-11	8.421482E-11	2.902034E-10	1.612163E-10
8.767127E+3	9.514213E-12	2.358754E-11	2.400201E-11	8.338812E-11	2.987901E-10	1.570246E-10
8.768327E+3	1.016560E-11	2.431118E-11	2.433358E-11	7.941095E-11	2.930363E-10	1.626579E-10
8.769526E+3	9.677759E-12	2.377013E-11	2.587270E-11	8.233628E-11	2.999982E-10	1.705557E-10
8.770726E+3	8.960287E-12	2.581053E-11	2.403001E-11	8.305320E-11	2.955192E-10	1.670574E-10
8.771926E+3	1.130369E-11	2.379758E-11	2.457274E-11	8.258496E-11	2.971463E-10	1.636448E-10
8.773126E+3	8.490373E-12	2.432238E-11	2.596008E-11	8.334444E-11	3.044677E-10	1.662570E-10
8.774326E+3	9.583665E-12	2.241024E-11	2.178910E-11	8.420026E-11	2.914244E-10	1.634174E-10
8.775526E+3	9.818901E-12	2.290704E-11	2.717826E-11	8.436212E-11	2.949154E-10	1.695157E-10
8.776726E+3	8.747453E-12	2.432462E-11	2.100610E-11	8.462928E-11	2.832325E-10	1.680387E-10
8.777926E+3	9.278416E-12	2.294904E-11	2.535070E-11	8.331196E-11	2.944074E-10	1.658476E-10
8.779126E+3	1.201333E-11	2.082687E-11	2.255978E-11	8.788228E-11	2.925754E-10	1.650008E-10
8.780326E+3	8.601270E-12	2.215764E-11	2.481750E-11	8.579763E-11	2.822378E-10	1.678595E-10
8.781526E+3	1.054477E-11	2.291712E-11	2.445568E-11	8.715360E-11	2.974179E-10	1.649078E-10
8.782726E+3	8.840428E-12	2.106883E-11	2.556073E-11	8.791476E-11	3.079710E-10	1.637378E-10
8.783926E+3	9.579183E-12	2.376565E-11	2.197057E-11	8.693517E-11	3.045030E-10	1.720327E-10
8.785126E+3	1.089035E-11	2.208483E-11	2.767170E-11	8.588780E-11	2.971143E-10	1.630388E-10
8.786325E+3	1.282545E-11	2.202378E-11	2.628661E-11	8.807551E-11	3.045719E-10	1.710492E-10
8.787525E+3	8.278100E-12	2.147881E-11	2.451113E-11	8.929706E-11	2.953808E-10	1.672770E-10
8.788725E+3	9.709684E-12	2.310867E-11	2.545600E-11	8.410336E-11	2.959986E-10	1.553947E-10
8.789925E+3	9.180962E-12	2.302857E-11	2.329966E-11	8.216041E-11	2.961252E-10	1.629296E-10
8.791125E+3	9.848025E-12	2.033623E-11	2.365755E-11	8.495189E-11	3.071970E-10	1.666687E-10
8.792325E+3	9.959483E-12	2.200417E-11	2.505889E-11	9.508837E-11	2.974700E-10	1.684537E-10
8.793525E+3	1.020704E-11	2.409386E-11	2.417451E-11	8.269866E-11	3.097717E-10	1.757254E-10
8.794725E+3	1.091779E-11	2.239119E-11	2.460690E-11	8.732331E-11	3.000038E-10	1.594077E-10
8.795925E+3	1.082874E-11	2.411010E-11	2.541847E-11	8.581331E-11	2.936412E-10	1.666446E-10
8.797125E+3	1.067360E-11	2.392752E-11	2.451057E-11	7.952689E-11	2.993373E-10	1.600793E-10
8.798325E+3	1.094524E-11	2.333270E-11	2.258442E-11	9.141083E-11	2.963991E-10	1.680382E-10
8.799525E+3	9.205606E-12	2.348561E-11	2.426973E-11	8.639692E-11	2.997327E-10	1.735808E-10
8.800725E+3	1.038347E-11	2.350521E-11	2.391968E-11	8.555232E-11	3.072597E-10	1.664929E-10
8.801925E+3	1.016952E-11	2.013628E-11	2.495696E-11	9.357501E-11	3.010506E-10	1.671381E-10
8.803125E+3	1.159718E-11	2.021805E-11	2.686574E-11	8.524482E-11	2.907007E-10	1.750482E-10
8.804324E+3	9.132793E-12	2.121949E-11	2.505161E-11	8.492614E-11	3.024150E-10	1.599466E-10
8.805524E+3	1.080802E-11	2.243432E-11	2.535070E-11	8.725946E-11	2.989626E-10	1.612319E-10
8.806724E+3	1.102141E-11	2.215540E-11	2.340719E-11	8.600878E-11	2.837378E-10	1.735158E-10
8.807924E+3	1.067360E-11	1.954651E-11	2.497824E-11	8.107777E-11	2.951417E-10	1.664268E-10
8.809124E+3	1.050725E-11	2.253962E-11	2.306106E-11	8.932394E-11	2.905109E-10	1.582501E-10
8.810324E+3	9.317063E-12	2.370292E-11	2.483878E-11	8.643221E-11	2.981634E-10	1.677743E-10
8.811524E+3	9.460445E-12	2.318316E-11	2.439911E-11	8.948133E-11	2.956217E-10	1.696943E-10
8.812724E+3	9.302501E-12	2.411907E-11	2.630845E-11	8.916656E-11	3.098317E-10	1.591932E-10
8.813924E+3	1.012079E-11	2.367828E-11	2.740902E-11	9.050349E-11	3.064571E-10	1.730005E-10
8.815124E+3	9.870989E-12	2.278438E-11	2.683437E-11	8.656215E-11	3.140654E-10	1.631301E-10
8.816324E+3	8.799541E-12	2.243488E-11	2.397793E-11	9.089106E-11	3.081262E-10	1.690597E-10
8.817524E+3	1.024009E-11	2.072605E-11	2.576965E-11	8.182605E-11	2.961359E-10	1.754711E-10
8.818724E+3	9.897313E-12	2.209323E-11	2.564307E-11	8.743981E-11	3.015821E-10	1.691314E-10
8.819924E+3	9.579183E-12	2.197841E-11	2.657897E-11	9.029457E-11	2.965839E-10	1.619315E-10
8.821123E+3	1.096988E-11	2.166532E-11	2.804752E-11	8.806934E-11	2.959852E-10	1.675257E-10
8.822323E+3	8.563744E-12	2.165804E-11	2.657001E-11	8.663944E-11	3.122417E-10	1.664710E-10
8.823523E+3	1.017960E-11	2.229206E-11	2.466179E-11	8.909207E-11	3.094127E-10	1.646076E-10
8.824723E+3	9.244251E-12	2.191512E-11	2.550640E-11	8.941636E-11	2.985985E-10	1.701698E-10
8.825923E+3	9.697363E-12	2.400369E-11	2.621156E-11	9.626119E-11	3.008053E-10	1.680314E-10
8.827123E+3	1.041035E-11	2.406698E-11	2.464667E-11	8.437724E-11	2.991133E-10	1.683960E-10
8.828323E+3	9.463806E-12	2.008923E-11	2.454305E-11	9.198380E-11	3.140183E-10	1.697464E-10
8.829523E+3	1.056662E-11	2.215820E-11	2.461082E-11	9.003189E-11	3.035805E-10	1.705367E-10
8.830723E+3	1.060806E-11	2.272893E-11	2.492727E-11	8.761455E-11	2.940120E-10	1.696702E-10
8.831923E+3	9.333305E-12	2.282134E-11	2.784421E-11	9.050237E-11	2.956256E-10	1.674926E-10
8.833123E+3	9.794257E-12	2.464947E-11	2.489703E-11	8.822561E-11	2.969508E-10	1.664514E-10
8.834323E+3	1.042884E-11	2.209547E-11	2.635942E-11	9.488393E-11	3.044862E-10	1.697027E-10
8.835523E+3	1.056942E-11	2.249033E-11	2.375221E-11	9.115991E-11	3.009526E-10	1.711522E-10
8.836723E+3	9.522054E-12	2.130855E-11	2.567275E-11	8.531652E-11	3.035637E-10	1.620939E-10
8.837923E+3	9.388193E-12	2.400425E-11	2.586542E-11	9.310621E-11	3.076395E-10	1.642570E-10
8.839122E+3	1.105053E-11	2.329742E-11	2.590967E-11	9.476240E-11	2.958300E-10	1.720478E-10
8.840322E+3	1.164871E-11	2.157011E-11	2.736814E-11	9.168304E-11	3.064096E-10	1.683271E-10
8.841522E+3	1.150197E-11	2.218900E-11	2.859473E-11	9.409029E-11	2.914350E-10	1.595774E-10
8.842722E+3	8.462928E-12	2.351697E-11	2.836957E-11	9.623486E-11	3.145857E-10	1.609933E-10
8.843922E+3	8.423162E-12	2.157011E-11	2.753448E-11	9.345459E-11	3.133720E-10	1.711181E-10
8.845122E+3	8.709367E-12	2.422772E-11	2.556689E-11	8.940627E-11	2.984361E-10	1.732946E-10
8.846322E+3	1.030394E-11	2.355842E-11	3.171106E-11	8.742580E-11	3.139864E-10	1.640049E-10
8.847522E+3	1.063775E-11	2.180814E-11	2.717939E-11	8.949252E-11	3.218685E-10	1.725776E-10
8.848722E+3	1.169015E-11	2.459906E-11	2.694583E-11	9.191547E-11	2.989178E-10	1.710660E-10
8.849922E+3	1.161734E-11	2.512162E-11	2.633310E-11	9.613629E-11	3.038645E-10	1.812181E-10
8.851122E+3	1.076545E-11	2.674812E-11	2.646752E-11	9.350724E-11	3.227249E-10	1.715784E-10
8.852322E+3	9.914116E-12	2.177062E-11	2.856056E-11	9.136602E-11	3.056388E-10	1.689970E-10
8.853522E+3	1.368351E-11	2.134607E-11	2.654537E-11	9.746930E-11	2.983577E-10	1.670446E-10
8.854722E+3	1.006926E-11	2.675092E-11	2.621996E-11	1.022194E-10	3.160145E-10	1.773182E-10
8.855921E+3	1.071672E-11	2.613818E-11	2.805032E-11	9.906555E-11	3.006591E-10	1.754739E-10
8.857121E+3	1.229169E-11	2.399417E-11	2.999439E-11	9.234002E-11	3.010472E-10	1.653710E-10
8.858321E+3	9.146236E-12	2.508074E-11	2.773611E-11	9.787368E-11	3.084371E-10	1.713404E-10
8.859521E+3	1.365606E-11	2.415771E-11	3.029516E-11	9.713212E-11	3.083614E-10	1.753910E-10
8.860721E+3	1.180217E-11	2.807385E-11	3.067881E-11	9.929238E-11	3.152796E-10	1.817653E-10
8.861921E+3	1.192259E-11	2.674644E-11	2.867202E-11	9.919100E-11	3.124053E-10	1.772354E-10
8.863121E+3	1.304165E-11	2.721299E-11	3.054776E-11	1.019455E-10	3.043983E-10	1.745648E-10
8.864321E+3	1.089315E-11	2.895990E-11	3.132572E-11	9.373912E-11	3.059721E-10	1.746102E-10
8.865521E+3	1.299460E-11	2.847823E-11	3.265201E-11	1.023465E-10	2.979270E-10	1.666413E-10
8.866721E+3	1.450796E-11	3.074491E-11	2.977707E-11	1.083849E-10	2.938742E-10	1.768562E-10
8.867921E+3	1.292795E-11	3.076731E-11	3.082444E-11	1.059473E-10	2.969373E-10	1.606119E-10
8.869121E+3	1.330433E-11	3.311688E-11	3.248678E-11	1.121778E-10	2.993653E-10	1.749093E-10
8.870321E+3	1.448387E-11	3.221906E-11	3.554038E-11	1.107484E-10	3.096922E-10	1.805841E-10
8.871521E+3	1.370479E-11	3.507887E-11	3.234564E-11	1.051117E-10	3.150175E-10	1.861783E-10
8.872721E+3	1.699195E-11	3.301102E-11	3.229579E-11	1.044334E-10	3.240590E-10	1.755036E-10
8.873920E+3	1.430128E-11	3.223306E-11	3.336780E-11	1.061148E-10	3.156499E-10	1.717997E-10
8.875120E+3	1.658476E-11	3.366409E-11	3.253271E-11	1.130347E-10	3.181983E-10	1.807678E-10
8.876320E+3	1.542874E-11	3.371225E-11	3.757518E-11	1.147250E-10	3.064902E-10	1.651520E-10
8.877520E+3	1.630472E-11	3.544572E-11	3.371953E-11	1.073627E-10	3.220607E-10	1.802710E-10
8.878720E+3	1.595971E-11	4.112390E-11	3.466832E-11	1.207062E-10	3.263576E-10	1.895556E-10
8.879920E+3	1.590706E-11	3.775049E-11	3.440956E-11	1.185594E-10	3.080287E-10	1.721985E-10
8.881120E+3	1.634392E-11	4.160053E-11	3.983457E-11	1.163644E-10	3.134907E-10	1.820751E-10
8.882320E+3	1.755092E-11	3.919215E-11	3.748556E-11	1.185583E-10	3.165600E-10	1.817793E-10
8.883520E+3	1.884864E-11	4.283608E-11	3.720608E-11	1.188512E-10	3.109188E-10	1.749070E-10
8.884720E+3	1.705860E-11	4.159381E-11	3.777793E-11	1.206323E-10	3.099711E-10	1.646563E-10
8.885920E+3	1.938688E-11	4.206372E-11	3.874800E-11	1.269764E-10	3.113663E-10	1.722007E-10
8.887120E+3	2.065436E-11	4.435224E-11	3.758918E-11	1.251197E-10	3.205221E-10	1.615613E-10
8.888320E+3	1.956947E-11	4.078672E-11	3.877769E-11	1.299650E-10	3.090324E-10	1.682219E-10
8.889520E+3	1.844705E-11	4.344658E-11	4.277168E-11	1.288605E-10	3.194870E-10	1.863278E-10
8.890720E+3	1.975878E-11	4.426095E-11	3.868191E-11	1.283374E-10	3.230727E-10	1.771379E-10
8.891919E+3	1.945745E-11	4.618821E-11	3.987098E-11	1.306797E-10	3.134661E-10	1.718428E-10
8.893119E+3	2.009484E-11	4.620501E-11	4.224351E-11	1.320166E-10	3.204000E-10	1.733382E-10
8.894319E+3	2.384406E-11	5.028749E-11	4.280248E-11	1.315523E-10	3.417617E-10	1.714390E-10
8.895519E+3	2.469540E-11	4.644361E-11	4.299403E-11	1.329341E-10	3.224695E-10	1.723620E-10
8.896719E+3	2.506449E-11	4.696617E-11	4.144258E-11	1.355586E-10	3.391114E-10	1.725664E-10
8.897919E+3	2.692959E-11	4.763772E-11	4.162461E-11	1.432005E-10	3.190877E-10	1.697772E-10
8.899119E+3	2.583910E-11	5.126709E-11	4.681327E-11	1.441734E-10	3.270560E-10	1.762311E-10
8.900319E+3	2.447864E-11	5.200752E-11	4.586224E-11	1.466484E-10	3.180677E-10	1.779102E-10
8.901519E+3	2.451113E-11	5.577915E-11	4.896120E-11	1.498907E-10	3.140648E-10	1.818303E-10
8.902719E+3	2.895150E-11	5.105425E-11	4.756995E-11	1.502100E-10	3.153049E-10	1.744752E-10
8.903919E+3	2.627092E-11	5.601439E-11	4.488881E-11	1.565395E-10	3.111972E-10	1.844874E-10
8.905119E+3	2.487966E-11	5.159978E-11	4.577991E-11	1.539391E-10	3.250056E-10	1.666161E-10
8.906319E+3	2.830628E-11	5.097304E-11	5.103969E-11	1.486697E-10	3.293295E-10	1.790293E-10
8.907519E+3	2.720235E-11	5.397847E-11	4.999457E-11	1.636202E-10	3.243570E-10	1.683109E-10
8.908718E+3	2.534846E-11	5.529132E-11	5.166811E-11	1.599197E-10	3.320694E-10	1.678040E-10
8.909918E+3	2.901143E-11	5.366875E-11	4.921381E-11	1.580310E-10	3.172596E-10	1.742837E-10
8.911118E+3	2.670499E-11	5.504656E-11	4.919196E-11	1.654634E-10	3.262826E-10	1.703944E-10
8.912318E+3	3.030860E-11	5.232285E-11	4.590985E-11	1.600373E-10	3.224577E-10	1.696562E-10
8.913518E+3	2.874035E-11	5.677443E-11	5.139983E-11	1.604209E-10	3.304524E-10	1.725581E-10
8.914718E+3	3.063625E-11	5.555624E-11	4.969548E-11	1.781382E-10	3.304692E-10	1.780615E-10
8.915918E+3	2.910665E-11	5.983980E-11	5.269083E-11	1.654987E-10	3.224958E-10	1.739258E-10
8.917118E+3	3.126691E-11	5.709424E-11	4.821069E-11	1.705569E-10	3.287649E-10	1.769889E-10
8.918318E+3	3.385003E-11	5.446295E-11	5.366538E-11	1.689947E-10	3.291211E-10	1.758088E-10
8.919518E+3	2.979388E-11	5.550807E-11	4.950449E-11	1.742075E-10	3.121101E-10	1.817715E-10
8.920718E+3	3.174802E-11	5.695254E-11	5.429828E-11	1.718776E-10	3.314628E-10	1.837576E-10
8.921918E+3	3.698989E-11	6.026434E-11	4.815692E-11	1.890594E-10	3.455160E-10	1.795950E-10
8.923118E+3	3.147694E-11	5.633868E-11	5.029533E-11	1.763067E-10	3.318207E-10	1.682554E-10
8.924318E+3	3.292197E-11	6.209919E-11	5.343463E-11	1.800778E-10	3.335391E-10	1.698954E-10
8.925518E+3	3.722008E-11	5.727459E-11	4.934991E-11	1.840623E-10	3.256178E-10	1.762894E-10
8.926717E+3	3.678265E-11	5.909880E-11	5.161994E-11	1.747900E-10	3.161484E-10	1.757164E-10
8.927917E+3	3.456583E-11	6.422976E-11	5.437669E-11	1.876076E-10	3.497172E-10	1.737051E-10
8.929117E+3	3.426058E-11	5.733004E-11	5.143007E-11	1.805315E-10	3.291211E-10	1.826043E-10
8.930317E+3	3.612063E-11	6.450476E-11	5.366146E-11	1.803819E-10	3.254923E-10	1.760037E-10
8.931517E+3	3.654238E-11	6.228346E-11	5.531036E-11	1.857313E-10	3.274414E-10	1.818639E-10
8.932717E+3	3.673897E-11	5.546103E-11	5.279333E-11	1.737959E-10	3.284910E-10	1.835229E-10
8.933917E+3	3.208967E-11	6.128594E-11	5.976474E-11	1.952601E-10	3.281645E-10	1.770466E-10
8.935117E+3	3.639563E-11	5.857231E-11	5.327724E-11	1.871982E-10	3.412789E-10	1.882848E-10
8.936317E+3	3.440340E-11	5.967569E-11	6.124785E-11	1.980852E-10	3.461198E-10	1.667925E-10
8.937517E+3	3.430875E-11	5.834661E-11	5.905175E-11	1.941125E-10	3.413758E-10	1.690838E-10
8.938717E+3	3.872728E-11	6.161079E-11	5.411681E-11	2.000130E-10	3.297674E-10	1.755019E-10
8.939917E+3	3.619176E-11	6.054830E-11	5.521290E-11	1.838326E-10	3.397790E-10	1.776134E-10
8.941117E+3	3.649085E-11	6.501333E-11	5.357577E-11	2.017050E-10	3.286960E-10	1.836383E-10
8.942317E+3	3.779585E-11	5.800831E-11	5.751879E-11	1.921292E-10	3.475676E-10	1.744103E-10
8.943516E+3	3.341765E-11	6.130890E-11	6.071241E-11	1.891977E-10	3.314281E-10	1.725216E-10
8.944716E+3	3.599293E-11	5.866361E-11	5.782011E-11	1.869243E-10	3.329011E-10	1.732778E-10
8.945916E+3	3.621025E-11	6.435634E-11	5.937828E-11	1.953872E-10	3.340331E-10	1.800515E-10
8.947116E+3	3.945091E-11	6.904875E-11	5.925339E-11	1.940856E-10	3.268606E-10	1.748247E-10
8.948316E+3	3.829881E-11	6.069841E-11	5.971210E-11	2.069682E-10	3.304289E-10	1.840538E-10
8.949516E+3	3.979201E-11	5.806207E-11	5.683604E-11	1.894621E-10	3.314550E-10	1.883632E-10
8.950716E+3	3.978529E-11	5.829395E-11	5.791589E-11	2.138130E-10	3.467353E-10	1.720920E-10
8.951916E+3	3.781321E-11	6.020778E-11	5.928139E-11	1.945208E-10	3.361306E-10	1.706140E-10
8.953116E+3	3.895356E-11	6.253438E-11	5.837460E-11	1.980913E-10	3.360315E-10	1.766814E-10
8.954316E+3	3.680114E-11	5.997421E-11	5.720010E-11	2.077243E-10	3.363877E-10	1.776347E-10
8.955516E+3	4.066575E-11	5.943821E-11	6.017137E-11	2.109017E-10	3.474747E-10	1.692535E-10
8.956716E+3	3.770120E-11	5.789293E-11	5.506392E-11	1.928108E-10	3.438217E-10	1.748298E-10
8.957916E+3	3.865055E-11	6.213000E-11	5.922313E-11	2.077540E-10	3.303824E-10	1.736340E-10
8.959116E+3	3.675353E-11	5.871738E-11	6.030691E-11	2.134277E-10	3.214451E-10	1.731316E-10
8.960316E+3	4.183576E-11	6.106022E-11	5.903438E-11	2.030705E-10	3.365943E-10	1.752095E-10
8.961515E+3	4.020479E-11	6.708509E-11	5.983083E-11	2.158640E-10	3.279315E-10	1.767184E-10
8.962715E+3	3.778017E-11	6.075946E-11	5.712449E-11	2.086652E-10	3.353728E-10	1.783790E-10
8.963915E+3	3.735058E-11	6.210031E-11	6.019601E-11	2.044074E-10	3.227663E-10	1.856837E-10
8.965115E+3	3.788099E-11	6.235795E-11	5.479172E-11	2.031982E-10	3.578217E-10	1.650125E-10
8.966315E+3	4.040082E-11	6.234675E-11	6.272593E-11	2.158663E-10	3.597999E-10	1.855073E-10
8.967515E+3	3.869368E-11	6.245428E-11	5.862776E-11	2.104178E-10	3.461937E-10	1.894060E-10
8.968715E+3	4.000764E-11	6.175137E-11	6.276625E-11	2.233379E-10	3.414610E-10	1.709657E-10
8.969915E+3	4.521758E-11	6.198325E-11	6.034835E-11	2.015992E-10	3.445471E-10	1.814433E-10
8.971115E+3	4.312005E-11	6.064800E-11	6.130218E-11	2.069788E-10	3.594891E-10	1.864494E-10
8.972315E+3	4.130592E-11	5.819482E-11	6.492707E-11	2.157498E-10	3.374171E-10	1.800587E-10
8.973515E+3	3.986034E-11	6.498588E-11	6.610438E-11	2.058284E-10	3.388660E-10	1.942833E-10
8.974715E+3	4.086121E-11	6.016856E-11	6.348989E-11	2.155874E-10	3.537532E-10	1.769923E-10
8.975915E+3	3.973768E-11	5.955975E-11	5.947685E-11	2.116751E-10	3.236547E-10	1.725945E-10
8.977115E+3	4.261597E-11	5.813097E-11	6.311575E-11	2.212269E-10	3.381144E-10	1.784323E-10
8.978314E+3	4.496778E-11	6.920782E-11	6.197541E-11	2.127074E-10	3.449587E-10	1.823674E-10
8.979514E+3	4.372046E-11	6.450645E-11	6.198493E-11	2.041946E-10	3.410543E-10	1.729473E-10
8.980714E+3	4.491625E-11	6.387298E-11	6.279201E-11	2.119026E-10	3.463875E-10	1.735393E-10
8.981914E+3	4.228328E-11	6.473328E-11	5.733060E-11	2.239646E-10	3.395595E-10	1.812069E-10
8.983114E+3	4.359837E-11	5.987060E-11	6.483802E-11	2.180002E-10	3.548151E-10	1.817127E-10
8.984314E+3	4.022720E-11	6.504581E-11	5.862048E-11	2.111005E-10	3.516971E-10	1.903011E-10
8.985514E+3	4.597873E-11	6.758917E-11	6.062224E-11	2.119322E-10	3.332349E-10	1.889837E-10
8.986714E+3	4.129976E-11	6.595652E-11	6.193900E-11	2.210829E-10	3.330210E-10	1.809302E-10
8.987914E+3	4.278960E-11	6.394356E-11	6.092916E-11	2.231239E-10	3.404853E-10	1.829869E-10
8.989114E+3	4.221495E-11	6.112855E-11	6.237755E-11	2.215668E-10	3.334747E-10	1.801898E-10
8.990314E+3	4.107685E-11	6.204318E-11	6.479657E-11	2.118460E-10	3.346649E-10	1.838399E-10
8.991514E+3	4.441833E-11	6.307991E-11	6.468735E-11	2.223807E-10	3.307628E-10	1.736928E-10
8.992714E+3	4.159885E-11	6.575825E-11	6.556949E-11	2.187059E-10	3.483433E-10	1.788422E-10
8.993914E+3	4.240818E-11	6.505085E-11	6.375481E-11	2.143445E-10	3.440195E-10	1.732794E-10
8.995114E+3	4.120903E-11	6.695459E-11	6.864270E-11	2.251217E-10	3.384835E-10	1.850183E-10
8.996313E+3	4.042099E-11	6.869702E-11	6.458990E-11	2.268720E-10	3.328580E-10	1.737628E-10
8.997513E+3	3.822544E-11	6.609877E-11	6.442692E-11	2.242626E-10	3.525496E-10	1.708912E-10
8.998713E+3	4.557547E-11	6.640403E-11	6.897315E-11	2.166386E-10	3.333755E-10	1.752616E-10
8.999913E+3	3.925040E-11	6.586354E-11	6.364223E-11	2.166532E-10	3.332904E-10	1.769099E-10
9.001113E+3	4.339281E-11	6.050237E-11	6.430874E-11	2.197303E-10	3.367831E-10	1.737096E-10
9.002313E+3	4.572726E-11	6.524409E-11	6.270912E-11	2.150861E-10	3.345814E-10	1.769351E-10
9.003513E+3	4.074303E-11	6.791346E-11	6.741835E-11	2.244681E-10	3.351292E-10	1.768651E-10
9.004713E+3	4.335305E-11	6.366183E-11	6.300149E-11	2.159133E-10	3.397600E-10	1.791385E-10
9.005913E+3	4.162125E-11	6.317512E-11	6.369264E-11	2.167322E-10	3.390822E-10	1.938022E-10
9.007113E+3	4.643241E-11	6.594755E-11	6.053822E-11	2.202770E-10	3.478040E-10	1.903453E-10
9.008313E+3	4.373615E-11	6.162983E-11	6.118120E-11	2.144901E-10	3.529075E-10	1.718249E-10
9.009513E+3	4.733919E-11	6.226722E-11	6.736794E-11	2.246837E-10	3.391182E-10	1.808250E-10
9.010713E+3	4.049380E-11	7.101578E-11	6.144948E-11	2.173976E-10	3.406819E-10	1.845702E-10
9.011913E+3	3.824953E-11	6.047101E-11	6.563838E-11	2.238498E-10	3.352670E-10	1.736575E-10
9.013113E+3	4.358269E-11	6.486938E-11	6.103615E-11	2.214744E-10	3.324939E-10	1.740215E-10
9.014312E+3	4.111045E-11	6.553365E-11	6.585850E-11	2.282599E-10	3.445308E-10	1.775182E-10
9.015512E+3	4.330936E-11	5.785820E-11	6.505197E-11	2.129090E-10	3.515274E-10	1.881811E-10
9.016712E+3	4.754026E-11	6.431210E-11	6.603661E-11	2.300634E-10	3.573630E-10	1.821641E-10
9.017912E+3	4.402067E-11	5.753615E-11	6.397996E-11	2.263013E-10	3.621965E-10	1.829645E-10
9.019112E+3	4.330656E-11	6.600356E-11	6.516511E-11	2.299502E-10	3.423319E-10	1.683815E-10
9.020312E+3	4.275095E-11	6.452549E-11	6.707053E-11	2.226820E-10	3.358993E-10	1.829802E-10
9.021512E+3	4.591153E-11	6.687058E-11	6.424769E-11	2.259355E-10	3.546045E-10	1.821132E-10
9.022712E+3	4.032241E-11	6.162311E-11	6.658549E-11	2.225313E-10	3.279091E-10	1.816539E-10
9.023912E+3	4.274815E-11	6.595539E-11	6.537011E-11	2.342635E-10	3.599422E-10	1.783550E-10
9.025112E+3	4.209173E-11	6.515167E-11	6.728672E-11	2.009859E-10	3.499228E-10	1.849550E-10
9.026312E+3	4.081473E-11	6.861805E-11	6.636874E-11	2.388865E-10	3.485545E-10	1.807807E-10
9.027512E+3	4.679199E-11	6.757741E-11	6.718982E-11	2.283579E-10	3.421224E-10	1.672747E-10
9.028712E+3	4.266358E-11	6.969286E-11	6.290291E-11	2.196379E-10	3.533180E-10	1.748684E-10
9.029912E+3	4.348971E-11	6.160911E-11	6.410151E-11	2.290558E-10	3.449301E-10	1.801467E-10
9.031111E+3	4.391650E-11	6.393851E-11	6.873791E-11	2.204461E-10	3.352026E-10	1.851561E-10
9.032311E+3	4.318670E-11	6.509510E-11	6.763957E-11	2.322405E-10	3.635968E-10	1.712822E-10
9.033511E+3	4.510332E-11	6.558853E-11	6.611782E-11	2.253396E-10	3.402719E-10	1.768444E-10
9.034711E+3	4.462053E-11	6.103054E-11	6.235235E-11	2.184937E-10	3.410694E-10	1.845736E-10
9.035911E+3	4.062430E-11	6.624440E-11	6.776224E-11	2.322853E-10	3.465074E-10	1.965007E-10
9.037111E+3	4.674326E-11	6.688962E-11	6.109047E-11	2.376789E-10	3.551254E-10	1.755685E-10
9.038311E+3	4.258460E-11	6.790282E-11	6.540427E-11	2.247050E-10	3.577987E-10	1.895948E-10
9.039511E+3	4.184193E-11	6.725367E-11	6.559358E-11	2.188375E-10	3.514955E-10	1.814097E-10
9.040711E+3	4.038010E-11	6.848363E-11	7.230399E-11	2.352352E-10	3.405251E-10	1.698299E-10
9.041911E+3	4.190690E-11	6.822431E-11	6.389371E-11	2.253172E-10	3.497463E-10	1.708867E-10
9.043111E+3	4.153780E-11	7.165092E-11	6.217088E-11	2.174424E-10	3.490423E-10	1.827259E-10
9.044311E+3	4.479863E-11	6.071409E-11	6.738306E-11	2.194032E-10	3.414352E-10	1.927895E-10
9.045511E+3	4.212813E-11	6.243243E-11	6.439274E-11	2.291605E-10	3.522684E-10	1.817928E-10
9.046711E+3	4.225023E-11	5.856336E-11	6.732760E-11	2.265466E-10	3.420261E-10	1.722741E-10
9.047911E+3	4.335753E-11	6.794482E-11	7.010005E-11	2.397366E-10	3.464928E-10	1.853247E-10
9.049110E+3	4.215894E-11	6.471031E-11	6.923191E-11	2.244681E-10	3.547804E-10	1.820924E-10
9.050310E+3	4.431920E-11	6.624160E-11	6.045309E-11	2.336076E-10	3.481999E-10	1.827438E-10
9.051510E+3	3.901628E-11	6.742506E-11	7.201442E-11	2.330262E-10	3.467197E-10	1.774123E-10
9.052710E+3	4.169350E-11	7.009220E-11	6.818454E-11	2.293341E-10	3.518971E-10	1.858943E-10
9.053910E+3	4.362525E-11	6.683194E-11	6.697643E-11	2.134517E-10	3.406768E-10	1.785532E-10
9.055110E+3	4.499858E-11	6.901291E-11	6.958700E-11	2.361571E-10	3.352664E-10	1.690183E-10
9.056310E+3	4.494426E-11	6.542331E-11	6.214904E-11	2.274416E-10	3.493571E-10	1.805544E-10
9.057510E+3	4.081977E-11	6.789946E-11	6.479881E-11	2.181610E-10	3.521340E-10	1.837564E-10
9.058710E+3	4.478015E-11	6.635362E-11	6.772751E-11	2.309506E-10	3.434902E-10	1.784513E-10
9.059910E+3	4.635848E-11	6.824783E-11	6.966093E-11	2.437424E-10	3.630233E-10	1.819860E-10
9.061110E+3	4.551274E-11	6.724472E-11	7.074751E-11	2.222653E-10	3.571064E-10	1.859817E-10
9.062310E+3	4.358269E-11	6.341764E-11	6.757237E-11	2.279121E-10	3.388504E-10	1.731882E-10
9.063510E+3	4.188450E-11	6.549276E-11	6.663366E-11	2.370712E-10	3.405654E-10	1.843345E-10
9.064710E+3	4.697849E-11	6.438435E-11	6.369936E-11	2.311208E-10	3.363345E-10	1.721593E-10
9.065909E+3	4.353339E-11	7.057444E-11	6.524856E-11	2.297341E-10	3.501552E-10	1.870514E-10
9.067109E+3	4.737280E-11	6.540202E-11	7.067358E-11	2.233944E-10	3.366212E-10	1.695341E-10
9.068309E+3	4.203684E-11	6.456694E-11	6.933664E-11	2.353092E-10	3.394676E-10	1.854496E-10
9.069509E+3	4.195787E-11	6.639562E-11	6.824783E-11	2.469484E-10	3.328025E-10	1.849007E-10
9.070709E+3	4.532679E-11	6.017081E-11	6.723744E-11	2.220412E-10	3.573770E-10	1.718249E-10
9.071909E+3	4.237737E-11	6.941561E-11	6.958028E-11	2.404194E-10	3.572891E-10	1.785627E-10
9.073109E+3	4.327071E-11	6.683025E-11	7.046466E-11	2.292619E-10	3.423078E-10	1.855980E-10
9.074309E+3	4.498962E-11	6.466159E-11	6.786641E-11	2.327994E-10	3.575103E-10	1.770656E-10
9.075509E+3	3.932097E-11	6.824783E-11	7.079511E-11	2.485939E-10	3.552083E-10	1.718473E-10
9.076709E+3	4.496946E-11	6.573415E-11	6.339635E-11	2.499067E-10	3.443202E-10	1.807297E-10
9.077909E+3	4.277503E-11	7.209396E-11	6.611446E-11	2.464297E-10	3.382377E-10	1.902400E-10
9.079109E+3	4.066238E-11	6.576104E-11	6.603884E-11	2.558341E-10	3.390778E-10	1.858293E-10
9.080309E+3	4.577599E-11	6.797619E-11	6.781937E-11	2.385409E-10	3.430511E-10	1.846363E-10
9.081509E+3	4.243338E-11	6.928679E-11	6.774992E-11	2.408462E-10	3.508357E-10	1.757937E-10
9.082709E+3	4.592497E-11	6.081714E-11	6.304181E-11	2.349894E-10	3.385972E-10	1.779679E-10
9.083908E+3	4.340737E-11	6.523120E-11	7.274870E-11	2.505587E-10	3.527736E-10	1.745211E-10
9.085108E+3	4.591433E-11	6.656141E-11	6.617047E-11	2.349933E-10	3.531091E-10	1.867585E-10
9.086308E+3	4.721261E-11	6.431658E-11	7.130479E-11	2.314244E-10	3.405284E-10	1.885245E-10
9.087508E+3	4.336537E-11	6.988161E-11	6.681233E-11	2.453157E-10	3.333896E-10	1.817732E-10
9.088708E+3	4.099676E-11	6.696411E-11	6.929576E-11	2.352173E-10	3.524644E-10	1.816819E-10
9.089908E+3	4.230792E-11	6.290291E-11	7.449449E-11	2.352341E-10	3.622088E-10	1.823904E-10
9.091108E+3	4.022831E-11	6.851668E-11	6.387747E-11	2.352762E-10	3.352026E-10	1.754963E-10
9.092308E+3	4.180944E-11	7.014933E-11	6.486042E-11	2.362922E-10	3.540271E-10	1.783802E-10
9.093508E+3	4.291786E-11	6.307374E-11	7.005019E-11	2.454894E-10	3.527977E-10	1.731344E-10
9.094708E+3	4.146947E-11	7.060972E-11	7.147113E-11	2.499952E-10	3.426080E-10	1.845702E-10
9.095908E+3	4.386216E-11	6.657094E-11	6.984744E-11	2.363347E-10	3.549367E-10	1.879890E-10
9.097108E+3	4.153780E-11	6.942570E-11	7.029776E-11	2.456305E-10	3.540820E-10	1.819278E-10
9.098308E+3	4.162013E-11	6.515895E-11	6.891041E-11	2.307898E-10	3.458106E-10	1.766489E-10
9.099508E+3	3.913167E-11	6.803836E-11	6.851780E-11	2.417799E-10	3.412912E-10	1.861659E-10
9.100707E+3	3.716463E-11	5.856111E-11	6.820751E-11	2.643676E-10	3.443729E-10	1.711561E-10
9.101907E+3	3.804005E-11	5.246623E-11	6.939098E-11	2.480058E-10	3.282491E-10	1.540567E-10
9.103107E+3	3.511695E-11	4.696729E-11	6.773703E-11	2.250814E-10	3.039995E-10	1.427171E-10
9.104307E+3	3.783338E-11	3.939659E-11	6.296733E-11	2.177359E-10	2.968897E-10	1.365192E-10
9.105507E+3	3.126019E-11	4.039354E-11	5.928139E-11	2.048992E-10	2.628593E-10	1.282753E-10
9.106707E+3	3.258815E-11	3.682466E-11	5.324532E-11	1.839155E-10	2.589029E-10	1.127412E-10
9.107907E+3	3.026267E-11	3.016858E-11	5.371523E-11	1.793267E-10	2.404648E-10	1.076803E-10
9.109107E+3	2.994286E-11	2.906744E-11	5.268355E-11	1.922423E-10	2.193752E-10	9.497131E-11
9.110307E+3	2.664394E-11	3.269401E-11	4.771277E-11	1.604814E-10	2.133285E-10	8.622777E-11
9.111507E+3	2.772267E-11	3.005095E-11	4.438920E-11	1.603207E-10	2.044007E-10	8.736924E-11
9.112707E+3	2.523476E-11	2.874315E-11	4.095195E-11	1.541799E-10	1.846095E-10	8.423722E-11
9.113907E+3	2.582005E-11	2.832813E-11	3.795772E-11	1.418333E-10	1.830490E-10	7.820788E-11
9.115107E+3	2.622276E-11	2.439239E-11	3.427682E-11	1.368754E-10	1.729888E-10	7.662787E-11
9.116307E+3	2.515635E-11	2.689598E-11	3.708790E-11	1.309827E-10	1.560780E-10	7.221045E-11
9.117507E+3	2.103018E-11	2.826932E-11	3.481226E-11	1.202285E-10	1.470164E-10	7.186320E-11
9.118706E+3	2.247521E-11	2.655993E-11	3.481843E-11	1.190148E-10	1.504889E-10	6.397885E-11
9.119906E+3	2.096969E-11	2.342792E-11	3.273266E-11	1.085826E-10	1.375167E-10	6.378113E-11
9.121106E+3	2.138416E-11	2.639694E-11	3.346357E-11	1.089164E-10	1.337193E-10	5.791533E-11
9.122306E+3	1.922894E-11	2.059219E-11	3.119073E-11	1.167352E-10	1.282629E-10	5.814217E-11
9.123506E+3	2.031775E-11	2.289359E-11	3.299926E-11	1.033183E-10	1.187655E-10	5.721466E-11
9.124706E+3	1.812444E-11	2.568787E-11	2.737710E-11	9.516510E-11	1.203343E-10	5.624683E-11
9.125906E+3	1.733192E-11	2.109683E-11	2.696151E-11	1.032399E-10	1.098696E-10	4.971452E-11
9.127106E+3	1.711069E-11	1.896402E-11	2.661986E-11	9.192500E-11	9.958363E-11	5.065659E-11
9.128306E+3	1.822862E-11	1.911412E-11	2.455425E-11	8.619305E-11	1.063741E-10	4.830534E-11
9.129506E+3	1.527696E-11	1.972854E-11	2.937101E-11	8.568337E-11	9.711869E-11	4.467597E-11
9.130706E+3	1.629184E-11	1.764333E-11	2.474076E-11	8.072155E-11	9.048724E-11	4.022999E-11
9.131906E+3	1.382857E-11	1.895954E-11	2.185239E-11	8.226011E-11	8.831411E-11	4.397082E-11
9.133106E+3	1.689561E-11	1.785168E-11	2.250041E-11	7.942719E-11	9.062390E-11	3.624833E-11
9.134306E+3	1.804155E-11	1.856859E-11	2.227022E-11	7.229615E-11	8.384908E-11	3.959934E-11
9.135506E+3	1.496387E-11	1.812108E-11	1.948490E-11	7.095249E-11	7.699753E-11	3.343949E-11
9.136705E+3	1.398316E-11	1.641562E-11	2.438455E-11	7.069430E-11	7.698576E-11	3.152567E-11
9.137905E+3	1.510389E-11	1.612717E-11	2.055299E-11	6.539586E-11	7.665307E-11	3.312920E-11
9.139105E+3	1.390250E-11	1.987584E-11	2.086440E-11	6.888633E-11	6.822095E-11	3.446781E-11
9.140305E+3	1.599723E-11	1.980415E-11	2.418852E-11	7.479862E-11	7.010789E-11	3.281499E-11
9.141505E+3	1.268879E-11	1.846554E-11	2.300169E-11	7.465076E-11	7.397753E-11	3.323058E-11
9.142705E+3	1.188451E-11	1.877135E-11	2.703769E-11	9.607132E-11	8.460465E-11	3.595204E-11
9.143905E+3	1.236058E-11	1.743666E-11	3.228458E-11	1.145049E-10	1.010359E-10	4.360508E-11
9.145105E+3	1.376024E-11	2.136735E-11	3.283348E-11	1.335300E-10	1.176851E-10	5.545822E-11
9.146305E+3	1.144596E-11	1.863861E-11	3.381363E-11	1.402729E-10	1.303498E-10	6.442803E-11
9.147505E+3	1.203069E-11	1.748370E-11	3.474505E-11	1.574049E-10	1.325862E-10	6.955900E-11
9.148705E+3	1.192427E-11	1.853107E-11	3.832066E-11	1.599617E-10	1.391695E-10	7.728765E-11
9.149905E+3	9.880511E-12	1.670798E-11	3.160913E-11	1.606461E-10	1.624121E-10	8.354104E-11
9.151105E+3	1.088475E-11	1.609861E-11	3.849036E-11	1.693689E-10	1.562304E-10	8.763528E-11
9.152305E+3	1.083098E-11	1.632040E-11	3.535051E-11	1.725048E-10	1.754257E-10	9.259037E-11
9.153504E+3	9.013495E-12	1.724119E-11	3.748613E-11	1.649705E-10	1.707142E-10	9.925206E-11
9.154704E+3	9.772974E-12	1.613445E-11	3.675465E-11	1.669353E-10	1.824694E-10	1.019248E-10
9.155904E+3	9.293538E-12	1.602467E-11	3.805349E-11	1.621897E-10	1.863295E-10	1.014862E-10
9.157104E+3	9.430201E-12	1.462838E-11	3.523009E-11	1.532675E-10	1.936129E-10	9.726374E-11
9.158304E+3	9.234170E-12	1.779735E-11	3.557622E-11	1.645471E-10	1.950333E-10	1.059709E-10
9.159504E+3	8.378916E-12	1.612269E-11	3.255903E-11	1.572256E-10	2.067083E-10	1.081961E-10
9.160704E+3	9.650314E-12	1.591602E-11	3.266937E-11	1.528698E-10	1.884416E-10	1.127395E-10
9.161904E+3	9.513654E-12	1.671526E-11	3.415248E-11	1.532977E-10	2.080777E-10	1.117986E-10
9.163104E+3	8.882434E-12	1.519350E-11	3.218545E-11	1.424528E-10	2.091021E-10	1.195726E-10
9.164304E+3	8.012617E-12	1.535649E-11	3.586075E-11	1.496779E-10	2.151466E-10	1.123396E-10
9.165504E+3	7.782422E-12	1.421951E-11	3.519873E-11	1.511756E-10	2.000337E-10	1.121828E-10
9.166704E+3	9.851386E-12	1.529712E-11	3.429699E-11	1.507813E-10	2.180047E-10	1.187174E-10
9.167904E+3	7.145601E-12	1.573735E-11	3.159680E-11	1.520588E-10	2.193769E-10	1.154196E-10
9.169104E+3	7.836749E-12	1.711909E-11	3.249014E-11	1.503231E-10	2.224092E-10	1.196202E-10
9.170304E+3	7.555026E-12	1.550379E-11	3.207735E-11	1.559346E-10	2.190918E-10	1.204463E-10
9.171503E+3	6.627520E-12	1.515654E-11	3.419057E-11	1.474874E-10	2.385515E-10	1.146612E-10
9.172703E+3	9.187122E-12	1.626439E-11	3.059032E-11	1.473042E-10	2.267527E-10	1.191744E-10
9.173903E+3	6.249461E-12	1.562309E-11	3.046878E-11	1.450869E-10	2.218721E-10	1.297298E-10
9.175103E+3	7.067749E-12	1.569534E-11	3.440172E-11	1.382241E-10	2.259669E-10	1.232860E-10
9.176303E+3	6.854916E-12	1.410917E-11	3.273322E-11	1.432246E-10	2.334861E-10	1.244997E-10
9.177503E+3	6.952931E-12	1.394451E-11	3.516400E-11	1.441498E-10	2.354150E-10	1.305515E-10
9.178703E+3	7.496216E-12	1.501484E-11	3.170433E-11	1.474174E-10	2.309422E-10	1.201237E-10
9.179903E+3	8.279780E-12	1.356421E-11	3.367024E-11	1.485465E-10	2.491445E-10	1.216007E-10
9.181103E+3	6.310510E-12	1.542258E-11	3.234676E-11	1.355284E-10	2.405303E-10	1.239273E-10
9.182303E+3	5.602560E-12	1.386666E-11	2.997647E-11	1.382078E-10	2.410663E-10	1.273505E-10
9.183503E+3	6.603437E-12	1.369135E-11	3.287380E-11	1.406566E-10	2.333629E-10	1.329481E-10
9.184703E+3	6.573752E-12	1.417919E-11	2.950207E-11	1.393706E-10	2.505464E-10	1.330803E-10
9.185903E+3	5.380765E-12	1.382241E-11	2.952839E-11	1.426135E-10	2.345704E-10	1.290616E-10
9.187103E+3	6.207454E-12	1.405205E-11	2.995014E-11	1.343382E-10	2.471752E-10	1.243406E-10
9.188302E+3	5.012227E-12	1.676903E-11	2.945223E-11	1.250923E-10	2.486734E-10	1.335507E-10
9.189502E+3	6.134083E-12	1.351548E-11	2.841102E-11	1.427412E-10	2.528103E-10	1.284304E-10
9.190702E+3	6.514382E-12	1.387282E-11	3.220001E-11	1.328400E-10	2.575195E-10	1.224683E-10
9.191902E+3	5.832195E-12	1.458805E-11	3.072138E-11	1.381877E-10	2.510342E-10	1.280260E-10
9.193102E+3	5.046952E-12	1.367623E-11	3.273882E-11	1.371930E-10	2.395389E-10	1.241172E-10
9.194302E+3	5.121445E-12	1.252917E-11	3.045366E-11	1.219507E-10	2.429157E-10	1.342878E-10
9.195502E+3	4.580399E-12	1.128577E-11	3.072866E-11	1.330394E-10	2.505391E-10	1.328725E-10
9.196702E+3	4.411252E-12	1.260478E-11	2.959225E-11	1.396378E-10	2.475393E-10	1.269764E-10
9.197902E+3	4.311557E-12	1.456677E-11	2.739670E-11	1.341254E-10	2.503923E-10	1.304210E-10
9.199102E+3	4.761307E-12	1.204021E-11	2.533334E-11	1.267821E-10	2.419423E-10	1.341321E-10
9.200302E+3	4.144090E-12	1.510053E-11	2.976251E-11	1.339131E-10	2.397871E-10	1.406129E-10
9.201502E+3	6.220896E-12	1.632824E-11	3.025035E-11	1.369589E-10	2.469932E-10	1.360342E-10
9.202702E+3	4.914771E-12	1.237402E-11	2.872355E-11	1.268179E-10	2.572109E-10	1.282221E-10
9.203902E+3	5.210498E-12	1.393779E-11	2.959449E-11	1.271663E-10	2.433319E-10	1.293949E-10
9.205102E+3	4.855962E-12	1.431305E-11	3.107872E-11	1.260248E-10	2.495399E-10	1.356567E-10
9.206301E+3	4.793232E-12	1.396971E-11	3.149767E-11	1.340369E-10	2.497034E-10	1.274340E-10
9.207501E+3	4.832999E-12	1.197188E-11	2.767899E-11	1.345085E-10	2.542407E-10	1.294879E-10
9.208701E+3	4.090882E-12	1.255829E-11	3.079084E-11	1.238226E-10	2.453353E-10	1.345678E-10
9.209901E+3	4.317158E-12	1.547971E-11	2.850344E-11	1.223221E-10	2.324662E-10	1.349991E-10
9.211101E+3	3.745308E-12	1.194891E-11	2.802400E-11	1.351890E-10	2.381987E-10	1.347448E-10
9.212301E+3	3.027835E-12	1.163415E-11	2.852136E-11	1.301034E-10	2.560487E-10	1.281941E-10
9.213501E+3	4.165934E-12	1.338890E-11	3.043742E-11	1.348597E-10	2.528998E-10	1.361478E-10
9.214701E+3	5.293951E-12	1.258238E-11	2.587158E-11	1.315215E-10	2.387823E-10	1.336605E-10
9.215901E+3	3.338684E-12	1.314862E-11	2.727796E-11	1.300479E-10	2.545107E-10	1.400057E-10
9.217101E+3	3.328042E-12	1.394843E-11	2.855720E-11	1.174941E-10	2.383544E-10	1.280585E-10
9.218301E+3	4.478463E-12	1.121632E-11	3.185556E-11	1.284836E-10	2.633780E-10	1.353531E-10
9.219501E+3	3.552638E-12	1.323208E-11	2.939789E-11	1.247938E-10	2.659566E-10	1.430403E-10
9.220701E+3	3.498309E-12	1.505236E-11	2.479285E-11	1.277538E-10	2.605154E-10	1.329184E-10
9.221901E+3	3.787875E-12	1.350372E-11	2.557698E-11	1.309043E-10	2.416079E-10	1.360890E-10
9.223100E+3	4.904690E-12	1.456733E-11	2.682485E-11	1.246840E-10	2.607758E-10	1.385820E-10
9.224300E+3	3.511191E-12	1.147620E-11	2.738662E-11	1.203982E-10	2.458422E-10	1.304271E-10
9.225500E+3	3.174578E-12	1.236898E-11	2.820379E-11	1.216690E-10	2.499135E-10	1.303280E-10
9.226700E+3	3.425498E-12	1.329537E-11	2.740622E-11	1.220476E-10	2.708641E-10	1.306926E-10
9.227900E+3	3.134812E-12	1.170248E-11	2.578477E-11	1.272996E-10	2.614748E-10	1.411125E-10
9.229100E+3	3.208744E-12	1.228609E-11	2.669995E-11	1.268907E-10	2.452810E-10	1.375996E-10
9.230300E+3	2.943262E-12	1.448219E-11	2.554169E-11	1.189912E-10	2.544199E-10	1.297595E-10
9.231500E+3	2.848047E-12	1.369527E-11	2.880308E-11	1.136049E-10	2.538145E-10	1.319041E-10
9.232700E+3	2.743871E-12	1.208894E-11	2.868042E-11	1.302546E-10	2.627602E-10	1.336403E-10
9.233900E+3	2.960064E-12	1.310102E-11	2.946902E-11	1.271204E-10	2.454568E-10	1.316879E-10
9.235100E+3	2.825644E-12	1.199036E-11	2.380710E-11	1.147749E-10	2.642405E-10	1.267283E-10
9.236300E+3	4.620165E-12	1.188563E-11	2.704665E-11	1.204391E-10	2.493696E-10	1.319338E-10
9.237500E+3	3.436139E-12	1.313742E-11	3.178163E-11	1.138597E-10	2.653960E-10	1.281890E-10
9.238700E+3	2.864290E-12	1.289771E-11	2.922259E-11	1.189946E-10	2.470486E-10	1.364923E-10
9.239900E+3	2.713626E-12	1.217631E-11	2.598864E-11	1.258859E-10	2.691094E-10	1.272217E-10
9.241099E+3	2.815562E-12	1.323376E-11	2.672683E-11	1.242493E-10	2.632111E-10	1.385221E-10
9.242299E+3	3.196982E-12	1.289994E-11	2.958441E-11	1.150370E-10	2.542049E-10	1.298625E-10
9.243499E+3	3.000391E-12	1.158262E-11	2.730821E-11	1.312611E-10	2.556085E-10	1.381507E-10
9.244699E+3	3.256351E-12	1.268095E-11	2.458842E-11	1.193452E-10	2.607568E-10	1.383294E-10
9.245899E+3	3.539196E-12	1.191251E-11	2.639974E-11	1.217278E-10	2.543225E-10	1.391494E-10
9.247099E+3	2.400537E-12	1.385097E-11	2.995406E-11	1.252788E-10	2.641867E-10	1.393269E-10
9.248299E+3	3.627130E-12	1.392043E-11	2.757481E-11	1.182738E-10	2.584139E-10	1.359188E-10
9.249499E+3	3.037357E-12	1.085898E-11	2.694919E-11	1.192041E-10	2.634256E-10	1.342581E-10
9.250699E+3	4.266190E-12	1.096372E-11	2.581165E-11	1.133568E-10	2.491501E-10	1.345561E-10
9.251899E+3	3.079363E-12	1.229505E-11	2.457218E-11	1.173244E-10	2.623205E-10	1.335826E-10
9.253099E+3	2.232510E-12	1.125609E-11	2.651456E-11	1.293842E-10	2.710825E-10	1.298099E-10
9.254299E+3	2.577525E-12	1.185874E-11	2.714298E-11	1.230866E-10	2.554281E-10	1.409635E-10
9.255499E+3	2.993670E-12	1.134290E-11	2.810465E-11	1.193536E-10	2.505027E-10	1.338212E-10
9.256699E+3	3.604726E-12	1.237682E-11	2.546104E-11	1.212086E-10	2.604700E-10	1.356253E-10
9.257899E+3	2.899015E-12	1.319399E-11	2.778820E-11	1.197194E-10	2.555972E-10	1.323661E-10
9.259098E+3	3.327482E-12	1.126057E-11	2.419468E-11	1.284259E-10	2.630257E-10	1.379648E-10
9.260298E+3	2.573604E-12	9.351788E-12	2.620652E-11	1.228530E-10	2.551240E-10	1.326983E-10
9.261498E+3	2.389335E-12	1.257005E-11	2.590239E-11	1.227982E-10	2.505240E-10	1.356359E-10
9.262698E+3	3.590724E-12	1.130201E-11	2.608049E-11	1.224268E-10	2.501235E-10	1.321779E-10
9.263898E+3	2.602168E-12	1.325392E-11	2.437111E-11	1.182463E-10	2.595828E-10	1.406879E-10
9.265098E+3	3.929577E-12	1.349028E-11	2.849448E-11	1.263194E-10	2.608553E-10	1.415062E-10
9.266298E+3	2.547840E-12	1.262998E-11	2.454753E-11	1.135853E-10	2.509647E-10	1.385870E-10
9.267498E+3	1.969269E-12	1.159102E-11	2.382222E-11	1.212876E-10	2.595783E-10	1.362795E-10
9.268698E+3	2.898455E-12	1.172488E-11	2.832869E-11	1.172902E-10	2.746817E-10	1.392866E-10
9.269898E+3	2.757873E-12	1.160894E-11	2.742863E-11	1.156190E-10	2.681667E-10	1.398080E-10
9.271098E+3	2.146257E-12	1.077273E-11	2.549408E-11	1.147872E-10	2.579659E-10	1.393734E-10
9.272298E+3	2.629612E-12	1.331049E-11	2.533278E-11	1.154806E-10	2.500171E-10	1.402925E-10
9.273498E+3	1.900378E-12	1.481489E-11	2.651064E-11	1.171407E-10	2.560621E-10	1.351716E-10
9.274698E+3	2.519275E-12	1.131322E-11	2.537926E-11	1.215357E-10	2.645138E-10	1.361126E-10
9.275897E+3	2.501353E-12	1.312846E-11	2.533334E-11	1.291154E-10	2.702844E-10	1.365517E-10
9.277097E+3	4.531671E-12	1.204637E-11	2.491047E-11	1.079681E-10	2.595190E-10	1.404813E-10
9.278297E+3	2.623452E-12	1.257117E-11	2.561730E-11	1.107053E-10	2.549414E-10	1.415297E-10
9.279497E+3	2.262195E-12	1.193883E-11	2.671115E-11	1.225142E-10	2.600830E-10	1.343382E-10
9.280697E+3	2.752272E-12	1.365662E-11	2.539551E-11	1.185852E-10	2.681516E-10	1.380981E-10
9.281897E+3	2.658177E-12	1.215615E-11	2.628605E-11	1.078348E-10	2.779767E-10	1.423861E-10
9.283097E+3	4.028712E-12	1.191083E-11	2.635942E-11	1.185936E-10	2.567135E-10	1.341265E-10
9.284297E+3	2.523756E-12	1.538170E-11	2.759385E-11	1.135567E-10	2.691340E-10	1.398478E-10
9.285497E+3	1.376136E-12	1.009951E-11	2.672852E-11	1.185286E-10	2.707465E-10	1.367091E-10
9.286697E+3	2.289639E-12	1.203909E-11	2.782909E-11	1.098159E-10	2.559243E-10	1.425424E-10
9.287897E+3	3.788435E-12	1.095364E-11	2.677164E-11	1.196499E-10	2.684776E-10	1.318352E-10
9.289097E+3	2.802680E-12	1.193043E-11	2.487855E-11	1.183819E-10	2.753947E-10	1.361238E-10
9.290297E+3	3.311240E-12	1.275544E-11	2.634766E-11	1.151541E-10	2.676296E-10	1.406078E-10
9.291497E+3	2.567443E-12	1.125665E-11	2.341503E-11	1.213503E-10	2.613695E-10	1.379866E-10
9.292697E+3	2.647535E-12	1.242835E-11	2.712786E-11	1.199462E-10	2.722251E-10	1.330500E-10
9.293896E+3	4.226984E-12	1.293467E-11	2.531261E-11	1.111444E-10	2.617862E-10	1.430974E-10
9.295096E+3	3.118010E-12	1.141963E-11	2.581725E-11	1.180279E-10	2.611320E-10	1.356057E-10
9.296296E+3	2.663778E-12	1.161398E-11	2.589455E-11	1.219580E-10	2.717289E-10	1.302417E-10
9.297496E+3	2.960625E-12	1.089875E-11	2.671507E-11	1.177506E-10	2.708742E-10	1.335675E-10
9.298696E+3	1.724511E-12	1.230121E-11	2.478725E-11	1.151423E-10	2.593779E-10	1.331195E-10
9.299896E+3	2.491271E-12	1.143812E-11	2.677332E-11	1.168943E-10	2.828001E-10	1.370798E-10
9.301096E+3	2.397176E-12	1.464854E-11	2.487070E-11	1.177355E-10	2.687526E-10	1.407697E-10
9.302296E+3	2.290760E-12	1.319959E-11	2.519219E-11	1.180581E-10	2.716510E-10	1.438944E-10
9.303496E+3	2.704665E-12	1.152605E-11	2.594999E-11	1.052932E-10	2.564474E-10	1.420758E-10
9.304696E+3	3.091685E-12	1.094748E-11	2.181150E-11	1.222487E-10	2.697271E-10	1.398657E-10
9.305896E+3	1.992793E-12	1.219087E-11	2.562514E-11	1.129429E-10	2.652655E-10	1.372837E-10
9.307096E+3	2.545039E-12	1.112223E-11	2.873923E-11	1.072249E-10	2.720179E-10	1.406689E-10
9.308296E+3	3.101767E-12	1.279129E-11	2.412691E-11	1.151160E-10	2.519247E-10	1.427827E-10
9.309496E+3	2.598808E-12	1.177753E-11	2.657785E-11	1.094165E-10	2.546328E-10	1.318469E-10
9.310695E+3	2.240912E-12	1.237626E-11	2.398577E-11	1.100774E-10	2.500154E-10	1.373392E-10
9.311895E+3	2.707465E-12	1.243843E-11	2.321900E-11	1.077520E-10	2.647183E-10	1.352859E-10
9.313095E+3	2.876051E-12	1.117263E-11	2.331534E-11	1.146668E-10	2.573117E-10	1.418249E-10
9.314295E+3	2.723708E-12	1.131938E-11	2.589006E-11	1.164568E-10	2.545689E-10	1.353369E-10
9.315495E+3	2.769635E-12	1.038459E-11	2.419692E-11	1.105485E-10	2.602768E-10	1.414194E-10
9.316695E+3	2.457666E-12	1.098164E-11	2.368836E-11	1.128432E-10	2.589208E-10	1.423536E-10
9.317895E+3	3.194742E-12	1.117151E-11	2.552377E-11	1.149452E-10	2.697557E-10	1.321214E-10
9.319095E+3	2.610570E-12	1.297892E-11	2.384518E-11	1.123464E-10	2.705264E-10	1.390536E-10
9.320295E+3	2.295800E-12	1.270840E-11	2.360211E-11	1.155674E-10	2.577917E-10	1.421789E-10
9.321495E+3	2.648656E-12	1.108190E-11	2.521684E-11	1.102320E-10	2.542474E-10	1.309267E-10
9.322695E+3	4.220262E-12	1.179265E-11	2.390343E-11	1.114889E-10	2.606907E-10	1.300625E-10
9.323895E+3	1.610253E-12	9.132793E-12	2.173645E-11	1.091208E-10	2.629137E-10	1.393790E-10
9.325095E+3	3.311240E-12	1.201053E-11	2.513955E-11	1.209622E-10	2.635382E-10	1.297214E-10
9.326295E+3	1.786120E-12	1.370479E-11	2.292496E-11	1.165095E-10	2.615056E-10	1.373123E-10
9.327495E+3	2.345088E-12	1.122304E-11	2.337471E-11	1.150208E-10	2.551425E-10	1.367975E-10
9.328694E+3	2.641375E-12	1.193771E-11	2.418180E-11	1.130028E-10	2.614731E-10	1.339994E-10
9.329894E+3	1.299964E-12	1.358885E-11	2.460802E-11	1.157870E-10	2.522883E-10	1.347420E-10
9.331094E+3	2.155778E-12	1.204301E-11	2.685006E-11	1.131686E-10	2.804130E-10	1.427451E-10
9.332294E+3	2.365811E-12	1.185146E-11	2.573044E-11	1.097375E-10	2.572943E-10	1.371717E-10
9.333494E+3	2.125534E-12	1.338498E-11	2.495024E-11	1.117740E-10	2.666175E-10	1.362761E-10
9.334694E+3	2.546160E-12	1.298564E-11	2.756193E-11	1.097582E-10	2.671675E-10	1.305363E-10
9.335894E+3	2.623452E-12	1.239531E-11	2.453521E-11	1.105479E-10	2.669407E-10	1.375542E-10
9.337094E+3	1.883576E-12	1.244907E-11	2.576908E-11	1.093678E-10	2.682608E-10	1.403782E-10
9.338294E+3	2.078486E-12	1.133898E-11	2.179302E-11	1.158228E-10	2.591846E-10	1.302809E-10
9.339494E+3	2.848607E-12	9.340026E-12	2.878124E-11	1.089830E-10	2.728401E-10	1.434912E-10
9.340694E+3	2.904056E-12	1.069768E-11	2.183671E-11	1.186838E-10	2.616579E-10	1.378914E-10
9.341894E+3	2.373092E-12	1.041708E-11	2.300393E-11	1.042665E-10	2.638496E-10	1.371750E-10
9.343094E+3	3.011033E-12	1.038235E-11	2.256258E-11	1.209006E-10	2.453616E-10	1.422438E-10
9.344294E+3	2.412859E-12	1.053525E-11	2.260963E-11	1.127776E-10	2.565175E-10	1.384750E-10
9.345493E+3	2.842446E-12	1.147340E-11	2.415043E-11	1.118624E-10	2.511782E-10	1.411623E-10
9.346693E+3	2.690662E-12	1.062879E-11	2.310699E-11	1.078517E-10	2.621956E-10	1.383204E-10
9.347893E+3	2.449265E-12	1.028377E-11	2.114948E-11	1.159500E-10	2.655125E-10	1.374837E-10
9.349093E+3	2.207306E-12	1.268039E-11	2.622444E-11	1.154929E-10	2.646253E-10	1.359950E-10
9.350293E+3	2.559602E-12	1.207213E-11	2.882829E-11	1.121934E-10	2.653187E-10	1.397890E-10
9.351493E+3	2.517595E-12	1.251012E-11	2.554057E-11	1.057597E-10	2.796693E-10	1.356309E-10
9.352693E+3	2.579205E-12	1.115919E-11	2.313555E-11	1.184608E-10	2.676823E-10	1.410055E-10
9.353893E+3	2.903496E-12	1.047140E-11	2.424789E-11	1.132935E-10	2.691676E-10	1.360129E-10
9.355093E+3	2.621211E-12	1.016616E-11	2.488919E-11	1.165957E-10	2.600639E-10	1.411130E-10
9.356293E+3	1.740193E-12	1.041427E-11	2.245113E-11	1.134990E-10	2.638373E-10	1.279661E-10
9.357493E+3	2.258275E-12	1.190467E-11	2.476541E-11	1.091124E-10	2.638272E-10	1.406862E-10
9.358693E+3	2.652016E-12	1.067416E-11	2.517203E-11	1.080034E-10	2.751437E-10	1.412127E-10
9.359893E+3	2.157459E-12	9.511973E-12	2.444784E-11	1.134352E-10	2.647580E-10	1.322805E-10
9.361093E+3	2.336127E-12	1.050389E-11	2.242144E-11	1.078797E-10	2.609623E-10	1.365074E-10
9.362293E+3	1.708828E-12	1.037507E-11	2.345480E-11	1.097184E-10	2.607019E-10	1.333104E-10
9.363492E+3	2.822283E-12	1.081754E-11	2.414819E-11	1.122993E-10	2.532101E-10	1.303756E-10
0.000000E+0	0.000000E+0	0.000000E+0	0.000000E+0	0.000000E+0	0.000000E+0	0.000000E+0
0.000000E+0	0.000000E+0	0.000000E+0	0.000000E+0	0.000000E+0	0.000000E+0	0.000000E+0
0.000000E+0	0.000000E+0	0.000000E+0	0.000000E+0	0.000000E+0	0.000000E+0	0.000000E+0
0.000000E+0	0.000000E+0	0.000000E+0	0.000000E+0	0.000000E+0	0.000000E+0	0.000000E+0
0.000000E+0	0.000000E+0	0.000000E+0	0.000000E+0	0.000000E+0	0.000000E+0	0.000000E+0
0.000000E+0	0.000000E+0	0.000000E+0	0.000000E+0	0.000000E+0	0.000000E+0	0.000000E+0
0.000000E+0	0.000000E+0	0.000000E+0	0.000000E+0	0.000000E+0	0.000000E+0	0.000000E+0
0.000000E+0	0.000000E+0	0.000000E+0	0.000000E+0	0.000000E+0	0.000000E+0	0.000000E+0
0.000000E+0	0.000000E+0	0.000000E+0	0.000000E+0	0.000000E+0	0.000000E+0	0.000000E+0
0.000000E+0	0.000000E+0	0.000000E+0	0.000000E+0	0.000000E+0	0.000000E+0	0.000000E+0
0.000000E+0	0.000000E+0	0.000000E+0	0.000000E+0	0.000000E+0	0.000000E+0	0.000000E+0
0.000000E+0	0.000000E+0	0.000000E+0	0.000000E+0	0.000000E+0	0.000000E+0	0.000000E+0
0.000000E+0	0.000000E+0	0.000000E+0	0.000000E+0	0.000000E+0	0.000000E+0	0.000000E+0
0.000000E+0	0.000000E+0	0.000000E+0	0.000000E+0	0.000000E+0	0.000000E+0	0.000000E+0
0.000000E+0	0.000000E+0	0.000000E+0	0.000000E+0	0.000000E+0	0.000000E+0	0.000000E+0
0.000000E+0	0.000000E+0	0.000000E+0	0.000000E+0	0.000000E+0	0.000000E+0	0.000000E+0
0.000000E+0	0.000000E+0	0.000000E+0	0.000000E+0	0.000000E+0	0.000000E+0	0.000000E+0
0.000000E+0	0.000000E+0	0.000000E+0	0.000000E+0	0.000000E+0	0.000000E+0	0.000000E+0
0.000000E+0	0.000000E+0	0.000000E+0	0.000000E+0	0.000000E+0	0.000000E+0	0.000000E+0
0.000000E+0	0.000000E+0	0.000000E+0	0.000000E+0	0.000000E+0	0.000000E+0	0.000000E+0
0.000000E+0	0.000000E+0	0.000000E+0	0.000000E+0	0.000000E+0	0.000000E+0	0.000000E+0
0.000000E+0	0.000000E+0	0.000000E+0	0.000000E+0	0.000000E+0	0.000000E+0	0.000000E+0
0.000000E+0	0.000000E+0	0.000000E+0	0.000000E+0	0.000000E+0	0.000000E+0	0.000000E+0
0.000000E+0	0.000000E+0	0.000000E+0	0.000000E+0	0.000000E+0	0.000000E+0	0.000000E+0
0.000000E+0	0.000000E+0	0.000000E+0	0.000000E+0	0.000000E+0	0.000000E+0	0.000000E+0
0.000000E+0	0.000000E+0	0.000000E+0	0.000000E+0	0.000000E+0	0.000000E+0	0.000000E+0
0.000000E+0	0.000000E+0	0.000000E+0	0.000000E+0	0.000000E+0	0.000000E+0	0.000000E+0
0.000000E+0	0.000000E+0	0.000000E+0	0.000000E+0	0.000000E+0	0.000000E+0	0.000000E+0
0.000000E+0	0.000000E+0	0.000000E+0	0.000000E+0	0.000000E+0	0.000000E+0	0.000000E+0
0.000000E+0	0.000000E+0	0.000000E+0	0.000000E+0	0.000000E+0	0.000000E+0	0.000000E+0
0.000000E+0	0.000000E+0	0.000000E+0	0.000000E+0	0.000000E+0	0.000000E+0	0.000000E+0
0.000000E+0	0.000000E+0	0.000000E+0	0.000000E+0	0.000000E+0	0.000000E+0	0.000000E+0
0.000000E+0	0.000000E+0	0.000000E+0	0.000000E+0	0.000000E+0	0.000000E+0	0.000000E+0
0.000000E+0	0.000000E+0	0.000000E+0	0.000000E+0	0.000000E+0	0.000000E+0	0.000000E+0
0.000000E+0	0.000000E+0	0.000000E+0	0.000000E+0	0.000000E+0	0.000000E+0	0.000000E+0
0.000000E+0	0.000000E+0	0.000000E+0	0.000000E+0	0.000000E+0	0.000000E+0	0.000000E+0
0.000000E+0	0.000000E+0	0.000000E+0	0.000000E+0	0.000000E+0	0.000000E+0	0.000000E+0
0.000000E+0	0.000000E+0	0.000000E+0	0.000000E+0	0.000000E+0	0.000000E+0	0.000000E+0
0.000000E+0	0.000000E+0	0.000000E+0	0.000000E+0	0.000000E+0	0.000000E+0	0.000000E+0
0.000000E+0	0.000000E+0	0.000000E+0	0.000000E+0	0.000000E+0	0.000000E+0	0.000000E+0
0.000000E+0	0.000000E+0	0.000000E+0	0.000000E+0	0.000000E+0	0.000000E+0	0.000000E+0
0.000000E+0	0.000000E+0	0.000000E+0	0.000000E+0	0.000000E+0	0.000000E+0	0.000000E+0
0.000000E+0	0.000000E+0	0.000000E+0	0.000000E+0	0.000000E+0	0.000000E+0	0.000000E+0
0.000000E+0	0.000000E+0	0.000000E+0	0.000000E+0	0.000000E+0	0.000000E+0	0.000000E+0
0.000000E+0	0.000000E+0	0.000000E+0	0.000000E+0	0.000000E+0	0.000000E+0	0.000000E+0
0.000000E+0	0.000000E+0	0.000000E+0	0.000000E+0	0.000000E+0	0.000000E+0	0.000000E+0
0.000000E+0	0.000000E+0	0.000000E+0	0.000000E+0	0.000000E+0	0.000000E+0	0.000000E+0
0.000000E+0	0.000000E+0	0.000000E+0	0.000000E+0	0.000000E+0	0.000000E+0	0.000000E+0
0.000000E+0	0.000000E+0	0.000000E+0	0.000000E+0	0.000000E+0	0.000000E+0	0.000000E+0
0.000000E+0	0.000000E+0	0.000000E+0	0.000000E+0	0.000000E+0	0.000000E+0	0.000000E+0
0.000000E+0	0.000000E+0	0.000000E+0	0.000000E+0	0.000000E+0	0.000000E+0	0.000000E+0
0.000000E+0	0.000000E+0	0.000000E+0	0.000000E+0	0.000000E+0	0.000000E+0	0.000000E+0
0.000000E+0	0.000000E+0	0.000000E+0	0.000000E+0	0.000000E+0	0.000000E+0	0.000000E+0
0.000000E+0	0.000000E+0	0.000000E+0	0.000000E+0	0.000000E+0	0.000000E+0	0.000000E+0
0.000000E+0	0.000000E+0	0.000000E+0	0.000000E+0	0.000000E+0	0.000000E+0	0.000000E+0
0.000000E+0	0.000000E+0	0.000000E+0	0.000000E+0	0.000000E+0	0.000000E+0	0.000000E+0
0.000000E+0	0.000000E+0	0.000000E+0	0.000000E+0	0.000000E+0	0.000000E+0	0.000000E+0
0.000000E+0	0.000000E+0	0.000000E+0	0.000000E+0	0.000000E+0	0.000000E+0	0.000000E+0
0.000000E+0	0.000000E+0	0.000000E+0	0.000000E+0	0.000000E+0	0.000000E+0	0.000000E+0
0.000000E+0	0.000000E+0	0.000000E+0	0.000000E+0	0.000000E+0	0.000000E+0	0.000000E+0
0.000000E+0	0.000000E+0	0.000000E+0	0.000000E+0	0.000000E+0	0.000000E+0	0.000000E+0
0.000000E+0	0.000000E+0	0.000000E+0	0.000000E+0	0.000000E+0	0.000000E+0	0.000000E+0
0.000000E+0	0.000000E+0	0.000000E+0	0.000000E+0	0.000000E+0	0.000000E+0	0.000000E+0
0.000000E+0	0.000000E+0	0.000000E+0	0.000000E+0	0.000000E+0	0.000000E+0	0.000000E+0
0.000000E+0	0.000000E+0	0.000000E+0	0.000000E+0	0.000000E+0	0.000000E+0	0.000000E+0
0.000000E+0	0.000000E+0	0.000000E+0	0.000000E+0	0.000000E+0	0.000000E+0	0.000000E+0
0.000000E+0	0.000000E+0	0.000000E+0	0.000000E+0	0.000000E+0	0.000000E+0	0.000000E+0
0.000000E+0	0.000000E+0	0.000000E+0	0.000000E+0	0.000000E+0	0.000000E+0	0.000000E+0
0.000000E+0	0.000000E+0	0.000000E+0	0.000000E+0	0.000000E+0	0.000000E+0	0.000000E+0
0.000000E+0	0.000000E+0	0.000000E+0	0.000000E+0	0.000000E+0	0.000000E+0	0.000000E+0
0.000000E+0	0.000000E+0	0.000000E+0	0.000000E+0	0.000000E+0	0.000000E+0	0.000000E+0
0.000000E+0	0.000000E+0	0.000000E+0	0.000000E+0	0.000000E+0	0.000000E+0	0.000000E+0
0.000000E+0	0.000000E+0	0.000000E+0	0.000000E+0	0.000000E+0	0.000000E+0	0.000000E+0
0.000000E+0	0.000000E+0	0.000000E+0	0.000000E+0	0.000000E+0	0.000000E+0	0.000000E+0
0.000000E+0	0.000000E+0	0.000000E+0	0.000000E+0	0.000000E+0	0.000000E+0	0.000000E+0
0.000000E+0	0.000000E+0	0.000000E+0	0.000000E+0	0.000000E+0	0.000000E+0	0.000000E+0
0.000000E+0	0.000000E+0	0.000000E+0	0.000000E+0	0.000000E+0	0.000000E+0	0.000000E+0
0.000000E+0	0.000000E+0	0.000000E+0	0.000000E+0	0.000000E+0	0.000000E+0	0.000000E+0
0.000000E+0	0.000000E+0	0.000000E+0	0.000000E+0	0.000000E+0	0.000000E+0	0.000000E+0
0.000000E+0	0.000000E+0	0.000000E+0	0.000000E+0	0.000000E+0	0.000000E+0	0.000000E+0
0.000000E+0	0.000000E+0	0.000000E+0	0.000000E+0	0.000000E+0	0.000000E+0	0.000000E+0
0.000000E+0	0.000000E+0	0.000000E+0	0.000000E+0	0.000000E+0	0.000000E+0	0.000000E+0
0.000000E+0	0.000000E+0	0.000000E+0	0.000000E+0	0.000000E+0	0.000000E+0	0.000000E+0
0.000000E+0	0.000000E+0	0.000000E+0	0.000000E+0	0.000000E+0	0.000000E+0	0.000000E+0
0.000000E+0	0.000000E+0	0.000000E+0	0.000000E+0	0.000000E+0	0.000000E+0	0.000000E+0
0.000000E+0	0.000000E+0	0.000000E+0	0.000000E+0	0.000000E+0	0.000000E+0	0.000000E+0
0.000000E+0	0.000000E+0	0.000000E+0	0.000000E+0	0.000000E+0	0.000000E+0	0.000000E+0
0.000000E+0	0.000000E+0	0.000000E+0	0.000000E+0	0.000000E+0	0.000000E+0	0.000000E+0
0.000000E+0	0.000000E+0	0.000000E+0	0.000000E+0	0.000000E+0	0.000000E+0	0.000000E+0
0.000000E+0	0.000000E+0	0.000000E+0	0.000000E+0	0.000000E+0	0.000000E+0	0.000000E+0
0.000000E+0	0.000000E+0	0.000000E+0	0.000000E+0	0.000000E+0	0.000000E+0	0.000000E+0
0.000000E+0	0.000000E+0	0.000000E+0	0.000000E+0	0.000000E+0	0.000000E+0	0.000000E+0
0.000000E+0	0.000000E+0	0.000000E+0	0.000000E+0	0.000000E+0	0.000000E+0	0.000000E+0
0.000000E+0	0.000000E+0	0.000000E+0	0.000000E+0	0.000000E+0	0.000000E+0	0.000000E+0
0.000000E+0	0.000000E+0	0.000000E+0	0.000000E+0	0.000000E+0	0.000000E+0	0.000000E+0
0.000000E+0	0.000000E+0	0.000000E+0	0.000000E+0	0.000000E+0	0.000000E+0	0.000000E+0
0.000000E+0	0.000000E+0	0.000000E+0	0.000000E+0	0.000000E+0	0.000000E+0	0.000000E+0
0.000000E+0	0.000000E+0	0.000000E+0	0.000000E+0	0.000000E+0	0.000000E+0	0.000000E+0
0.000000E+0	0.000000E+0	0.000000E+0	0.000000E+0	0.000000E+0	0.000000E+0	0.000000E+0
0.000000E+0	0.000000E+0	0.000000E+0	0.000000E+0	0.000000E+0	0.000000E+0	0.000000E+0
0.000000E+0	0.000000E+0	0.000000E+0	0.000000E+0	0.000000E+0	0.000000E+0	0.000000E+0
0.000000E+0	0.000000E+0	0.000000E+0	0.000000E+0	0.000000E+0	0.000000E+0	0.000000E+0
0.000000E+0	0.000000E+0	0.000000E+0	0.000000E+0	0.000000E+0	0.000000E+0	0.000000E+0
0.000000E+0	0.000000E+0	0.000000E+0	0.000000E+0	0.000000E+0	0.000000E+0	0.000000E+0
0.000000E+0	0.000000E+0	0.000000E+0	0.000000E+0	0.000000E+0	0.000000E+0	0.000000E+0
0.000000E+0	0.000000E+0	0.000000E+0	0.000000E+0	0.000000E+0	0.000000E+0	0.000000E+0
0.000000E+0	0.000000E+0	0.000000E+0	0.000000E+0	0.000000E+0	0.000000E+0	0.000000E+0
0.000000E+0	0.000000E+0	0.000000E+0	0.000000E+0	0.000000E+0	0.000000E+0	0.000000E+0
0.000000E+0	0.000000E+0	0.000000E+0	0.000000E+0	0.000000E+0	0.000000E+0	0.000000E+0
0.000000E+0	0.000000E+0	0.000000E+0	0.000000E+0	0.000000E+0	0.000000E+0	0.000000E+0
0.000000E+0	0.000000E+0	0.000000E+0	0.000000E+0	0.000000E+0	0.000000E+0	0.000000E+0
0.000000E+0	0.000000E+0	0.000000E+0	0.000000E+0	0.000000E+0	0.000000E+0	0.000000E+0
0.000000E+0	0.000000E+0	0.000000E+0	0.000000E+0	0.000000E+0	0.000000E+0	0.000000E+0
0.000000E+0	0.000000E+0	0.000000E+0	0.000000E+0	0.000000E+0	0.000000E+0	0.000000E+0
0.000000E+0	0.000000E+0	0.000000E+0	0.000000E+0	0.000000E+0	0.000000E+0	0.000000E+0
0.000000E+0	0.000000E+0	0.000000E+0	0.000000E+0	0.000000E+0	0.000000E+0	0.000000E+0
0.000000E+0	0.000000E+0	0.000000E+0	0.000000E+0	0.000000E+0	0.000000E+0	0.000000E+0
0.000000E+0	0.000000E+0	0.000000E+0	0.000000E+0	0.000000E+0	0.000000E+0	0.000000E+0
0.000000E+0	0.000000E+0	0.000000E+0	0.000000E+0	0.000000E+0	0.000000E+0	0.000000E+0
0.000000E+0	0.000000E+0	0.000000E+0	0.000000E+0	0.000000E+0	0.000000E+0	0.000000E+0
0.000000E+0	0.000000E+0	0.000000E+0	0.000000E+0	0.000000E+0	0.000000E+0	0.000000E+0
0.000000E+0	0.000000E+0	0.000000E+0	0.000000E+0	0.000000E+0	0.000000E+0	0.000000E+0
0.000000E+0	0.000000E+0	0.000000E+0	0.000000E+0	0.000000E+0	0.000000E+0	0.000000E+0
0.000000E+0	0.000000E+0	0.000000E+0	0.000000E+0	0.000000E+0	0.000000E+0	0.000000E+0
0.000000E+0	0.000000E+0	0.000000E+0	0.000000E+0	0.000000E+0	0.000000E+0	0.000000E+0
0.000000E+0	0.000000E+0	0.000000E+0	0.000000E+0	0.000000E+0	0.000000E+0	0.000000E+0
0.000000E+0	0.000000E+0	0.000000E+0	0.000000E+0	0.000000E+0	0.000000E+0	0.000000E+0
0.000000E+0	0.000000E+0	0.000000E+0	0.000000E+0	0.000000E+0	0.000000E+0	0.000000E+0
0.000000E+0	0.000000E+0	0.000000E+0	0.000000E+0	0.000000E+0	0.000000E+0	0.000000E+0
0.000000E+0	0.000000E+0	0.000000E+0	0.000000E+0	0.000000E+0	0.000000E+0	0.000000E+0
0.000000E+0	0.000000E+0	0.000000E+0	0.000000E+0	0.000000E+0	0.000000E+0	0.000000E+0
0.000000E+0	0.000000E+0	0.000000E+0	0.000000E+0	0.000000E+0	0.000000E+0	0.000000E+0
0.000000E+0	0.000000E+0	0.000000E+0	0.000000E+0	0.000000E+0	0.000000E+0	0.000000E+0
0.000000E+0	0.000000E+0	0.000000E+0	0.000000E+0	0.000000E+0	0.000000E+0	0.000000E+0
0.000000E+0	0.000000E+0	0.000000E+0	0.000000E+0	0.000000E+0	0.000000E+0	0.000000E+0
0.000000E+0	0.000000E+0	0.000000E+0	0.000000E+0	0.000000E+0	0.000000E+0	0.000000E+0
0.000000E+0	0.000000E+0	0.000000E+0	0.000000E+0	0.000000E+0	0.000000E+0	0.000000E+0
0.000000E+0	0.000000E+0	0.000000E+0	0.000000E+0	0.000000E+0	0.000000E+0	0.000000E+0
0.000000E+0	0.000000E+0	0.000000E+0	0.000000E+0	0.000000E+0	0.000000E+0	0.000000E+0
0.000000E+0	0.000000E+0	0.000000E+0	0.000000E+0	0.000000E+0	0.000000E+0	0.000000E+0
0.000000E+0	0.000000E+0	0.000000E+0	0.000000E+0	0.000000E+0	0.000000E+0	0.000000E+0
0.000000E+0	0.000000E+0	0.000000E+0	0.000000E+0	0.000000E+0	0.000000E+0	0.000000E+0
0.000000E+0	0.000000E+0	0.000000E+0	0.000000E+0	0.000000E+0	0.000000E+0	0.000000E+0
0.000000E+0	0.000000E+0	0.000000E+0	0.000000E+0	0.000000E+0	0.000000E+0	0.000000E+0
0.000000E+0	0.000000E+0	0.000000E+0	0.000000E+0	0.000000E+0	0.000000E+0	0.000000E+0
0.000000E+0	0.000000E+0	0.000000E+0	0.000000E+0	0.000000E+0	0.000000E+0	0.000000E+0
0.000000E+0	0.000000E+0	0.000000E+0	0.000000E+0	0.000000E+0	0.000000E+0	0.000000E+0
0.000000E+0	0.000000E+0	0.000000E+0	0.000000E+0	0.000000E+0	0.000000E+0	0.000000E+0
0.000000E+0	0.000000E+0	0.000000E+0	0.000000E+0	0.000000E+0	0.000000E+0	0.000000E+0
0.000000E+0	0.000000E+0	0.000000E+0	0.000000E+0	0.000000E+0	0.000000E+0	0.000000E+0
0.000000E+0	0.000000E+0	0.000000E+0	0.000000E+0	0.000000E+0	0.000000E+0	0.000000E+0
0.000000E+0	0.000000E+0	0.000000E+0	0.000000E+0	0.000000E+0	0.000000E+0	0.000000E+0
0.000000E+0	0.000000E+0	0.000000E+0	0.000000E+0	0.000000E+0	0.000000E+0	0.000000E+0
0.000000E+0	0.000000E+0	0.000000E+0	0.000000E+0	0.000000E+0	0.000000E+0	0.000000E+0
0.000000E+0	0.000000E+0	0.000000E+0	0.000000E+0	0.000000E+0	0.000000E+0	0.000000E+0
0.000000E+0	0.000000E+0	0.000000E+0	0.000000E+0	0.000000E+0	0.000000E+0	0.000000E+0
0.000000E+0	0.000000E+0	0.000000E+0	0.000000E+0	0.000000E+0	0.000000E+0	0.000000E+0
0.000000E+0	0.000000E+0	0.000000E+0	0.000000E+0	0.000000E+0	0.000000E+0	0.000000E+0
0.000000E+0	0.000000E+0	0.000000E+0	0.000000E+0	0.000000E+0	0.000000E+0	0.000000E+0
0.000000E+0	0.000000E+0	0.000000E+0	0.000000E+0	0.000000E+0	0.000000E+0	0.000000E+0
0.000000E+0	0.000000E+0	0.000000E+0	0.000000E+0	0.000000E+0	0.000000E+0	0.000000E+0
0.000000E+0	0.000000E+0	0.000000E+0	0.000000E+0	0.000000E+0	0.000000E+0	0.000000E+0
0.000000E+0	0.000000E+0	0.000000E+0	0.000000E+0	0.000000E+0	0.000000E+0	0.000000E+0
0.000000E+0	0.000000E+0	0.000000E+0	0.000000E+0	0.000000E+0	0.000000E+0	0.000000E+0
0.000000E+0	0.000000E+0	0.000000E+0	0.000000E+0	0.000000E+0	0.000000E+0	0.000000E+0
0.000000E+0	0.000000E+0	0.000000E+0	0.000000E+0	0.000000E+0	0.000000E+0	0.000000E+0
0.000000E+0	0.000000E+0	0.000000E+0	0.000000E+0	0.000000E+0	0.000000E+0	0.000000E+0
0.000000E+0	0.000000E+0	0.000000E+0	0.000000E+0	0.000000E+0	0.000000E+0	0.000000E+0
0.000000E+0	0.000000E+0	0.000000E+0	0.000000E+0	0.000000E+0	0.000000E+0	0.000000E+0
0.000000E+0	0.000000E+0	0.000000E+0	0.000000E+0	0.000000E+0	0.000000E+0	0.000000E+0
0.000000E+0	0.000000E+0	0.000000E+0	0.000000E+0	0.000000E+0	0.000000E+0	0.000000E+0
0.000000E+0	0.000000E+0	0.000000E+0	0.000000E+0	0.000000E+0	0.000000E+0	0.000000E+0
0.000000E+0	0.000000E+0	0.000000E+0	0.000000E+0	0.000000E+0	0.000000E+0	0.000000E+0
0.000000E+0	0.000000E+0	0.000000E+0	0.000000E+0	0.000000E+0	0.000000E+0	0.000000E+0
0.000000E+0	0.000000E+0	0.000000E+0	0.000000E+0	0.000000E+0	0.000000E+0	0.000000E+0
0.000000E+0	0.000000E+0	0.000000E+0	0.000000E+0	0.000000E+0	0.000000E+0	0.000000E+0
0.000000E+0	0.000000E+0	0.000000E+0	0.000000E+0	0.000000E+0	0.000000E+0	0.000000E+0
0.000000E+0	0.000000E+0	0.000000E+0	0.000000E+0	0.000000E+0	0.000000E+0	0.000000E+0
0.000000E+0	0.000000E+0	0.000000E+0	0.000000E+0	0.000000E+0	0.000000E+0	0.000000E+0
0.000000E+0	0.000000E+0	0.000000E+0	0.000000E+0	0.000000E+0	0.000000E+0	0.000000E+0
0.000000E+0	0.000000E+0	0.000000E+0	0.000000E+0	0.000000E+0	0.000000E+0	0.000000E+0
0.000000E+0	0.000000E+0	0.000000E+0	0.000000E+0	0.000000E+0	0.000000E+0	0.000000E+0
0.000000E+0	0.000000E+0	0.000000E+0	0.000000E+0	0.000000E+0	0.000000E+0	0.000000E+0
0.000000E+0	0.000000E+0	0.000000E+0	0.000000E+0	0.000000E+0	0.000000E+0	0.000000E+0
0.000000E+0	0.000000E+0	0.000000E+0	0.000000E+0	0.000000E+0	0.000000E+0	0.000000E+0
0.000000E+0	0.000000E+0	0.000000E+0	0.000000E+0	0.000000E+0	0.000000E+0	0.000000E+0
0.000000E+0	0.000000E+0	0.000000E+0	0.000000E+0	0.000000E+0	0.000000E+0	0.000000E+0
0.000000E+0	0.000000E+0	0.000000E+0	0.000000E+0	0.000000E+0	0.000000E+0	0.000000E+0
0.000000E+0	0.000000E+0	0.000000E+0	0.000000E+0	0.000000E+0	0.000000E+0	0.000000E+0
0.000000E+0	0.000000E+0	0.000000E+0	0.000000E+0	0.000000E+0	0.000000E+0	0.000000E+0
0.000000E+0	0.000000E+0	0.000000E+0	0.000000E+0	0.000000E+0	0.000000E+0	0.000000E+0
0.000000E+0	0.000000E+0	0.000000E+0	0.000000E+0	0.000000E+0	0.000000E+0	0.000000E+0
0.000000E+0	0.000000E+0	0.000000E+0	0.000000E+0	0.000000E+0	0.000000E+0	0.000000E+0
0.000000E+0	0.000000E+0	0.000000E+0	0.000000E+0	0.000000E+0	0.000000E+0	0.000000E+0
0.000000E+0	0.000000E+0	0.000000E+0	0.000000E+0	0.000000E+0	0.000000E+0	0.000000E+0
0.000000E+0	0.000000E+0	0.000000E+0	0.000000E+0	0.000000E+0	0.000000E+0	0.000000E+0
0.000000E+0	0.000000E+0	0.000000E+0	0.000000E+0	0.000000E+0	0.000000E+0	0.000000E+0
0.000000E+0	0.000000E+0	0.000000E+0	0.000000E+0	0.000000E+0	0.000000E+0	0.000000E+0
0.000000E+0	0.000000E+0	0.000000E+0	0.000000E+0	0.000000E+0	0.000000E+0	0.000000E+0
0.000000E+0	0.000000E+0	0.000000E+0	0.000000E+0	0.000000E+0	0.000000E+0	0.000000E+0
