# Supplementary material for: An in vitro lung model to assess true shunt fraction by multiple inert gas elimination
Source: PLoS One. 2017 Sep 6;12(9):e0184212. doi: 10.1371/journal.pone.0184212 (PMC5587330; doi:10.1371/journal.pone.0184212)
Supplement: S1 Data — Data sets pertaining to MMIMS-MIGET derived IVLM shunt fractions with blood and saline as priming fluids. (ZIP) [file pone.0184212.s001.zip › IVLMData/Data_Saline/dataBernExpt01Set05_Jan05_2012.txt]

Bern	Thursday, January 05, 2012
10:13 AM	Expt01	Set# 5

Sample Temperature (degC)	37.00
Samples Type:	all 3

Cardiac Output (ml/min)	2500.0
Minute Ventilation (ml/min)	2500.0
Description: T4_05012012
Comment: T4_05012012 20% shunt sample 2

solubility method: default
species: pig
solubilities: 
0.007200	0.07000	0.3970	1.260	10.90	378.0
smoothing: 40.0
weights: 
10.0	2.00	70.0	70.0	50.0	50.0


valve times:
9.448610E+3	9.929582E+3

9.412810E+3	1.949106E-12	5.434533E-12	1.175625E-12	1.566006E-12	2.608497E-11	1.507813E-11
9.414010E+3	2.781396E-12	7.325951E-12	1.573847E-12	1.811324E-12	2.627036E-11	1.393387E-11
9.415210E+3	2.019677E-12	7.250898E-12	1.511117E-12	1.654500E-12	2.742863E-11	1.407557E-11
9.416409E+3	1.698187E-12	8.014859E-12	2.440863E-12	8.395718E-13	2.837686E-11	1.221832E-11
9.417609E+3	1.376136E-12	6.630881E-12	1.867333E-12	7.930845E-13	2.628492E-11	1.141963E-11
9.418809E+3	2.291880E-12	6.248901E-12	1.917741E-12	1.279801E-12	2.262027E-11	1.234490E-11
9.420009E+3	1.571047E-12	5.593598E-12	2.374773E-12	1.419263E-12	2.379590E-11	1.250564E-11
9.421209E+3	1.643298E-12	7.512459E-12	1.822526E-12	2.120493E-12	2.204786E-11	1.089483E-11
9.422409E+3	1.237234E-12	7.039185E-12	2.042081E-12	1.129137E-12	2.098033E-11	1.227881E-11
9.423609E+3	1.176185E-12	7.358434E-12	2.268356E-12	1.128577E-12	2.073277E-11	1.040979E-11
9.424809E+3	1.327408E-12	4.720421E-12	1.359333E-12	6.637042E-13	2.107107E-11	1.000933E-11
9.426009E+3	1.013759E-12	6.512142E-12	1.266359E-12	4.811155E-13	2.086160E-11	9.365789E-12
9.427209E+3	1.904299E-12	7.425086E-12	1.427104E-12	9.672718E-13	1.720142E-11	9.199444E-12
9.428409E+3	1.305565E-12	6.152566E-12	1.512237E-12	1.403020E-12	1.760916E-11	8.745773E-12
9.429609E+3	1.340850E-12	7.007260E-12	1.903739E-12	1.129137E-12	1.904075E-11	9.849147E-12
9.430809E+3	3.282675E-12	7.296825E-12	1.096092E-12	5.021188E-12	1.670854E-11	1.056942E-11
9.432009E+3	1.494875E-12	4.751226E-12	1.714429E-12	9.672718E-13	1.650243E-11	7.343873E-12
9.433208E+3	2.248193E-12	7.689447E-12	1.203069E-12	1.005918E-12	1.694434E-11	8.726730E-12
9.434408E+3	3.575602E-12	7.046467E-12	1.597931E-12	5.449655E-13	1.503500E-11	8.284261E-12
9.435608E+3	1.224912E-12	6.672327E-12	1.588409E-12	3.791795E-13	1.538842E-11	7.811546E-12
9.436808E+3	1.997834E-12	5.580716E-12	1.386778E-12	1.144260E-12	1.392659E-11	8.095510E-12
9.438008E+3	1.835968E-12	6.626960E-12	1.235554E-12	7.768420E-13	1.428504E-11	8.543582E-12
9.439208E+3	2.926459E-12	6.794987E-12	7.600393E-13	7.589191E-13	1.194724E-11	6.176649E-12
9.440408E+3	2.044881E-12	6.118400E-12	1.746914E-12	4.799953E-13	1.081922E-11	6.017025E-12
9.441608E+3	2.014636E-12	6.414687E-12	1.948546E-12	7.684406E-13	1.059406E-11	6.899163E-12
9.442808E+3	1.756436E-12	5.514065E-12	1.246196E-12	9.896754E-13	1.329929E-11	7.038625E-12
9.444008E+3	1.718350E-12	6.027106E-12	1.155461E-12	8.978209E-13	1.164871E-11	6.117280E-12
9.445208E+3	2.068965E-12	5.983419E-12	1.234994E-12	6.911485E-13	1.231297E-11	5.118643E-12
9.446408E+3	2.268356E-12	6.960773E-12	1.349252E-12	3.416536E-13	1.121744E-11	5.479340E-12
9.447608E+3	1.989992E-12	7.250338E-12	1.251797E-12	5.400928E-12	9.559581E-12	5.782348E-12
9.448813E+3	1.991673E-12	6.367080E-12	1.710508E-12	7.555586E-13	1.052517E-11	5.675931E-12
9.450013E+3	1.713869E-12	4.896849E-12	9.779135E-13	8.222091E-13	9.566302E-12	5.436214E-12
9.451212E+3	1.922782E-12	6.222577E-12	1.844369E-12	4.083601E-12	9.755051E-12	5.813152E-12
9.452412E+3	2.350689E-12	5.748182E-12	2.387655E-12	6.116160E-13	9.281777E-12	5.750423E-12
9.453612E+3	1.402460E-12	6.362038E-12	2.474469E-12	2.369172E-13	1.012807E-11	6.476296E-12
9.454812E+3	1.989992E-12	6.444931E-12	1.713309E-12	4.875005E-12	9.115431E-12	6.491419E-12
9.456012E+3	8.871793E-13	5.180253E-12	8.322907E-13	1.002557E-13	8.733451E-12	4.934375E-12
9.457212E+3	1.381737E-12	7.924123E-12	2.019677E-12	9.303061E-13	8.871232E-12	6.092636E-12
9.458412E+3	3.146014E-12	7.945967E-12	2.304762E-12	1.079849E-12	9.329945E-12	7.292905E-12
9.459612E+3	2.434702E-12	1.076153E-11	2.286279E-12	1.361014E-12	1.224464E-11	1.172880E-11
9.460812E+3	1.637137E-12	1.293747E-11	2.021917E-12	2.993670E-12	2.067340E-11	1.687097E-11
9.462012E+3	2.526557E-12	1.583032E-11	3.291637E-12	5.414930E-12	2.562570E-11	2.925395E-11
9.463212E+3	2.650896E-12	1.756828E-11	3.903253E-12	7.874835E-12	3.458935E-11	4.114630E-11
9.464412E+3	3.498869E-12	1.996601E-11	4.113846E-12	9.095827E-12	5.063138E-11	5.256089E-11
9.465612E+3	3.882529E-12	2.097193E-11	7.562308E-12	1.319903E-11	5.614153E-11	6.331571E-11
9.466812E+3	3.739707E-12	2.312491E-11	8.469089E-12	1.627671E-11	6.792299E-11	7.614508E-11
9.468011E+3	3.711143E-12	2.199185E-11	1.027369E-11	1.926590E-11	7.829973E-11	8.185629E-11
9.469211E+3	3.935178E-12	2.214028E-11	1.245355E-11	2.361947E-11	9.237250E-11	8.643500E-11
9.470411E+3	5.498383E-12	2.531149E-11	1.114575E-11	2.912793E-11	9.566638E-11	9.571566E-11
9.471611E+3	5.416050E-12	2.196049E-11	1.353788E-11	3.199110E-11	1.085501E-10	9.772918E-11
9.472811E+3	4.773070E-12	2.246625E-11	1.434329E-11	3.478650E-11	1.167794E-10	1.117823E-10
9.474011E+3	5.505105E-12	2.809345E-11	1.604596E-11	3.653678E-11	1.223529E-10	1.145117E-10
9.475211E+3	4.611204E-12	2.755072E-11	1.616246E-11	3.913614E-11	1.255779E-10	1.191313E-10
9.476411E+3	7.038625E-12	2.474300E-11	1.686873E-11	4.416125E-11	1.367438E-10	1.217984E-10
9.477611E+3	7.495657E-12	2.559602E-11	1.863525E-11	4.369526E-11	1.474611E-10	1.311177E-10
9.478811E+3	6.978136E-12	2.714298E-11	1.690625E-11	4.767860E-11	1.484446E-10	1.373179E-10
9.480011E+3	7.305227E-12	2.576516E-11	2.011724E-11	5.262138E-11	1.585122E-10	1.405014E-10
9.481211E+3	6.186731E-12	2.369620E-11	2.146425E-11	5.383958E-11	1.691751E-10	1.359160E-10
9.482411E+3	7.431807E-12	2.309578E-11	1.969549E-11	5.477492E-11	1.739437E-10	1.426740E-10
9.483611E+3	7.226254E-12	2.832813E-11	2.293504E-11	5.371187E-11	1.592543E-10	1.471721E-10
9.484811E+3	6.369320E-12	2.580941E-11	1.960700E-11	5.552543E-11	1.752778E-10	1.551057E-10
9.486010E+3	8.995573E-12	2.720011E-11	2.264323E-11	6.155310E-11	1.765576E-10	1.472695E-10
9.487210E+3	9.702963E-12	2.771875E-11	2.345872E-11	5.702591E-11	1.767503E-10	1.519171E-10
9.488410E+3	7.523661E-12	2.604857E-11	1.960588E-11	6.594084E-11	1.922138E-10	1.613949E-10
9.489610E+3	8.539661E-12	2.619251E-11	2.148553E-11	6.451260E-11	1.942760E-10	1.662727E-10
9.490810E+3	1.086627E-11	2.442879E-11	2.309298E-11	6.241396E-11	2.021380E-10	1.601555E-10
9.492010E+3	1.066575E-11	2.489255E-11	2.063140E-11	6.044469E-11	2.096936E-10	1.706050E-10
9.493210E+3	1.056158E-11	2.489255E-11	2.604521E-11	6.163879E-11	2.043660E-10	1.781449E-10
9.494410E+3	9.574703E-12	2.423780E-11	2.033175E-11	7.040585E-11	1.986021E-10	1.630489E-10
9.495610E+3	9.968444E-12	2.606593E-11	2.296304E-11	6.728224E-11	2.207631E-10	1.801635E-10
9.496810E+3	9.469966E-12	2.670667E-11	2.318484E-11	6.922743E-11	2.249005E-10	1.923583E-10
9.498010E+3	1.110206E-11	2.757817E-11	2.344920E-11	7.548417E-11	2.140068E-10	1.767100E-10
9.499210E+3	1.110598E-11	2.768123E-11	2.308962E-11	6.593355E-11	2.244877E-10	1.850099E-10
9.500410E+3	8.726170E-12	2.487855E-11	2.603233E-11	7.099338E-11	2.313639E-10	1.768164E-10
9.501610E+3	1.193995E-11	2.309074E-11	2.270652E-11	7.593560E-11	2.384524E-10	1.853913E-10
9.502809E+3	1.085898E-11	2.481470E-11	2.373653E-11	7.235384E-11	2.310564E-10	1.829550E-10
9.504009E+3	9.205606E-12	2.601608E-11	2.646191E-11	7.480030E-11	2.457027E-10	1.931368E-10
9.505209E+3	1.117151E-11	2.625804E-11	2.425909E-11	7.007148E-11	2.457699E-10	1.801568E-10
9.506409E+3	9.718645E-12	2.639358E-11	2.300841E-11	7.445865E-11	2.458657E-10	1.822056E-10
9.507609E+3	1.247988E-11	2.586206E-11	2.445456E-11	7.688831E-11	2.651719E-10	1.870542E-10
9.508809E+3	1.336762E-11	2.489255E-11	2.571980E-11	7.457179E-11	2.496777E-10	2.030044E-10
9.510009E+3	1.089819E-11	2.542351E-11	2.504713E-11	7.495881E-11	2.485222E-10	2.020041E-10
9.511209E+3	1.237346E-11	2.889550E-11	2.487519E-11	8.025836E-11	2.742863E-10	2.088652E-10
9.512409E+3	1.346059E-11	2.804360E-11	2.688422E-11	7.747417E-11	2.699764E-10	1.880831E-10
9.513609E+3	1.135970E-11	2.463715E-11	2.259171E-11	7.643688E-11	2.664221E-10	1.975536E-10
9.514809E+3	1.164311E-11	2.558706E-11	2.697832E-11	7.771612E-11	2.537702E-10	1.874390E-10
9.516009E+3	1.177081E-11	2.595111E-11	2.398520E-11	7.908554E-11	2.530113E-10	2.032083E-10
9.517209E+3	1.224688E-11	2.542351E-11	2.646191E-11	8.105817E-11	2.795690E-10	1.989343E-10
9.518409E+3	9.768493E-12	2.721075E-11	2.439351E-11	8.876722E-11	2.695317E-10	1.973285E-10
9.519609E+3	1.115415E-11	2.698616E-11	2.267460E-11	7.764891E-11	2.677708E-10	2.060950E-10
9.520808E+3	1.240035E-11	2.805368E-11	2.649720E-11	7.582862E-11	2.829094E-10	2.038434E-10
9.522008E+3	1.285234E-11	2.436887E-11	2.628492E-11	8.606199E-11	2.773936E-10	2.052218E-10
9.523208E+3	1.127233E-11	2.715698E-11	2.700856E-11	8.811583E-11	2.865522E-10	2.102408E-10
9.524408E+3	1.510893E-11	2.708641E-11	2.511042E-11	7.887326E-11	2.706166E-10	1.986402E-10
9.525608E+3	1.319735E-11	2.388775E-11	2.514795E-11	8.172300E-11	2.735856E-10	2.146229E-10
9.526808E+3	1.311054E-11	2.612250E-11	2.492223E-11	8.650166E-11	2.961140E-10	2.061331E-10
9.528008E+3	1.342867E-11	2.715362E-11	2.461811E-11	8.244606E-11	2.812633E-10	2.198597E-10
9.529208E+3	1.105894E-11	2.524260E-11	2.265163E-11	8.225284E-11	2.856017E-10	2.147724E-10
9.530408E+3	1.250396E-11	2.476429E-11	2.721635E-11	8.977257E-11	2.762281E-10	2.105975E-10
9.531608E+3	1.286466E-11	2.717715E-11	2.535014E-11	7.146946E-11	2.921038E-10	2.115390E-10
9.532808E+3	1.218303E-11	2.428541E-11	2.534062E-11	8.105928E-11	2.816262E-10	1.978813E-10
9.534008E+3	1.469503E-11	2.693743E-11	2.757369E-11	8.683772E-11	2.833171E-10	2.138292E-10
9.535208E+3	1.219983E-11	2.694471E-11	2.595783E-11	7.969491E-11	2.980200E-10	2.130205E-10
9.536408E+3	1.362358E-11	2.481245E-11	3.008568E-11	8.083749E-11	2.850724E-10	2.010688E-10
9.537608E+3	1.477456E-11	2.692679E-11	2.472340E-11	8.172579E-11	3.156605E-10	2.092348E-10
9.538807E+3	1.401844E-11	2.625636E-11	2.478333E-11	8.620873E-11	2.990735E-10	2.116130E-10
9.540007E+3	1.067304E-11	2.426469E-11	2.538991E-11	8.451615E-11	2.938216E-10	2.136343E-10
9.541207E+3	1.179489E-11	2.560386E-11	2.712842E-11	8.100104E-11	2.937902E-10	2.137654E-10
9.542407E+3	1.380057E-11	3.022571E-11	2.700240E-11	8.620817E-11	3.038818E-10	2.247056E-10
9.543607E+3	1.310886E-11	2.478109E-11	2.557698E-11	8.384964E-11	3.019467E-10	2.143624E-10
9.544807E+3	1.393499E-11	2.666859E-11	2.674700E-11	8.485836E-11	3.005532E-10	2.173858E-10
9.546007E+3	1.413662E-11	2.631685E-11	2.684725E-11	9.124784E-11	2.996554E-10	2.087733E-10
9.547207E+3	1.324104E-11	2.200977E-11	2.604185E-11	8.658791E-11	3.126282E-10	2.301950E-10
9.548407E+3	1.397811E-11	2.905904E-11	2.534846E-11	8.520393E-11	3.015026E-10	2.204988E-10
9.549607E+3	1.292179E-11	2.521124E-11	2.591191E-11	8.397343E-11	2.922785E-10	2.170178E-10
9.550807E+3	1.194499E-11	2.783021E-11	2.648040E-11	8.923993E-11	2.877099E-10	2.206421E-10
9.552007E+3	1.482217E-11	2.757761E-11	2.722811E-11	8.465785E-11	3.088179E-10	2.373535E-10
9.553207E+3	1.462502E-11	2.685566E-11	2.409162E-11	8.797077E-11	3.046492E-10	2.220021E-10
9.554407E+3	1.357429E-11	2.795679E-11	2.741854E-11	9.391163E-11	3.110213E-10	2.136937E-10
9.555606E+3	1.307693E-11	2.675932E-11	2.798423E-11	8.726506E-11	2.928896E-10	2.280073E-10
9.556806E+3	1.394059E-11	2.466907E-11	3.087541E-11	8.632859E-11	3.133815E-10	2.209357E-10
9.558006E+3	1.322984E-11	2.627204E-11	2.786213E-11	8.769241E-11	3.246012E-10	2.290642E-10
9.559206E+3	1.419207E-11	2.783637E-11	2.651680E-11	8.536804E-11	2.994645E-10	2.290306E-10
9.560406E+3	1.487202E-11	2.870171E-11	2.615611E-11	9.351901E-11	3.184839E-10	2.359073E-10
9.561606E+3	1.358997E-11	2.657561E-11	2.602561E-11	9.790897E-11	3.033991E-10	2.229519E-10
9.562806E+3	1.621511E-11	2.904784E-11	2.748520E-11	8.196159E-11	3.170210E-10	2.127337E-10
9.564006E+3	1.296379E-11	2.599032E-11	2.668931E-11	7.979685E-11	3.040891E-10	2.224098E-10
9.565206E+3	1.303829E-11	2.442655E-11	2.764090E-11	8.953118E-11	2.927014E-10	2.129958E-10
9.566406E+3	1.422847E-11	3.008344E-11	2.573492E-11	8.645014E-11	3.251372E-10	2.241954E-10
9.567606E+3	1.551051E-11	2.870451E-11	2.904392E-11	8.984875E-11	3.105357E-10	2.192442E-10
9.568806E+3	1.603139E-11	2.721859E-11	2.729084E-11	8.602222E-11	3.273025E-10	2.170598E-10
9.570006E+3	1.376528E-11	2.601608E-11	2.777924E-11	8.264098E-11	3.269469E-10	2.140891E-10
9.571206E+3	1.498571E-11	2.671675E-11	2.649664E-11	8.625074E-11	3.231108E-10	2.186309E-10
9.572406E+3	1.422063E-11	2.728132E-11	2.560218E-11	8.987955E-11	3.052754E-10	2.285702E-10
9.573605E+3	1.400556E-11	2.698672E-11	2.579261E-11	8.675930E-11	3.159932E-10	2.317173E-10
9.574805E+3	1.475944E-11	2.693071E-11	2.928700E-11	7.824316E-11	3.288814E-10	2.311147E-10
9.576005E+3	1.272408E-11	2.650728E-11	2.812369E-11	8.979554E-11	3.148176E-10	2.255317E-10
9.577205E+3	1.383641E-11	2.586710E-11	2.629109E-11	8.958662E-11	3.188536E-10	2.326958E-10
9.578405E+3	1.405989E-11	2.906016E-11	2.637902E-11	9.162310E-11	3.170283E-10	2.195130E-10
9.579605E+3	1.323096E-11	2.603289E-11	2.595336E-11	9.378280E-11	3.074569E-10	2.169943E-10
9.580805E+3	1.341747E-11	2.719339E-11	2.731605E-11	8.436101E-11	3.208480E-10	2.300253E-10
9.582005E+3	1.392827E-11	2.817802E-11	2.572988E-11	9.147356E-11	3.043097E-10	2.187995E-10
9.583205E+3	1.377144E-11	2.749528E-11	2.931332E-11	8.653527E-11	3.240338E-10	2.290099E-10
9.584405E+3	1.541586E-11	2.616563E-11	2.750200E-11	9.026713E-11	3.071847E-10	2.355198E-10
9.585605E+3	1.541418E-11	2.730597E-11	2.760617E-11	8.437165E-11	3.217811E-10	2.311892E-10
9.586805E+3	1.368127E-11	2.439911E-11	2.678677E-11	8.567889E-11	3.218523E-10	2.399181E-10
9.588005E+3	1.414558E-11	2.851800E-11	2.751600E-11	8.898565E-11	3.221256E-10	2.158097E-10
9.589205E+3	1.406717E-11	2.723259E-11	2.655209E-11	9.139515E-11	3.413742E-10	2.234090E-10
9.590404E+3	1.491794E-11	2.577693E-11	2.617235E-11	8.969248E-11	3.239140E-10	2.281748E-10
9.591604E+3	1.686481E-11	2.754904E-11	2.468364E-11	8.983474E-11	3.229209E-10	2.390164E-10
9.592804E+3	1.643018E-11	2.924499E-11	2.745271E-11	8.869440E-11	3.318269E-10	2.334060E-10
9.594004E+3	1.427776E-11	3.015401E-11	2.761402E-11	8.493341E-11	3.194585E-10	2.267723E-10
9.595204E+3	1.488994E-11	2.876332E-11	2.558202E-11	8.533388E-11	3.119527E-10	2.346701E-10
9.596404E+3	1.450404E-11	2.711274E-11	2.565707E-11	8.907471E-11	3.406589E-10	2.207374E-10
9.597604E+3	1.596026E-11	2.723315E-11	3.057296E-11	8.516249E-11	3.286366E-10	2.411862E-10
9.598804E+3	1.675335E-11	2.881989E-11	2.659186E-11	8.835219E-11	3.326536E-10	2.398000E-10
9.600004E+3	1.334914E-11	2.622948E-11	2.747959E-11	9.414126E-11	3.229041E-10	2.418499E-10
9.601204E+3	1.554412E-11	2.706681E-11	2.828780E-11	9.285082E-11	3.189807E-10	2.252136E-10
9.602404E+3	1.316879E-11	2.668427E-11	2.593711E-11	9.276344E-11	3.212502E-10	2.373143E-10
9.603604E+3	1.546795E-11	2.404402E-11	2.698559E-11	8.616784E-11	3.238440E-10	2.298937E-10
9.604804E+3	1.408229E-11	2.572204E-11	3.048111E-11	9.032706E-11	3.274806E-10	2.297044E-10
9.606004E+3	1.669230E-11	2.598472E-11	2.917330E-11	9.053821E-11	3.244147E-10	2.321564E-10
9.607204E+3	1.538001E-11	2.847207E-11	2.738606E-11	9.122769E-11	3.392772E-10	2.424296E-10
9.608403E+3	1.468215E-11	2.984092E-11	2.633589E-11	9.490802E-11	3.234704E-10	2.275139E-10
9.609603E+3	1.440714E-11	3.106023E-11	2.734293E-11	9.620798E-11	3.389540E-10	2.355035E-10
9.610803E+3	1.535089E-11	2.646303E-11	2.872187E-11	9.081658E-11	3.271804E-10	2.309214E-10
9.612003E+3	1.398427E-11	2.530421E-11	2.661874E-11	9.364277E-11	3.330210E-10	2.251268E-10
9.613203E+3	1.511061E-11	2.647704E-11	2.800831E-11	9.071351E-11	3.357900E-10	2.246031E-10
9.614403E+3	1.290891E-11	3.023802E-11	2.577525E-11	8.826202E-11	3.440435E-10	2.266794E-10
9.615603E+3	1.519350E-11	2.658681E-11	2.759105E-11	8.350183E-11	3.163007E-10	2.337291E-10
9.616803E+3	1.635961E-11	2.652744E-11	2.863730E-11	9.227952E-11	3.258250E-10	2.447175E-10
9.618003E+3	1.582416E-11	2.606649E-11	2.803352E-11	9.038419E-11	3.269608E-10	2.254203E-10
9.619203E+3	1.502716E-11	2.602841E-11	2.886469E-11	9.482568E-11	3.302105E-10	2.403399E-10
9.620403E+3	1.357149E-11	2.369788E-11	2.846199E-11	9.193003E-11	3.188468E-10	2.302017E-10
9.621603E+3	1.426320E-11	2.719171E-11	2.657785E-11	9.005262E-11	3.373320E-10	2.270070E-10
9.622803E+3	1.569590E-11	2.515299E-11	2.825756E-11	1.010163E-10	3.341809E-10	2.343598E-10
9.624003E+3	1.485465E-11	2.724100E-11	2.947239E-11	9.282449E-11	3.419701E-10	2.304678E-10
9.625202E+3	1.436289E-11	2.646360E-11	2.612642E-11	9.247388E-11	3.400814E-10	2.222043E-10
9.626402E+3	1.464686E-11	2.496536E-11	2.836061E-11	9.551347E-11	3.307246E-10	2.384591E-10
9.627602E+3	1.569086E-11	2.548904E-11	2.834829E-11	9.329889E-11	3.417774E-10	2.415508E-10
9.628802E+3	1.642570E-11	2.434254E-11	2.744935E-11	9.329776E-11	3.427587E-10	2.329159E-10
9.630002E+3	1.395627E-11	2.854152E-11	2.844575E-11	1.025560E-10	3.203854E-10	2.383941E-10
9.631202E+3	1.683848E-11	2.536302E-11	2.787613E-11	9.974493E-11	3.277343E-10	2.288245E-10
9.632402E+3	1.410245E-11	2.775404E-11	2.925115E-11	1.008931E-10	3.283762E-10	2.282437E-10
9.633602E+3	1.440714E-11	2.755464E-11	2.825644E-11	8.917216E-11	3.258177E-10	2.305748E-10
9.634802E+3	1.606556E-11	2.557137E-11	2.440975E-11	9.594698E-11	3.371813E-10	2.278342E-10
9.636002E+3	1.288034E-11	2.992046E-11	2.672404E-11	9.545074E-11	3.404724E-10	2.293084E-10
9.637202E+3	1.321079E-11	2.453745E-11	3.113193E-11	8.983979E-11	3.306490E-10	2.341694E-10
9.638402E+3	1.297332E-11	2.917218E-11	2.829564E-11	8.957318E-11	3.404601E-10	2.424088E-10
9.639602E+3	1.485969E-11	2.917050E-11	2.790862E-11	8.823738E-11	3.328037E-10	2.297559E-10
9.640802E+3	1.365494E-11	2.734461E-11	3.161864E-11	9.295947E-11	3.277702E-10	2.163575E-10
9.642002E+3	1.685584E-11	2.692567E-11	2.874595E-11	9.400740E-11	3.296476E-10	2.461956E-10
9.643201E+3	1.481320E-11	2.564531E-11	2.718219E-11	9.779526E-11	3.428573E-10	2.270647E-10
9.644401E+3	1.420999E-11	2.972834E-11	2.891006E-11	8.822897E-11	3.425386E-10	2.231766E-10
9.645601E+3	1.481937E-11	2.718443E-11	2.988685E-11	9.530512E-11	3.264646E-10	2.356777E-10
9.646801E+3	1.355693E-11	2.510930E-11	2.771763E-11	9.178945E-11	3.258961E-10	2.241063E-10
9.648001E+3	1.433769E-11	2.669827E-11	2.760449E-11	9.499595E-11	3.272863E-10	2.295055E-10
9.649201E+3	1.695890E-11	2.795063E-11	2.937661E-11	9.227841E-11	3.260322E-10	2.340501E-10
9.650401E+3	1.458301E-11	2.637846E-11	2.913242E-11	1.027974E-10	3.458510E-10	2.277844E-10
9.651601E+3	1.597931E-11	2.733285E-11	2.994846E-11	9.966205E-11	3.213135E-10	2.425349E-10
9.652801E+3	1.362022E-11	2.554057E-11	3.044582E-11	9.896137E-11	3.291967E-10	2.295212E-10
9.654001E+3	1.677463E-11	2.784141E-11	2.936149E-11	1.046900E-10	3.457731E-10	2.310195E-10
9.655201E+3	1.443458E-11	2.879188E-11	2.934524E-11	9.828983E-11	3.418127E-10	2.285377E-10
9.656401E+3	1.528816E-11	2.770307E-11	3.143438E-11	9.686496E-11	3.160291E-10	2.317252E-10
9.657601E+3	1.475216E-11	2.836789E-11	2.668203E-11	9.279312E-11	3.395858E-10	2.342741E-10
9.658801E+3	1.565390E-11	2.681757E-11	3.083396E-11	1.014426E-10	3.257354E-10	2.424262E-10
9.660001E+3	1.555028E-11	2.703096E-11	2.857625E-11	1.013081E-10	3.304816E-10	2.369469E-10
9.661200E+3	1.528872E-11	2.866138E-11	3.224090E-11	9.264134E-11	3.205792E-10	2.368494E-10
9.662400E+3	1.524447E-11	3.061609E-11	2.985157E-11	9.993705E-11	3.289262E-10	2.290323E-10
9.663600E+3	1.577992E-11	3.009352E-11	3.287828E-11	1.004025E-10	3.255987E-10	2.377707E-10
9.664800E+3	1.645202E-11	3.011201E-11	2.983420E-11	1.034124E-10	3.403475E-10	2.270479E-10
9.666000E+3	1.728935E-11	3.309448E-11	3.556390E-11	1.029671E-10	3.347533E-10	2.353265E-10
9.667200E+3	1.857140E-11	3.260944E-11	3.173626E-11	9.751858E-11	3.189421E-10	2.378469E-10
9.668400E+3	1.705580E-11	3.231203E-11	2.942590E-11	1.062644E-10	3.422736E-10	2.245695E-10
9.669600E+3	1.531560E-11	3.609151E-11	3.481451E-11	1.095834E-10	3.333369E-10	2.264654E-10
9.670800E+3	1.553068E-11	3.600581E-11	3.165168E-11	1.053895E-10	3.454325E-10	2.170822E-10
9.672000E+3	1.637753E-11	3.204319E-11	3.095662E-11	1.094042E-10	3.251165E-10	2.272462E-10
9.673200E+3	1.900546E-11	3.776785E-11	3.373857E-11	1.085243E-10	3.462592E-10	2.428547E-10
9.674400E+3	1.887496E-11	3.556054E-11	3.145062E-11	1.059535E-10	3.346873E-10	2.378385E-10
9.675600E+3	1.957899E-11	3.564344E-11	3.390660E-11	1.039585E-10	3.383250E-10	2.336558E-10
9.676800E+3	2.106771E-11	4.181392E-11	3.590779E-11	1.166316E-10	3.408527E-10	2.329238E-10
9.677999E+3	2.200081E-11	3.867911E-11	3.586131E-11	1.083137E-10	3.398636E-10	2.321206E-10
9.679199E+3	2.001866E-11	4.465805E-11	3.760710E-11	1.150919E-10	3.319294E-10	2.326482E-10
9.680399E+3	1.853555E-11	4.175792E-11	3.316617E-11	1.138558E-10	3.359967E-10	2.380385E-10
9.681599E+3	2.161884E-11	4.023055E-11	3.358903E-11	1.208317E-10	3.392576E-10	2.364327E-10
9.682799E+3	2.055635E-11	4.315085E-11	3.695068E-11	1.126449E-10	3.390531E-10	2.338194E-10
9.683999E+3	2.079718E-11	4.487145E-11	4.000652E-11	1.194953E-10	3.619641E-10	2.306991E-10
9.685199E+3	2.444896E-11	5.050649E-11	4.141962E-11	1.220975E-10	3.220892E-10	2.384765E-10
9.686399E+3	2.430165E-11	4.852825E-11	3.700949E-11	1.141605E-10	3.369500E-10	2.249918E-10
9.687599E+3	2.187424E-11	4.726526E-11	4.328584E-11	1.237061E-10	3.427172E-10	2.346242E-10
9.688799E+3	2.185071E-11	5.206858E-11	4.152884E-11	1.208306E-10	3.634377E-10	2.510538E-10
9.689999E+3	2.190168E-11	5.019340E-11	4.297107E-11	1.254894E-10	3.507231E-10	2.433464E-10
9.691199E+3	2.345200E-11	4.787016E-11	4.048820E-11	1.255538E-10	3.462867E-10	2.470682E-10
9.692399E+3	2.250489E-11	5.159418E-11	3.883426E-11	1.288353E-10	3.431659E-10	2.281283E-10
9.693599E+3	2.609730E-11	5.123797E-11	4.411421E-11	1.301655E-10	3.416755E-10	2.357774E-10
9.694799E+3	2.654593E-11	5.229765E-11	4.301251E-11	1.288919E-10	3.344694E-10	2.310077E-10
9.695998E+3	2.631237E-11	5.452512E-11	3.986426E-11	1.408812E-10	3.504442E-10	2.314412E-10
9.697198E+3	2.625860E-11	5.862832E-11	4.690904E-11	1.350002E-10	3.472528E-10	2.352246E-10
9.698398E+3	3.061945E-11	5.582396E-11	4.493753E-11	1.374529E-10	3.476438E-10	2.321867E-10
9.699598E+3	2.720851E-11	6.071465E-11	4.241489E-11	1.360493E-10	3.426271E-10	2.294193E-10
9.700798E+3	2.652857E-11	6.171777E-11	4.724902E-11	1.410996E-10	3.404573E-10	2.367833E-10
9.701998E+3	2.834661E-11	7.006084E-11	4.543209E-11	1.513212E-10	3.434711E-10	2.322567E-10
9.703198E+3	3.007784E-11	6.558238E-11	4.607171E-11	1.464675E-10	3.501882E-10	2.441210E-10
9.704398E+3	3.079084E-11	6.137275E-11	5.135894E-11	1.488809E-10	3.566382E-10	2.298612E-10
9.705598E+3	3.358567E-11	7.077383E-11	4.816308E-11	1.461914E-10	3.435938E-10	2.402475E-10
9.706798E+3	3.359071E-11	6.996114E-11	4.587624E-11	1.389791E-10	3.561627E-10	2.325709E-10
9.707998E+3	3.319809E-11	6.586690E-11	4.771445E-11	1.582713E-10	3.556301E-10	2.332324E-10
9.709198E+3	3.559023E-11	6.703132E-11	5.318203E-11	1.647605E-10	3.432936E-10	2.430154E-10
9.710398E+3	3.842763E-11	7.050835E-11	5.410897E-11	1.588706E-10	3.457003E-10	2.336211E-10
9.711598E+3	3.672945E-11	6.837441E-11	5.346152E-11	1.623331E-10	3.470759E-10	2.314009E-10
9.712797E+3	3.496965E-11	6.373577E-11	5.221980E-11	1.703323E-10	3.557410E-10	2.404452E-10
9.713997E+3	3.601590E-11	7.169629E-11	5.247856E-11	1.653419E-10	3.471806E-10	2.347216E-10
9.715197E+3	3.464816E-11	7.043946E-11	5.416050E-11	1.656320E-10	3.695320E-10	2.447080E-10
9.716397E+3	3.578962E-11	7.234320E-11	5.581781E-11	1.719145E-10	3.508464E-10	2.409520E-10
9.717597E+3	3.795548E-11	7.228550E-11	6.134531E-11	1.648361E-10	3.622710E-10	2.260106E-10
9.718797E+3	3.851669E-11	6.908516E-11	5.504544E-11	1.759998E-10	3.475519E-10	2.368276E-10
9.719997E+3	3.807982E-11	7.027255E-11	5.202937E-11	1.717560E-10	3.465146E-10	2.362916E-10
9.721197E+3	3.997796E-11	7.365884E-11	5.727011E-11	1.802049E-10	3.468524E-10	2.332957E-10
9.722397E+3	4.376415E-11	7.351658E-11	5.460745E-11	1.946261E-10	3.532021E-10	2.407454E-10
9.723597E+3	3.935682E-11	7.466532E-11	6.066649E-11	1.804732E-10	3.564198E-10	2.414489E-10
9.724797E+3	4.176687E-11	7.946303E-11	5.692286E-11	1.657070E-10	3.504784E-10	2.417732E-10
9.725997E+3	3.989898E-11	7.768195E-11	5.860984E-11	1.773686E-10	3.640185E-10	2.238419E-10
9.727197E+3	4.183073E-11	7.884245E-11	5.807496E-11	1.761477E-10	3.526073E-10	2.433828E-10
9.728397E+3	4.019695E-11	7.804433E-11	5.669770E-11	1.907766E-10	3.712991E-10	2.476020E-10
9.729597E+3	4.088810E-11	7.973580E-11	5.843341E-11	1.910292E-10	3.673157E-10	2.412612E-10
9.730796E+3	4.044899E-11	7.516884E-11	5.714185E-11	1.857067E-10	3.634478E-10	2.530259E-10
9.731996E+3	4.390641E-11	8.575114E-11	5.863224E-11	1.890246E-10	3.644750E-10	2.458920E-10
9.733196E+3	4.393162E-11	7.434383E-11	6.234171E-11	1.888409E-10	3.680662E-10	2.357141E-10
9.734396E+3	5.202713E-11	7.734982E-11	5.970145E-11	2.002023E-10	3.597708E-10	2.432916E-10
9.735596E+3	4.500979E-11	7.881277E-11	6.131451E-11	1.873494E-10	3.575041E-10	2.378475E-10
9.736796E+3	4.723334E-11	7.860946E-11	5.835948E-11	1.949924E-10	3.529831E-10	2.531020E-10
9.737996E+3	4.942496E-11	7.988814E-11	6.226217E-11	2.015107E-10	3.736285E-10	2.455498E-10
9.739196E+3	4.824710E-11	7.700481E-11	5.928866E-11	1.980947E-10	3.591911E-10	2.404110E-10
9.740396E+3	4.274087E-11	7.780853E-11	6.489235E-11	1.908970E-10	3.820147E-10	2.389111E-10
9.741596E+3	4.922389E-11	7.896512E-11	6.313871E-11	2.026482E-10	3.594555E-10	2.499818E-10
9.742796E+3	4.951681E-11	7.704010E-11	6.352685E-11	1.987741E-10	3.605124E-10	2.467837E-10
9.743996E+3	4.838431E-11	7.925468E-11	6.462183E-11	1.926854E-10	3.598811E-10	2.431778E-10
9.745196E+3	4.931630E-11	8.005953E-11	6.309446E-11	2.176843E-10	3.736100E-10	2.483772E-10
9.746396E+3	5.009538E-11	7.690287E-11	6.025762E-11	1.925330E-10	3.608478E-10	2.316574E-10
9.747595E+3	4.815916E-11	7.529317E-11	6.390715E-11	2.004986E-10	3.705144E-10	2.433689E-10
9.748795E+3	5.266675E-11	7.878252E-11	6.211936E-11	2.085308E-10	3.540058E-10	2.391178E-10
9.749995E+3	5.068067E-11	8.140150E-11	6.198717E-11	1.978875E-10	3.756655E-10	2.564878E-10
9.751195E+3	4.916956E-11	8.024324E-11	6.086196E-11	2.065509E-10	3.566601E-10	2.464504E-10
9.752395E+3	5.189886E-11	8.053169E-11	6.564903E-11	2.019375E-10	3.679234E-10	2.434433E-10
9.753595E+3	5.347271E-11	8.105201E-11	6.469351E-11	2.033724E-10	3.630916E-10	2.364148E-10
9.754795E+3	5.408825E-11	7.659370E-11	6.751132E-11	2.054991E-10	3.674675E-10	2.486981E-10
9.755995E+3	4.933254E-11	7.967811E-11	6.494331E-11	2.101511E-10	3.656417E-10	2.430098E-10
9.757195E+3	5.069916E-11	8.620425E-11	6.853740E-11	2.105270E-10	3.586680E-10	2.397143E-10
9.758395E+3	5.458897E-11	8.088118E-11	6.375089E-11	2.284117E-10	3.827988E-10	2.426357E-10
9.759595E+3	5.512441E-11	7.911578E-11	6.148197E-11	2.194957E-10	3.606468E-10	2.443271E-10
9.760795E+3	5.903607E-11	8.438676E-11	6.643035E-11	2.129902E-10	3.778409E-10	2.419233E-10
9.761995E+3	5.296975E-11	7.353171E-11	6.326865E-11	2.138858E-10	3.726926E-10	2.432714E-10
9.763195E+3	5.690157E-11	7.680710E-11	6.725592E-11	2.215870E-10	3.713657E-10	2.459245E-10
9.764395E+3	5.078766E-11	7.674493E-11	6.878104E-11	2.020405E-10	3.767381E-10	2.467266E-10
9.765594E+3	5.611521E-11	7.700033E-11	6.863206E-11	2.130726E-10	3.697510E-10	2.578376E-10
9.766794E+3	5.090863E-11	8.741181E-11	6.791850E-11	2.107023E-10	3.570969E-10	2.520059E-10
9.767994E+3	5.300728E-11	7.823196E-11	6.416759E-11	2.201213E-10	3.761517E-10	2.531653E-10
9.769194E+3	5.417842E-11	8.662431E-11	6.582770E-11	1.982706E-10	3.659962E-10	2.460741E-10
9.770394E+3	5.146872E-11	7.955209E-11	6.922014E-11	2.140981E-10	3.671740E-10	2.573878E-10
9.771594E+3	5.554560E-11	8.272331E-11	6.593075E-11	2.064770E-10	3.695096E-10	2.418936E-10
9.772794E+3	5.339822E-11	7.820172E-11	6.601868E-11	2.169478E-10	3.847922E-10	2.461743E-10
9.773994E+3	5.499336E-11	8.120379E-11	6.327369E-11	2.247627E-10	3.694558E-10	2.425713E-10
9.775194E+3	5.836620E-11	8.455647E-11	6.545692E-11	2.356452E-10	3.742530E-10	2.465781E-10
9.776394E+3	5.432180E-11	8.294510E-11	6.467672E-11	2.157621E-10	3.717024E-10	2.508701E-10
9.777594E+3	5.402664E-11	8.388605E-11	6.624384E-11	2.203750E-10	3.782128E-10	2.522675E-10
9.778794E+3	6.099357E-11	8.486004E-11	6.809269E-11	2.251923E-10	3.716346E-10	2.593246E-10
9.779994E+3	5.960288E-11	7.856129E-11	7.350482E-11	2.254354E-10	3.919199E-10	2.442123E-10
9.781194E+3	5.734908E-11	8.091758E-11	6.184883E-11	2.142056E-10	3.791061E-10	2.432888E-10
9.782394E+3	5.668202E-11	7.916003E-11	6.810277E-11	2.199768E-10	3.688728E-10	2.492526E-10
9.783593E+3	5.601552E-11	7.865818E-11	6.401693E-11	2.260475E-10	3.576436E-10	2.312155E-10
9.784793E+3	5.648935E-11	8.350518E-11	6.699995E-11	2.287287E-10	3.805809E-10	2.420095E-10
9.785993E+3	5.795174E-11	7.870636E-11	6.475345E-11	2.231771E-10	3.790188E-10	2.451656E-10
9.787193E+3	5.500512E-11	7.798329E-11	6.952035E-11	2.289163E-10	3.851153E-10	2.562660E-10
9.788393E+3	5.852639E-11	7.994191E-11	6.883984E-11	2.288637E-10	3.580793E-10	2.429152E-10
9.789593E+3	5.539662E-11	8.428035E-11	6.614694E-11	2.240419E-10	3.711865E-10	2.482338E-10
9.790793E+3	5.604912E-11	7.805105E-11	6.542947E-11	2.095294E-10	3.783618E-10	2.383566E-10
9.791993E+3	5.254745E-11	8.213409E-11	6.633905E-11	2.270193E-10	3.771705E-10	2.583478E-10
9.793193E+3	5.822786E-11	8.722194E-11	6.746483E-11	2.127309E-10	3.723649E-10	2.475510E-10
9.794393E+3	6.063232E-11	8.172859E-11	6.632617E-11	2.018047E-10	3.928625E-10	2.425931E-10
9.795593E+3	5.815001E-11	8.122787E-11	6.925991E-11	2.292098E-10	3.781047E-10	2.419714E-10
9.796793E+3	6.322440E-11	8.156335E-11	6.973935E-11	2.317593E-10	3.608770E-10	2.345850E-10
9.797993E+3	6.271977E-11	8.250375E-11	6.394636E-11	2.284935E-10	3.658489E-10	2.319190E-10
9.799193E+3	6.227058E-11	7.798104E-11	6.834361E-11	2.247851E-10	3.768462E-10	2.521415E-10
9.800392E+3	5.867985E-11	8.475027E-11	6.556614E-11	2.253536E-10	3.800863E-10	2.498149E-10
9.801592E+3	5.931051E-11	8.411905E-11	6.405614E-11	2.204512E-10	3.834620E-10	2.428200E-10
9.802792E+3	6.104006E-11	7.604762E-11	6.928511E-11	2.205738E-10	3.865906E-10	2.351120E-10
9.803992E+3	5.972162E-11	7.657018E-11	6.544515E-11	2.211104E-10	3.864898E-10	2.423114E-10
9.805192E+3	6.041893E-11	7.741087E-11	7.041817E-11	2.472710E-10	3.894454E-10	2.503532E-10
9.806392E+3	5.857008E-11	7.526797E-11	6.453277E-11	2.295968E-10	3.810177E-10	2.482125E-10
9.807592E+3	6.309278E-11	8.453743E-11	6.573024E-11	2.237098E-10	3.695566E-10	2.328504E-10
9.808792E+3	5.672682E-11	8.253960E-11	7.400330E-11	2.234712E-10	3.757781E-10	2.486432E-10
9.809992E+3	6.389259E-11	8.277203E-11	7.001771E-11	2.462275E-10	3.667081E-10	2.560744E-10
9.811192E+3	6.586970E-11	8.178067E-11	7.349418E-11	2.256622E-10	3.818652E-10	2.464555E-10
9.812392E+3	6.534770E-11	7.555026E-11	7.104659E-11	2.176955E-10	3.790955E-10	2.438544E-10
9.813592E+3	5.364522E-11	8.262921E-11	6.596380E-11	2.284588E-10	3.927796E-10	2.447276E-10
9.814792E+3	5.680468E-11	7.950111E-11	6.919774E-11	2.263853E-10	3.781204E-10	2.555295E-10
9.815992E+3	5.753951E-11	7.693928E-11	6.929968E-11	2.285232E-10	3.825546E-10	2.370393E-10
9.817192E+3	5.829339E-11	8.017714E-11	6.808653E-11	2.309321E-10	3.561106E-10	2.461122E-10
9.818391E+3	6.538523E-11	7.886374E-11	7.017061E-11	2.121204E-10	3.880726E-10	2.484634E-10
9.819591E+3	5.816737E-11	8.235308E-11	6.966262E-11	2.260140E-10	3.844208E-10	2.465569E-10
9.820791E+3	6.356046E-11	8.353431E-11	6.620575E-11	2.267897E-10	3.839173E-10	2.511401E-10
9.821991E+3	6.188691E-11	7.777773E-11	7.697456E-11	2.402772E-10	3.814216E-10	2.597486E-10
9.823191E+3	5.547727E-11	7.984950E-11	6.750348E-11	2.407863E-10	3.785046E-10	2.569056E-10
9.824391E+3	5.715137E-11	8.183668E-11	6.780929E-11	2.391861E-10	3.804946E-10	2.551469E-10
9.825591E+3	6.092804E-11	8.523530E-11	7.033304E-11	2.265141E-10	3.789213E-10	2.498989E-10
9.826791E+3	5.838412E-11	8.634932E-11	6.550620E-11	2.271554E-10	3.650513E-10	2.663089E-10
9.827991E+3	6.096108E-11	8.982466E-11	7.010789E-11	2.384944E-10	3.805086E-10	2.457778E-10
9.829191E+3	6.198269E-11	8.009705E-11	6.534602E-11	2.317241E-10	3.705866E-10	2.435750E-10
9.830391E+3	5.902766E-11	7.884581E-11	7.169685E-11	2.226165E-10	3.767291E-10	2.365173E-10
9.831591E+3	6.219832E-11	8.027740E-11	6.689410E-11	2.395883E-10	3.631873E-10	2.460752E-10
9.832791E+3	6.112240E-11	7.940255E-11	6.774824E-11	2.251962E-10	3.686387E-10	2.437015E-10
9.833991E+3	5.745886E-11	7.967475E-11	7.356083E-11	2.279877E-10	3.946211E-10	2.593986E-10
9.835190E+3	6.317848E-11	8.434644E-11	7.267589E-11	2.357982E-10	3.842724E-10	2.468761E-10
9.836390E+3	6.095437E-11	8.949812E-11	6.496292E-11	2.173231E-10	3.828056E-10	2.512269E-10
9.837590E+3	6.427905E-11	8.017435E-11	7.083992E-11	2.197455E-10	3.838170E-10	2.580644E-10
9.838790E+3	6.087819E-11	8.312433E-11	7.166324E-11	2.150838E-10	3.746988E-10	2.414231E-10
9.839990E+3	6.136772E-11	8.636780E-11	6.832344E-11	2.368264E-10	3.699358E-10	2.480450E-10
9.841190E+3	5.900582E-11	8.820489E-11	6.822487E-11	2.268451E-10	3.628849E-10	2.402273E-10
9.842390E+3	5.916265E-11	8.514233E-11	6.747995E-11	2.424593E-10	3.788378E-10	2.577116E-10
9.843590E+3	6.074769E-11	8.103352E-11	6.986481E-11	2.382385E-10	3.910595E-10	2.359040E-10
9.844790E+3	5.881763E-11	8.470882E-11	6.819574E-11	2.187687E-10	3.821889E-10	2.472239E-10
9.845990E+3	6.118737E-11	7.981757E-11	6.467504E-11	2.348970E-10	3.667708E-10	2.594210E-10
9.847190E+3	5.744598E-11	7.528646E-11	6.914398E-11	2.339330E-10	3.679817E-10	2.452087E-10
9.848390E+3	5.907639E-11	7.654610E-11	6.596940E-11	2.409778E-10	3.865469E-10	2.444409E-10
9.849590E+3	6.199838E-11	7.804601E-11	6.646675E-11	2.284985E-10	3.789841E-10	2.663213E-10
9.850790E+3	6.460502E-11	8.104920E-11	6.859228E-11	2.398000E-10	3.703598E-10	2.524927E-10
9.851990E+3	5.926627E-11	7.829861E-11	6.832904E-11	2.240251E-10	3.738441E-10	2.440577E-10
9.853189E+3	6.652836E-11	8.729474E-11	7.105892E-11	2.210398E-10	3.772265E-10	2.412562E-10
9.854389E+3	6.258422E-11	8.104360E-11	6.370888E-11	2.326028E-10	3.928714E-10	2.586161E-10
9.855589E+3	6.145229E-11	8.463377E-11	6.488674E-11	2.337449E-10	3.751822E-10	2.392942E-10
9.856789E+3	5.861431E-11	7.870804E-11	6.891770E-11	2.331271E-10	3.720843E-10	2.405869E-10
9.857989E+3	6.276737E-11	7.956385E-11	6.923583E-11	2.145635E-10	3.825949E-10	2.518167E-10
9.859189E+3	6.083507E-11	7.776541E-11	7.320630E-11	2.236487E-10	3.734100E-10	2.367912E-10
9.860389E+3	6.083843E-11	7.941654E-11	7.271621E-11	2.236935E-10	3.869536E-10	2.402900E-10
9.861589E+3	5.573883E-11	8.690269E-11	6.989785E-11	2.338339E-10	3.768675E-10	2.342024E-10
9.862789E+3	5.798478E-11	7.627389E-11	6.895579E-11	2.295918E-10	3.701800E-10	2.336821E-10
9.863989E+3	6.507717E-11	8.477267E-11	6.792522E-11	2.251626E-10	3.694620E-10	2.548378E-10
9.865189E+3	5.488357E-11	8.507511E-11	6.711030E-11	2.235513E-10	3.747263E-10	2.522485E-10
9.866389E+3	5.691333E-11	7.607450E-11	6.643259E-11	2.300639E-10	3.669607E-10	2.383852E-10
9.867589E+3	6.255566E-11	8.193694E-11	6.744355E-11	2.289051E-10	3.627885E-10	2.556695E-10
9.868789E+3	6.263239E-11	8.329011E-11	6.697139E-11	2.263528E-10	3.714290E-10	2.397608E-10
9.869988E+3	5.620202E-11	7.951736E-11	6.828144E-11	2.242502E-10	3.699179E-10	2.421445E-10
9.871188E+3	5.843902E-11	7.864531E-11	6.550564E-11	2.259428E-10	3.500292E-10	2.406591E-10
9.872388E+3	6.245036E-11	8.258272E-11	6.678040E-11	2.335701E-10	3.734291E-10	2.468475E-10
9.873588E+3	5.839813E-11	7.846104E-11	6.466831E-11	2.188812E-10	3.584462E-10	2.302421E-10
9.874788E+3	6.021394E-11	7.851929E-11	6.884657E-11	2.292507E-10	3.731815E-10	2.353041E-10
9.875988E+3	5.961464E-11	8.347718E-11	6.719150E-11	2.217315E-10	3.721723E-10	2.269493E-10
9.877188E+3	6.404326E-11	7.555306E-11	6.705485E-11	2.168408E-10	3.493353E-10	2.298595E-10
9.878388E+3	5.888540E-11	7.806113E-11	6.879727E-11	2.162959E-10	3.468294E-10	2.325715E-10
9.879588E+3	6.119856E-11	7.841790E-11	6.415359E-11	2.318965E-10	3.428287E-10	2.253026E-10
9.880788E+3	5.643222E-11	7.046187E-11	6.207678E-11	2.096969E-10	3.507562E-10	2.274310E-10
9.881988E+3	6.063568E-11	7.460987E-11	6.138676E-11	2.139049E-10	3.496047E-10	2.287231E-10
9.883188E+3	5.546663E-11	7.213093E-11	6.616151E-11	2.112069E-10	3.544371E-10	2.395608E-10
9.884388E+3	5.729195E-11	7.274870E-11	6.615030E-11	2.239327E-10	3.363911E-10	2.172917E-10
9.885588E+3	5.923658E-11	7.768363E-11	6.387859E-11	2.238666E-10	3.425229E-10	2.092214E-10
9.886788E+3	6.018368E-11	7.202618E-11	5.884396E-11	2.007445E-10	3.540730E-10	2.197645E-10
9.887987E+3	5.863784E-11	6.877768E-11	6.009911E-11	2.134797E-10	3.416632E-10	2.075921E-10
9.889187E+3	5.446295E-11	6.933832E-11	6.099581E-11	1.942508E-10	3.229288E-10	2.211921E-10
9.890387E+3	5.677891E-11	6.318128E-11	6.233723E-11	2.073686E-10	3.324811E-10	2.100559E-10
9.891587E+3	5.648487E-11	7.097322E-11	6.139179E-11	2.077092E-10	3.294146E-10	2.029232E-10
9.892787E+3	6.018537E-11	6.838393E-11	6.208351E-11	2.074426E-10	3.249563E-10	1.968171E-10
9.893987E+3	5.435653E-11	6.988665E-11	5.602336E-11	2.066803E-10	3.209505E-10	1.896094E-10
9.895187E+3	5.698502E-11	6.503292E-11	5.683660E-11	1.932544E-10	2.972157E-10	1.928198E-10
9.896387E+3	5.559321E-11	6.321712E-11	5.892909E-11	1.973151E-10	3.135243E-10	1.832596E-10
9.897587E+3	5.591918E-11	7.128295E-11	6.070176E-11	1.829757E-10	3.141147E-10	1.883508E-10
9.898787E+3	5.551704E-11	7.007820E-11	5.681196E-11	2.034553E-10	3.097998E-10	1.876059E-10
9.899987E+3	5.465114E-11	6.419168E-11	5.844406E-11	1.881778E-10	2.864631E-10	1.827824E-10
9.901187E+3	5.207362E-11	5.940180E-11	5.760336E-11	1.835285E-10	3.052496E-10	1.766052E-10
9.902387E+3	4.941432E-11	5.915761E-11	5.657953E-11	1.895483E-10	2.944360E-10	1.735124E-10
9.903587E+3	5.151409E-11	5.326268E-11	5.451224E-11	1.749916E-10	2.866244E-10	1.645012E-10
9.904787E+3	5.297032E-11	5.844013E-11	5.223156E-11	1.694076E-10	2.679522E-10	1.656163E-10
9.905986E+3	4.986407E-11	5.155665E-11	5.153705E-11	1.719190E-10	2.871302E-10	1.672215E-10
9.907186E+3	5.035694E-11	5.532268E-11	5.071260E-11	1.653105E-10	2.924740E-10	1.591087E-10
9.908386E+3	4.922669E-11	5.014859E-11	5.492446E-11	1.668289E-10	2.638059E-10	1.559907E-10
9.909586E+3	5.158522E-11	5.074396E-11	5.085823E-11	1.618660E-10	2.631612E-10	1.595903E-10
9.910786E+3	5.205345E-11	5.158017E-11	4.713196E-11	1.669325E-10	2.308722E-10	1.426219E-10
9.911986E+3	5.022869E-11	4.748145E-11	4.602242E-11	1.616582E-10	2.400408E-10	1.516192E-10
9.913186E+3	5.073836E-11	4.590817E-11	4.647329E-11	1.500935E-10	2.494665E-10	1.440753E-10
9.914386E+3	5.229877E-11	4.568190E-11	4.801914E-11	1.516264E-10	2.207486E-10	1.399200E-10
9.915586E+3	4.961651E-11	4.307020E-11	4.507699E-11	1.510092E-10	2.248607E-10	1.377379E-10
9.916786E+3	4.882958E-11	4.623470E-11	4.254092E-11	1.488837E-10	2.272910E-10	1.304551E-10
9.917986E+3	4.959467E-11	4.049492E-11	4.232024E-11	1.483130E-10	2.114573E-10	1.256647E-10
9.919186E+3	4.753298E-11	4.319286E-11	4.278792E-11	1.435225E-10	2.099719E-10	1.182844E-10
9.920386E+3	4.597370E-11	3.904205E-11	4.166774E-11	1.413802E-10	2.085756E-10	1.134867E-10
9.921586E+3	4.376807E-11	3.667624E-11	4.388625E-11	1.442529E-10	1.918004E-10	1.206267E-10
9.922785E+3	4.217238E-11	3.753037E-11	3.947668E-11	1.241289E-10	1.915635E-10	1.121033E-10
9.923985E+3	4.291842E-11	4.014486E-11	4.056213E-11	1.264158E-10	1.874289E-10	1.107495E-10
9.925185E+3	4.262493E-11	3.593468E-11	3.640404E-11	1.244106E-10	1.793788E-10	1.048625E-10
9.926385E+3	3.957805E-11	3.697476E-11	3.465096E-11	1.274385E-10	1.669465E-10	1.017405E-10
9.927585E+3	4.203852E-11	3.059536E-11	3.779753E-11	1.177714E-10	1.659944E-10	9.686721E-11
9.928785E+3	4.145826E-11	3.123834E-11	3.626065E-11	1.218903E-10	1.545546E-10	9.321879E-11
9.929985E+3	3.928961E-11	3.300598E-11	3.248174E-11	1.175613E-10	1.631043E-10	9.551683E-11
9.931185E+3	4.070719E-11	2.806825E-11	3.280659E-11	1.109635E-10	1.458956E-10	8.457551E-11
9.932385E+3	4.200043E-11	2.568955E-11	3.285308E-11	1.093023E-10	1.512417E-10	9.069783E-11
9.933585E+3	3.753205E-11	2.897783E-11	3.078187E-11	1.032494E-10	1.369964E-10	8.222707E-11
9.934785E+3	3.784346E-11	2.692847E-11	3.109272E-11	1.018694E-10	1.349879E-10	8.456376E-11
9.935985E+3	3.615256E-11	3.000223E-11	3.106192E-11	1.043679E-10	1.307368E-10	7.494145E-11
9.937185E+3	3.343333E-11	2.490151E-11	3.089837E-11	1.027924E-10	1.270582E-10	7.644976E-11
9.938385E+3	3.680226E-11	2.290928E-11	2.934581E-11	1.019186E-10	1.198499E-10	6.406510E-11
9.939585E+3	3.342773E-11	2.278662E-11	2.871907E-11	9.198267E-11	1.150404E-10	7.211916E-11
9.940784E+3	3.196702E-11	2.182382E-11	2.720627E-11	9.319078E-11	1.180374E-10	6.414463E-11
9.941984E+3	3.259207E-11	2.359482E-11	2.880252E-11	9.350500E-11	1.132784E-10	6.577672E-11
9.943184E+3	3.366296E-11	2.069693E-11	2.851688E-11	9.506596E-11	1.072927E-10	6.027610E-11
9.944384E+3	2.830068E-11	2.321228E-11	2.503201E-11	8.971264E-11	1.058673E-10	5.879131E-11
9.945584E+3	3.020554E-11	2.321564E-11	2.999831E-11	9.884544E-11	1.023499E-10	5.706175E-11
9.946784E+3	3.290404E-11	2.267964E-11	2.845302E-11	1.108879E-10	1.121991E-10	6.148197E-11
9.947984E+3	3.038029E-11	2.264548E-11	3.646284E-11	1.372848E-10	1.236999E-10	6.720271E-11
9.949184E+3	2.854656E-11	2.081567E-11	4.137033E-11	1.593299E-10	1.407607E-10	7.588687E-11
9.950384E+3	2.867594E-11	2.157963E-11	4.109701E-11	1.712872E-10	1.606383E-10	9.177768E-11
9.951584E+3	2.276253E-11	2.186359E-11	3.855757E-11	1.776621E-10	1.745077E-10	1.006696E-10
9.952784E+3	2.574500E-11	1.936728E-11	3.959037E-11	1.806508E-10	1.813324E-10	1.084896E-10
9.953984E+3	2.710994E-11	2.069693E-11	4.216062E-11	1.998892E-10	2.164297E-10	1.157674E-10
9.955184E+3	2.601720E-11	2.025950E-11	3.801597E-11	1.833683E-10	2.072925E-10	1.224246E-10
9.956384E+3	2.409666E-11	1.971510E-11	4.093459E-11	1.819983E-10	2.203716E-10	1.229964E-10
9.957583E+3	2.607714E-11	1.814013E-11	3.972816E-11	1.849097E-10	2.136567E-10	1.281879E-10
9.958783E+3	2.122285E-11	1.987976E-11	4.181112E-11	1.841726E-10	2.332520E-10	1.429552E-10
9.959983E+3	2.426413E-11	1.795810E-11	3.979705E-11	1.729994E-10	2.352055E-10	1.341999E-10
9.961183E+3	2.056979E-11	1.780408E-11	4.179936E-11	1.675251E-10	2.287556E-10	1.416933E-10
9.962383E+3	2.119149E-11	1.755820E-11	4.026640E-11	1.648989E-10	2.438029E-10	1.362946E-10
9.963583E+3	2.120045E-11	1.592386E-11	3.838058E-11	1.688856E-10	2.440908E-10	1.414261E-10
9.964783E+3	2.145417E-11	1.511061E-11	3.546140E-11	1.633440E-10	2.396252E-10	1.434816E-10
9.965983E+3	1.946194E-11	1.672591E-11	3.822656E-11	1.759897E-10	2.596545E-10	1.481791E-10
9.967183E+3	2.159587E-11	1.819782E-11	3.816943E-11	1.737370E-10	2.545207E-10	1.493178E-10
9.968383E+3	2.046225E-11	1.441162E-11	3.915295E-11	1.650686E-10	2.482959E-10	1.455685E-10
9.969583E+3	1.802195E-11	1.537777E-11	3.574537E-11	1.763426E-10	2.561557E-10	1.535442E-10
9.970783E+3	1.882791E-11	1.308477E-11	3.728337E-11	1.731041E-10	2.610430E-10	1.434699E-10
9.971983E+3	1.999402E-11	1.502884E-11	3.936298E-11	1.632522E-10	2.491971E-10	1.514394E-10
9.973183E+3	1.857756E-11	1.419487E-11	3.408919E-11	1.608909E-10	2.632923E-10	1.443711E-10
9.974383E+3	1.915725E-11	1.557829E-11	3.337172E-11	1.653100E-10	2.706216E-10	1.484037E-10
9.975582E+3	1.811324E-11	1.249836E-11	3.383435E-11	1.653660E-10	2.689766E-10	1.610869E-10
9.976782E+3	1.787465E-11	1.528480E-11	3.147750E-11	1.534742E-10	2.683415E-10	1.533840E-10
9.977982E+3	1.786176E-11	1.612773E-11	3.420961E-11	1.547254E-10	2.747758E-10	1.556602E-10
9.979182E+3	1.640890E-11	1.387730E-11	3.247950E-11	1.491497E-10	2.605383E-10	1.590056E-10
9.980382E+3	1.593842E-11	1.386666E-11	3.132460E-11	1.484328E-10	2.675887E-10	1.577560E-10
9.981582E+3	1.320575E-11	1.346619E-11	3.468736E-11	1.540298E-10	2.604050E-10	1.496762E-10
9.982782E+3	1.665029E-11	1.185762E-11	3.173178E-11	1.530687E-10	2.732254E-10	1.628640E-10
9.983982E+3	1.309430E-11	1.434833E-11	3.529842E-11	1.484255E-10	2.686227E-10	1.656622E-10
9.985182E+3	1.414110E-11	1.397363E-11	3.251199E-11	1.475507E-10	2.603070E-10	1.507443E-10
9.986382E+3	1.268655E-11	1.164087E-11	3.134980E-11	1.504043E-10	2.778316E-10	1.669768E-10
9.987582E+3	1.255773E-11	1.305229E-11	3.176034E-11	1.430241E-10	2.808460E-10	1.586315E-10
9.988782E+3	1.115919E-11	1.470847E-11	3.253271E-11	1.492136E-10	2.929159E-10	1.539026E-10
9.989982E+3	1.327969E-11	1.272520E-11	3.495733E-11	1.490428E-10	2.789484E-10	1.535296E-10
9.991182E+3	1.320463E-11	1.640105E-11	3.379906E-11	1.468153E-10	2.755308E-10	1.603325E-10
9.992381E+3	1.226649E-11	1.571887E-11	3.259656E-11	1.370328E-10	2.814050E-10	1.523243E-10
9.993581E+3	1.074025E-11	1.285178E-11	3.288052E-11	1.367248E-10	2.651848E-10	1.613031E-10
9.994781E+3	1.034930E-11	1.421895E-11	2.947854E-11	1.445296E-10	2.925692E-10	1.603492E-10
9.995981E+3	1.172152E-11	1.399996E-11	3.152623E-11	1.400136E-10	2.773942E-10	1.563726E-10
9.997181E+3	1.235162E-11	1.414446E-11	3.274610E-11	1.351744E-10	2.958401E-10	1.681737E-10
9.998381E+3	1.027033E-11	1.440546E-11	3.127643E-11	1.262724E-10	2.813075E-10	1.548576E-10
9.999581E+3	8.639917E-12	1.304893E-11	2.789798E-11	1.380622E-10	2.952907E-10	1.527970E-10
1.000078E+4	9.735449E-12	1.379833E-11	2.936709E-11	1.414267E-10	2.782724E-10	1.647515E-10
1.000198E+4	1.044172E-11	1.197300E-11	3.224874E-11	1.361719E-10	2.909931E-10	1.589961E-10
1.000318E+4	1.077833E-11	1.246756E-11	3.218377E-11	1.353016E-10	2.748900E-10	1.609452E-10
1.000438E+4	8.994451E-12	1.092171E-11	3.144894E-11	1.477551E-10	2.740970E-10	1.589356E-10
1.000558E+4	9.090227E-12	1.161902E-11	3.093645E-11	1.310858E-10	2.731045E-10	1.706526E-10
1.000678E+4	8.825306E-12	1.117263E-11	3.084628E-11	1.245188E-10	2.790571E-10	1.666177E-10
1.000798E+4	9.113751E-12	1.444523E-11	3.012321E-11	1.380712E-10	2.738477E-10	1.531146E-10
1.000918E+4	7.280583E-12	1.381737E-11	2.810857E-11	1.403104E-10	2.795583E-10	1.661288E-10
1.001038E+4	7.933086E-12	1.268655E-11	3.064465E-11	1.337059E-10	2.840346E-10	1.612745E-10
1.001158E+4	8.315065E-12	1.344883E-11	2.815730E-11	1.326747E-10	2.865852E-10	1.678544E-10
1.001278E+4	9.989167E-12	1.367455E-11	2.733453E-11	1.333188E-10	2.881635E-10	1.558114E-10
1.001398E+4	6.750740E-12	1.168735E-11	2.674084E-11	1.412211E-10	2.786689E-10	1.650691E-10
1.001518E+4	6.858837E-12	1.309990E-11	3.191101E-11	1.277622E-10	2.908749E-10	1.594660E-10
1.001638E+4	6.977015E-12	1.223232E-11	2.687750E-11	1.338067E-10	2.827951E-10	1.622597E-10
1.001758E+4	6.710413E-12	1.323264E-11	2.731941E-11	1.385803E-10	2.901793E-10	1.625325E-10
1.001878E+4	7.549425E-12	1.219535E-11	2.795567E-11	1.282232E-10	2.766213E-10	1.670871E-10
1.001998E+4	6.800027E-12	1.352220E-11	2.601776E-11	1.316470E-10	2.903916E-10	1.608113E-10
1.002118E+4	6.250021E-12	1.360678E-11	2.961353E-11	1.293041E-10	2.725965E-10	1.595181E-10
1.002238E+4	7.375238E-12	1.217519E-11	3.004703E-11	1.287945E-10	2.890138E-10	1.663943E-10
1.002358E+4	7.193769E-12	1.289434E-11	2.819091E-11	1.326798E-10	2.947659E-10	1.678852E-10
1.002478E+4	6.842034E-12	1.350540E-11	2.815170E-11	1.336370E-10	2.854119E-10	1.700460E-10
1.002598E+4	6.880120E-12	1.266751E-11	2.877172E-11	1.326148E-10	2.777778E-10	1.619679E-10
1.002718E+4	6.854356E-12	1.206654E-11	2.584358E-11	1.198930E-10	2.671082E-10	1.702875E-10
1.002838E+4	5.406529E-12	1.165431E-11	2.648768E-11	1.245137E-10	2.904549E-10	1.590499E-10
1.002958E+4	5.428372E-12	1.341523E-11	2.665851E-11	1.314975E-10	2.774788E-10	1.607424E-10
1.003078E+4	5.640646E-12	1.250284E-11	2.672908E-11	1.299326E-10	2.903205E-10	1.571517E-10
1.003198E+4	6.593915E-12	1.303269E-11	2.766386E-11	1.226257E-10	2.856079E-10	1.661518E-10
1.003318E+4	4.568077E-12	1.261822E-11	3.152455E-11	1.240001E-10	2.877222E-10	1.690373E-10
1.003438E+4	5.486621E-12	1.180553E-11	2.817634E-11	1.263474E-10	2.938658E-10	1.555560E-10
1.003558E+4	6.613518E-12	1.152437E-11	2.846871E-11	1.329324E-10	2.867684E-10	1.643953E-10
1.003678E+4	4.282992E-12	1.308309E-11	2.755689E-11	1.278109E-10	2.846277E-10	1.745738E-10
1.003798E+4	6.225938E-12	1.462390E-11	2.481581E-11	1.254546E-10	2.780612E-10	1.694865E-10
1.003918E+4	5.677611E-12	1.173552E-11	2.592759E-11	1.273164E-10	2.826467E-10	1.614879E-10
1.004038E+4	5.703376E-12	1.399772E-11	2.784141E-11	1.252065E-10	2.851341E-10	1.707434E-10
1.004158E+4	6.420288E-12	1.345107E-11	2.512218E-11	1.180486E-10	2.919649E-10	1.610443E-10
1.004278E+4	5.050873E-12	1.144596E-11	2.956088E-11	1.301868E-10	2.757744E-10	1.555090E-10
1.004398E+4	4.219702E-12	1.242667E-11	2.418964E-11	1.213839E-10	2.860615E-10	1.691818E-10
1.004518E+4	5.097920E-12	1.227041E-11	2.563746E-11	1.186709E-10	2.943531E-10	1.527068E-10
1.004638E+4	5.488301E-12	1.285402E-11	2.916266E-11	1.218544E-10	2.862368E-10	1.570055E-10
1.004758E+4	4.602803E-12	1.035603E-11	2.578813E-11	1.201019E-10	2.844356E-10	1.559694E-10
1.004878E+4	4.387169E-12	1.127793E-11	2.450665E-11	1.267429E-10	2.995014E-10	1.668239E-10
1.004998E+4	4.750106E-12	1.290107E-11	2.563466E-11	1.239542E-10	2.860767E-10	1.644088E-10
1.005118E+4	4.039914E-12	1.158654E-11	2.706401E-11	1.288124E-10	2.925793E-10	1.594128E-10
1.005238E+4	5.863001E-12	1.299460E-11	2.500176E-11	1.127423E-10	2.856936E-10	1.657771E-10
1.005358E+4	4.762428E-12	1.181169E-11	2.716874E-11	1.234574E-10	2.888866E-10	1.680779E-10
1.005478E+4	4.714260E-12	1.374960E-11	2.666130E-11	1.209583E-10	2.709683E-10	1.571562E-10
1.005598E+4	6.610158E-12	1.378768E-11	2.718107E-11	1.174375E-10	2.862957E-10	1.634224E-10
1.005718E+4	4.241546E-12	1.211078E-11	2.636670E-11	1.143442E-10	2.899749E-10	1.608976E-10
1.005838E+4	5.654648E-12	1.182178E-11	2.738718E-11	1.256165E-10	2.937247E-10	1.570951E-10
1.005958E+4	5.006626E-12	1.133338E-11	2.360659E-11	1.238522E-10	2.987224E-10	1.554944E-10
1.006078E+4	3.987266E-12	1.247540E-11	2.930548E-11	1.240259E-10	2.768599E-10	1.544011E-10
1.006198E+4	3.209304E-12	1.103765E-11	2.684221E-11	1.197798E-10	2.835434E-10	1.671252E-10
1.006318E+4	4.885087E-12	1.090547E-11	2.562626E-11	1.232949E-10	2.829620E-10	1.653094E-10
1.006438E+4	4.254428E-12	1.138827E-11	2.690718E-11	1.168534E-10	2.902107E-10	1.614179E-10
1.006558E+4	5.450215E-12	1.349084E-11	2.485166E-11	1.332124E-10	2.846574E-10	1.700360E-10
1.006678E+4	4.184417E-12	1.201949E-11	2.608666E-11	1.223114E-10	2.831429E-10	1.601179E-10
1.006798E+4	3.840523E-12	1.272912E-11	2.461362E-11	1.211924E-10	2.844121E-10	1.684319E-10
1.006918E+4	2.971266E-12	1.097156E-11	2.606649E-11	1.253158E-10	2.900774E-10	1.693572E-10
1.007038E+4	3.561599E-12	1.245411E-11	2.518547E-11	1.221171E-10	2.982216E-10	1.567182E-10
1.007158E+4	4.927653E-12	1.089147E-11	2.645799E-11	1.155260E-10	2.758865E-10	1.719918E-10
1.007278E+4	4.168734E-12	1.255213E-11	2.701080E-11	1.221686E-10	2.845863E-10	1.664873E-10
1.007398E+4	3.084964E-12	1.150029E-11	2.427925E-11	1.176403E-10	2.921480E-10	1.647157E-10
1.007518E+4	4.190018E-12	1.138827E-11	2.545208E-11	1.198353E-10	2.799885E-10	1.574878E-10
1.007638E+4	3.735787E-12	1.041483E-11	2.532493E-11	1.183707E-10	2.737827E-10	1.642340E-10
1.007758E+4	3.638331E-12	1.141683E-11	2.426861E-11	1.129591E-10	2.885125E-10	1.673621E-10
1.007878E+4	3.095606E-12	1.397363E-11	2.839814E-11	1.184395E-10	2.673227E-10	1.692994E-10
1.007998E+4	3.550958E-12	1.308645E-11	2.585310E-11	1.174639E-10	2.839254E-10	1.564981E-10
1.008118E+4	4.476223E-12	1.156190E-11	2.658009E-11	1.265597E-10	2.823907E-10	1.644312E-10
1.008238E+4	3.946379E-12	1.093124E-11	2.680581E-11	1.247904E-10	3.035671E-10	1.737309E-10
1.008358E+4	3.567760E-12	1.135354E-11	2.740790E-11	1.221737E-10	2.796032E-10	1.733640E-10
1.008478E+4	3.123610E-12	1.161342E-11	2.386927E-11	1.252558E-10	2.848109E-10	1.752017E-10
1.008598E+4	2.597128E-12	1.237570E-11	2.505273E-11	1.245725E-10	2.779392E-10	1.681675E-10
1.008718E+4	3.212664E-12	1.098836E-11	2.476485E-11	1.239615E-10	2.814319E-10	1.626137E-10
1.008838E+4	3.698821E-12	1.101861E-11	2.466235E-11	1.183264E-10	3.004356E-10	1.722231E-10
1.008958E+4	3.306199E-12	1.266639E-11	2.916546E-11	1.172309E-10	2.816357E-10	1.603789E-10
1.009078E+4	3.503910E-12	1.087523E-11	2.483654E-11	1.225668E-10	2.874007E-10	1.611423E-10
1.009198E+4	3.386292E-12	1.141011E-11	2.520060E-11	1.153720E-10	2.981707E-10	1.654018E-10
1.009318E+4	4.973581E-12	1.007598E-11	2.687750E-11	1.138474E-10	2.876063E-10	1.732610E-10
1.009438E+4	4.254428E-12	1.193211E-11	2.764314E-11	1.182161E-10	2.902841E-10	1.647706E-10
1.009558E+4	3.388532E-12	1.359669E-11	2.661706E-11	1.165436E-10	2.803671E-10	1.711769E-10
1.009678E+4	3.584003E-12	1.085394E-11	2.875995E-11	1.208188E-10	2.775807E-10	1.583772E-10
1.009797E+4	3.729625E-12	9.851947E-12	2.640702E-11	1.101665E-10	2.844647E-10	1.632225E-10
1.009917E+4	3.831562E-12	1.097548E-11	2.441479E-11	1.146069E-10	2.876573E-10	1.694563E-10
1.010037E+4	4.120567E-12	1.124880E-11	2.692735E-11	1.136161E-10	2.986204E-10	1.652769E-10
1.010158E+4	2.776916E-12	1.146220E-11	2.561674E-11	1.174297E-10	2.943312E-10	1.554552E-10
1.010278E+4	4.349643E-12	1.287754E-11	2.338199E-11	1.156654E-10	2.821208E-10	1.584814E-10
1.010397E+4	2.370292E-12	1.029834E-11	2.601328E-11	1.196857E-10	2.810672E-10	1.614778E-10
1.010517E+4	3.557118E-12	1.119392E-11	2.375949E-11	1.187638E-10	2.905624E-10	1.672764E-10
1.010637E+4	2.556802E-12	1.194444E-11	2.427085E-11	1.274290E-10	2.934144E-10	1.555594E-10
1.010758E+4	4.097043E-12	1.042940E-11	2.803688E-11	1.229511E-10	2.853295E-10	1.609631E-10
1.010878E+4	2.904616E-12	1.221832E-11	2.489031E-11	1.109915E-10	2.725130E-10	1.666228E-10
1.010997E+4	4.259469E-12	1.094244E-11	2.466627E-11	1.131182E-10	3.051644E-10	1.623180E-10
1.011117E+4	3.424378E-12	1.207550E-11	2.624460E-11	1.230586E-10	2.818530E-10	1.660409E-10
1.011237E+4	2.500232E-12	1.241547E-11	2.780612E-11	1.182732E-10	2.807189E-10	1.722607E-10
1.011358E+4	3.191941E-12	1.176185E-11	2.294232E-11	1.191072E-10	2.864071E-10	1.696926E-10
1.011477E+4	3.362768E-12	1.176241E-11	2.416835E-11	1.203595E-10	2.828881E-10	1.627520E-10
1.011597E+4	3.471985E-12	1.039523E-11	2.646191E-11	1.168080E-10	2.982104E-10	1.683910E-10
1.011717E+4	2.808281E-12	1.330433E-11	2.486734E-11	1.206071E-10	2.851492E-10	1.721189E-10
1.011837E+4	2.573044E-12	1.159550E-11	2.621436E-11	1.204469E-10	2.962266E-10	1.624748E-10
1.011957E+4	2.571363E-12	1.277336E-11	2.618299E-11	1.165285E-10	2.856818E-10	1.676248E-10
1.012077E+4	3.482067E-12	1.310942E-11	2.674532E-11	1.156722E-10	2.963688E-10	1.601532E-10
1.012197E+4	3.564400E-12	1.067248E-11	2.365251E-11	1.198700E-10	2.864581E-10	1.664195E-10
1.012317E+4	3.661295E-12	1.021768E-11	2.335007E-11	1.180139E-10	2.695283E-10	1.668362E-10
1.012437E+4	2.877731E-12	1.482273E-11	2.270372E-11	1.093717E-10	2.821706E-10	1.668003E-10
1.012557E+4	3.109608E-12	1.159606E-11	2.483430E-11	1.187280E-10	2.780164E-10	1.605778E-10
1.012677E+4	3.236748E-12	1.037731E-11	2.436662E-11	1.140132E-10	2.977859E-10	1.702622E-10
1.012797E+4	3.885890E-12	9.729847E-12	2.565483E-11	1.151966E-10	2.939146E-10	1.676349E-10
1.012917E+4	2.130574E-12	9.649755E-12	2.542631E-11	1.141280E-10	2.913958E-10	1.736345E-10
1.013037E+4	3.278194E-12	1.155293E-11	2.515971E-11	1.193452E-10	2.995720E-10	1.665309E-10
1.013157E+4	2.420140E-12	9.825622E-12	2.416723E-11	1.153809E-10	2.815439E-10	1.652248E-10
1.013277E+4	3.147134E-12	1.098556E-11	2.593319E-11	1.148247E-10	2.842889E-10	1.716804E-10
1.013397E+4	2.510314E-12	1.238018E-11	2.474020E-11	1.131758E-10	2.936608E-10	1.627419E-10
1.013517E+4	2.345088E-12	1.189067E-11	2.582061E-11	1.130196E-10	2.822138E-10	1.703569E-10
1.013637E+4	3.340364E-12	1.086515E-11	2.626589E-11	1.165067E-10	2.982059E-10	1.646434E-10
1.013757E+4	3.600245E-12	1.023393E-11	2.427701E-11	1.219883E-10	2.939644E-10	1.604237E-10
1.013877E+4	3.033996E-12	1.048597E-11	2.248809E-11	1.163028E-10	2.823302E-10	1.697839E-10
1.013997E+4	2.318764E-12	1.076825E-11	2.386311E-11	1.194875E-10	2.767154E-10	1.679883E-10
1.014117E+4	2.887813E-12	1.275432E-11	2.211955E-11	1.124141E-10	2.802428E-10	1.680286E-10
1.014237E+4	4.088642E-12	1.003454E-11	2.576405E-11	1.124589E-10	2.903541E-10	1.709657E-10
1.014357E+4	2.652576E-12	1.128017E-11	2.309186E-11	1.103345E-10	2.878297E-10	1.736670E-10
1.014477E+4	2.778036E-12	1.151933E-11	2.540783E-11	1.127956E-10	2.824658E-10	1.675654E-10
1.014597E+4	3.086084E-12	9.650314E-12	2.582901E-11	1.099066E-10	2.827705E-10	1.683311E-10
1.014717E+4	2.719227E-12	1.130481E-11	2.103074E-11	1.133646E-10	2.698498E-10	1.610253E-10
1.014837E+4	2.669939E-12	1.060022E-11	2.276757E-11	1.183970E-10	2.894070E-10	1.700914E-10
1.014957E+4	2.623452E-12	1.045908E-11	2.580157E-11	1.139348E-10	2.935499E-10	1.709618E-10
1.015077E+4	2.422940E-12	1.015943E-11	2.657281E-11	1.095756E-10	2.921133E-10	1.616173E-10
1.015197E+4	3.435579E-12	1.008942E-11	2.456938E-11	1.159718E-10	2.930794E-10	1.567372E-10
1.015317E+4	2.340047E-12	1.160222E-11	2.485838E-11	1.168730E-10	3.004749E-10	1.730912E-10
1.015437E+4	2.606649E-12	9.371391E-12	2.505049E-11	1.144568E-10	2.838458E-10	1.635115E-10
1.015557E+4	4.597202E-12	1.039859E-11	2.262587E-11	1.107305E-10	3.034439E-10	1.655351E-10
1.015677E+4	1.958627E-12	1.244179E-11	2.365419E-11	1.118227E-10	2.972342E-10	1.803203E-10
1.015797E+4	3.036237E-12	9.658156E-12	2.583629E-11	1.151759E-10	2.951159E-10	1.722825E-10
1.015917E+4	3.186900E-12	1.211470E-11	2.351193E-11	1.158436E-10	2.873912E-10	1.717263E-10
1.016037E+4	3.050799E-12	1.238746E-11	2.463099E-11	1.141420E-10	2.917151E-10	1.677004E-10
1.016157E+4	2.822283E-12	1.186938E-11	2.495920E-11	1.072428E-10	2.858011E-10	1.618234E-10
1.016277E+4	3.879169E-12	1.060750E-11	2.466739E-11	1.136962E-10	2.892899E-10	1.676774E-10
1.016397E+4	2.714746E-12	1.192091E-11	2.490543E-11	1.079284E-10	2.841494E-10	1.743957E-10
1.016517E+4	2.378693E-12	9.964523E-12	2.183055E-11	1.113634E-10	2.802641E-10	1.652859E-10
1.016637E+4	3.055840E-12	1.039075E-11	2.117916E-11	1.141274E-10	2.926588E-10	1.713578E-10
1.016757E+4	2.937661E-12	9.575262E-12	2.513283E-11	1.078046E-10	3.099700E-10	1.660005E-10
0.000000E+0	0.000000E+0	0.000000E+0	0.000000E+0	0.000000E+0	0.000000E+0	0.000000E+0
0.000000E+0	0.000000E+0	0.000000E+0	0.000000E+0	0.000000E+0	0.000000E+0	0.000000E+0
0.000000E+0	0.000000E+0	0.000000E+0	0.000000E+0	0.000000E+0	0.000000E+0	0.000000E+0
0.000000E+0	0.000000E+0	0.000000E+0	0.000000E+0	0.000000E+0	0.000000E+0	0.000000E+0
0.000000E+0	0.000000E+0	0.000000E+0	0.000000E+0	0.000000E+0	0.000000E+0	0.000000E+0
0.000000E+0	0.000000E+0	0.000000E+0	0.000000E+0	0.000000E+0	0.000000E+0	0.000000E+0
0.000000E+0	0.000000E+0	0.000000E+0	0.000000E+0	0.000000E+0	0.000000E+0	0.000000E+0
0.000000E+0	0.000000E+0	0.000000E+0	0.000000E+0	0.000000E+0	0.000000E+0	0.000000E+0
0.000000E+0	0.000000E+0	0.000000E+0	0.000000E+0	0.000000E+0	0.000000E+0	0.000000E+0
0.000000E+0	0.000000E+0	0.000000E+0	0.000000E+0	0.000000E+0	0.000000E+0	0.000000E+0
0.000000E+0	0.000000E+0	0.000000E+0	0.000000E+0	0.000000E+0	0.000000E+0	0.000000E+0
0.000000E+0	0.000000E+0	0.000000E+0	0.000000E+0	0.000000E+0	0.000000E+0	0.000000E+0
0.000000E+0	0.000000E+0	0.000000E+0	0.000000E+0	0.000000E+0	0.000000E+0	0.000000E+0
0.000000E+0	0.000000E+0	0.000000E+0	0.000000E+0	0.000000E+0	0.000000E+0	0.000000E+0
0.000000E+0	0.000000E+0	0.000000E+0	0.000000E+0	0.000000E+0	0.000000E+0	0.000000E+0
0.000000E+0	0.000000E+0	0.000000E+0	0.000000E+0	0.000000E+0	0.000000E+0	0.000000E+0
0.000000E+0	0.000000E+0	0.000000E+0	0.000000E+0	0.000000E+0	0.000000E+0	0.000000E+0
0.000000E+0	0.000000E+0	0.000000E+0	0.000000E+0	0.000000E+0	0.000000E+0	0.000000E+0
0.000000E+0	0.000000E+0	0.000000E+0	0.000000E+0	0.000000E+0	0.000000E+0	0.000000E+0
0.000000E+0	0.000000E+0	0.000000E+0	0.000000E+0	0.000000E+0	0.000000E+0	0.000000E+0
0.000000E+0	0.000000E+0	0.000000E+0	0.000000E+0	0.000000E+0	0.000000E+0	0.000000E+0
0.000000E+0	0.000000E+0	0.000000E+0	0.000000E+0	0.000000E+0	0.000000E+0	0.000000E+0
0.000000E+0	0.000000E+0	0.000000E+0	0.000000E+0	0.000000E+0	0.000000E+0	0.000000E+0
0.000000E+0	0.000000E+0	0.000000E+0	0.000000E+0	0.000000E+0	0.000000E+0	0.000000E+0
0.000000E+0	0.000000E+0	0.000000E+0	0.000000E+0	0.000000E+0	0.000000E+0	0.000000E+0
0.000000E+0	0.000000E+0	0.000000E+0	0.000000E+0	0.000000E+0	0.000000E+0	0.000000E+0
0.000000E+0	0.000000E+0	0.000000E+0	0.000000E+0	0.000000E+0	0.000000E+0	0.000000E+0
0.000000E+0	0.000000E+0	0.000000E+0	0.000000E+0	0.000000E+0	0.000000E+0	0.000000E+0
0.000000E+0	0.000000E+0	0.000000E+0	0.000000E+0	0.000000E+0	0.000000E+0	0.000000E+0
0.000000E+0	0.000000E+0	0.000000E+0	0.000000E+0	0.000000E+0	0.000000E+0	0.000000E+0
0.000000E+0	0.000000E+0	0.000000E+0	0.000000E+0	0.000000E+0	0.000000E+0	0.000000E+0
0.000000E+0	0.000000E+0	0.000000E+0	0.000000E+0	0.000000E+0	0.000000E+0	0.000000E+0
0.000000E+0	0.000000E+0	0.000000E+0	0.000000E+0	0.000000E+0	0.000000E+0	0.000000E+0
0.000000E+0	0.000000E+0	0.000000E+0	0.000000E+0	0.000000E+0	0.000000E+0	0.000000E+0
0.000000E+0	0.000000E+0	0.000000E+0	0.000000E+0	0.000000E+0	0.000000E+0	0.000000E+0
0.000000E+0	0.000000E+0	0.000000E+0	0.000000E+0	0.000000E+0	0.000000E+0	0.000000E+0
0.000000E+0	0.000000E+0	0.000000E+0	0.000000E+0	0.000000E+0	0.000000E+0	0.000000E+0
0.000000E+0	0.000000E+0	0.000000E+0	0.000000E+0	0.000000E+0	0.000000E+0	0.000000E+0
0.000000E+0	0.000000E+0	0.000000E+0	0.000000E+0	0.000000E+0	0.000000E+0	0.000000E+0
0.000000E+0	0.000000E+0	0.000000E+0	0.000000E+0	0.000000E+0	0.000000E+0	0.000000E+0
0.000000E+0	0.000000E+0	0.000000E+0	0.000000E+0	0.000000E+0	0.000000E+0	0.000000E+0
0.000000E+0	0.000000E+0	0.000000E+0	0.000000E+0	0.000000E+0	0.000000E+0	0.000000E+0
0.000000E+0	0.000000E+0	0.000000E+0	0.000000E+0	0.000000E+0	0.000000E+0	0.000000E+0
0.000000E+0	0.000000E+0	0.000000E+0	0.000000E+0	0.000000E+0	0.000000E+0	0.000000E+0
0.000000E+0	0.000000E+0	0.000000E+0	0.000000E+0	0.000000E+0	0.000000E+0	0.000000E+0
0.000000E+0	0.000000E+0	0.000000E+0	0.000000E+0	0.000000E+0	0.000000E+0	0.000000E+0
0.000000E+0	0.000000E+0	0.000000E+0	0.000000E+0	0.000000E+0	0.000000E+0	0.000000E+0
0.000000E+0	0.000000E+0	0.000000E+0	0.000000E+0	0.000000E+0	0.000000E+0	0.000000E+0
0.000000E+0	0.000000E+0	0.000000E+0	0.000000E+0	0.000000E+0	0.000000E+0	0.000000E+0
0.000000E+0	0.000000E+0	0.000000E+0	0.000000E+0	0.000000E+0	0.000000E+0	0.000000E+0
0.000000E+0	0.000000E+0	0.000000E+0	0.000000E+0	0.000000E+0	0.000000E+0	0.000000E+0
0.000000E+0	0.000000E+0	0.000000E+0	0.000000E+0	0.000000E+0	0.000000E+0	0.000000E+0
0.000000E+0	0.000000E+0	0.000000E+0	0.000000E+0	0.000000E+0	0.000000E+0	0.000000E+0
0.000000E+0	0.000000E+0	0.000000E+0	0.000000E+0	0.000000E+0	0.000000E+0	0.000000E+0
0.000000E+0	0.000000E+0	0.000000E+0	0.000000E+0	0.000000E+0	0.000000E+0	0.000000E+0
0.000000E+0	0.000000E+0	0.000000E+0	0.000000E+0	0.000000E+0	0.000000E+0	0.000000E+0
0.000000E+0	0.000000E+0	0.000000E+0	0.000000E+0	0.000000E+0	0.000000E+0	0.000000E+0
0.000000E+0	0.000000E+0	0.000000E+0	0.000000E+0	0.000000E+0	0.000000E+0	0.000000E+0
0.000000E+0	0.000000E+0	0.000000E+0	0.000000E+0	0.000000E+0	0.000000E+0	0.000000E+0
0.000000E+0	0.000000E+0	0.000000E+0	0.000000E+0	0.000000E+0	0.000000E+0	0.000000E+0
0.000000E+0	0.000000E+0	0.000000E+0	0.000000E+0	0.000000E+0	0.000000E+0	0.000000E+0
0.000000E+0	0.000000E+0	0.000000E+0	0.000000E+0	0.000000E+0	0.000000E+0	0.000000E+0
0.000000E+0	0.000000E+0	0.000000E+0	0.000000E+0	0.000000E+0	0.000000E+0	0.000000E+0
0.000000E+0	0.000000E+0	0.000000E+0	0.000000E+0	0.000000E+0	0.000000E+0	0.000000E+0
0.000000E+0	0.000000E+0	0.000000E+0	0.000000E+0	0.000000E+0	0.000000E+0	0.000000E+0
0.000000E+0	0.000000E+0	0.000000E+0	0.000000E+0	0.000000E+0	0.000000E+0	0.000000E+0
0.000000E+0	0.000000E+0	0.000000E+0	0.000000E+0	0.000000E+0	0.000000E+0	0.000000E+0
0.000000E+0	0.000000E+0	0.000000E+0	0.000000E+0	0.000000E+0	0.000000E+0	0.000000E+0
0.000000E+0	0.000000E+0	0.000000E+0	0.000000E+0	0.000000E+0	0.000000E+0	0.000000E+0
0.000000E+0	0.000000E+0	0.000000E+0	0.000000E+0	0.000000E+0	0.000000E+0	0.000000E+0
0.000000E+0	0.000000E+0	0.000000E+0	0.000000E+0	0.000000E+0	0.000000E+0	0.000000E+0
0.000000E+0	0.000000E+0	0.000000E+0	0.000000E+0	0.000000E+0	0.000000E+0	0.000000E+0
0.000000E+0	0.000000E+0	0.000000E+0	0.000000E+0	0.000000E+0	0.000000E+0	0.000000E+0
0.000000E+0	0.000000E+0	0.000000E+0	0.000000E+0	0.000000E+0	0.000000E+0	0.000000E+0
0.000000E+0	0.000000E+0	0.000000E+0	0.000000E+0	0.000000E+0	0.000000E+0	0.000000E+0
0.000000E+0	0.000000E+0	0.000000E+0	0.000000E+0	0.000000E+0	0.000000E+0	0.000000E+0
0.000000E+0	0.000000E+0	0.000000E+0	0.000000E+0	0.000000E+0	0.000000E+0	0.000000E+0
0.000000E+0	0.000000E+0	0.000000E+0	0.000000E+0	0.000000E+0	0.000000E+0	0.000000E+0
0.000000E+0	0.000000E+0	0.000000E+0	0.000000E+0	0.000000E+0	0.000000E+0	0.000000E+0
0.000000E+0	0.000000E+0	0.000000E+0	0.000000E+0	0.000000E+0	0.000000E+0	0.000000E+0
0.000000E+0	0.000000E+0	0.000000E+0	0.000000E+0	0.000000E+0	0.000000E+0	0.000000E+0
0.000000E+0	0.000000E+0	0.000000E+0	0.000000E+0	0.000000E+0	0.000000E+0	0.000000E+0
0.000000E+0	0.000000E+0	0.000000E+0	0.000000E+0	0.000000E+0	0.000000E+0	0.000000E+0
0.000000E+0	0.000000E+0	0.000000E+0	0.000000E+0	0.000000E+0	0.000000E+0	0.000000E+0
0.000000E+0	0.000000E+0	0.000000E+0	0.000000E+0	0.000000E+0	0.000000E+0	0.000000E+0
0.000000E+0	0.000000E+0	0.000000E+0	0.000000E+0	0.000000E+0	0.000000E+0	0.000000E+0
0.000000E+0	0.000000E+0	0.000000E+0	0.000000E+0	0.000000E+0	0.000000E+0	0.000000E+0
0.000000E+0	0.000000E+0	0.000000E+0	0.000000E+0	0.000000E+0	0.000000E+0	0.000000E+0
0.000000E+0	0.000000E+0	0.000000E+0	0.000000E+0	0.000000E+0	0.000000E+0	0.000000E+0
0.000000E+0	0.000000E+0	0.000000E+0	0.000000E+0	0.000000E+0	0.000000E+0	0.000000E+0
0.000000E+0	0.000000E+0	0.000000E+0	0.000000E+0	0.000000E+0	0.000000E+0	0.000000E+0
0.000000E+0	0.000000E+0	0.000000E+0	0.000000E+0	0.000000E+0	0.000000E+0	0.000000E+0
0.000000E+0	0.000000E+0	0.000000E+0	0.000000E+0	0.000000E+0	0.000000E+0	0.000000E+0
0.000000E+0	0.000000E+0	0.000000E+0	0.000000E+0	0.000000E+0	0.000000E+0	0.000000E+0
0.000000E+0	0.000000E+0	0.000000E+0	0.000000E+0	0.000000E+0	0.000000E+0	0.000000E+0
0.000000E+0	0.000000E+0	0.000000E+0	0.000000E+0	0.000000E+0	0.000000E+0	0.000000E+0
0.000000E+0	0.000000E+0	0.000000E+0	0.000000E+0	0.000000E+0	0.000000E+0	0.000000E+0
0.000000E+0	0.000000E+0	0.000000E+0	0.000000E+0	0.000000E+0	0.000000E+0	0.000000E+0
0.000000E+0	0.000000E+0	0.000000E+0	0.000000E+0	0.000000E+0	0.000000E+0	0.000000E+0
0.000000E+0	0.000000E+0	0.000000E+0	0.000000E+0	0.000000E+0	0.000000E+0	0.000000E+0
0.000000E+0	0.000000E+0	0.000000E+0	0.000000E+0	0.000000E+0	0.000000E+0	0.000000E+0
0.000000E+0	0.000000E+0	0.000000E+0	0.000000E+0	0.000000E+0	0.000000E+0	0.000000E+0
0.000000E+0	0.000000E+0	0.000000E+0	0.000000E+0	0.000000E+0	0.000000E+0	0.000000E+0
0.000000E+0	0.000000E+0	0.000000E+0	0.000000E+0	0.000000E+0	0.000000E+0	0.000000E+0
0.000000E+0	0.000000E+0	0.000000E+0	0.000000E+0	0.000000E+0	0.000000E+0	0.000000E+0
0.000000E+0	0.000000E+0	0.000000E+0	0.000000E+0	0.000000E+0	0.000000E+0	0.000000E+0
0.000000E+0	0.000000E+0	0.000000E+0	0.000000E+0	0.000000E+0	0.000000E+0	0.000000E+0
0.000000E+0	0.000000E+0	0.000000E+0	0.000000E+0	0.000000E+0	0.000000E+0	0.000000E+0
0.000000E+0	0.000000E+0	0.000000E+0	0.000000E+0	0.000000E+0	0.000000E+0	0.000000E+0
0.000000E+0	0.000000E+0	0.000000E+0	0.000000E+0	0.000000E+0	0.000000E+0	0.000000E+0
0.000000E+0	0.000000E+0	0.000000E+0	0.000000E+0	0.000000E+0	0.000000E+0	0.000000E+0
0.000000E+0	0.000000E+0	0.000000E+0	0.000000E+0	0.000000E+0	0.000000E+0	0.000000E+0
0.000000E+0	0.000000E+0	0.000000E+0	0.000000E+0	0.000000E+0	0.000000E+0	0.000000E+0
0.000000E+0	0.000000E+0	0.000000E+0	0.000000E+0	0.000000E+0	0.000000E+0	0.000000E+0
0.000000E+0	0.000000E+0	0.000000E+0	0.000000E+0	0.000000E+0	0.000000E+0	0.000000E+0
0.000000E+0	0.000000E+0	0.000000E+0	0.000000E+0	0.000000E+0	0.000000E+0	0.000000E+0
0.000000E+0	0.000000E+0	0.000000E+0	0.000000E+0	0.000000E+0	0.000000E+0	0.000000E+0
0.000000E+0	0.000000E+0	0.000000E+0	0.000000E+0	0.000000E+0	0.000000E+0	0.000000E+0
0.000000E+0	0.000000E+0	0.000000E+0	0.000000E+0	0.000000E+0	0.000000E+0	0.000000E+0
0.000000E+0	0.000000E+0	0.000000E+0	0.000000E+0	0.000000E+0	0.000000E+0	0.000000E+0
0.000000E+0	0.000000E+0	0.000000E+0	0.000000E+0	0.000000E+0	0.000000E+0	0.000000E+0
0.000000E+0	0.000000E+0	0.000000E+0	0.000000E+0	0.000000E+0	0.000000E+0	0.000000E+0
0.000000E+0	0.000000E+0	0.000000E+0	0.000000E+0	0.000000E+0	0.000000E+0	0.000000E+0
0.000000E+0	0.000000E+0	0.000000E+0	0.000000E+0	0.000000E+0	0.000000E+0	0.000000E+0
0.000000E+0	0.000000E+0	0.000000E+0	0.000000E+0	0.000000E+0	0.000000E+0	0.000000E+0
0.000000E+0	0.000000E+0	0.000000E+0	0.000000E+0	0.000000E+0	0.000000E+0	0.000000E+0
0.000000E+0	0.000000E+0	0.000000E+0	0.000000E+0	0.000000E+0	0.000000E+0	0.000000E+0
0.000000E+0	0.000000E+0	0.000000E+0	0.000000E+0	0.000000E+0	0.000000E+0	0.000000E+0
0.000000E+0	0.000000E+0	0.000000E+0	0.000000E+0	0.000000E+0	0.000000E+0	0.000000E+0
0.000000E+0	0.000000E+0	0.000000E+0	0.000000E+0	0.000000E+0	0.000000E+0	0.000000E+0
0.000000E+0	0.000000E+0	0.000000E+0	0.000000E+0	0.000000E+0	0.000000E+0	0.000000E+0
0.000000E+0	0.000000E+0	0.000000E+0	0.000000E+0	0.000000E+0	0.000000E+0	0.000000E+0
0.000000E+0	0.000000E+0	0.000000E+0	0.000000E+0	0.000000E+0	0.000000E+0	0.000000E+0
0.000000E+0	0.000000E+0	0.000000E+0	0.000000E+0	0.000000E+0	0.000000E+0	0.000000E+0
0.000000E+0	0.000000E+0	0.000000E+0	0.000000E+0	0.000000E+0	0.000000E+0	0.000000E+0
0.000000E+0	0.000000E+0	0.000000E+0	0.000000E+0	0.000000E+0	0.000000E+0	0.000000E+0
0.000000E+0	0.000000E+0	0.000000E+0	0.000000E+0	0.000000E+0	0.000000E+0	0.000000E+0
0.000000E+0	0.000000E+0	0.000000E+0	0.000000E+0	0.000000E+0	0.000000E+0	0.000000E+0
0.000000E+0	0.000000E+0	0.000000E+0	0.000000E+0	0.000000E+0	0.000000E+0	0.000000E+0
0.000000E+0	0.000000E+0	0.000000E+0	0.000000E+0	0.000000E+0	0.000000E+0	0.000000E+0
0.000000E+0	0.000000E+0	0.000000E+0	0.000000E+0	0.000000E+0	0.000000E+0	0.000000E+0
0.000000E+0	0.000000E+0	0.000000E+0	0.000000E+0	0.000000E+0	0.000000E+0	0.000000E+0
0.000000E+0	0.000000E+0	0.000000E+0	0.000000E+0	0.000000E+0	0.000000E+0	0.000000E+0
0.000000E+0	0.000000E+0	0.000000E+0	0.000000E+0	0.000000E+0	0.000000E+0	0.000000E+0
0.000000E+0	0.000000E+0	0.000000E+0	0.000000E+0	0.000000E+0	0.000000E+0	0.000000E+0
0.000000E+0	0.000000E+0	0.000000E+0	0.000000E+0	0.000000E+0	0.000000E+0	0.000000E+0
0.000000E+0	0.000000E+0	0.000000E+0	0.000000E+0	0.000000E+0	0.000000E+0	0.000000E+0
0.000000E+0	0.000000E+0	0.000000E+0	0.000000E+0	0.000000E+0	0.000000E+0	0.000000E+0
0.000000E+0	0.000000E+0	0.000000E+0	0.000000E+0	0.000000E+0	0.000000E+0	0.000000E+0
0.000000E+0	0.000000E+0	0.000000E+0	0.000000E+0	0.000000E+0	0.000000E+0	0.000000E+0
0.000000E+0	0.000000E+0	0.000000E+0	0.000000E+0	0.000000E+0	0.000000E+0	0.000000E+0
0.000000E+0	0.000000E+0	0.000000E+0	0.000000E+0	0.000000E+0	0.000000E+0	0.000000E+0
0.000000E+0	0.000000E+0	0.000000E+0	0.000000E+0	0.000000E+0	0.000000E+0	0.000000E+0
0.000000E+0	0.000000E+0	0.000000E+0	0.000000E+0	0.000000E+0	0.000000E+0	0.000000E+0
0.000000E+0	0.000000E+0	0.000000E+0	0.000000E+0	0.000000E+0	0.000000E+0	0.000000E+0
0.000000E+0	0.000000E+0	0.000000E+0	0.000000E+0	0.000000E+0	0.000000E+0	0.000000E+0
0.000000E+0	0.000000E+0	0.000000E+0	0.000000E+0	0.000000E+0	0.000000E+0	0.000000E+0
0.000000E+0	0.000000E+0	0.000000E+0	0.000000E+0	0.000000E+0	0.000000E+0	0.000000E+0
0.000000E+0	0.000000E+0	0.000000E+0	0.000000E+0	0.000000E+0	0.000000E+0	0.000000E+0
0.000000E+0	0.000000E+0	0.000000E+0	0.000000E+0	0.000000E+0	0.000000E+0	0.000000E+0
0.000000E+0	0.000000E+0	0.000000E+0	0.000000E+0	0.000000E+0	0.000000E+0	0.000000E+0
0.000000E+0	0.000000E+0	0.000000E+0	0.000000E+0	0.000000E+0	0.000000E+0	0.000000E+0
0.000000E+0	0.000000E+0	0.000000E+0	0.000000E+0	0.000000E+0	0.000000E+0	0.000000E+0
0.000000E+0	0.000000E+0	0.000000E+0	0.000000E+0	0.000000E+0	0.000000E+0	0.000000E+0
0.000000E+0	0.000000E+0	0.000000E+0	0.000000E+0	0.000000E+0	0.000000E+0	0.000000E+0
0.000000E+0	0.000000E+0	0.000000E+0	0.000000E+0	0.000000E+0	0.000000E+0	0.000000E+0
0.000000E+0	0.000000E+0	0.000000E+0	0.000000E+0	0.000000E+0	0.000000E+0	0.000000E+0
0.000000E+0	0.000000E+0	0.000000E+0	0.000000E+0	0.000000E+0	0.000000E+0	0.000000E+0
0.000000E+0	0.000000E+0	0.000000E+0	0.000000E+0	0.000000E+0	0.000000E+0	0.000000E+0
0.000000E+0	0.000000E+0	0.000000E+0	0.000000E+0	0.000000E+0	0.000000E+0	0.000000E+0
0.000000E+0	0.000000E+0	0.000000E+0	0.000000E+0	0.000000E+0	0.000000E+0	0.000000E+0
0.000000E+0	0.000000E+0	0.000000E+0	0.000000E+0	0.000000E+0	0.000000E+0	0.000000E+0
0.000000E+0	0.000000E+0	0.000000E+0	0.000000E+0	0.000000E+0	0.000000E+0	0.000000E+0
0.000000E+0	0.000000E+0	0.000000E+0	0.000000E+0	0.000000E+0	0.000000E+0	0.000000E+0
0.000000E+0	0.000000E+0	0.000000E+0	0.000000E+0	0.000000E+0	0.000000E+0	0.000000E+0
0.000000E+0	0.000000E+0	0.000000E+0	0.000000E+0	0.000000E+0	0.000000E+0	0.000000E+0
0.000000E+0	0.000000E+0	0.000000E+0	0.000000E+0	0.000000E+0	0.000000E+0	0.000000E+0
0.000000E+0	0.000000E+0	0.000000E+0	0.000000E+0	0.000000E+0	0.000000E+0	0.000000E+0
0.000000E+0	0.000000E+0	0.000000E+0	0.000000E+0	0.000000E+0	0.000000E+0	0.000000E+0
0.000000E+0	0.000000E+0	0.000000E+0	0.000000E+0	0.000000E+0	0.000000E+0	0.000000E+0
0.000000E+0	0.000000E+0	0.000000E+0	0.000000E+0	0.000000E+0	0.000000E+0	0.000000E+0
0.000000E+0	0.000000E+0	0.000000E+0	0.000000E+0	0.000000E+0	0.000000E+0	0.000000E+0
0.000000E+0	0.000000E+0	0.000000E+0	0.000000E+0	0.000000E+0	0.000000E+0	0.000000E+0
0.000000E+0	0.000000E+0	0.000000E+0	0.000000E+0	0.000000E+0	0.000000E+0	0.000000E+0
0.000000E+0	0.000000E+0	0.000000E+0	0.000000E+0	0.000000E+0	0.000000E+0	0.000000E+0
0.000000E+0	0.000000E+0	0.000000E+0	0.000000E+0	0.000000E+0	0.000000E+0	0.000000E+0
0.000000E+0	0.000000E+0	0.000000E+0	0.000000E+0	0.000000E+0	0.000000E+0	0.000000E+0
0.000000E+0	0.000000E+0	0.000000E+0	0.000000E+0	0.000000E+0	0.000000E+0	0.000000E+0
0.000000E+0	0.000000E+0	0.000000E+0	0.000000E+0	0.000000E+0	0.000000E+0	0.000000E+0
0.000000E+0	0.000000E+0	0.000000E+0	0.000000E+0	0.000000E+0	0.000000E+0	0.000000E+0
0.000000E+0	0.000000E+0	0.000000E+0	0.000000E+0	0.000000E+0	0.000000E+0	0.000000E+0
0.000000E+0	0.000000E+0	0.000000E+0	0.000000E+0	0.000000E+0	0.000000E+0	0.000000E+0
0.000000E+0	0.000000E+0	0.000000E+0	0.000000E+0	0.000000E+0	0.000000E+0	0.000000E+0
0.000000E+0	0.000000E+0	0.000000E+0	0.000000E+0	0.000000E+0	0.000000E+0	0.000000E+0
0.000000E+0	0.000000E+0	0.000000E+0	0.000000E+0	0.000000E+0	0.000000E+0	0.000000E+0
0.000000E+0	0.000000E+0	0.000000E+0	0.000000E+0	0.000000E+0	0.000000E+0	0.000000E+0
0.000000E+0	0.000000E+0	0.000000E+0	0.000000E+0	0.000000E+0	0.000000E+0	0.000000E+0
0.000000E+0	0.000000E+0	0.000000E+0	0.000000E+0	0.000000E+0	0.000000E+0	0.000000E+0
0.000000E+0	0.000000E+0	0.000000E+0	0.000000E+0	0.000000E+0	0.000000E+0	0.000000E+0
0.000000E+0	0.000000E+0	0.000000E+0	0.000000E+0	0.000000E+0	0.000000E+0	0.000000E+0
