# Supplementary material for: An in vitro lung model to assess true shunt fraction by multiple inert gas elimination
Source: PLoS One. 2017 Sep 6;12(9):e0184212. doi: 10.1371/journal.pone.0184212 (PMC5587330; doi:10.1371/journal.pone.0184212)
Supplement: S1 Data — Data sets pertaining to MMIMS-MIGET derived IVLM shunt fractions with blood and saline as priming fluids. (ZIP) [file pone.0184212.s001.zip › IVLMData/Data_Saline/dataBernExpt01Set06_Jan05_2012.txt]

Bern	Thursday, January 05, 2012
10:26 AM	Expt01	Set# 6

Sample Temperature (degC)	37.00
Samples Type:	all 3

Cardiac Output (ml/min)	2500.0
Minute Ventilation (ml/min)	2500.0
Description: T5_05012012
Comment: T5_05012012 sample 1 0% shunt

solubility method: default
species: pig
solubilities: 
0.007200	0.07000	0.3970	1.260	10.90	378.0
smoothing: 40.0
weights: 
10.0	2.00	70.0	70.0	50.0	50.0


valve times:
1.023557E+4	1.071654E+4

1.020008E+4	2.993670E-12	5.977259E-12	1.707708E-12	2.413979E-12	6.158447E-11	3.410823E-11
1.020128E+4	2.515355E-12	6.661686E-12	1.860052E-12	2.865970E-12	5.812984E-11	3.466440E-11
1.020247E+4	3.214905E-12	7.810986E-12	2.022478E-12	2.285159E-12	5.111699E-11	3.134700E-11
1.020367E+4	2.245953E-12	6.944530E-12	2.412859E-12	2.529357E-12	5.290534E-11	2.860033E-11
1.020487E+4	2.524876E-12	5.216099E-12	1.522319E-12	2.910217E-12	4.624198E-11	3.095550E-11
1.020607E+4	2.829004E-12	6.658325E-12	1.457349E-12	2.061124E-12	4.694713E-11	2.590910E-11
1.020727E+4	1.713869E-12	7.577429E-12	1.724511E-12	1.690905E-12	4.413381E-11	2.452569E-11
1.020847E+4	2.588166E-12	5.907247E-12	2.329406E-12	1.696506E-12	4.194779E-11	2.420588E-11
1.020967E+4	1.661781E-12	7.011741E-12	1.725071E-12	2.411739E-12	3.959934E-11	2.250993E-11
1.021087E+4	1.500476E-12	5.903326E-12	1.942385E-12	1.237234E-12	4.146947E-11	2.245448E-11
1.021207E+4	2.212907E-12	5.952615E-12	1.686425E-12	2.798199E-12	3.722736E-11	1.867221E-11
1.021327E+4	2.379813E-12	7.409963E-12	2.301401E-12	1.549203E-12	3.456526E-11	2.060507E-11
1.021447E+4	2.160819E-12	7.334352E-12	1.128017E-12	1.750835E-12	3.306535E-11	1.833896E-11
1.021567E+4	1.376136E-12	7.202731E-12	2.168100E-12	7.818827E-13	3.442188E-11	2.067116E-11
1.021687E+4	1.676343E-12	7.806505E-12	1.745234E-12	1.931743E-12	2.932340E-11	1.838377E-11
1.021807E+4	2.635213E-12	6.501500E-12	1.757556E-12	1.696506E-12	2.880756E-11	1.641730E-11
1.021927E+4	1.652820E-12	6.471816E-12	1.861172E-12	2.966226E-12	2.898231E-11	1.650859E-11
1.022047E+4	1.643858E-12	7.533182E-12	1.805724E-12	1.778279E-12	2.578533E-11	1.418927E-11
1.022167E+4	2.668819E-12	7.145601E-12	2.354049E-12	1.198588E-12	2.645687E-11	1.477176E-11
1.022287E+4	2.491831E-12	7.117597E-12	2.158579E-12	1.571047E-12	2.423780E-11	1.354181E-11
1.022407E+4	2.210667E-12	6.148085E-12	1.647219E-12	1.669622E-12	2.285383E-11	1.408453E-11
1.022527E+4	2.359090E-12	6.633681E-12	1.680824E-12	1.262998E-12	2.210163E-11	1.431977E-11
1.022647E+4	2.636334E-12	5.928530E-12	1.986072E-12	1.593450E-12	2.618467E-11	1.253477E-11
1.022767E+4	1.549763E-12	7.472133E-12	1.070888E-12	1.674663E-12	2.139032E-11	1.387506E-11
1.022887E+4	1.950786E-12	6.542387E-12	1.065847E-12	1.077049E-12	1.955211E-11	1.222896E-11
1.023007E+4	3.032316E-12	6.989897E-12	1.495435E-12	1.029442E-12	1.881335E-11	1.189235E-11
1.023127E+4	1.947986E-12	6.064072E-12	1.582248E-12	6.373801E-13	2.084535E-11	1.092227E-11
1.023247E+4	2.146817E-12	6.899723E-12	1.198588E-12	1.278681E-12	1.780800E-11	1.089091E-11
1.023367E+4	2.240352E-12	7.064949E-12	1.719470E-12	8.810183E-13	1.952242E-11	9.472207E-12
1.023487E+4	2.646415E-12	6.524464E-12	1.914941E-12	1.635457E-12	1.654836E-11	1.077441E-11
1.023608E+4	2.336687E-12	6.237139E-12	1.246756E-12	1.522319E-12	1.986352E-11	9.048781E-12
1.023728E+4	1.911020E-12	5.218899E-12	1.916621E-12	1.559285E-12	1.499523E-11	9.380913E-12
1.023848E+4	2.680021E-12	5.152249E-12	1.349812E-12	1.386778E-12	1.382633E-11	9.571902E-12
1.023968E+4	1.750835E-12	6.590554E-12	2.638574E-12	1.764837E-12	1.419487E-11	8.232172E-12
1.024088E+4	1.495435E-12	6.353077E-12	1.987192E-12	1.376136E-12	1.625599E-11	8.018779E-12
1.024208E+4	2.463267E-12	5.529188E-12	1.149860E-12	1.414222E-12	1.497283E-11	7.853553E-12
1.024328E+4	2.181542E-12	5.145528E-12	7.325950E-13	1.414782E-12	1.608796E-11	8.845469E-12
1.024448E+4	2.476149E-12	4.935495E-12	1.828687E-12	1.149300E-12	1.432033E-11	9.012934E-12
1.024568E+4	1.209230E-12	6.695291E-12	6.504861E-12	3.522953E-13	1.362022E-11	1.112279E-11
1.024688E+4	2.054403E-12	5.556072E-12	2.075686E-12	1.745234E-12	1.881839E-11	1.687937E-11
1.024808E+4	2.607769E-12	8.213689E-12	1.441106E-12	2.229150E-12	2.426581E-11	2.435094E-11
1.024928E+4	1.740193E-12	9.157997E-12	2.814442E-12	2.793158E-12	3.253663E-11	3.768552E-11
1.025048E+4	2.145697E-12	7.339392E-12	2.107611E-12	5.194255E-12	3.668296E-11	5.139478E-11
1.025168E+4	2.285159E-12	1.055430E-11	4.260029E-12	6.335154E-12	4.304836E-11	6.750907E-11
1.025288E+4	2.041521E-12	8.551982E-12	3.499990E-12	6.541267E-12	5.237326E-11	7.565163E-11
1.025408E+4	2.220749E-12	9.172560E-12	4.774750E-12	9.045980E-12	6.175922E-11	8.372250E-11
1.025528E+4	4.081361E-12	9.559581E-12	5.470379E-12	8.718329E-12	7.279687E-11	9.365006E-11
1.025648E+4	3.180739E-12	1.038291E-11	4.803314E-12	1.189459E-11	7.702497E-11	1.092552E-10
1.025768E+4	2.385414E-12	1.009390E-11	5.568954E-12	1.287642E-11	7.989710E-11	1.054948E-10
1.025888E+4	1.430464E-12	1.095980E-11	6.292028E-12	1.243003E-11	9.194571E-11	1.158161E-10
1.026008E+4	2.020797E-12	1.194891E-11	6.688570E-12	1.481489E-11	9.567758E-11	1.228867E-10
1.026128E+4	2.758433E-12	1.033082E-11	7.096314E-12	1.707596E-11	9.788769E-11	1.265916E-10
1.026248E+4	2.046001E-12	9.306421E-12	8.314505E-12	1.957787E-11	1.009844E-10	1.321466E-10
1.026368E+4	2.603849E-12	1.002165E-11	7.446929E-12	1.608965E-11	1.055939E-10	1.308718E-10
1.026488E+4	2.844126E-12	1.052237E-11	7.206091E-12	2.203778E-11	1.113768E-10	1.408397E-10
1.026608E+4	2.063364E-12	1.056046E-11	8.285941E-12	1.985120E-11	1.146881E-10	1.406487E-10
1.026728E+4	3.532475E-12	8.963648E-12	8.614712E-12	2.359762E-11	1.270022E-10	1.541804E-10
1.026848E+4	1.783880E-12	1.100573E-11	7.047586E-12	2.191680E-11	1.220986E-10	1.517121E-10
1.026968E+4	1.381177E-12	1.010567E-11	9.150716E-12	2.497208E-11	1.280893E-10	1.648720E-10
1.027088E+4	2.130014E-12	1.034426E-11	9.688401E-12	2.262811E-11	1.309127E-10	1.676046E-10
1.027208E+4	1.478632E-12	1.112559E-11	9.338345E-12	2.322236E-11	1.319248E-10	1.582786E-10
1.027328E+4	2.634654E-12	1.065343E-11	1.009951E-11	2.563186E-11	1.434094E-10	1.682454E-10
1.027447E+4	2.538319E-12	9.975166E-12	1.110542E-11	2.777980E-11	1.397503E-10	1.742887E-10
1.027567E+4	2.602168E-12	1.063327E-11	9.536617E-12	2.919962E-11	1.497944E-10	1.742517E-10
1.027687E+4	2.752832E-12	1.069712E-11	9.955562E-12	2.933965E-11	1.494505E-10	1.786529E-10
1.027808E+4	2.001754E-12	1.126673E-11	8.895317E-12	2.739838E-11	1.536579E-10	1.852530E-10
1.027928E+4	2.713626E-12	1.102421E-11	8.628154E-12	2.972947E-11	1.484379E-10	1.957401E-10
1.028047E+4	2.974067E-12	9.989167E-12	1.001101E-11	3.069954E-11	1.629923E-10	1.947846E-10
1.028167E+4	2.563523E-12	1.118159E-11	1.104493E-11	2.907304E-11	1.559733E-10	1.910785E-10
1.028287E+4	1.992233E-12	9.061662E-12	1.011967E-11	2.967626E-11	1.616458E-10	2.034805E-10
1.028408E+4	3.027835E-12	1.077945E-11	1.030170E-11	3.148590E-11	1.684890E-10	2.008027E-10
1.028528E+4	3.481506E-12	1.006030E-11	8.627034E-12	2.817858E-11	1.609626E-10	2.019145E-10
1.028647E+4	3.219945E-12	8.972048E-12	1.150925E-11	2.886245E-11	1.774174E-10	1.958924E-10
1.028767E+4	3.000951E-12	1.063383E-11	1.089147E-11	3.316281E-11	1.610908E-10	2.021682E-10
1.028887E+4	3.753149E-12	1.134178E-11	1.066015E-11	2.964265E-11	1.751882E-10	2.081623E-10
1.029007E+4	2.711386E-12	9.084066E-12	1.072792E-11	3.194125E-11	1.774039E-10	2.079651E-10
1.029127E+4	3.504470E-12	1.039075E-11	9.374192E-12	3.598172E-11	1.754324E-10	2.042349E-10
1.029247E+4	2.552881E-12	1.177977E-11	1.036275E-11	3.288388E-11	1.722444E-10	2.111078E-10
1.029367E+4	2.625692E-12	1.071672E-11	9.605507E-12	3.162817E-11	1.853701E-10	2.117782E-10
1.029487E+4	3.376770E-12	9.806019E-12	1.091387E-11	3.669136E-11	1.898810E-10	2.294798E-10
1.029607E+4	3.339244E-12	1.048821E-11	1.009951E-11	3.463136E-11	1.860976E-10	2.175258E-10
1.029727E+4	1.825327E-12	9.987487E-12	1.076601E-11	3.238092E-11	1.869170E-10	2.194301E-10
1.029847E+4	3.318521E-12	9.969005E-12	1.046468E-11	3.166625E-11	1.935753E-10	2.168240E-10
1.029967E+4	2.180422E-12	1.060750E-11	9.903475E-12	3.479266E-11	1.867456E-10	2.109476E-10
1.030087E+4	2.413419E-12	1.055766E-11	9.106469E-12	3.545580E-11	1.892671E-10	2.282302E-10
1.030207E+4	2.669379E-12	1.100685E-11	1.001829E-11	3.261672E-11	1.854479E-10	2.259557E-10
1.030327E+4	1.992233E-12	1.048877E-11	8.869553E-12	3.117057E-11	1.934913E-10	2.298506E-10
1.030447E+4	2.285159E-12	1.151149E-11	9.090787E-12	3.147302E-11	1.982364E-10	2.272450E-10
1.030567E+4	3.153855E-12	9.851386E-12	1.114071E-11	3.555494E-11	1.916066E-10	2.254107E-10
1.030687E+4	3.143213E-12	9.866509E-12	9.975725E-12	3.294885E-11	1.943987E-10	2.323093E-10
1.030807E+4	2.534958E-12	1.107462E-11	9.516454E-12	3.014785E-11	2.034637E-10	2.246720E-10
1.030927E+4	2.467747E-12	1.017344E-11	1.155293E-11	3.605678E-11	1.984744E-10	2.269605E-10
1.031047E+4	3.293877E-12	1.076153E-11	1.199372E-11	3.564736E-11	1.998797E-10	2.446514E-10
1.031167E+4	1.904299E-12	8.831466E-12	9.647515E-12	3.754661E-11	2.063728E-10	2.408720E-10
1.031287E+4	3.281555E-12	1.063999E-11	1.128465E-11	3.849484E-11	2.075344E-10	2.322220E-10
1.031407E+4	2.736030E-12	1.103261E-11	1.123312E-11	3.534043E-11	2.079349E-10	2.305697E-10
1.031527E+4	2.417899E-12	1.175457E-11	1.020032E-11	3.423201E-11	2.061863E-10	2.301945E-10
1.031647E+4	2.674420E-12	9.523735E-12	1.064951E-11	3.565631E-11	2.036905E-10	2.366058E-10
1.031767E+4	3.722904E-12	1.055318E-11	1.084722E-11	3.283740E-11	2.090646E-10	2.452928E-10
1.031887E+4	2.752272E-12	9.874350E-12	1.145436E-11	3.493548E-11	2.076520E-10	2.300998E-10
1.032007E+4	2.780276E-12	1.058622E-11	1.236002E-11	3.438156E-11	2.119614E-10	2.360676E-10
1.032127E+4	2.853088E-12	1.198700E-11	1.009334E-11	3.414184E-11	2.089279E-10	2.584246E-10
1.032247E+4	2.870451E-12	9.935400E-12	8.417001E-12	3.781266E-11	2.106474E-10	2.523454E-10
1.032367E+4	3.282675E-12	9.825622E-12	1.088027E-11	3.512423E-11	2.072101E-10	2.521297E-10
1.032487E+4	3.101207E-12	1.093012E-11	1.026417E-11	3.759422E-11	2.166090E-10	2.469691E-10
1.032607E+4	2.421260E-12	9.878271E-12	1.033474E-11	3.506431E-11	2.248092E-10	2.355853E-10
1.032727E+4	3.049119E-12	9.262174E-12	1.231129E-11	3.865223E-11	2.174211E-10	2.476294E-10
1.032847E+4	2.479509E-12	9.832904E-12	1.061983E-11	3.447565E-11	2.185721E-10	2.488286E-10
1.032967E+4	2.799320E-12	8.429883E-12	1.112839E-11	3.798908E-11	2.182097E-10	2.454490E-10
1.033087E+4	3.210984E-12	1.054029E-11	1.162014E-11	3.687843E-11	2.200994E-10	2.460114E-10
1.033207E+4	3.668016E-12	1.048765E-11	1.108526E-11	3.698373E-11	2.256281E-10	2.605193E-10
1.033327E+4	2.462146E-12	9.971245E-12	1.190523E-11	3.913167E-11	2.190498E-10	2.442986E-10
1.033447E+4	3.074883E-12	1.129305E-11	1.135018E-11	3.742564E-11	2.053305E-10	2.471225E-10
1.033567E+4	3.413176E-12	1.256389E-11	1.025073E-11	3.511695E-11	2.228175E-10	2.600146E-10
1.033687E+4	3.838843E-12	1.005358E-11	1.142635E-11	3.638667E-11	2.211244E-10	2.480220E-10
1.033807E+4	2.904056E-12	1.140395E-11	9.048781E-12	3.669248E-11	2.200882E-10	2.654066E-10
1.033927E+4	2.920299E-12	9.959483E-12	9.747769E-12	3.916471E-11	2.167042E-10	2.486034E-10
1.034047E+4	2.528797E-12	9.473328E-12	1.007766E-11	4.175231E-11	2.300449E-10	2.447539E-10
1.034167E+4	3.033996E-12	1.115807E-11	1.081194E-11	3.902245E-11	2.472659E-10	2.531766E-10
1.034287E+4	2.170901E-12	1.011967E-11	1.021768E-11	3.655694E-11	2.333192E-10	2.428144E-10
1.034407E+4	2.224109E-12	1.019920E-11	9.959483E-12	3.717415E-11	2.340013E-10	2.451617E-10
1.034527E+4	3.367249E-12	1.035042E-11	1.042212E-11	3.346917E-11	2.151863E-10	2.530584E-10
1.034647E+4	3.005992E-12	1.072904E-11	1.150309E-11	3.799356E-11	2.299648E-10	2.508331E-10
1.034767E+4	3.367809E-12	9.722006E-12	1.207942E-11	3.952036E-11	2.347373E-10	2.493450E-10
1.034887E+4	4.102084E-12	9.799858E-12	1.115863E-11	3.676081E-11	2.252685E-10	2.557154E-10
1.035007E+4	3.373409E-12	1.167783E-11	1.143980E-11	3.982729E-11	2.445355E-10	2.423977E-10
1.035127E+4	3.075443E-12	1.160670E-11	1.249556E-11	3.944532E-11	2.334250E-10	2.580504E-10
1.035247E+4	2.881652E-12	9.764573E-12	1.052069E-11	3.778745E-11	2.268479E-10	2.480551E-10
1.035367E+4	2.696263E-12	1.156077E-11	1.088083E-11	3.662975E-11	2.438287E-10	2.513114E-10
1.035487E+4	2.596007E-12	1.143475E-11	1.052853E-11	4.200267E-11	2.194783E-10	2.608380E-10
1.035607E+4	2.357410E-12	1.100629E-11	1.133562E-11	3.820752E-11	2.348662E-10	2.462606E-10
1.035727E+4	2.019117E-12	1.101861E-11	1.057446E-11	3.961726E-11	2.224837E-10	2.534370E-10
1.035847E+4	2.949983E-12	9.608308E-12	1.046580E-11	3.852621E-11	2.297721E-10	2.479308E-10
1.035967E+4	2.096969E-12	9.546139E-12	1.232529E-11	4.135241E-11	2.382675E-10	2.556392E-10
1.036087E+4	2.457106E-12	9.662637E-12	1.084666E-11	3.581146E-11	2.390427E-10	2.480198E-10
1.036207E+4	3.180739E-12	1.013423E-11	9.559581E-12	3.835034E-11	2.429785E-10	2.678251E-10
1.036327E+4	4.156412E-12	1.000261E-11	1.181673E-11	4.069599E-11	2.333113E-10	2.618243E-10
1.036447E+4	2.363011E-12	1.008886E-11	9.295779E-12	3.680506E-11	2.219701E-10	2.466039E-10
1.036567E+4	2.373653E-12	1.101301E-11	1.203293E-11	3.840635E-11	2.290009E-10	2.568703E-10
1.036687E+4	3.408135E-12	1.241547E-11	1.048821E-11	3.712711E-11	2.275536E-10	2.525005E-10
1.036807E+4	2.895094E-12	1.098781E-11	1.037731E-11	3.886730E-11	2.375551E-10	2.436926E-10
1.036927E+4	3.857325E-12	9.395475E-12	1.164591E-11	3.734386E-11	2.352694E-10	2.546552E-10
1.037047E+4	2.206747E-12	1.020032E-11	9.464366E-12	3.896980E-11	2.232931E-10	2.556572E-10
1.037167E+4	2.552881E-12	1.002837E-11	9.107029E-12	4.135297E-11	2.346735E-10	2.487737E-10
1.037287E+4	2.328846E-12	1.074641E-11	1.257902E-11	3.778969E-11	2.411968E-10	2.540475E-10
1.037407E+4	2.631293E-12	9.309221E-12	1.300468E-11	3.963630E-11	2.310352E-10	2.556252E-10
1.037527E+4	2.378693E-12	9.775775E-12	1.014039E-11	3.831169E-11	2.378688E-10	2.565191E-10
1.037647E+4	3.130331E-12	9.634072E-12	1.112727E-11	3.736515E-11	2.373373E-10	2.462393E-10
1.037767E+4	3.288276E-12	1.113231E-11	1.272576E-11	4.393721E-11	2.336469E-10	2.633825E-10
1.037887E+4	2.977987E-12	8.522297E-12	1.141459E-11	3.609151E-11	2.401987E-10	2.514929E-10
1.038007E+4	2.713066E-12	8.503815E-12	1.189403E-11	4.209845E-11	2.369379E-10	2.537198E-10
1.038127E+4	2.528797E-12	8.989971E-12	1.086346E-11	3.893059E-11	2.402956E-10	2.553917E-10
1.038247E+4	3.613687E-12	1.147004E-11	1.091163E-11	4.131432E-11	2.306593E-10	2.548579E-10
1.038367E+4	3.516232E-12	9.436921E-12	1.267983E-11	3.681402E-11	2.270406E-10	2.504444E-10
1.038487E+4	3.171778E-12	1.033306E-11	1.122864E-11	3.756006E-11	2.275788E-10	2.649865E-10
1.038607E+4	3.368369E-12	1.067304E-11	1.043500E-11	3.740603E-11	2.450642E-10	2.626297E-10
1.038727E+4	2.390455E-12	9.720886E-12	1.235722E-11	4.042995E-11	2.475952E-10	2.629882E-10
1.038847E+4	3.690419E-12	1.207886E-11	1.109086E-11	3.747156E-11	2.250792E-10	2.544586E-10
1.038967E+4	2.014636E-12	9.926998E-12	1.322424E-11	3.888354E-11	2.590457E-10	2.652520E-10
1.039087E+4	3.129211E-12	1.181393E-11	1.325896E-11	3.938538E-11	2.413749E-10	2.606061E-10
1.039207E+4	2.152418E-12	1.049549E-11	1.105950E-11	3.821984E-11	2.283293E-10	2.671636E-10
1.039327E+4	3.384611E-12	1.031234E-11	1.138659E-11	3.809942E-11	2.438645E-10	2.493825E-10
1.039447E+4	3.033436E-12	1.059798E-11	1.065511E-11	3.920560E-11	2.516464E-10	2.491546E-10
1.039567E+4	2.658737E-12	9.017976E-12	1.215727E-11	3.823160E-11	2.279351E-10	2.649283E-10
1.039687E+4	2.994790E-12	1.032018E-11	1.008942E-11	3.844276E-11	2.471931E-10	2.485183E-10
1.039807E+4	3.135372E-12	1.033586E-11	1.303213E-11	4.290778E-11	2.353461E-10	2.498020E-10
1.039927E+4	3.214905E-12	1.008774E-11	1.327408E-11	4.293522E-11	2.424626E-10	2.638731E-10
1.040047E+4	3.584003E-12	1.089875E-11	1.118272E-11	4.115750E-11	2.388708E-10	2.607377E-10
1.040167E+4	2.825644E-12	9.818901E-12	1.152213E-11	4.032801E-11	2.439060E-10	2.630313E-10
1.040287E+4	3.272594E-12	1.129865E-11	1.179713E-11	4.076376E-11	2.241522E-10	2.566972E-10
1.040407E+4	2.115452E-12	1.260646E-11	1.045572E-11	4.264061E-11	2.312110E-10	2.609271E-10
1.040527E+4	3.467504E-12	1.218247E-11	1.109534E-11	4.104492E-11	2.506685E-10	2.619884E-10
1.040647E+4	2.994790E-12	8.809063E-12	1.174784E-11	4.225079E-11	2.405578E-10	2.611864E-10
1.040767E+4	2.551201E-12	1.181729E-11	1.131042E-11	4.040194E-11	2.288435E-10	2.583058E-10
1.040887E+4	2.989189E-12	9.115431E-12	1.032466E-11	3.807701E-11	2.352840E-10	2.631612E-10
1.041007E+4	2.909657E-12	8.028860E-12	1.167727E-11	4.021263E-11	2.369598E-10	2.588077E-10
1.041127E+4	2.445904E-12	8.384515E-12	1.237850E-11	4.183465E-11	2.448833E-10	2.634838E-10
1.041247E+4	2.474469E-12	9.861468E-12	1.260142E-11	3.828873E-11	2.512045E-10	2.535272E-10
1.041367E+4	2.640254E-12	8.722249E-12	1.093964E-11	3.990570E-11	2.414651E-10	2.602263E-10
1.041487E+4	2.089688E-12	1.104157E-11	1.148404E-11	4.220431E-11	2.419306E-10	2.642685E-10
1.041607E+4	3.590164E-12	9.925878E-12	1.157030E-11	4.136866E-11	2.364092E-10	2.527212E-10
1.041727E+4	2.528797E-12	9.683360E-12	1.334578E-11	3.956797E-11	2.496239E-10	2.557759E-10
1.041847E+4	3.887570E-12	9.491810E-12	1.124152E-11	3.781321E-11	2.389206E-10	2.600432E-10
1.041967E+4	2.234751E-12	8.326827E-12	1.049493E-11	4.182513E-11	2.501706E-10	2.540542E-10
1.042087E+4	2.350689E-12	8.359872E-12	1.101189E-11	3.959709E-11	2.360390E-10	2.720795E-10
1.042207E+4	2.713066E-12	1.065231E-11	1.137259E-11	3.675073E-11	2.389766E-10	2.540979E-10
1.042327E+4	2.646415E-12	1.103373E-11	1.096260E-11	3.924312E-11	2.385599E-10	2.729717E-10
1.042447E+4	2.943822E-12	9.683360E-12	1.149132E-11	3.754045E-11	2.375966E-10	2.578953E-10
1.042567E+4	3.664095E-12	1.091163E-11	1.203237E-11	3.978360E-11	2.555037E-10	2.583742E-10
1.042687E+4	3.033996E-12	9.135594E-12	1.290330E-11	3.836378E-11	2.542838E-10	2.632066E-10
1.042807E+4	2.724828E-12	1.088811E-11	1.039019E-11	3.766591E-11	2.308895E-10	2.572826E-10
1.042927E+4	2.396056E-12	8.304983E-12	1.203629E-11	3.893675E-11	2.509513E-10	2.653019E-10
1.043047E+4	2.685062E-12	8.353712E-12	1.102589E-11	3.770400E-11	2.406098E-10	2.626767E-10
1.043167E+4	4.187777E-12	9.657036E-12	1.100069E-11	4.232921E-11	2.424049E-10	2.546636E-10
1.043287E+4	3.614808E-12	8.923320E-12	1.110542E-11	4.170863E-11	2.456333E-10	2.586351E-10
1.043407E+4	3.498869E-12	1.014095E-11	1.122640E-11	4.215838E-11	2.527094E-10	2.721954E-10
1.043527E+4	3.690980E-12	1.012527E-11	1.189515E-11	4.321246E-11	2.356856E-10	2.471315E-10
1.043647E+4	3.437260E-12	1.105670E-11	1.098612E-11	4.108021E-11	2.520732E-10	2.873884E-10
1.043767E+4	3.039597E-12	1.155461E-11	1.236226E-11	4.498290E-11	2.431493E-10	2.614182E-10
1.043887E+4	2.921979E-12	1.117711E-11	1.275544E-11	3.938594E-11	2.393855E-10	2.531687E-10
1.044007E+4	3.624889E-12	1.021320E-11	1.038963E-11	4.049268E-11	2.539153E-10	2.674515E-10
1.044127E+4	2.370852E-12	1.279913E-11	1.369471E-11	3.958646E-11	2.450261E-10	2.670981E-10
1.044247E+4	2.854208E-12	1.203965E-11	1.392995E-11	4.346338E-11	2.423259E-10	2.691743E-10
1.044367E+4	3.745868E-12	1.318503E-11	1.190355E-11	4.451355E-11	2.479330E-10	2.634312E-10
1.044487E+4	3.975504E-12	1.143980E-11	1.283498E-11	4.478183E-11	2.443406E-10	2.498715E-10
1.044607E+4	3.464144E-12	1.122808E-11	1.089931E-11	4.771277E-11	2.468447E-10	2.532225E-10
1.044726E+4	3.436699E-12	1.031066E-11	1.198476E-11	4.378039E-11	2.441395E-10	2.567241E-10
1.044846E+4	4.847561E-12	1.306069E-11	1.305397E-11	4.377087E-11	2.581356E-10	2.641913E-10
1.044967E+4	5.966616E-12	1.424920E-11	1.240987E-11	4.552338E-11	2.449421E-10	2.690713E-10
1.045087E+4	4.073519E-12	1.351268E-11	1.313742E-11	4.495378E-11	2.621923E-10	2.640758E-10
1.045207E+4	4.012470E-12	1.530216E-11	1.683680E-11	4.649906E-11	2.510947E-10	2.651137E-10
1.045326E+4	4.209621E-12	1.406605E-11	1.512349E-11	4.530327E-11	2.435666E-10	2.608122E-10
1.045446E+4	4.974701E-12	1.632488E-11	1.462558E-11	5.080165E-11	2.520149E-10	2.572383E-10
1.045567E+4	5.277709E-12	1.570038E-11	1.538898E-11	4.854618E-11	2.469629E-10	2.593694E-10
1.045687E+4	6.497580E-12	1.668222E-11	1.646378E-11	5.000913E-11	2.397412E-10	2.513305E-10
1.045807E+4	5.851239E-12	2.032167E-11	1.539234E-11	5.466514E-11	2.515360E-10	2.753913E-10
1.045926E+4	6.419728E-12	1.832832E-11	1.631816E-11	5.346095E-11	2.666259E-10	2.704765E-10
1.046046E+4	6.022625E-12	2.175549E-11	1.615014E-11	5.421707E-11	2.370309E-10	2.536207E-10
1.046167E+4	7.308587E-12	1.997442E-11	1.735993E-11	5.288070E-11	2.575637E-10	2.719781E-10
1.046287E+4	5.622162E-12	2.230438E-11	1.796874E-11	5.384517E-11	2.509054E-10	2.611606E-10
1.046407E+4	7.043106E-12	2.562458E-11	1.934096E-11	5.016652E-11	2.430322E-10	2.465255E-10
1.046526E+4	7.710170E-12	2.385582E-11	1.943561E-11	5.553048E-11	2.424481E-10	2.507317E-10
1.046646E+4	7.661443E-12	2.499056E-11	1.934264E-11	5.782011E-11	2.438880E-10	2.505116E-10
1.046766E+4	8.170562E-12	2.623284E-11	2.011052E-11	6.467447E-11	2.378301E-10	2.590166E-10
1.046886E+4	9.273936E-12	2.752608E-11	1.986800E-11	6.170713E-11	2.462029E-10	2.641257E-10
1.047006E+4	8.964767E-12	2.837854E-11	2.084983E-11	6.170769E-11	2.512829E-10	2.658474E-10
1.047126E+4	1.021376E-11	2.900191E-11	2.131358E-11	6.140916E-11	2.531037E-10	2.633461E-10
1.047246E+4	9.502452E-12	3.201127E-11	2.094393E-11	6.269624E-11	2.545023E-10	2.559271E-10
1.047366E+4	1.237794E-11	3.078691E-11	2.261691E-11	6.870991E-11	2.501140E-10	2.767815E-10
1.047486E+4	1.238858E-11	3.673505E-11	2.145473E-11	6.658213E-11	2.596344E-10	2.743271E-10
1.047606E+4	1.329201E-11	3.314376E-11	2.429325E-11	6.959541E-11	2.637701E-10	2.596411E-10
1.047726E+4	1.169632E-11	3.774096E-11	2.266060E-11	7.318612E-11	2.526052E-10	2.685543E-10
1.047846E+4	1.380897E-11	3.991466E-11	2.454865E-11	6.866118E-11	2.556672E-10	2.640904E-10
1.047966E+4	1.560461E-11	3.919047E-11	2.653921E-11	7.838486E-11	2.539321E-10	2.806696E-10
1.048086E+4	1.407669E-11	4.042211E-11	2.496144E-11	7.786006E-11	2.559215E-10	2.557305E-10
1.048206E+4	1.530888E-11	4.076824E-11	3.036013E-11	8.174036E-11	2.583960E-10	2.715698E-10
1.048326E+4	1.540242E-11	4.229336E-11	3.108488E-11	8.164458E-11	2.681051E-10	2.690595E-10
1.048446E+4	1.535705E-11	4.573678E-11	2.814554E-11	8.068907E-11	2.532348E-10	2.679125E-10
1.048566E+4	1.782368E-11	4.236897E-11	2.890558E-11	8.428315E-11	2.725321E-10	2.699977E-10
1.048686E+4	1.844313E-11	4.507644E-11	3.017194E-11	8.856223E-11	2.656189E-10	2.701142E-10
1.048806E+4	1.861676E-11	4.568917E-11	3.105408E-11	9.748442E-11	2.726189E-10	2.569454E-10
1.048926E+4	1.821070E-11	4.759403E-11	3.272706E-11	8.620873E-11	2.655287E-10	2.692718E-10
1.049046E+4	1.886432E-11	4.875341E-11	2.891342E-11	9.323503E-11	2.721669E-10	2.618036E-10
1.049166E+4	1.776991E-11	4.795921E-11	3.126299E-11	9.082162E-11	2.621127E-10	2.720565E-10
1.049286E+4	2.030879E-11	4.979238E-11	3.619064E-11	9.610716E-11	2.675159E-10	2.687352E-10
1.049406E+4	2.156674E-11	5.384685E-11	3.741443E-11	9.911653E-11	2.642282E-10	2.692376E-10
1.049526E+4	2.085767E-11	5.424059E-11	3.296902E-11	9.966036E-11	2.593470E-10	2.621480E-10
1.049646E+4	2.530253E-11	5.618690E-11	3.694564E-11	9.782328E-11	2.671155E-10	2.689453E-10
1.049766E+4	2.253682E-11	5.349176E-11	3.603942E-11	1.055581E-10	2.638451E-10	2.612295E-10
1.049886E+4	2.286895E-11	5.225172E-11	3.928625E-11	1.006584E-10	2.749281E-10	2.699243E-10
1.050006E+4	2.684669E-11	5.361609E-11	3.593860E-11	1.058353E-10	2.636855E-10	2.631013E-10
1.050126E+4	2.594719E-11	5.085598E-11	3.557735E-11	1.036303E-10	2.701248E-10	2.731806E-10
1.050246E+4	2.442375E-11	5.393199E-11	4.199427E-11	1.124696E-10	2.645822E-10	2.733991E-10
1.050366E+4	2.704665E-11	5.395159E-11	3.708678E-11	1.099553E-10	2.711839E-10	2.774121E-10
1.050486E+4	2.893134E-11	5.387374E-11	3.711255E-11	1.087764E-10	2.752479E-10	2.626521E-10
1.050606E+4	2.549016E-11	5.509865E-11	4.032297E-11	1.114883E-10	2.676195E-10	2.685476E-10
1.050726E+4	2.702592E-11	5.356625E-11	4.043387E-11	1.198493E-10	2.665531E-10	2.900371E-10
1.050846E+4	2.827828E-11	5.776803E-11	4.217574E-11	1.174465E-10	2.689178E-10	2.727583E-10
1.050966E+4	2.997702E-11	5.815841E-11	3.863150E-11	1.169245E-10	2.760797E-10	2.780590E-10
1.051086E+4	2.829172E-11	6.231930E-11	3.943691E-11	1.183242E-10	2.611757E-10	2.723455E-10
1.051206E+4	2.845414E-11	5.971769E-11	4.336257E-11	1.197082E-10	2.640305E-10	2.694718E-10
1.051326E+4	2.969474E-11	6.246997E-11	4.289545E-11	1.248565E-10	2.649843E-10	2.699921E-10
1.051446E+4	2.978940E-11	6.326137E-11	4.238353E-11	1.223938E-10	2.744576E-10	2.758640E-10
1.051566E+4	3.212608E-11	6.145117E-11	4.168174E-11	1.254519E-10	2.774099E-10	2.682350E-10
1.051686E+4	3.068162E-11	5.669154E-11	4.234208E-11	1.278709E-10	2.744616E-10	2.762925E-10
1.051806E+4	3.525922E-11	6.117617E-11	4.562924E-11	1.278899E-10	2.788258E-10	2.766347E-10
1.051926E+4	3.609767E-11	5.908479E-11	3.956349E-11	1.328260E-10	2.794631E-10	2.634004E-10
1.052046E+4	3.515168E-11	6.055503E-11	4.622462E-11	1.326411E-10	2.703998E-10	2.690472E-10
1.052166E+4	3.330395E-11	5.573995E-11	4.593337E-11	1.272637E-10	2.828041E-10	2.701646E-10
1.052286E+4	3.606182E-11	5.957711E-11	4.726134E-11	1.356768E-10	2.693799E-10	2.808208E-10
1.052406E+4	3.380355E-11	6.005430E-11	4.717285E-11	1.317047E-10	2.810756E-10	2.753706E-10
1.052526E+4	3.225546E-11	5.556016E-11	4.904186E-11	1.427132E-10	2.646186E-10	2.746178E-10
1.052646E+4	3.734386E-11	6.179450E-11	4.426655E-11	1.323320E-10	2.723903E-10	2.735682E-10
1.052766E+4	4.048036E-11	5.647030E-11	4.499914E-11	1.342514E-10	2.803862E-10	2.732792E-10
1.052886E+4	3.921232E-11	5.950430E-11	4.686760E-11	1.361283E-10	2.895022E-10	2.756232E-10
1.053006E+4	3.700501E-11	6.846795E-11	4.699530E-11	1.391040E-10	2.779257E-10	2.871515E-10
1.053126E+4	3.695964E-11	6.387411E-11	4.344378E-11	1.322631E-10	2.792486E-10	2.752485E-10
1.053246E+4	3.688235E-11	6.037412E-11	5.054178E-11	1.472096E-10	2.716740E-10	2.689559E-10
1.053366E+4	3.966207E-11	6.084123E-11	4.650466E-11	1.405692E-10	2.862727E-10	2.670202E-10
1.053486E+4	3.689355E-11	6.430817E-11	4.981366E-11	1.379161E-10	2.804679E-10	2.750653E-10
1.053606E+4	3.559135E-11	6.680505E-11	4.751562E-11	1.404163E-10	2.938092E-10	2.772530E-10
1.053726E+4	4.101636E-11	6.263743E-11	4.621174E-11	1.487857E-10	2.839321E-10	2.832762E-10
1.053846E+4	3.828089E-11	6.024474E-11	4.348523E-11	1.453064E-10	2.926470E-10	2.850948E-10
1.053966E+4	4.370814E-11	6.298693E-11	4.843248E-11	1.442103E-10	2.755672E-10	2.734192E-10
1.054086E+4	3.719600E-11	6.312919E-11	4.641897E-11	1.510159E-10	2.962204E-10	2.914020E-10
1.054206E+4	3.973656E-11	6.455125E-11	4.814292E-11	1.447222E-10	2.792044E-10	2.827358E-10
1.054326E+4	4.044507E-11	6.464087E-11	5.109906E-11	1.405423E-10	2.942198E-10	2.848915E-10
1.054446E+4	4.040082E-11	6.378057E-11	4.633607E-11	1.450885E-10	2.884901E-10	2.808757E-10
1.054566E+4	4.236785E-11	6.302389E-11	4.919981E-11	1.444747E-10	2.833810E-10	2.764885E-10
1.054686E+4	4.155796E-11	6.396316E-11	5.334894E-11	1.502996E-10	2.747097E-10	2.690612E-10
1.054806E+4	4.439649E-11	6.242796E-11	4.367229E-11	1.479383E-10	2.900376E-10	2.696185E-10
1.054926E+4	4.165598E-11	5.958103E-11	5.178573E-11	1.474275E-10	2.947984E-10	2.564749E-10
1.055046E+4	4.559900E-11	5.733620E-11	4.807571E-11	1.540656E-10	2.948365E-10	2.796099E-10
1.055166E+4	4.741368E-11	6.147637E-11	4.913763E-11	1.466859E-10	2.922281E-10	2.630330E-10
1.055286E+4	4.470902E-11	5.897838E-11	4.907658E-11	1.521333E-10	2.762723E-10	2.871111E-10
1.055406E+4	4.347739E-11	6.443587E-11	4.812891E-11	1.537369E-10	2.755224E-10	2.754322E-10
1.055526E+4	4.434384E-11	6.402981E-11	5.486285E-11	1.521748E-10	2.941906E-10	2.666041E-10
1.055646E+4	4.572670E-11	7.054139E-11	4.781247E-11	1.523428E-10	2.789910E-10	2.829856E-10
1.055766E+4	3.881129E-11	5.872129E-11	4.826110E-11	1.466814E-10	2.961543E-10	2.752614E-10
1.055886E+4	4.417021E-11	6.039148E-11	5.148776E-11	1.606982E-10	2.825694E-10	2.774407E-10
1.056006E+4	4.235105E-11	5.842837E-11	4.836751E-11	1.468931E-10	2.953293E-10	2.709279E-10
1.056126E+4	4.532624E-11	5.526388E-11	5.217891E-11	1.592515E-10	2.881316E-10	2.801078E-10
1.056246E+4	4.429792E-11	6.619567E-11	5.036647E-11	1.627755E-10	2.823790E-10	2.854035E-10
1.056366E+4	4.275991E-11	6.291916E-11	5.321452E-11	1.438166E-10	2.861724E-10	2.713777E-10
1.056486E+4	4.609468E-11	6.379962E-11	4.840616E-11	1.497720E-10	2.870462E-10	2.701954E-10
1.056606E+4	4.556876E-11	6.068217E-11	5.188263E-11	1.428420E-10	2.805677E-10	2.843925E-10
1.056726E+4	4.796761E-11	6.112183E-11	5.033566E-11	1.506765E-10	2.884022E-10	2.619699E-10
1.056846E+4	4.419094E-11	6.080930E-11	5.150849E-11	1.412542E-10	2.819046E-10	2.699036E-10
1.056966E+4	4.461213E-11	6.541659E-11	4.533128E-11	1.602602E-10	2.772726E-10	2.782209E-10
1.057086E+4	4.632039E-11	6.459326E-11	5.532212E-11	1.583945E-10	2.838330E-10	2.711688E-10
1.057206E+4	4.710115E-11	6.077626E-11	5.221868E-11	1.588762E-10	2.971311E-10	2.713721E-10
1.057326E+4	4.700090E-11	6.390099E-11	4.711571E-11	1.482564E-10	2.874618E-10	2.855283E-10
1.057446E+4	4.446258E-11	6.549164E-11	5.021076E-11	1.483124E-10	2.989940E-10	2.759447E-10
1.057566E+4	4.524670E-11	6.482401E-11	5.300504E-11	1.563799E-10	2.966898E-10	2.789395E-10
1.057686E+4	4.577599E-11	6.858333E-11	4.834791E-11	1.497742E-10	2.959583E-10	2.820642E-10
1.057806E+4	4.900377E-11	6.255902E-11	4.751618E-11	1.539110E-10	2.946012E-10	2.911942E-10
1.057926E+4	4.763323E-11	6.595596E-11	5.178629E-11	1.669152E-10	2.897189E-10	2.658553E-10
1.058046E+4	4.691073E-11	6.010527E-11	5.041295E-11	1.670221E-10	2.947295E-10	2.864071E-10
1.058166E+4	4.791272E-11	5.979275E-11	4.660379E-11	1.632600E-10	2.879137E-10	2.746481E-10
1.058286E+4	4.405763E-11	6.321712E-11	5.106882E-11	1.571148E-10	2.865964E-10	2.721994E-10
1.058406E+4	4.487368E-11	6.094989E-11	5.504600E-11	1.526228E-10	2.978648E-10	2.716096E-10
1.058526E+4	4.626046E-11	6.506541E-11	5.209378E-11	1.719005E-10	3.002329E-10	2.718739E-10
1.058646E+4	4.486584E-11	6.377049E-11	5.625635E-11	1.581380E-10	2.777017E-10	2.745680E-10
1.058766E+4	4.566957E-11	6.333586E-11	4.979798E-11	1.564594E-10	2.976296E-10	2.817561E-10
1.058886E+4	4.670237E-11	6.023521E-11	5.445791E-11	1.683725E-10	2.753303E-10	2.642304E-10
1.059006E+4	5.095904E-11	6.519311E-11	5.226628E-11	1.668524E-10	2.899973E-10	2.781077E-10
1.059126E+4	4.590985E-11	6.533930E-11	5.176109E-11	1.548598E-10	3.072413E-10	2.703780E-10
1.059246E+4	4.337153E-11	6.301997E-11	4.857979E-11	1.579868E-10	2.854807E-10	2.650689E-10
1.059366E+4	4.794184E-11	5.762689E-11	5.537365E-11	1.572038E-10	2.888530E-10	2.782663E-10
1.059486E+4	4.710676E-11	6.588762E-11	4.875733E-11	1.551387E-10	3.008019E-10	2.770968E-10
1.059606E+4	4.827622E-11	6.182979E-11	5.473179E-11	1.611026E-10	2.900118E-10	2.674207E-10
1.059726E+4	4.593169E-11	6.076730E-11	4.950841E-11	1.574765E-10	2.784231E-10	2.806729E-10
1.059846E+4	5.040511E-11	6.275001E-11	5.212290E-11	1.544566E-10	3.006221E-10	2.780237E-10
1.059966E+4	5.306273E-11	6.385562E-11	4.974309E-11	1.676293E-10	3.040112E-10	2.711553E-10
1.060086E+4	4.364485E-11	6.455069E-11	4.887663E-11	1.585077E-10	2.903647E-10	2.779425E-10
1.060206E+4	4.903514E-11	6.650764E-11	5.333941E-11	1.598659E-10	2.962916E-10	2.742829E-10
1.060326E+4	4.476615E-11	6.091572E-11	4.880102E-11	1.576636E-10	2.818475E-10	2.614770E-10
1.060446E+4	4.813563E-11	6.024978E-11	5.545318E-11	1.665091E-10	2.877239E-10	2.765574E-10
1.060566E+4	4.876518E-11	6.840074E-11	5.277428E-11	1.580674E-10	2.840111E-10	2.840850E-10
1.060686E+4	4.986015E-11	6.384666E-11	5.406025E-11	1.614011E-10	2.914451E-10	2.798070E-10
1.060806E+4	4.867892E-11	6.296284E-11	4.755539E-11	1.574256E-10	3.001920E-10	2.799891E-10
1.060926E+4	5.054570E-11	6.389091E-11	5.332149E-11	1.622580E-10	2.812633E-10	2.749471E-10
1.061046E+4	5.131805E-11	5.903271E-11	4.786399E-11	1.591708E-10	2.999467E-10	2.683549E-10
1.061166E+4	4.714036E-11	6.889473E-11	5.236094E-11	1.570033E-10	2.760404E-10	2.754720E-10
1.061286E+4	5.118532E-11	6.280938E-11	4.980918E-11	1.610886E-10	2.941878E-10	2.622791E-10
1.061406E+4	4.835911E-11	6.580753E-11	5.114555E-11	1.620200E-10	2.907573E-10	2.724178E-10
1.061526E+4	5.342511E-11	5.921361E-11	5.396503E-11	1.627291E-10	2.944461E-10	2.645418E-10
1.061646E+4	4.718069E-11	6.678096E-11	5.211898E-11	1.659507E-10	2.954257E-10	2.805677E-10
1.061766E+4	4.722101E-11	6.175025E-11	5.124692E-11	1.557044E-10	2.861282E-10	2.678145E-10
1.061886E+4	5.361665E-11	6.058415E-11	5.203217E-11	1.685204E-10	2.857843E-10	2.946298E-10
1.062006E+4	4.742432E-11	7.106844E-11	4.739576E-11	1.624322E-10	2.815747E-10	2.740045E-10
1.062126E+4	4.912643E-11	6.277857E-11	5.226404E-11	1.599264E-10	2.854964E-10	2.699506E-10
1.062246E+4	5.015251E-11	5.686740E-11	5.404568E-11	1.595450E-10	2.907825E-10	2.847761E-10
1.062366E+4	4.714820E-11	6.503181E-11	4.933647E-11	1.585010E-10	2.994079E-10	2.876399E-10
1.062486E+4	5.258442E-11	6.059536E-11	5.335565E-11	1.634695E-10	2.866020E-10	2.701399E-10
1.062605E+4	4.663964E-11	6.099413E-11	5.320051E-11	1.678472E-10	2.775628E-10	2.787585E-10
1.062725E+4	5.058546E-11	6.730408E-11	5.432797E-11	1.602283E-10	2.971748E-10	2.849599E-10
1.062846E+4	4.849801E-11	6.287939E-11	4.868900E-11	1.591495E-10	2.999293E-10	2.676632E-10
1.062966E+4	4.948657E-11	6.265199E-11	5.538597E-11	1.648944E-10	2.921553E-10	2.647239E-10
1.063086E+4	4.703058E-11	6.344508E-11	4.812836E-11	1.688872E-10	2.832908E-10	3.000878E-10
1.063205E+4	4.772117E-11	6.150717E-11	5.562849E-11	1.645779E-10	2.854331E-10	2.898903E-10
1.063325E+4	5.397007E-11	6.010135E-11	5.003489E-11	1.648115E-10	2.818391E-10	2.854550E-10
1.063446E+4	4.646545E-11	6.490074E-11	5.131525E-11	1.598861E-10	2.936434E-10	2.718095E-10
1.063566E+4	5.085542E-11	6.472544E-11	5.288910E-11	1.700365E-10	2.806993E-10	2.760466E-10
1.063686E+4	4.860835E-11	6.208743E-11	4.664076E-11	1.735718E-10	2.831233E-10	2.690506E-10
1.063805E+4	4.733023E-11	6.271472E-11	5.135950E-11	1.746690E-10	2.960490E-10	2.746430E-10
1.063925E+4	4.760635E-11	6.649196E-11	5.045384E-11	1.621214E-10	2.961756E-10	2.694353E-10
1.064045E+4	5.000801E-11	6.490803E-11	5.623003E-11	1.694132E-10	2.998638E-10	2.895251E-10
1.064165E+4	4.663180E-11	6.657262E-11	5.672738E-11	1.656141E-10	2.847991E-10	2.834717E-10
1.064285E+4	4.734199E-11	6.427737E-11	5.046224E-11	1.599807E-10	2.916860E-10	2.746257E-10
1.064405E+4	4.650914E-11	6.185387E-11	4.935383E-11	1.575449E-10	2.904039E-10	2.668001E-10
1.064525E+4	5.289582E-11	6.169761E-11	5.097808E-11	1.745223E-10	2.865471E-10	2.817674E-10
1.064645E+4	4.840224E-11	6.134979E-11	4.958234E-11	1.608041E-10	2.943766E-10	2.713984E-10
1.064765E+4	5.113659E-11	6.358399E-11	5.085318E-11	1.696349E-10	2.810505E-10	2.727998E-10
1.064885E+4	4.774021E-11	6.407350E-11	5.091367E-11	1.585900E-10	2.818895E-10	2.712310E-10
1.065005E+4	4.958347E-11	6.094205E-11	5.079550E-11	1.632948E-10	2.834319E-10	2.717664E-10
1.065125E+4	5.231950E-11	6.267048E-11	5.465338E-11	1.716137E-10	2.912832E-10	2.648476E-10
1.065245E+4	4.988311E-11	6.249629E-11	5.103689E-11	1.600373E-10	2.864407E-10	2.759889E-10
1.065365E+4	4.983214E-11	6.512758E-11	5.437222E-11	1.605705E-10	2.901463E-10	2.654391E-10
1.065485E+4	5.281965E-11	6.105014E-11	5.271547E-11	1.591047E-10	2.864934E-10	2.619150E-10
1.065605E+4	4.967532E-11	6.641802E-11	5.118083E-11	1.565883E-10	2.757800E-10	2.774524E-10
1.065725E+4	4.777774E-11	6.182306E-11	5.035975E-11	1.576788E-10	2.756596E-10	2.731790E-10
1.065845E+4	4.735263E-11	6.477641E-11	5.135278E-11	1.567770E-10	2.876259E-10	2.632901E-10
1.065965E+4	4.880438E-11	6.208127E-11	5.017940E-11	1.505696E-10	2.721030E-10	2.473343E-10
1.066085E+4	4.952521E-11	6.083171E-11	5.352032E-11	1.529830E-10	2.773107E-10	2.609494E-10
1.066205E+4	4.852546E-11	5.980171E-11	5.335622E-11	1.536047E-10	2.789277E-10	2.626123E-10
1.066325E+4	4.838823E-11	6.739538E-11	4.744393E-11	1.561352E-10	2.633729E-10	2.445299E-10
1.066445E+4	4.924629E-11	5.875659E-11	5.133094E-11	1.605923E-10	2.773359E-10	2.578942E-10
1.066565E+4	4.743049E-11	5.979498E-11	4.832383E-11	1.622905E-10	2.725976E-10	2.780915E-10
1.066685E+4	4.765844E-11	5.981235E-11	5.012675E-11	1.583178E-10	2.778574E-10	2.625143E-10
1.066805E+4	4.847225E-11	5.689877E-11	4.610868E-11	1.565832E-10	2.642848E-10	2.389329E-10
1.066925E+4	4.736328E-11	5.780499E-11	4.892984E-11	1.523148E-10	2.688831E-10	2.526366E-10
1.067045E+4	4.998225E-11	5.709368E-11	4.857587E-11	1.469520E-10	2.622382E-10	2.478518E-10
1.067165E+4	4.891472E-11	5.568786E-11	4.725573E-11	1.424791E-10	2.501269E-10	2.376588E-10
1.067285E+4	5.040568E-11	5.423220E-11	4.823253E-11	1.680505E-10	2.549246E-10	2.501756E-10
1.067405E+4	4.760467E-11	5.413922E-11	5.226012E-11	1.511420E-10	2.491803E-10	2.348124E-10
1.067525E+4	4.173607E-11	5.696599E-11	4.658755E-11	1.544874E-10	2.596803E-10	2.470626E-10
1.067645E+4	4.792505E-11	5.199128E-11	4.778950E-11	1.529118E-10	2.495572E-10	2.376806E-10
1.067765E+4	4.583199E-11	5.400704E-11	4.603475E-11	1.456021E-10	2.426922E-10	2.362008E-10
1.067885E+4	4.509156E-11	5.068628E-11	4.493977E-11	1.512484E-10	2.410753E-10	2.377568E-10
1.068005E+4	4.378823E-11	4.773966E-11	4.521366E-11	1.411612E-10	2.419837E-10	2.248210E-10
1.068125E+4	4.539793E-11	5.972890E-11	4.626998E-11	1.382151E-10	2.411078E-10	2.153314E-10
1.068245E+4	4.514253E-11	5.028357E-11	4.443626E-11	1.431249E-10	2.429560E-10	2.133168E-10
1.068365E+4	4.410860E-11	5.252896E-11	4.493361E-11	1.361523E-10	2.267437E-10	2.131028E-10
1.068485E+4	4.581743E-11	4.782759E-11	4.381120E-11	1.378824E-10	2.249364E-10	2.137301E-10
1.068605E+4	4.678471E-11	4.736439E-11	4.021319E-11	1.413992E-10	2.261221E-10	2.102144E-10
1.068725E+4	4.386833E-11	4.895953E-11	4.560516E-11	1.297824E-10	2.090170E-10	2.000012E-10
1.068845E+4	4.215557E-11	4.930398E-11	3.906165E-11	1.238769E-10	2.163295E-10	1.941875E-10
1.068965E+4	4.484176E-11	4.854786E-11	4.025296E-11	1.240068E-10	2.147304E-10	1.855062E-10
1.069085E+4	4.150924E-11	4.112110E-11	4.072175E-11	1.225439E-10	2.036502E-10	1.924031E-10
1.069205E+4	4.074808E-11	4.403523E-11	4.196963E-11	1.287592E-10	2.164510E-10	1.813789E-10
1.069325E+4	4.191754E-11	4.181392E-11	3.983849E-11	1.228805E-10	2.025709E-10	1.879235E-10
1.069445E+4	4.285849E-11	3.868023E-11	3.866119E-11	1.278580E-10	1.963366E-10	1.844437E-10
1.069565E+4	3.932545E-11	4.553291E-11	3.788323E-11	1.190803E-10	1.907637E-10	1.693723E-10
1.069685E+4	3.801485E-11	3.735506E-11	3.742284E-11	1.207393E-10	1.981664E-10	1.630640E-10
1.069805E+4	4.224856E-11	3.597669E-11	3.725817E-11	1.179579E-10	1.692154E-10	1.659356E-10
1.069925E+4	4.130760E-11	3.930193E-11	3.795436E-11	1.134424E-10	1.839715E-10	1.669549E-10
1.070045E+4	4.132889E-11	4.035321E-11	3.288108E-11	1.175664E-10	1.667001E-10	1.643018E-10
1.070165E+4	3.924200E-11	3.769224E-11	3.830049E-11	1.131792E-10	1.688116E-10	1.450331E-10
1.070285E+4	3.773144E-11	3.588763E-11	3.470977E-11	1.140160E-10	1.699436E-10	1.365758E-10
1.070405E+4	3.575601E-11	3.327370E-11	3.602485E-11	1.114082E-10	1.692726E-10	1.435741E-10
1.070525E+4	3.845956E-11	3.211544E-11	3.301774E-11	1.061316E-10	1.549943E-10	1.419806E-10
1.070645E+4	3.803949E-11	3.562551E-11	3.337564E-11	1.050002E-10	1.493693E-10	1.429580E-10
1.070765E+4	3.699325E-11	2.985325E-11	3.302391E-11	9.301996E-11	1.599953E-10	1.274234E-10
1.070885E+4	3.690587E-11	3.087877E-11	3.437540E-11	9.522726E-11	1.379838E-10	1.319640E-10
1.071005E+4	3.391780E-11	2.959841E-11	2.961073E-11	1.022553E-10	1.317657E-10	1.238304E-10
1.071125E+4	3.397213E-11	2.808281E-11	2.873307E-11	9.372063E-11	1.322228E-10	1.122797E-10
1.071245E+4	3.251983E-11	2.634878E-11	2.642495E-11	9.153237E-11	1.359008E-10	1.133456E-10
1.071365E+4	3.587027E-11	2.798199E-11	2.799935E-11	8.963031E-11	1.317887E-10	1.071829E-10
1.071485E+4	3.257919E-11	2.226686E-11	2.600264E-11	9.081826E-11	1.249030E-10	1.024020E-10
1.071605E+4	3.258200E-11	2.616395E-11	2.837125E-11	8.750758E-11	1.311642E-10	1.035244E-10
1.071725E+4	3.369097E-11	2.312603E-11	2.965442E-11	8.692957E-11	1.193648E-10	1.007391E-10
1.071845E+4	3.019154E-11	2.442039E-11	2.527173E-11	7.937958E-11	1.212753E-10	9.755835E-11
1.071965E+4	3.040997E-11	2.101002E-11	2.734237E-11	8.844236E-11	1.113136E-10	9.710637E-11
1.072085E+4	3.140805E-11	2.173869E-11	2.398969E-11	7.785166E-11	1.065825E-10	9.023576E-11
1.072205E+4	2.960513E-11	2.469260E-11	2.026566E-11	7.376078E-11	1.050848E-10	8.561783E-11
1.072325E+4	2.702032E-11	1.949442E-11	2.228590E-11	7.877245E-11	1.010354E-10	8.309912E-11
1.072445E+4	2.951943E-11	1.833224E-11	2.303194E-11	7.428502E-11	9.661125E-11	7.985734E-11
1.072565E+4	2.512498E-11	1.779735E-11	2.057371E-11	6.771015E-11	1.027016E-10	7.928773E-11
1.072685E+4	2.813322E-11	1.761813E-11	1.916229E-11	6.356494E-11	8.595893E-11	7.188000E-11
1.072805E+4	2.613538E-11	1.626271E-11	2.102850E-11	6.414015E-11	9.287993E-11	7.047306E-11
1.072925E+4	2.855608E-11	1.897578E-11	2.116796E-11	6.282786E-11	8.142502E-11	7.071670E-11
1.073045E+4	2.471556E-11	1.503948E-11	2.192744E-11	6.506654E-11	8.451559E-11	6.760206E-11
1.073165E+4	2.480125E-11	1.768422E-11	1.985008E-11	6.913277E-11	8.137629E-11	6.713998E-11
1.073285E+4	2.629781E-11	1.929895E-11	2.161715E-11	7.962490E-11	8.709088E-11	6.449917E-11
1.073405E+4	2.454417E-11	1.918581E-11	2.757873E-11	1.014829E-10	1.003823E-10	6.987601E-11
1.073525E+4	2.440191E-11	1.794074E-11	3.325634E-11	1.250099E-10	1.213464E-10	8.242590E-11
1.073645E+4	2.237887E-11	1.737617E-11	3.432891E-11	1.505287E-10	1.433540E-10	1.074674E-10
1.073765E+4	2.344416E-11	1.735656E-11	3.587699E-11	1.644771E-10	1.529992E-10	1.237637E-10
1.073885E+4	2.273341E-11	1.762037E-11	3.617608E-11	1.670479E-10	1.660532E-10	1.366032E-10
1.074005E+4	2.351305E-11	1.707148E-11	3.612903E-11	1.686447E-10	1.908371E-10	1.498062E-10
1.074125E+4	2.038496E-11	1.531673E-11	3.705038E-11	1.747435E-10	1.968995E-10	1.582540E-10
1.074245E+4	2.352313E-11	1.642010E-11	3.619960E-11	1.672322E-10	2.139771E-10	1.682006E-10
1.074365E+4	1.876070E-11	1.594290E-11	3.431435E-11	1.904383E-10	2.261304E-10	1.774174E-10
1.074485E+4	1.916229E-11	1.642290E-11	3.684371E-11	1.794152E-10	2.220228E-10	1.784300E-10
1.074605E+4	2.153482E-11	1.494147E-11	3.567200E-11	1.741543E-10	2.334799E-10	1.954477E-10
1.074725E+4	1.833952E-11	1.482441E-11	3.321041E-11	1.768674E-10	2.382972E-10	1.911451E-10
1.074845E+4	2.023598E-11	1.471351E-11	3.747044E-11	1.771463E-10	2.586973E-10	1.933121E-10
1.074965E+4	1.766013E-11	1.285962E-11	3.596773E-11	1.642671E-10	2.588827E-10	2.049793E-10
1.075085E+4	1.594178E-11	1.415006E-11	3.417320E-11	1.556764E-10	2.539097E-10	2.021066E-10
1.075205E+4	1.703843E-11	1.572335E-11	3.372570E-11	1.647224E-10	2.564049E-10	2.120006E-10
1.075325E+4	1.982879E-11	1.506301E-11	3.433843E-11	1.669353E-10	2.645872E-10	2.236145E-10
1.075445E+4	1.605044E-11	1.406829E-11	3.531298E-11	1.763717E-10	2.735430E-10	2.102548E-10
1.075565E+4	1.693986E-11	1.392099E-11	3.289060E-11	1.585687E-10	2.687022E-10	2.227414E-10
1.075685E+4	1.609637E-11	1.442450E-11	3.317905E-11	1.560315E-10	2.947513E-10	2.319173E-10
1.075805E+4	1.531224E-11	1.458581E-11	3.313424E-11	1.585928E-10	2.870221E-10	2.262492E-10
1.075925E+4	1.560685E-11	1.238915E-11	3.289116E-11	1.712122E-10	3.054092E-10	2.247991E-10
1.076045E+4	1.545002E-11	1.341243E-11	3.784066E-11	1.580943E-10	3.025976E-10	2.334093E-10
1.076165E+4	1.401956E-11	1.398427E-11	3.125739E-11	1.593562E-10	2.968735E-10	2.114668E-10
1.076285E+4	1.465190E-11	1.133058E-11	3.398670E-11	1.611731E-10	3.031750E-10	2.272770E-10
1.076405E+4	1.304501E-11	1.482329E-11	2.956144E-11	1.516606E-10	3.005717E-10	2.418196E-10
1.076525E+4	1.251012E-11	1.247092E-11	3.361088E-11	1.618212E-10	3.091405E-10	2.393961E-10
1.076645E+4	1.484681E-11	1.213262E-11	3.151223E-11	1.458799E-10	3.064566E-10	2.339403E-10
1.076765E+4	1.105109E-11	1.275600E-11	3.237308E-11	1.539256E-10	3.017406E-10	2.477039E-10
1.076885E+4	1.271680E-11	1.030338E-11	3.046766E-11	1.486753E-10	2.980665E-10	2.310312E-10
1.077005E+4	1.348412E-11	1.224184E-11	3.268449E-11	1.568806E-10	3.139466E-10	2.384754E-10
1.077125E+4	1.181729E-11	1.170808E-11	2.993222E-11	1.587771E-10	3.127139E-10	2.308145E-10
1.077245E+4	1.069936E-11	1.207382E-11	3.170041E-11	1.606635E-10	3.149229E-10	2.407695E-10
1.077365E+4	1.092788E-11	1.035715E-11	2.894647E-11	1.536680E-10	3.146580E-10	2.449388E-10
1.077485E+4	1.108246E-11	1.293467E-11	3.053991E-11	1.360017E-10	3.074362E-10	2.525106E-10
1.077605E+4	1.080970E-11	1.163639E-11	3.196142E-11	1.550111E-10	3.098552E-10	2.362877E-10
1.077725E+4	1.167055E-11	1.117823E-11	3.317289E-11	1.460496E-10	3.128192E-10	2.524792E-10
1.077845E+4	9.093588E-12	1.175400E-11	3.279595E-11	1.515962E-10	3.253825E-10	2.647620E-10
1.077965E+4	8.917160E-12	1.219647E-11	3.056456E-11	1.445100E-10	3.138100E-10	2.373977E-10
1.078085E+4	9.991409E-12	9.639113E-12	3.064465E-11	1.566555E-10	3.098082E-10	2.412960E-10
1.078205E+4	1.083882E-11	1.044172E-11	2.773667E-11	1.395991E-10	3.198382E-10	2.507732E-10
1.078325E+4	8.321786E-12	1.083210E-11	2.962417E-11	1.418115E-10	3.330512E-10	2.434265E-10
1.078445E+4	9.017415E-12	1.143475E-11	2.963201E-11	1.558853E-10	3.182688E-10	2.430591E-10
1.078565E+4	1.003902E-11	1.080634E-11	3.017194E-11	1.348300E-10	3.280418E-10	2.447993E-10
1.078685E+4	7.341633E-12	1.192147E-11	2.932900E-11	1.373005E-10	3.234530E-10	2.418538E-10
1.078805E+4	7.957169E-12	1.076545E-11	3.124115E-11	1.391533E-10	3.164525E-10	2.571666E-10
1.078925E+4	8.613592E-12	1.202845E-11	3.008792E-11	1.355878E-10	3.376736E-10	2.445081E-10
1.079045E+4	8.106712E-12	1.216847E-11	3.468121E-11	1.422898E-10	3.183685E-10	2.632357E-10
1.079165E+4	6.830272E-12	1.268823E-11	3.013049E-11	1.480469E-10	3.178432E-10	2.387559E-10
1.079285E+4	1.074529E-11	1.043668E-11	3.011537E-11	1.424348E-10	3.303270E-10	2.608161E-10
1.079405E+4	8.506616E-12	1.094804E-11	3.021058E-11	1.330590E-10	3.381660E-10	2.563909E-10
1.079525E+4	6.950131E-12	1.149412E-11	2.860873E-11	1.414121E-10	3.209186E-10	2.408367E-10
1.079645E+4	8.436044E-12	1.074641E-11	2.734461E-11	1.363192E-10	3.281202E-10	2.414057E-10
1.079764E+4	7.275541E-12	1.002221E-11	2.822115E-11	1.389040E-10	3.286562E-10	2.572372E-10
1.079884E+4	6.926047E-12	1.141515E-11	2.896999E-11	1.384946E-10	3.391769E-10	2.649244E-10
1.080004E+4	6.978136E-12	1.120680E-11	3.222298E-11	1.404751E-10	3.357240E-10	2.663952E-10
1.080125E+4	5.898286E-12	1.220544E-11	2.612026E-11	1.407703E-10	3.375969E-10	2.455151E-10
1.080245E+4	6.311630E-12	1.055374E-11	2.770419E-11	1.375537E-10	3.384634E-10	2.487546E-10
1.080364E+4	6.504861E-12	1.062599E-11	2.900303E-11	1.381709E-10	3.440934E-10	2.625927E-10
1.080484E+4	5.437894E-12	1.156582E-11	2.631237E-11	1.347846E-10	3.296761E-10	2.558067E-10
1.080604E+4	7.479975E-12	1.067920E-11	2.806320E-11	1.465879E-10	3.328053E-10	2.576220E-10
1.080725E+4	4.849802E-12	1.007990E-11	2.796407E-11	1.323314E-10	3.365462E-10	2.600796E-10
1.080845E+4	5.724659E-12	1.253141E-11	2.538431E-11	1.387612E-10	3.274783E-10	2.505951E-10
1.080964E+4	5.533669E-12	1.248212E-11	3.062057E-11	1.354197E-10	3.353571E-10	2.694342E-10
1.081084E+4	4.603923E-12	1.085898E-11	2.930996E-11	1.261531E-10	3.356215E-10	2.541813E-10
1.081204E+4	6.500940E-12	1.092339E-11	2.732613E-11	1.301628E-10	3.254945E-10	2.466627E-10
1.081325E+4	5.831076E-12	1.135746E-11	3.063177E-11	1.324395E-10	3.380203E-10	2.383224E-10
1.081444E+4	5.697775E-12	1.023113E-11	2.736310E-11	1.405591E-10	3.435406E-10	2.518575E-10
1.081564E+4	5.862441E-12	1.055766E-11	2.745159E-11	1.390065E-10	3.531394E-10	2.651171E-10
1.081684E+4	5.437333E-12	9.813861E-12	3.148814E-11	1.406286E-10	3.400641E-10	2.597856E-10
1.081804E+4	5.342119E-12	1.210406E-11	2.734629E-11	1.337781E-10	3.403083E-10	2.458562E-10
1.081924E+4	4.494705E-12	1.211470E-11	2.887253E-11	1.300558E-10	3.403951E-10	2.648034E-10
1.082044E+4	6.205774E-12	1.115471E-11	2.643783E-11	1.334544E-10	3.454348E-10	2.482511E-10
1.082164E+4	5.575115E-12	1.069152E-11	2.971491E-11	1.363999E-10	3.491924E-10	2.485967E-10
1.082284E+4	5.808672E-12	1.009951E-11	2.812425E-11	1.304854E-10	3.345355E-10	2.514038E-10
1.082404E+4	4.423574E-12	1.058398E-11	2.837405E-11	1.347784E-10	3.337928E-10	2.590003E-10
1.082524E+4	5.799151E-12	1.131322E-11	2.681981E-11	1.306428E-10	3.490653E-10	2.573929E-10
1.082644E+4	4.615124E-12	1.011183E-11	2.685006E-11	1.405613E-10	3.428635E-10	2.652711E-10
1.082764E+4	3.791795E-12	1.077833E-11	2.712002E-11	1.272777E-10	3.566769E-10	2.495741E-10
1.082884E+4	4.867164E-12	1.125609E-11	2.564531E-11	1.410548E-10	3.484206E-10	2.509250E-10
1.083004E+4	5.040231E-12	1.111270E-11	2.749472E-11	1.292100E-10	3.428035E-10	2.534633E-10
1.083124E+4	4.416293E-12	1.038907E-11	2.554897E-11	1.251136E-10	3.396586E-10	2.552063E-10
1.083244E+4	5.552712E-12	9.541098E-12	2.943318E-11	1.348619E-10	3.421627E-10	2.651618E-10
1.083364E+4	5.355000E-12	1.017512E-11	3.120306E-11	1.218387E-10	3.458968E-10	2.633757E-10
1.083484E+4	3.481506E-12	1.124713E-11	2.852528E-11	1.329671E-10	3.422591E-10	2.556964E-10
1.083604E+4	3.955341E-12	1.073353E-11	2.725668E-11	1.319842E-10	3.576749E-10	2.611656E-10
1.083724E+4	3.187460E-12	1.128185E-11	2.511154E-11	1.358986E-10	3.466686E-10	2.645222E-10
1.083844E+4	3.443420E-12	9.872670E-12	2.535182E-11	1.337266E-10	3.471682E-10	2.572366E-10
1.083964E+4	3.992867E-12	1.159998E-11	2.928139E-11	1.323023E-10	3.415080E-10	2.772234E-10
1.084084E+4	4.754026E-12	1.081250E-11	2.821331E-11	1.322138E-10	3.534569E-10	2.626359E-10
1.084204E+4	4.145771E-12	1.067584E-11	2.621436E-11	1.263581E-10	3.504896E-10	2.595543E-10
1.084324E+4	4.845321E-12	1.102533E-11	2.839926E-11	1.392244E-10	3.387059E-10	2.548887E-10
1.084444E+4	4.109365E-12	1.232697E-11	2.543919E-11	1.346182E-10	3.549031E-10	2.534392E-10
1.084564E+4	3.696020E-12	1.161510E-11	2.744711E-11	1.262203E-10	3.295412E-10	2.566267E-10
1.084684E+4	3.664655E-12	1.152605E-11	2.870506E-11	1.333424E-10	3.504711E-10	2.676178E-10
1.084804E+4	4.915332E-12	1.021768E-11	2.549464E-11	1.286298E-10	3.437982E-10	2.615695E-10
1.084924E+4	3.470865E-12	1.066855E-11	2.668259E-11	1.372938E-10	3.443342E-10	2.640445E-10
1.085044E+4	5.068235E-12	1.054198E-11	2.754064E-11	1.299701E-10	3.417562E-10	2.649966E-10
1.085164E+4	3.411496E-12	1.108806E-11	2.713962E-11	1.338151E-10	3.445834E-10	2.485922E-10
1.085284E+4	3.033436E-12	8.883555E-12	2.663778E-11	1.386923E-10	3.391483E-10	2.558538E-10
1.085404E+4	2.777476E-12	1.039579E-11	2.508690E-11	1.398209E-10	3.515308E-10	2.594943E-10
1.085524E+4	3.255231E-12	1.014879E-11	2.741406E-11	1.291804E-10	3.419516E-10	2.656794E-10
1.085644E+4	2.361891E-12	1.171536E-11	2.387767E-11	1.377351E-10	3.447297E-10	2.486045E-10
1.085764E+4	4.558555E-12	1.180945E-11	3.038141E-11	1.330478E-10	3.431989E-10	2.613645E-10
1.085884E+4	3.136492E-12	1.012639E-11	2.843510E-11	1.280568E-10	3.517711E-10	2.645211E-10
1.086004E+4	3.726825E-12	1.055150E-11	2.799319E-11	1.296872E-10	3.454465E-10	2.632200E-10
1.086124E+4	2.511995E-12	1.113343E-11	2.579933E-11	1.285855E-10	3.468019E-10	2.549487E-10
1.086244E+4	3.498309E-12	1.028321E-11	2.924947E-11	1.277135E-10	3.407256E-10	2.644757E-10
1.086364E+4	3.493268E-12	1.100181E-11	2.852864E-11	1.332186E-10	3.466793E-10	2.499101E-10
1.086484E+4	4.261709E-12	1.228441E-11	2.896663E-11	1.245305E-10	3.588220E-10	2.604274E-10
1.086604E+4	2.865410E-12	1.109926E-11	2.581557E-11	1.288068E-10	3.334993E-10	2.686031E-10
1.086724E+4	3.753149E-12	1.171536E-11	2.664618E-11	1.334107E-10	3.505400E-10	2.586570E-10
1.086844E+4	3.288836E-12	9.834584E-12	2.745887E-11	1.255588E-10	3.684253E-10	2.685644E-10
1.086964E+4	2.417340E-12	9.881631E-12	2.641207E-11	1.299264E-10	3.569127E-10	2.636653E-10
1.087084E+4	4.211861E-12	9.360749E-12	2.793999E-11	1.247798E-10	3.452141E-10	2.594232E-10
1.087204E+4	3.181299E-12	1.099397E-11	2.603793E-11	1.273864E-10	3.406494E-10	2.660395E-10
1.087324E+4	4.097603E-12	9.958923E-12	2.473628E-11	1.246800E-10	3.571552E-10	2.695608E-10
1.087444E+4	3.885890E-12	9.762332E-12	2.871123E-11	1.256104E-10	3.503176E-10	2.683729E-10
1.087564E+4	3.475906E-12	9.332746E-12	2.624292E-11	1.336913E-10	3.419723E-10	2.713923E-10
1.087684E+4	4.061197E-12	9.688961E-12	2.859977E-11	1.247002E-10	3.517347E-10	2.569179E-10
1.087804E+4	2.793158E-12	8.987170E-12	2.667475E-11	1.301448E-10	3.511617E-10	2.651523E-10
1.087924E+4	3.576722E-12	1.082594E-11	2.599032E-11	1.270380E-10	3.463432E-10	2.469198E-10
1.088044E+4	2.601608E-12	8.088789E-12	2.374661E-11	1.272486E-10	3.462038E-10	2.593526E-10
1.088164E+4	3.580082E-12	1.064671E-11	2.540727E-11	1.239575E-10	3.580026E-10	2.668976E-10
1.088284E+4	3.221066E-12	1.108302E-11	2.462370E-11	1.297993E-10	3.447369E-10	2.567936E-10
1.088404E+4	3.016634E-12	1.042548E-11	2.611858E-11	1.342564E-10	3.344492E-10	2.631192E-10
1.088524E+4	2.753952E-12	9.191603E-12	2.426245E-11	1.270235E-10	3.401761E-10	2.582269E-10
1.088644E+4	2.184343E-12	9.023017E-12	2.834381E-11	1.214730E-10	3.449666E-10	2.626448E-10
1.088764E+4	4.761868E-12	9.340026E-12	2.521124E-11	1.338829E-10	3.658186E-10	2.540525E-10
1.088884E+4	2.327725E-12	1.008718E-11	2.639022E-11	1.275819E-10	3.470131E-10	2.765529E-10
1.089004E+4	4.447098E-12	1.066127E-11	2.835277E-11	1.319304E-10	3.552151E-10	2.641392E-10
1.089124E+4	3.124170E-12	8.467969E-12	2.471108E-11	1.223473E-10	3.456000E-10	2.669396E-10
1.089244E+4	4.513748E-12	7.917963E-12	2.508970E-11	1.247898E-10	3.480857E-10	2.614278E-10
1.089364E+4	3.362208E-12	8.401879E-12	2.580101E-11	1.331133E-10	3.527193E-10	2.619111E-10
1.089484E+4	3.782274E-12	9.643594E-12	2.965609E-11	1.313591E-10	3.634915E-10	2.685302E-10
1.089604E+4	2.295800E-12	1.103261E-11	2.335847E-11	1.280770E-10	3.578531E-10	2.751818E-10
1.089724E+4	3.236748E-12	1.258966E-11	2.684390E-11	1.307665E-10	3.456274E-10	2.808735E-10
1.089844E+4	2.125534E-12	1.113679E-11	2.563802E-11	1.235027E-10	3.488188E-10	2.664691E-10
1.089964E+4	2.270036E-12	9.584784E-12	2.667643E-11	1.208888E-10	3.409815E-10	2.609657E-10
1.090084E+4	3.023355E-12	8.210329E-12	2.577133E-11	1.266006E-10	3.586394E-10	2.733229E-10
1.090204E+4	2.920858E-12	9.129993E-12	2.802064E-11	1.211845E-10	3.441152E-10	2.714220E-10
1.090324E+4	2.859249E-12	1.104605E-11	2.515523E-11	1.243602E-10	3.499368E-10	2.772334E-10
1.090444E+4	2.883332E-12	1.045068E-11	2.667811E-11	1.239710E-10	3.699386E-10	2.693816E-10
1.090564E+4	3.101767E-12	1.166607E-11	2.669771E-11	1.275696E-10	3.515431E-10	2.787989E-10
1.090684E+4	3.073762E-12	9.285698E-12	2.562066E-11	1.172499E-10	3.427200E-10	2.692393E-10
1.090804E+4	2.465507E-12	9.452604E-12	2.959168E-11	1.301191E-10	3.373970E-10	2.650750E-10
1.090924E+4	2.245953E-12	9.958923E-12	2.802624E-11	1.290017E-10	3.555029E-10	2.771522E-10
1.091044E+4	2.954464E-12	9.851947E-12	2.695871E-11	1.220700E-10	3.624396E-10	2.728972E-10
1.091164E+4	2.198345E-12	1.046692E-11	2.416948E-11	1.259190E-10	3.509741E-10	2.698509E-10
1.091284E+4	2.776916E-12	1.118664E-11	2.713738E-11	1.202122E-10	3.378249E-10	2.853166E-10
1.091404E+4	3.521833E-12	8.448366E-12	2.508298E-11	1.298709E-10	3.594286E-10	2.770144E-10
1.091524E+4	2.177062E-12	1.017736E-11	2.489255E-11	1.286830E-10	3.665557E-10	2.654822E-10
1.091644E+4	3.067041E-12	9.116551E-12	2.877900E-11	1.231073E-10	3.561818E-10	2.677091E-10
1.091764E+4	2.655377E-12	8.871232E-12	2.544703E-11	1.218068E-10	3.506817E-10	2.759301E-10
1.091884E+4	3.330843E-12	1.070048E-11	2.846199E-11	1.175042E-10	3.582468E-10	2.737172E-10
1.092004E+4	2.093049E-12	1.096540E-11	2.692679E-11	1.237380E-10	3.384236E-10	2.783110E-10
1.092124E+4	2.324925E-12	1.051621E-11	2.456490E-11	1.237453E-10	3.380629E-10	2.687890E-10
1.092244E+4	2.701864E-12	9.486209E-12	2.517819E-11	1.215374E-10	3.643786E-10	2.768716E-10
1.092364E+4	2.669379E-12	9.513654E-12	2.357690E-11	1.285710E-10	3.432745E-10	2.722918E-10
1.092484E+4	3.209864E-12	9.249291E-12	2.858577E-11	1.260187E-10	3.546404E-10	2.774183E-10
1.092604E+4	2.562402E-12	1.210686E-11	2.565707E-11	1.214433E-10	3.516472E-10	2.722912E-10
1.092724E+4	2.960625E-12	8.991091E-12	2.640478E-11	1.281033E-10	3.506559E-10	2.654593E-10
1.092844E+4	3.225546E-12	1.003117E-11	2.651848E-11	1.285340E-10	3.443331E-10	2.950146E-10
1.092964E+4	3.494389E-12	1.421559E-11	2.613090E-11	1.304910E-10	3.548274E-10	2.795589E-10
1.093084E+4	2.680581E-12	9.326584E-12	2.484718E-11	1.257375E-10	3.485875E-10	2.647418E-10
1.093204E+4	2.049922E-12	9.319863E-12	2.637286E-11	1.234742E-10	3.504997E-10	2.828987E-10
1.093324E+4	2.932060E-12	1.050725E-11	2.559154E-11	1.280411E-10	3.568421E-10	2.733173E-10
1.093444E+4	2.345648E-12	9.865389E-12	2.474524E-11	1.272755E-10	3.490726E-10	2.736220E-10
1.093564E+4	3.081044E-12	1.003790E-11	2.274797E-11	1.168730E-10	3.515285E-10	2.596881E-10
1.093684E+4	2.408938E-12	9.942681E-12	2.785261E-11	1.214993E-10	3.444625E-10	2.720851E-10
1.093804E+4	2.764594E-12	9.088546E-12	2.571084E-11	1.283385E-10	3.639899E-10	2.748676E-10
1.093924E+4	3.090565E-12	8.537980E-12	2.337863E-11	1.290342E-10	3.509460E-10	2.823140E-10
1.094044E+4	2.817242E-12	9.839625E-12	2.503369E-11	1.371414E-10	3.481518E-10	2.695641E-10
1.094164E+4	3.659054E-12	8.315626E-12	2.949591E-11	1.224184E-10	3.581073E-10	2.837523E-10
1.094284E+4	3.648413E-12	1.117095E-11	2.965553E-11	1.254423E-10	3.480644E-10	2.753487E-10
1.094404E+4	3.531915E-12	9.715845E-12	2.569067E-11	1.270111E-10	3.741639E-10	2.806181E-10
1.094524E+4	2.690662E-12	8.024939E-12	2.395216E-11	1.238864E-10	3.442266E-10	2.935337E-10
1.094644E+4	3.022234E-12	1.049605E-11	2.661986E-11	1.285139E-10	3.502510E-10	2.649972E-10
1.094764E+4	3.345405E-12	1.048821E-11	2.590575E-11	1.293949E-10	3.506991E-10	2.697148E-10
1.094884E+4	2.753952E-12	8.607431E-12	2.494688E-11	1.302535E-10	3.492182E-10	2.826590E-10
1.095004E+4	2.490711E-12	8.530699E-12	2.496256E-11	1.263278E-10	3.422412E-10	2.766011E-10
1.095124E+4	2.046561E-12	9.259374E-12	2.405858E-11	1.209084E-10	3.443034E-10	2.805201E-10
1.095244E+4	2.411739E-12	8.384515E-12	2.557977E-11	1.216707E-10	3.469986E-10	2.658200E-10
1.095364E+4	3.261952E-12	8.890276E-12	2.440135E-11	1.256849E-10	3.512082E-10	2.594406E-10
1.095484E+4	2.948863E-12	1.038963E-11	2.106827E-11	1.247859E-10	3.594448E-10	2.694365E-10
0.000000E+0	0.000000E+0	0.000000E+0	0.000000E+0	0.000000E+0	0.000000E+0	0.000000E+0
0.000000E+0	0.000000E+0	0.000000E+0	0.000000E+0	0.000000E+0	0.000000E+0	0.000000E+0
0.000000E+0	0.000000E+0	0.000000E+0	0.000000E+0	0.000000E+0	0.000000E+0	0.000000E+0
0.000000E+0	0.000000E+0	0.000000E+0	0.000000E+0	0.000000E+0	0.000000E+0	0.000000E+0
0.000000E+0	0.000000E+0	0.000000E+0	0.000000E+0	0.000000E+0	0.000000E+0	0.000000E+0
0.000000E+0	0.000000E+0	0.000000E+0	0.000000E+0	0.000000E+0	0.000000E+0	0.000000E+0
0.000000E+0	0.000000E+0	0.000000E+0	0.000000E+0	0.000000E+0	0.000000E+0	0.000000E+0
0.000000E+0	0.000000E+0	0.000000E+0	0.000000E+0	0.000000E+0	0.000000E+0	0.000000E+0
0.000000E+0	0.000000E+0	0.000000E+0	0.000000E+0	0.000000E+0	0.000000E+0	0.000000E+0
0.000000E+0	0.000000E+0	0.000000E+0	0.000000E+0	0.000000E+0	0.000000E+0	0.000000E+0
0.000000E+0	0.000000E+0	0.000000E+0	0.000000E+0	0.000000E+0	0.000000E+0	0.000000E+0
0.000000E+0	0.000000E+0	0.000000E+0	0.000000E+0	0.000000E+0	0.000000E+0	0.000000E+0
0.000000E+0	0.000000E+0	0.000000E+0	0.000000E+0	0.000000E+0	0.000000E+0	0.000000E+0
0.000000E+0	0.000000E+0	0.000000E+0	0.000000E+0	0.000000E+0	0.000000E+0	0.000000E+0
0.000000E+0	0.000000E+0	0.000000E+0	0.000000E+0	0.000000E+0	0.000000E+0	0.000000E+0
0.000000E+0	0.000000E+0	0.000000E+0	0.000000E+0	0.000000E+0	0.000000E+0	0.000000E+0
0.000000E+0	0.000000E+0	0.000000E+0	0.000000E+0	0.000000E+0	0.000000E+0	0.000000E+0
0.000000E+0	0.000000E+0	0.000000E+0	0.000000E+0	0.000000E+0	0.000000E+0	0.000000E+0
0.000000E+0	0.000000E+0	0.000000E+0	0.000000E+0	0.000000E+0	0.000000E+0	0.000000E+0
0.000000E+0	0.000000E+0	0.000000E+0	0.000000E+0	0.000000E+0	0.000000E+0	0.000000E+0
0.000000E+0	0.000000E+0	0.000000E+0	0.000000E+0	0.000000E+0	0.000000E+0	0.000000E+0
0.000000E+0	0.000000E+0	0.000000E+0	0.000000E+0	0.000000E+0	0.000000E+0	0.000000E+0
0.000000E+0	0.000000E+0	0.000000E+0	0.000000E+0	0.000000E+0	0.000000E+0	0.000000E+0
0.000000E+0	0.000000E+0	0.000000E+0	0.000000E+0	0.000000E+0	0.000000E+0	0.000000E+0
0.000000E+0	0.000000E+0	0.000000E+0	0.000000E+0	0.000000E+0	0.000000E+0	0.000000E+0
0.000000E+0	0.000000E+0	0.000000E+0	0.000000E+0	0.000000E+0	0.000000E+0	0.000000E+0
0.000000E+0	0.000000E+0	0.000000E+0	0.000000E+0	0.000000E+0	0.000000E+0	0.000000E+0
0.000000E+0	0.000000E+0	0.000000E+0	0.000000E+0	0.000000E+0	0.000000E+0	0.000000E+0
0.000000E+0	0.000000E+0	0.000000E+0	0.000000E+0	0.000000E+0	0.000000E+0	0.000000E+0
0.000000E+0	0.000000E+0	0.000000E+0	0.000000E+0	0.000000E+0	0.000000E+0	0.000000E+0
0.000000E+0	0.000000E+0	0.000000E+0	0.000000E+0	0.000000E+0	0.000000E+0	0.000000E+0
0.000000E+0	0.000000E+0	0.000000E+0	0.000000E+0	0.000000E+0	0.000000E+0	0.000000E+0
0.000000E+0	0.000000E+0	0.000000E+0	0.000000E+0	0.000000E+0	0.000000E+0	0.000000E+0
0.000000E+0	0.000000E+0	0.000000E+0	0.000000E+0	0.000000E+0	0.000000E+0	0.000000E+0
0.000000E+0	0.000000E+0	0.000000E+0	0.000000E+0	0.000000E+0	0.000000E+0	0.000000E+0
0.000000E+0	0.000000E+0	0.000000E+0	0.000000E+0	0.000000E+0	0.000000E+0	0.000000E+0
0.000000E+0	0.000000E+0	0.000000E+0	0.000000E+0	0.000000E+0	0.000000E+0	0.000000E+0
0.000000E+0	0.000000E+0	0.000000E+0	0.000000E+0	0.000000E+0	0.000000E+0	0.000000E+0
0.000000E+0	0.000000E+0	0.000000E+0	0.000000E+0	0.000000E+0	0.000000E+0	0.000000E+0
0.000000E+0	0.000000E+0	0.000000E+0	0.000000E+0	0.000000E+0	0.000000E+0	0.000000E+0
0.000000E+0	0.000000E+0	0.000000E+0	0.000000E+0	0.000000E+0	0.000000E+0	0.000000E+0
0.000000E+0	0.000000E+0	0.000000E+0	0.000000E+0	0.000000E+0	0.000000E+0	0.000000E+0
0.000000E+0	0.000000E+0	0.000000E+0	0.000000E+0	0.000000E+0	0.000000E+0	0.000000E+0
0.000000E+0	0.000000E+0	0.000000E+0	0.000000E+0	0.000000E+0	0.000000E+0	0.000000E+0
0.000000E+0	0.000000E+0	0.000000E+0	0.000000E+0	0.000000E+0	0.000000E+0	0.000000E+0
0.000000E+0	0.000000E+0	0.000000E+0	0.000000E+0	0.000000E+0	0.000000E+0	0.000000E+0
0.000000E+0	0.000000E+0	0.000000E+0	0.000000E+0	0.000000E+0	0.000000E+0	0.000000E+0
0.000000E+0	0.000000E+0	0.000000E+0	0.000000E+0	0.000000E+0	0.000000E+0	0.000000E+0
0.000000E+0	0.000000E+0	0.000000E+0	0.000000E+0	0.000000E+0	0.000000E+0	0.000000E+0
0.000000E+0	0.000000E+0	0.000000E+0	0.000000E+0	0.000000E+0	0.000000E+0	0.000000E+0
0.000000E+0	0.000000E+0	0.000000E+0	0.000000E+0	0.000000E+0	0.000000E+0	0.000000E+0
0.000000E+0	0.000000E+0	0.000000E+0	0.000000E+0	0.000000E+0	0.000000E+0	0.000000E+0
0.000000E+0	0.000000E+0	0.000000E+0	0.000000E+0	0.000000E+0	0.000000E+0	0.000000E+0
0.000000E+0	0.000000E+0	0.000000E+0	0.000000E+0	0.000000E+0	0.000000E+0	0.000000E+0
0.000000E+0	0.000000E+0	0.000000E+0	0.000000E+0	0.000000E+0	0.000000E+0	0.000000E+0
0.000000E+0	0.000000E+0	0.000000E+0	0.000000E+0	0.000000E+0	0.000000E+0	0.000000E+0
0.000000E+0	0.000000E+0	0.000000E+0	0.000000E+0	0.000000E+0	0.000000E+0	0.000000E+0
0.000000E+0	0.000000E+0	0.000000E+0	0.000000E+0	0.000000E+0	0.000000E+0	0.000000E+0
0.000000E+0	0.000000E+0	0.000000E+0	0.000000E+0	0.000000E+0	0.000000E+0	0.000000E+0
0.000000E+0	0.000000E+0	0.000000E+0	0.000000E+0	0.000000E+0	0.000000E+0	0.000000E+0
0.000000E+0	0.000000E+0	0.000000E+0	0.000000E+0	0.000000E+0	0.000000E+0	0.000000E+0
0.000000E+0	0.000000E+0	0.000000E+0	0.000000E+0	0.000000E+0	0.000000E+0	0.000000E+0
0.000000E+0	0.000000E+0	0.000000E+0	0.000000E+0	0.000000E+0	0.000000E+0	0.000000E+0
0.000000E+0	0.000000E+0	0.000000E+0	0.000000E+0	0.000000E+0	0.000000E+0	0.000000E+0
0.000000E+0	0.000000E+0	0.000000E+0	0.000000E+0	0.000000E+0	0.000000E+0	0.000000E+0
0.000000E+0	0.000000E+0	0.000000E+0	0.000000E+0	0.000000E+0	0.000000E+0	0.000000E+0
0.000000E+0	0.000000E+0	0.000000E+0	0.000000E+0	0.000000E+0	0.000000E+0	0.000000E+0
0.000000E+0	0.000000E+0	0.000000E+0	0.000000E+0	0.000000E+0	0.000000E+0	0.000000E+0
0.000000E+0	0.000000E+0	0.000000E+0	0.000000E+0	0.000000E+0	0.000000E+0	0.000000E+0
0.000000E+0	0.000000E+0	0.000000E+0	0.000000E+0	0.000000E+0	0.000000E+0	0.000000E+0
0.000000E+0	0.000000E+0	0.000000E+0	0.000000E+0	0.000000E+0	0.000000E+0	0.000000E+0
0.000000E+0	0.000000E+0	0.000000E+0	0.000000E+0	0.000000E+0	0.000000E+0	0.000000E+0
0.000000E+0	0.000000E+0	0.000000E+0	0.000000E+0	0.000000E+0	0.000000E+0	0.000000E+0
0.000000E+0	0.000000E+0	0.000000E+0	0.000000E+0	0.000000E+0	0.000000E+0	0.000000E+0
0.000000E+0	0.000000E+0	0.000000E+0	0.000000E+0	0.000000E+0	0.000000E+0	0.000000E+0
0.000000E+0	0.000000E+0	0.000000E+0	0.000000E+0	0.000000E+0	0.000000E+0	0.000000E+0
0.000000E+0	0.000000E+0	0.000000E+0	0.000000E+0	0.000000E+0	0.000000E+0	0.000000E+0
0.000000E+0	0.000000E+0	0.000000E+0	0.000000E+0	0.000000E+0	0.000000E+0	0.000000E+0
0.000000E+0	0.000000E+0	0.000000E+0	0.000000E+0	0.000000E+0	0.000000E+0	0.000000E+0
0.000000E+0	0.000000E+0	0.000000E+0	0.000000E+0	0.000000E+0	0.000000E+0	0.000000E+0
0.000000E+0	0.000000E+0	0.000000E+0	0.000000E+0	0.000000E+0	0.000000E+0	0.000000E+0
0.000000E+0	0.000000E+0	0.000000E+0	0.000000E+0	0.000000E+0	0.000000E+0	0.000000E+0
0.000000E+0	0.000000E+0	0.000000E+0	0.000000E+0	0.000000E+0	0.000000E+0	0.000000E+0
0.000000E+0	0.000000E+0	0.000000E+0	0.000000E+0	0.000000E+0	0.000000E+0	0.000000E+0
0.000000E+0	0.000000E+0	0.000000E+0	0.000000E+0	0.000000E+0	0.000000E+0	0.000000E+0
0.000000E+0	0.000000E+0	0.000000E+0	0.000000E+0	0.000000E+0	0.000000E+0	0.000000E+0
0.000000E+0	0.000000E+0	0.000000E+0	0.000000E+0	0.000000E+0	0.000000E+0	0.000000E+0
0.000000E+0	0.000000E+0	0.000000E+0	0.000000E+0	0.000000E+0	0.000000E+0	0.000000E+0
0.000000E+0	0.000000E+0	0.000000E+0	0.000000E+0	0.000000E+0	0.000000E+0	0.000000E+0
0.000000E+0	0.000000E+0	0.000000E+0	0.000000E+0	0.000000E+0	0.000000E+0	0.000000E+0
0.000000E+0	0.000000E+0	0.000000E+0	0.000000E+0	0.000000E+0	0.000000E+0	0.000000E+0
0.000000E+0	0.000000E+0	0.000000E+0	0.000000E+0	0.000000E+0	0.000000E+0	0.000000E+0
0.000000E+0	0.000000E+0	0.000000E+0	0.000000E+0	0.000000E+0	0.000000E+0	0.000000E+0
0.000000E+0	0.000000E+0	0.000000E+0	0.000000E+0	0.000000E+0	0.000000E+0	0.000000E+0
0.000000E+0	0.000000E+0	0.000000E+0	0.000000E+0	0.000000E+0	0.000000E+0	0.000000E+0
0.000000E+0	0.000000E+0	0.000000E+0	0.000000E+0	0.000000E+0	0.000000E+0	0.000000E+0
0.000000E+0	0.000000E+0	0.000000E+0	0.000000E+0	0.000000E+0	0.000000E+0	0.000000E+0
0.000000E+0	0.000000E+0	0.000000E+0	0.000000E+0	0.000000E+0	0.000000E+0	0.000000E+0
0.000000E+0	0.000000E+0	0.000000E+0	0.000000E+0	0.000000E+0	0.000000E+0	0.000000E+0
0.000000E+0	0.000000E+0	0.000000E+0	0.000000E+0	0.000000E+0	0.000000E+0	0.000000E+0
0.000000E+0	0.000000E+0	0.000000E+0	0.000000E+0	0.000000E+0	0.000000E+0	0.000000E+0
0.000000E+0	0.000000E+0	0.000000E+0	0.000000E+0	0.000000E+0	0.000000E+0	0.000000E+0
0.000000E+0	0.000000E+0	0.000000E+0	0.000000E+0	0.000000E+0	0.000000E+0	0.000000E+0
0.000000E+0	0.000000E+0	0.000000E+0	0.000000E+0	0.000000E+0	0.000000E+0	0.000000E+0
0.000000E+0	0.000000E+0	0.000000E+0	0.000000E+0	0.000000E+0	0.000000E+0	0.000000E+0
0.000000E+0	0.000000E+0	0.000000E+0	0.000000E+0	0.000000E+0	0.000000E+0	0.000000E+0
0.000000E+0	0.000000E+0	0.000000E+0	0.000000E+0	0.000000E+0	0.000000E+0	0.000000E+0
0.000000E+0	0.000000E+0	0.000000E+0	0.000000E+0	0.000000E+0	0.000000E+0	0.000000E+0
0.000000E+0	0.000000E+0	0.000000E+0	0.000000E+0	0.000000E+0	0.000000E+0	0.000000E+0
0.000000E+0	0.000000E+0	0.000000E+0	0.000000E+0	0.000000E+0	0.000000E+0	0.000000E+0
0.000000E+0	0.000000E+0	0.000000E+0	0.000000E+0	0.000000E+0	0.000000E+0	0.000000E+0
0.000000E+0	0.000000E+0	0.000000E+0	0.000000E+0	0.000000E+0	0.000000E+0	0.000000E+0
0.000000E+0	0.000000E+0	0.000000E+0	0.000000E+0	0.000000E+0	0.000000E+0	0.000000E+0
0.000000E+0	0.000000E+0	0.000000E+0	0.000000E+0	0.000000E+0	0.000000E+0	0.000000E+0
0.000000E+0	0.000000E+0	0.000000E+0	0.000000E+0	0.000000E+0	0.000000E+0	0.000000E+0
0.000000E+0	0.000000E+0	0.000000E+0	0.000000E+0	0.000000E+0	0.000000E+0	0.000000E+0
0.000000E+0	0.000000E+0	0.000000E+0	0.000000E+0	0.000000E+0	0.000000E+0	0.000000E+0
0.000000E+0	0.000000E+0	0.000000E+0	0.000000E+0	0.000000E+0	0.000000E+0	0.000000E+0
0.000000E+0	0.000000E+0	0.000000E+0	0.000000E+0	0.000000E+0	0.000000E+0	0.000000E+0
0.000000E+0	0.000000E+0	0.000000E+0	0.000000E+0	0.000000E+0	0.000000E+0	0.000000E+0
0.000000E+0	0.000000E+0	0.000000E+0	0.000000E+0	0.000000E+0	0.000000E+0	0.000000E+0
0.000000E+0	0.000000E+0	0.000000E+0	0.000000E+0	0.000000E+0	0.000000E+0	0.000000E+0
0.000000E+0	0.000000E+0	0.000000E+0	0.000000E+0	0.000000E+0	0.000000E+0	0.000000E+0
0.000000E+0	0.000000E+0	0.000000E+0	0.000000E+0	0.000000E+0	0.000000E+0	0.000000E+0
0.000000E+0	0.000000E+0	0.000000E+0	0.000000E+0	0.000000E+0	0.000000E+0	0.000000E+0
0.000000E+0	0.000000E+0	0.000000E+0	0.000000E+0	0.000000E+0	0.000000E+0	0.000000E+0
0.000000E+0	0.000000E+0	0.000000E+0	0.000000E+0	0.000000E+0	0.000000E+0	0.000000E+0
0.000000E+0	0.000000E+0	0.000000E+0	0.000000E+0	0.000000E+0	0.000000E+0	0.000000E+0
0.000000E+0	0.000000E+0	0.000000E+0	0.000000E+0	0.000000E+0	0.000000E+0	0.000000E+0
0.000000E+0	0.000000E+0	0.000000E+0	0.000000E+0	0.000000E+0	0.000000E+0	0.000000E+0
0.000000E+0	0.000000E+0	0.000000E+0	0.000000E+0	0.000000E+0	0.000000E+0	0.000000E+0
0.000000E+0	0.000000E+0	0.000000E+0	0.000000E+0	0.000000E+0	0.000000E+0	0.000000E+0
0.000000E+0	0.000000E+0	0.000000E+0	0.000000E+0	0.000000E+0	0.000000E+0	0.000000E+0
0.000000E+0	0.000000E+0	0.000000E+0	0.000000E+0	0.000000E+0	0.000000E+0	0.000000E+0
0.000000E+0	0.000000E+0	0.000000E+0	0.000000E+0	0.000000E+0	0.000000E+0	0.000000E+0
0.000000E+0	0.000000E+0	0.000000E+0	0.000000E+0	0.000000E+0	0.000000E+0	0.000000E+0
0.000000E+0	0.000000E+0	0.000000E+0	0.000000E+0	0.000000E+0	0.000000E+0	0.000000E+0
0.000000E+0	0.000000E+0	0.000000E+0	0.000000E+0	0.000000E+0	0.000000E+0	0.000000E+0
0.000000E+0	0.000000E+0	0.000000E+0	0.000000E+0	0.000000E+0	0.000000E+0	0.000000E+0
0.000000E+0	0.000000E+0	0.000000E+0	0.000000E+0	0.000000E+0	0.000000E+0	0.000000E+0
0.000000E+0	0.000000E+0	0.000000E+0	0.000000E+0	0.000000E+0	0.000000E+0	0.000000E+0
0.000000E+0	0.000000E+0	0.000000E+0	0.000000E+0	0.000000E+0	0.000000E+0	0.000000E+0
0.000000E+0	0.000000E+0	0.000000E+0	0.000000E+0	0.000000E+0	0.000000E+0	0.000000E+0
0.000000E+0	0.000000E+0	0.000000E+0	0.000000E+0	0.000000E+0	0.000000E+0	0.000000E+0
0.000000E+0	0.000000E+0	0.000000E+0	0.000000E+0	0.000000E+0	0.000000E+0	0.000000E+0
0.000000E+0	0.000000E+0	0.000000E+0	0.000000E+0	0.000000E+0	0.000000E+0	0.000000E+0
0.000000E+0	0.000000E+0	0.000000E+0	0.000000E+0	0.000000E+0	0.000000E+0	0.000000E+0
0.000000E+0	0.000000E+0	0.000000E+0	0.000000E+0	0.000000E+0	0.000000E+0	0.000000E+0
0.000000E+0	0.000000E+0	0.000000E+0	0.000000E+0	0.000000E+0	0.000000E+0	0.000000E+0
0.000000E+0	0.000000E+0	0.000000E+0	0.000000E+0	0.000000E+0	0.000000E+0	0.000000E+0
0.000000E+0	0.000000E+0	0.000000E+0	0.000000E+0	0.000000E+0	0.000000E+0	0.000000E+0
0.000000E+0	0.000000E+0	0.000000E+0	0.000000E+0	0.000000E+0	0.000000E+0	0.000000E+0
0.000000E+0	0.000000E+0	0.000000E+0	0.000000E+0	0.000000E+0	0.000000E+0	0.000000E+0
0.000000E+0	0.000000E+0	0.000000E+0	0.000000E+0	0.000000E+0	0.000000E+0	0.000000E+0
0.000000E+0	0.000000E+0	0.000000E+0	0.000000E+0	0.000000E+0	0.000000E+0	0.000000E+0
0.000000E+0	0.000000E+0	0.000000E+0	0.000000E+0	0.000000E+0	0.000000E+0	0.000000E+0
0.000000E+0	0.000000E+0	0.000000E+0	0.000000E+0	0.000000E+0	0.000000E+0	0.000000E+0
0.000000E+0	0.000000E+0	0.000000E+0	0.000000E+0	0.000000E+0	0.000000E+0	0.000000E+0
0.000000E+0	0.000000E+0	0.000000E+0	0.000000E+0	0.000000E+0	0.000000E+0	0.000000E+0
0.000000E+0	0.000000E+0	0.000000E+0	0.000000E+0	0.000000E+0	0.000000E+0	0.000000E+0
0.000000E+0	0.000000E+0	0.000000E+0	0.000000E+0	0.000000E+0	0.000000E+0	0.000000E+0
0.000000E+0	0.000000E+0	0.000000E+0	0.000000E+0	0.000000E+0	0.000000E+0	0.000000E+0
0.000000E+0	0.000000E+0	0.000000E+0	0.000000E+0	0.000000E+0	0.000000E+0	0.000000E+0
0.000000E+0	0.000000E+0	0.000000E+0	0.000000E+0	0.000000E+0	0.000000E+0	0.000000E+0
0.000000E+0	0.000000E+0	0.000000E+0	0.000000E+0	0.000000E+0	0.000000E+0	0.000000E+0
0.000000E+0	0.000000E+0	0.000000E+0	0.000000E+0	0.000000E+0	0.000000E+0	0.000000E+0
0.000000E+0	0.000000E+0	0.000000E+0	0.000000E+0	0.000000E+0	0.000000E+0	0.000000E+0
0.000000E+0	0.000000E+0	0.000000E+0	0.000000E+0	0.000000E+0	0.000000E+0	0.000000E+0
0.000000E+0	0.000000E+0	0.000000E+0	0.000000E+0	0.000000E+0	0.000000E+0	0.000000E+0
0.000000E+0	0.000000E+0	0.000000E+0	0.000000E+0	0.000000E+0	0.000000E+0	0.000000E+0
0.000000E+0	0.000000E+0	0.000000E+0	0.000000E+0	0.000000E+0	0.000000E+0	0.000000E+0
0.000000E+0	0.000000E+0	0.000000E+0	0.000000E+0	0.000000E+0	0.000000E+0	0.000000E+0
0.000000E+0	0.000000E+0	0.000000E+0	0.000000E+0	0.000000E+0	0.000000E+0	0.000000E+0
0.000000E+0	0.000000E+0	0.000000E+0	0.000000E+0	0.000000E+0	0.000000E+0	0.000000E+0
0.000000E+0	0.000000E+0	0.000000E+0	0.000000E+0	0.000000E+0	0.000000E+0	0.000000E+0
0.000000E+0	0.000000E+0	0.000000E+0	0.000000E+0	0.000000E+0	0.000000E+0	0.000000E+0
0.000000E+0	0.000000E+0	0.000000E+0	0.000000E+0	0.000000E+0	0.000000E+0	0.000000E+0
0.000000E+0	0.000000E+0	0.000000E+0	0.000000E+0	0.000000E+0	0.000000E+0	0.000000E+0
0.000000E+0	0.000000E+0	0.000000E+0	0.000000E+0	0.000000E+0	0.000000E+0	0.000000E+0
0.000000E+0	0.000000E+0	0.000000E+0	0.000000E+0	0.000000E+0	0.000000E+0	0.000000E+0
0.000000E+0	0.000000E+0	0.000000E+0	0.000000E+0	0.000000E+0	0.000000E+0	0.000000E+0
0.000000E+0	0.000000E+0	0.000000E+0	0.000000E+0	0.000000E+0	0.000000E+0	0.000000E+0
0.000000E+0	0.000000E+0	0.000000E+0	0.000000E+0	0.000000E+0	0.000000E+0	0.000000E+0
0.000000E+0	0.000000E+0	0.000000E+0	0.000000E+0	0.000000E+0	0.000000E+0	0.000000E+0
0.000000E+0	0.000000E+0	0.000000E+0	0.000000E+0	0.000000E+0	0.000000E+0	0.000000E+0
0.000000E+0	0.000000E+0	0.000000E+0	0.000000E+0	0.000000E+0	0.000000E+0	0.000000E+0
0.000000E+0	0.000000E+0	0.000000E+0	0.000000E+0	0.000000E+0	0.000000E+0	0.000000E+0
0.000000E+0	0.000000E+0	0.000000E+0	0.000000E+0	0.000000E+0	0.000000E+0	0.000000E+0
0.000000E+0	0.000000E+0	0.000000E+0	0.000000E+0	0.000000E+0	0.000000E+0	0.000000E+0
0.000000E+0	0.000000E+0	0.000000E+0	0.000000E+0	0.000000E+0	0.000000E+0	0.000000E+0
0.000000E+0	0.000000E+0	0.000000E+0	0.000000E+0	0.000000E+0	0.000000E+0	0.000000E+0
0.000000E+0	0.000000E+0	0.000000E+0	0.000000E+0	0.000000E+0	0.000000E+0	0.000000E+0
0.000000E+0	0.000000E+0	0.000000E+0	0.000000E+0	0.000000E+0	0.000000E+0	0.000000E+0
0.000000E+0	0.000000E+0	0.000000E+0	0.000000E+0	0.000000E+0	0.000000E+0	0.000000E+0
0.000000E+0	0.000000E+0	0.000000E+0	0.000000E+0	0.000000E+0	0.000000E+0	0.000000E+0
0.000000E+0	0.000000E+0	0.000000E+0	0.000000E+0	0.000000E+0	0.000000E+0	0.000000E+0
0.000000E+0	0.000000E+0	0.000000E+0	0.000000E+0	0.000000E+0	0.000000E+0	0.000000E+0
0.000000E+0	0.000000E+0	0.000000E+0	0.000000E+0	0.000000E+0	0.000000E+0	0.000000E+0
0.000000E+0	0.000000E+0	0.000000E+0	0.000000E+0	0.000000E+0	0.000000E+0	0.000000E+0
0.000000E+0	0.000000E+0	0.000000E+0	0.000000E+0	0.000000E+0	0.000000E+0	0.000000E+0
