# Supplementary material for: An in vitro lung model to assess true shunt fraction by multiple inert gas elimination
Source: PLoS One. 2017 Sep 6;12(9):e0184212. doi: 10.1371/journal.pone.0184212 (PMC5587330; doi:10.1371/journal.pone.0184212)
Supplement: S1 Data — Data sets pertaining to MMIMS-MIGET derived IVLM shunt fractions with blood and saline as priming fluids. (ZIP) [file pone.0184212.s001.zip › IVLMData/Data_Saline/dataBernExpt01Set07_Jan05_2012.txt]

Bern	Thursday, January 05, 2012
10:52 AM	Expt01	Set# 7

Sample Temperature (degC)	37.00
Samples Type:	all 3

Cardiac Output (ml/min)	2500.0
Minute Ventilation (ml/min)	2500.0
Description: T6_05012012
Comment: T6_05012012 sample 2 0% shunt

solubility method: default
species: pig
solubilities: 
0.007200	0.07000	0.3970	1.260	10.90	378.0
smoothing: 40.0
weights: 
10.0	2.00	70.0	70.0	50.0	50.0


valve times:
1.178676E+4	1.226773E+4

1.175171E+4	1.132498E-12	2.934861E-12	3.949740E-12	-1.643298E-12	5.220020E-13	5.669770E-12
1.175291E+4	1.711069E-12	3.095606E-12	3.820360E-12	-1.474712E-12	2.995350E-12	4.263949E-12
1.175411E+4	5.108002E-13	1.614734E-12	-6.390603E-13	-1.380057E-12	-3.298918E-13	4.550714E-12
1.175531E+4	1.354293E-12	2.279558E-12	4.754586E-12	2.950543E-12	-1.445027E-12	4.342922E-12
1.175651E+4	1.743554E-12	3.397493E-12	9.571902E-13	-1.598491E-12	3.679778E-12	4.905810E-12
1.175771E+4	9.885552E-13	2.001194E-12	3.390772E-12	4.021991E-12	3.725705E-12	4.079120E-12
1.175891E+4	4.363085E-13	2.053282E-12	-1.279801E-12	3.457423E-12	4.818996E-12	3.376770E-12
1.176011E+4	2.007355E-12	2.202266E-12	4.097043E-12	-1.646659E-13	4.214662E-12	4.132889E-12
1.176131E+4	8.238893E-13	2.467747E-12	4.970220E-12	-1.445027E-12	2.202266E-12	3.468625E-12
1.176251E+4	1.091051E-12	2.603289E-12	5.376844E-14	-1.310606E-13	3.948060E-12	4.804434E-12
1.176371E+4	4.049436E-12	1.865653E-12	3.898772E-12	-4.839160E-13	3.816439E-12	5.681532E-12
1.176491E+4	1.681384E-12	1.998394E-12	4.872765E-14	-1.736833E-12	4.974141E-12	3.146574E-12
1.176611E+4	1.161622E-12	1.953587E-12	-7.701208E-13	-1.736273E-12	-1.169464E-12	5.009426E-12
1.176731E+4	7.152322E-13	1.992793E-12	-3.657374E-13	3.735787E-13	4.387729E-12	5.213299E-12
1.176851E+4	1.723951E-12	2.988069E-12	-1.320127E-12	4.549034E-12	4.365325E-12	5.067116E-12
1.176971E+4	4.626326E-13	2.478949E-12	-4.895168E-13	3.558239E-12	2.454305E-12	4.002948E-12
1.177091E+4	1.467990E-12	2.071765E-12	-1.474151E-12	-1.419823E-12	5.122564E-12	4.414053E-12
1.177211E+4	1.209230E-12	2.235871E-12	8.513336E-14	-1.953587E-12	4.017511E-12	5.284430E-12
1.177331E+4	1.327968E-12	1.987752E-12	2.854208E-12	4.170415E-12	-7.264340E-13	4.909731E-12
1.177451E+4	2.093609E-12	2.267796E-12	4.043835E-13	-1.447827E-12	4.671693E-12	4.663292E-12
1.177571E+4	1.804043E-12	1.446707E-12	1.394619E-12	-1.805724E-12	4.168174E-12	4.007989E-12
1.177691E+4	2.063364E-12	1.653940E-12	5.174652E-12	4.563596E-12	6.104958E-14	4.627446E-12
1.177811E+4	1.441106E-12	2.097529E-12	4.936055E-12	-9.174240E-13	-3.248510E-13	5.449096E-12
1.177931E+4	9.840745E-13	2.003435E-12	5.880923E-12	-1.380617E-12	5.033510E-12	3.729065E-12
1.178051E+4	1.453988E-12	1.861732E-12	1.355973E-12	-1.314526E-12	4.046075E-12	5.475979E-12
1.178171E+4	1.939584E-12	1.214831E-12	-7.090713E-13	2.162499E-12	3.358287E-12	4.541753E-12
1.178291E+4	1.690905E-12	1.860052E-12	4.281872E-12	2.927580E-12	3.651773E-13	4.087522E-12
1.178411E+4	1.970389E-12	2.677780E-12	4.105445E-12	-1.559285E-12	1.036163E-12	5.703935E-12
1.178531E+4	8.401319E-13	1.555364E-12	3.890371E-12	5.465898E-12	4.435897E-12	3.982785E-12
1.178651E+4	1.022160E-12	1.806844E-12	5.027909E-12	5.277709E-12	-8.356512E-13	4.577598E-12
1.178771E+4	1.198028E-12	2.620652E-12	4.453259E-12	4.148011E-12	-1.425424E-12	4.048316E-12
1.178891E+4	3.484307E-12	2.506394E-12	5.464778E-12	4.839159E-12	5.099600E-12	5.403168E-12
1.179011E+4	2.417899E-12	2.068965E-12	5.136567E-12	-1.509437E-12	9.353469E-13	5.034070E-12
1.179131E+4	1.910460E-12	1.560965E-12	3.821480E-12	-1.340290E-12	1.559845E-12	3.894851E-12
1.179251E+4	8.502135E-13	2.962305E-12	2.923099E-12	4.439817E-12	3.971583E-12	5.340998E-12
1.179371E+4	1.506076E-12	1.505516E-12	4.845321E-12	-1.711629E-12	1.167223E-12	4.335080E-12
1.179491E+4	1.284842E-12	1.878535E-12	4.448778E-12	-1.284282E-12	2.806040E-13	4.672813E-12
1.179611E+4	2.197225E-12	2.948863E-12	-2.727628E-13	4.302595E-12	2.280118E-12	3.889250E-12
1.179731E+4	1.403580E-12	3.160016E-12	4.900210E-12	5.421091E-12	6.339635E-12	7.571829E-12
1.179851E+4	7.012301E-13	3.299478E-12	7.970051E-13	5.628883E-13	5.671450E-12	1.397755E-11
1.179971E+4	1.680824E-12	3.394693E-12	5.188655E-12	1.338610E-12	1.198588E-11	2.502137E-11
1.180091E+4	1.490954E-12	5.756024E-12	4.906370E-13	1.909900E-12	1.928439E-11	3.946491E-11
1.180211E+4	1.224912E-12	5.609841E-12	1.532961E-12	3.129771E-12	2.427029E-11	5.513225E-11
1.180331E+4	1.155461E-12	5.115283E-12	1.843810E-12	4.691296E-12	3.364336E-11	6.222409E-11
1.180451E+4	2.152418E-12	6.006943E-12	2.005115E-12	7.372438E-12	3.980489E-11	7.990886E-11
1.180571E+4	1.625935E-12	5.678731E-12	2.375333E-12	8.658400E-12	4.895897E-11	9.570614E-11
1.180691E+4	1.031122E-12	7.259300E-12	3.248510E-12	9.271135E-12	5.892797E-11	1.015087E-10
1.180811E+4	1.337490E-12	6.580473E-12	4.485744E-12	1.156357E-11	6.039708E-11	1.086464E-10
1.180931E+4	1.473591E-12	6.368760E-12	5.338198E-12	1.312902E-11	6.930641E-11	1.181881E-10
1.181051E+4	1.171704E-12	7.078391E-12	5.482141E-12	1.272800E-11	7.340848E-11	1.178582E-10
1.181171E+4	8.160481E-13	6.750179E-12	5.422211E-12	1.507869E-11	8.523250E-11	1.323174E-10
1.181291E+4	2.030319E-12	5.806432E-12	5.598639E-12	1.796090E-11	8.121107E-11	1.350887E-10
1.181411E+4	2.296360E-12	7.002779E-12	5.242984E-12	1.837929E-11	8.946677E-11	1.424360E-10
1.181531E+4	1.534081E-12	7.895560E-12	5.803071E-12	1.919645E-11	9.394074E-11	1.438575E-10
1.181651E+4	1.974310E-12	5.879803E-12	7.915162E-12	2.114276E-11	9.645610E-11	1.479954E-10
1.181771E+4	1.852771E-12	7.550545E-12	6.897483E-12	2.286559E-11	9.917700E-11	1.545921E-10
1.181891E+4	2.523196E-12	7.749937E-12	5.311873E-12	2.230662E-11	9.534937E-11	1.449115E-10
1.182011E+4	3.046878E-12	7.752177E-12	8.220971E-12	2.335119E-11	1.132218E-10	1.710234E-10
1.182131E+4	1.653940E-12	6.707053E-12	7.833950E-12	2.403842E-11	1.129277E-10	1.697767E-10
1.182251E+4	1.338610E-12	7.649121E-12	8.089350E-12	2.548232E-11	1.161225E-10	1.793105E-10
1.182371E+4	1.566006E-12	6.438210E-12	8.101672E-12	2.579093E-11	1.137197E-10	1.757472E-10
1.182491E+4	1.723390E-12	8.294901E-12	8.792820E-12	2.788230E-11	1.241121E-10	1.861161E-10
1.182611E+4	1.106174E-12	6.590554E-12	7.562867E-12	2.702985E-11	1.333312E-10	1.931379E-10
1.182731E+4	1.944625E-12	6.457254E-12	8.803461E-12	2.636838E-11	1.237139E-10	1.938537E-10
1.182851E+4	1.214271E-12	6.983736E-12	7.838991E-12	2.734181E-11	1.278681E-10	1.885105E-10
1.182971E+4	1.627055E-12	6.501500E-12	7.206651E-12	2.856560E-11	1.300754E-10	1.931978E-10
1.183091E+4	1.522319E-12	6.793866E-12	8.858911E-12	2.831245E-11	1.352013E-10	1.981709E-10
1.183211E+4	1.403020E-12	6.965813E-12	6.780985E-12	3.103111E-11	1.408442E-10	2.004398E-10
1.183331E+4	2.503593E-12	6.609037E-12	7.412764E-12	2.756697E-11	1.438703E-10	2.029445E-10
1.183451E+4	2.794279E-12	8.010937E-12	9.932040E-12	3.024082E-11	1.426902E-10	1.972036E-10
1.183571E+4	2.579765E-12	7.427886E-12	8.728970E-12	2.728748E-11	1.449698E-10	2.034469E-10
1.183691E+4	1.696506E-12	7.604874E-12	9.303060E-12	2.928868E-11	1.400909E-10	2.171523E-10
1.183811E+4	1.904299E-12	8.392357E-12	9.255453E-12	3.375986E-11	1.531650E-10	2.120179E-10
1.183931E+4	2.434702E-12	7.270501E-12	9.216247E-12	3.273994E-11	1.529466E-10	2.328851E-10
1.184051E+4	2.151858E-12	7.982933E-12	8.841547E-12	3.040661E-11	1.537133E-10	2.064361E-10
1.184171E+4	2.197225E-12	6.095437E-12	9.617830E-12	3.167185E-11	1.519950E-10	2.106059E-10
1.184291E+4	2.169220E-12	7.618876E-12	9.582544E-12	3.466104E-11	1.533302E-10	2.280515E-10
1.184411E+4	1.794522E-12	7.416684E-12	7.442449E-12	3.093702E-11	1.660403E-10	2.194783E-10
1.184531E+4	1.571607E-12	6.596716E-12	9.093028E-12	2.961129E-11	1.607290E-10	2.202126E-10
1.184651E+4	1.489274E-12	6.415247E-12	9.482849E-12	3.570840E-11	1.718423E-10	2.254208E-10
1.184771E+4	1.397419E-12	6.328994E-12	9.874910E-12	3.414240E-11	1.532121E-10	2.199639E-10
1.184891E+4	1.535201E-12	6.463415E-12	1.072736E-11	3.048559E-11	1.642682E-10	2.488600E-10
1.185011E+4	2.213467E-12	7.592552E-12	1.036387E-11	3.446109E-11	1.696355E-10	2.432143E-10
1.185131E+4	1.327968E-12	5.754903E-12	9.298580E-12	3.296453E-11	1.714888E-10	2.311617E-10
1.185251E+4	1.740753E-12	7.880997E-12	8.125755E-12	3.383995E-11	1.776627E-10	2.367945E-10
1.185371E+4	1.921102E-12	6.034387E-12	7.698968E-12	3.435971E-11	1.837626E-10	2.240144E-10
1.185491E+4	2.273957E-12	5.520227E-12	1.057334E-11	3.384835E-11	1.742433E-10	2.354525E-10
1.185611E+4	2.570804E-12	5.977818E-12	8.812424E-12	3.914230E-11	1.688738E-10	2.406446E-10
1.185731E+4	1.691466E-12	5.990141E-12	9.884432E-12	3.362376E-11	1.790500E-10	2.559282E-10
1.185851E+4	2.179862E-12	7.048146E-12	9.989167E-12	3.792635E-11	1.771749E-10	2.506803E-10
1.185971E+4	2.770195E-12	6.745139E-12	1.034314E-11	3.467729E-11	1.867182E-10	2.549554E-10
1.186091E+4	2.075686E-12	6.328994E-12	1.003565E-11	3.550621E-11	1.782452E-10	2.563976E-10
1.186211E+4	1.691466E-12	6.559750E-12	1.097212E-11	3.418161E-11	1.887636E-10	2.517080E-10
1.186331E+4	3.460223E-12	6.392284E-12	9.147356E-12	3.377498E-11	1.830916E-10	2.486202E-10
1.186451E+4	3.046878E-12	6.929408E-12	9.425719E-12	3.305191E-11	1.873074E-10	2.431330E-10
1.186571E+4	2.404457E-12	7.211132E-12	9.444202E-12	3.697813E-11	1.887205E-10	2.579524E-10
1.186691E+4	2.113212E-12	6.899163E-12	9.168639E-12	3.474282E-11	1.833185E-10	2.621010E-10
1.186811E+4	3.360528E-12	6.636482E-12	1.067920E-11	3.687731E-11	1.922395E-10	2.610693E-10
1.186931E+4	1.957507E-12	6.609598E-12	9.268334E-12	3.898772E-11	1.916514E-10	2.379270E-10
1.187051E+4	2.785317E-12	5.110802E-12	1.020088E-11	3.670984E-11	1.892643E-10	2.502837E-10
1.187171E+4	1.691466E-12	6.418047E-12	8.912118E-12	3.508055E-11	2.026997E-10	2.482259E-10
1.187291E+4	1.462390E-12	6.707613E-12	1.107462E-11	3.747324E-11	1.895018E-10	2.660894E-10
1.187411E+4	2.064484E-12	6.007503E-12	9.690081E-12	3.609767E-11	1.904288E-10	2.575665E-10
1.187531E+4	2.168660E-12	8.157681E-12	9.386513E-12	3.785970E-11	2.007982E-10	2.558790E-10
1.187651E+4	2.375893E-12	6.913726E-12	9.709684E-12	3.497805E-11	2.055422E-10	2.646746E-10
1.187771E+4	2.887253E-12	6.850436E-12	1.017344E-11	3.881297E-11	1.945897E-10	2.521320E-10
1.187891E+4	1.338050E-12	6.161527E-12	1.107630E-11	3.458431E-11	2.044545E-10	2.573380E-10
1.188011E+4	2.258275E-12	6.513263E-12	8.290421E-12	3.696300E-11	1.916598E-10	2.666747E-10
1.188131E+4	3.266993E-12	7.754977E-12	9.593186E-12	4.037057E-11	1.988962E-10	2.567477E-10
1.188251E+4	2.323245E-12	7.328190E-12	1.085170E-11	3.964526E-11	2.011595E-10	2.603782E-10
1.188371E+4	1.922782E-12	6.460614E-12	1.124208E-11	3.876537E-11	1.969336E-10	2.556650E-10
1.188491E+4	2.545039E-12	6.080875E-12	1.036331E-11	3.618784E-11	2.070684E-10	2.612536E-10
1.188611E+4	2.915257E-12	6.726096E-12	9.339466E-12	3.906893E-11	1.957468E-10	2.579340E-10
1.188731E+4	2.451505E-12	7.078951E-12	1.083154E-11	3.591620E-11	2.098694E-10	2.702290E-10
1.188851E+4	2.047681E-12	7.533182E-12	8.842668E-12	3.521385E-11	2.005848E-10	2.884638E-10
1.188971E+4	2.920858E-12	6.359238E-12	9.113751E-12	3.709574E-11	2.201274E-10	2.678900E-10
1.189091E+4	2.747231E-12	5.244103E-12	1.028657E-11	3.877825E-11	2.005854E-10	2.776921E-10
1.189211E+4	2.643055E-12	7.692808E-12	9.670478E-12	3.498421E-11	2.053210E-10	2.668561E-10
1.189331E+4	2.792598E-12	7.612714E-12	1.053805E-11	3.948004E-11	2.096112E-10	2.470021E-10
1.189451E+4	2.285159E-12	7.059348E-12	1.015943E-11	4.115134E-11	2.082261E-10	2.757856E-10
1.189571E+4	2.591527E-12	7.990214E-12	1.009558E-11	3.435019E-11	2.019711E-10	2.676878E-10
1.189691E+4	1.598491E-12	5.822674E-12	1.055654E-11	3.548885E-11	2.138119E-10	2.578606E-10
1.189811E+4	1.959187E-12	6.304350E-12	1.083882E-11	4.218918E-11	2.110322E-10	2.651898E-10
1.189931E+4	2.392695E-12	7.058788E-12	9.599347E-12	3.688907E-11	2.063117E-10	2.736993E-10
1.190051E+4	2.915257E-12	6.001903E-12	1.060583E-11	3.568040E-11	2.183531E-10	2.574136E-10
1.190171E+4	1.708268E-12	6.856596E-12	1.208614E-11	4.021039E-11	2.104194E-10	2.762886E-10
1.190291E+4	3.271473E-12	6.684089E-12	9.873230E-12	4.022383E-11	2.258913E-10	2.772687E-10
1.190411E+4	9.723126E-13	6.278026E-12	1.023225E-11	3.908686E-11	2.182478E-10	2.657399E-10
1.190531E+4	1.658420E-12	5.428372E-12	1.009390E-11	4.212533E-11	2.096090E-10	2.705353E-10
1.190651E+4	1.762037E-12	7.623916E-12	9.928679E-12	3.866511E-11	2.211625E-10	2.583008E-10
1.190771E+4	2.876051E-12	6.420288E-12	8.988291E-12	3.738699E-11	2.112842E-10	2.748995E-10
1.190891E+4	2.236431E-12	6.192892E-12	1.113679E-11	3.589043E-11	2.228797E-10	2.726155E-10
1.191011E+4	2.805480E-12	6.297629E-12	1.084554E-11	4.011966E-11	2.213859E-10	2.721669E-10
1.191131E+4	1.647219E-12	6.111680E-12	1.142355E-11	3.893787E-11	2.088030E-10	2.686115E-10
1.191251E+4	2.089688E-12	6.713214E-12	1.026361E-11	4.190018E-11	2.113335E-10	2.802579E-10
1.191371E+4	1.778279E-12	7.481094E-12	1.034370E-11	3.479939E-11	2.086904E-10	2.805133E-10
1.191491E+4	1.441666E-12	5.864120E-12	9.811060E-12	3.993707E-11	2.175869E-10	2.734568E-10
1.191611E+4	2.519275E-12	6.317792E-12	9.054941E-12	3.739987E-11	2.027132E-10	2.789882E-10
1.191731E+4	2.163620E-12	6.782104E-12	9.722567E-12	3.658382E-11	2.129365E-10	2.775180E-10
1.191851E+4	3.059760E-12	5.906687E-12	1.007430E-11	4.286577E-11	2.175729E-10	2.665397E-10
1.191971E+4	2.590967E-12	6.519423E-12	1.121688E-11	4.127792E-11	2.208556E-10	2.838744E-10
1.192091E+4	1.702667E-12	6.760822E-12	1.066071E-11	3.673113E-11	2.196054E-10	2.794475E-10
1.192211E+4	3.277074E-12	5.743142E-12	1.041539E-11	3.872336E-11	2.162892E-10	2.713066E-10
1.192331E+4	2.079606E-12	6.609037E-12	1.030450E-11	3.778857E-11	2.155991E-10	2.802181E-10
1.192451E+4	3.058640E-12	7.120398E-12	1.083658E-11	3.741051E-11	2.360860E-10	2.639415E-10
1.192571E+4	2.463827E-12	7.101915E-12	1.110262E-11	3.900452E-11	2.209816E-10	2.852158E-10
1.192691E+4	2.329966E-12	5.781787E-12	9.671038E-12	3.842707E-11	2.288928E-10	2.960260E-10
1.192811E+4	1.854451E-12	6.642642E-12	9.383713E-12	3.932545E-11	2.234684E-10	2.728233E-10
1.192931E+4	2.747231E-12	5.413250E-12	1.010623E-11	4.041427E-11	2.233194E-10	2.746357E-10
1.193051E+4	2.631853E-12	7.868676E-12	9.897313E-12	4.188169E-11	2.362300E-10	2.738107E-10
1.193171E+4	1.839329E-12	7.281703E-12	9.133914E-12	4.436792E-11	2.150950E-10	2.733868E-10
1.193291E+4	2.585366E-12	8.690884E-12	1.224408E-11	4.208781E-11	2.326773E-10	2.636160E-10
1.193411E+4	2.614490E-12	6.054550E-12	1.148516E-11	3.951868E-11	2.147540E-10	2.914429E-10
1.193530E+4	1.176185E-12	7.931405E-12	1.072624E-11	4.099284E-11	2.169372E-10	2.784617E-10
1.193650E+4	2.043761E-12	6.499260E-12	9.328825E-12	4.305004E-11	2.322931E-10	2.825985E-10
1.193771E+4	2.379253E-12	5.852359E-12	1.108582E-11	4.034145E-11	2.146699E-10	2.900762E-10
1.193891E+4	1.846610E-12	8.380035E-12	9.489570E-12	4.143530E-11	2.132496E-10	2.713923E-10
1.194011E+4	1.746354E-12	5.808672E-12	1.075873E-11	4.325951E-11	2.203313E-10	2.757918E-10
1.194130E+4	1.849410E-12	7.182567E-12	1.086515E-11	3.764967E-11	2.266989E-10	2.850086E-10
1.194250E+4	2.182663E-12	7.043106E-12	1.004462E-11	3.935962E-11	2.138208E-10	2.819880E-10
1.194371E+4	2.512554E-12	6.341315E-12	1.154621E-11	4.116030E-11	2.170240E-10	2.807435E-10
1.194491E+4	2.201706E-12	6.996618E-12	9.971245E-12	3.599797E-11	2.205094E-10	2.849173E-10
1.194611E+4	1.784440E-12	6.227618E-12	1.183746E-11	3.758190E-11	2.166840E-10	2.883870E-10
1.194730E+4	2.574724E-12	6.973655E-12	1.065511E-11	4.405035E-11	2.314888E-10	2.897693E-10
1.194850E+4	2.727068E-12	5.491662E-12	1.151373E-11	3.941283E-11	2.253251E-10	2.784118E-10
1.194971E+4	1.614734E-12	6.884601E-12	1.154005E-11	4.145434E-11	2.290580E-10	2.859602E-10
1.195090E+4	2.367492E-12	6.848755E-12	1.065287E-11	3.979593E-11	2.179274E-10	2.786796E-10
1.195210E+4	2.138416E-12	6.535106E-12	1.150253E-11	3.712935E-11	2.238347E-10	2.859714E-10
1.195330E+4	1.707148E-12	6.694171E-12	1.051509E-11	3.757014E-11	2.299183E-10	2.725192E-10
1.195450E+4	3.140973E-12	6.086476E-12	1.181169E-11	4.046691E-11	2.261971E-10	2.974145E-10
1.195570E+4	1.594010E-12	7.616075E-12	1.083826E-11	3.741723E-11	2.280684E-10	2.859613E-10
1.195690E+4	2.354049E-12	5.839476E-12	1.051341E-11	3.699100E-11	2.290558E-10	2.864715E-10
1.195810E+4	1.967589E-12	6.755781E-12	9.911876E-12	4.458020E-11	2.326684E-10	2.832488E-10
1.195930E+4	3.647853E-12	6.427569E-12	9.664317E-12	4.047811E-11	2.356609E-10	2.926387E-10
1.196050E+4	2.257714E-12	7.643519E-12	1.135522E-11	4.374679E-11	2.348874E-10	2.845392E-10
1.196170E+4	1.680264E-12	7.799225E-12	1.159774E-11	4.409180E-11	2.194447E-10	2.953175E-10
1.196290E+4	2.105931E-12	8.138078E-12	1.178537E-11	3.806190E-11	2.328638E-10	2.995434E-10
1.196410E+4	1.540802E-12	6.731697E-12	1.277616E-11	4.157645E-11	2.331142E-10	2.876555E-10
1.196530E+4	2.496872E-12	7.269381E-12	9.372511E-12	3.720832E-11	2.300892E-10	2.840878E-10
1.196650E+4	2.624572E-12	6.171048E-12	1.063607E-11	3.909974E-11	2.294971E-10	2.828528E-10
1.196770E+4	1.751395E-12	7.147842E-12	9.310342E-12	3.960493E-11	2.231385E-10	2.895330E-10
1.196890E+4	1.343651E-12	7.735934E-12	1.115303E-11	4.171255E-11	2.365072E-10	2.868585E-10
1.197010E+4	1.470791E-12	6.830272E-12	1.004798E-11	3.908798E-11	2.397759E-10	2.754305E-10
1.197130E+4	1.371095E-12	7.618317E-12	1.057670E-11	4.272407E-11	2.389195E-10	2.821913E-10
1.197250E+4	2.774675E-12	6.001342E-12	1.021152E-11	4.142242E-11	2.209978E-10	2.868776E-10
1.197370E+4	2.344528E-12	8.397959E-12	1.037619E-11	4.052908E-11	2.278426E-10	2.826097E-10
1.197490E+4	2.036480E-12	6.830832E-12	1.219704E-11	3.980489E-11	2.268272E-10	2.964080E-10
1.197610E+4	2.960625E-12	7.724732E-12	1.270503E-11	4.064950E-11	2.234588E-10	2.775936E-10
1.197730E+4	2.285159E-12	6.676248E-12	1.086346E-11	4.041370E-11	2.334161E-10	2.836016E-10
1.197850E+4	1.987752E-12	6.917086E-12	1.106734E-11	4.293578E-11	2.291925E-10	2.778490E-10
1.197970E+4	2.164740E-12	6.349157E-12	1.317831E-11	4.284561E-11	2.259742E-10	2.915056E-10
1.198090E+4	1.828127E-12	7.395961E-12	1.069264E-11	4.302595E-11	2.432115E-10	2.805413E-10
1.198210E+4	2.674980E-12	6.744018E-12	1.150140E-11	4.233032E-11	2.326241E-10	2.883971E-10
1.198330E+4	2.607769E-12	5.844518E-12	1.020480E-11	3.798572E-11	2.288463E-10	2.940585E-10
1.198450E+4	3.238429E-12	7.087913E-12	1.079401E-11	4.119615E-11	2.266614E-10	2.938210E-10
1.198570E+4	2.368052E-12	6.983176E-12	1.233089E-11	4.401283E-11	2.324544E-10	2.908161E-10
1.198690E+4	2.118813E-12	8.777138E-12	1.130594E-11	4.239026E-11	2.370309E-10	2.868311E-10
1.198810E+4	2.159699E-12	6.817950E-12	1.221776E-11	3.863822E-11	2.154619E-10	2.757257E-10
1.198930E+4	2.272277E-12	6.997179E-12	1.146724E-11	4.123759E-11	2.342646E-10	2.904033E-10
1.199050E+4	2.602168E-12	7.473813E-12	1.187106E-11	4.485408E-11	2.387487E-10	2.781828E-10
1.199170E+4	3.453502E-12	9.113751E-12	1.134010E-11	4.420942E-11	2.373675E-10	2.889678E-10
1.199290E+4	3.129211E-12	7.692247E-12	1.315534E-11	4.533128E-11	2.285932E-10	2.877384E-10
1.199410E+4	3.033996E-12	9.101429E-12	1.209790E-11	3.998916E-11	2.363487E-10	2.984563E-10
1.199530E+4	2.014076E-12	7.601513E-12	1.295035E-11	4.231184E-11	2.320534E-10	2.802299E-10
1.199650E+4	3.473665E-12	8.083189E-12	1.289322E-11	4.456339E-11	2.376509E-10	3.066414E-10
1.199770E+4	3.283236E-12	9.080705E-12	1.315591E-11	4.413325E-11	2.166134E-10	2.904549E-10
1.199890E+4	3.214905E-12	8.998372E-12	1.236058E-11	4.942888E-11	2.306543E-10	2.878505E-10
1.200010E+4	4.317158E-12	1.109478E-11	1.515262E-11	4.858034E-11	2.314104E-10	2.774855E-10
1.200130E+4	4.387729E-12	1.218471E-11	1.271624E-11	4.887776E-11	2.461911E-10	2.899228E-10
1.200250E+4	3.595204E-12	1.086179E-11	1.341747E-11	4.548810E-11	2.299312E-10	2.830471E-10
1.200370E+4	5.050873E-12	1.166831E-11	1.329481E-11	4.790992E-11	2.276606E-10	2.980026E-10
1.200490E+4	4.246587E-12	1.270447E-11	1.275600E-11	4.530439E-11	2.421350E-10	2.893890E-10
1.200610E+4	3.699381E-12	1.171704E-11	1.480817E-11	5.013627E-11	2.397345E-10	2.862884E-10
1.200730E+4	5.381325E-12	1.329817E-11	1.641618E-11	4.982990E-11	2.320993E-10	3.002407E-10
1.200850E+4	5.694414E-12	1.422119E-11	1.708212E-11	5.219123E-11	2.416947E-10	2.947205E-10
1.200970E+4	4.498066E-12	1.572391E-11	1.482609E-11	5.040847E-11	2.297996E-10	2.760130E-10
1.201090E+4	4.722101E-12	1.653884E-11	1.664245E-11	5.053673E-11	2.280908E-10	2.920769E-10
1.201210E+4	5.591918E-12	1.487202E-11	1.558109E-11	5.137799E-11	2.376588E-10	2.849475E-10
1.201330E+4	6.404605E-12	1.747418E-11	1.752235E-11	6.038980E-11	2.467798E-10	2.944158E-10
1.201450E+4	6.371000E-12	1.869742E-11	1.739185E-11	5.553104E-11	2.238195E-10	2.866491E-10
1.201570E+4	6.811229E-12	2.076694E-11	1.732800E-11	5.444278E-11	2.334788E-10	2.819147E-10
1.201690E+4	7.095754E-12	2.034519E-11	1.909452E-11	5.994005E-11	2.271700E-10	2.915235E-10
1.201810E+4	7.712971E-12	2.263875E-11	2.140656E-11	5.936372E-11	2.328750E-10	3.049348E-10
1.201930E+4	7.263220E-12	2.479509E-11	1.927206E-11	6.110839E-11	2.472446E-10	2.841191E-10
1.202050E+4	9.401636E-12	2.052610E-11	2.065492E-11	6.399621E-11	2.515730E-10	2.926779E-10
1.202170E+4	9.640793E-12	2.537646E-11	2.062636E-11	6.482513E-11	2.414158E-10	3.083430E-10
1.202290E+4	9.741609E-12	2.361667E-11	2.039000E-11	6.234507E-11	2.328274E-10	2.942483E-10
1.202410E+4	1.041708E-11	2.790414E-11	2.190224E-11	7.108692E-11	2.433083E-10	2.979948E-10
1.202530E+4	9.795378E-12	3.148534E-11	2.394432E-11	7.397585E-11	2.412859E-10	2.884755E-10
1.202650E+4	1.041820E-11	3.113921E-11	2.391351E-11	7.219197E-11	2.490476E-10	2.891006E-10
1.202770E+4	1.181169E-11	3.226554E-11	2.127606E-11	7.155179E-11	2.377836E-10	2.833748E-10
1.202890E+4	1.218919E-11	3.351398E-11	2.788454E-11	7.604482E-11	2.534790E-10	3.122787E-10
1.203010E+4	1.285738E-11	3.206336E-11	2.723875E-11	7.647664E-11	2.572433E-10	3.009005E-10
1.203130E+4	1.258630E-11	3.608367E-11	2.699792E-11	8.129789E-11	2.437217E-10	2.973009E-10
1.203250E+4	1.366783E-11	3.777457E-11	2.694079E-11	7.853217E-11	2.539254E-10	3.030109E-10
1.203370E+4	1.361406E-11	3.680114E-11	2.588278E-11	8.181708E-11	2.500809E-10	2.964921E-10
1.203490E+4	1.463902E-11	3.844836E-11	2.810913E-11	8.164289E-11	2.355063E-10	2.839041E-10
1.203610E+4	1.498179E-11	3.922688E-11	3.231203E-11	8.328508E-11	2.588620E-10	2.851727E-10
1.203730E+4	1.552452E-11	4.045291E-11	3.164385E-11	8.988515E-11	2.461951E-10	3.025096E-10
1.203850E+4	1.563093E-11	4.136137E-11	2.813490E-11	9.201013E-11	2.445058E-10	3.031582E-10
1.203970E+4	1.956499E-11	4.228047E-11	2.794335E-11	9.649027E-11	2.587203E-10	2.746951E-10
1.204090E+4	1.926534E-11	4.162853E-11	3.009632E-11	9.994545E-11	2.543342E-10	2.879619E-10
1.204210E+4	1.833504E-11	4.113174E-11	3.342324E-11	9.392899E-11	2.482959E-10	2.945340E-10
1.204330E+4	2.283758E-11	4.800850E-11	3.129939E-11	9.326136E-11	2.616143E-10	2.870215E-10
1.204450E+4	1.927038E-11	4.740696E-11	3.535555E-11	9.903811E-11	2.689783E-10	2.883153E-10
1.204570E+4	2.082183E-11	4.906818E-11	3.368817E-11	1.012644E-10	2.545420E-10	3.038723E-10
1.204690E+4	2.395776E-11	5.046392E-11	3.438044E-11	1.040487E-10	2.563181E-10	2.892764E-10
1.204810E+4	1.976550E-11	4.411924E-11	3.236132E-11	1.075139E-10	2.611029E-10	3.111468E-10
1.204930E+4	2.267796E-11	4.414165E-11	4.000540E-11	1.044934E-10	2.632536E-10	3.118178E-10
1.205050E+4	2.201705E-11	5.064931E-11	3.641244E-11	9.693666E-11	2.579127E-10	2.987145E-10
1.205170E+4	2.394712E-11	5.182550E-11	3.655638E-11	1.028282E-10	2.606744E-10	2.911892E-10
1.205290E+4	2.449432E-11	5.178797E-11	3.750964E-11	1.106801E-10	2.571212E-10	3.005410E-10
1.205410E+4	2.435318E-11	5.132086E-11	3.906053E-11	1.106342E-10	2.668746E-10	3.113932E-10
1.205530E+4	2.472228E-11	5.287678E-11	4.059069E-11	1.197457E-10	2.623301E-10	2.990410E-10
1.205650E+4	2.550977E-11	4.999513E-11	3.957861E-11	1.159909E-10	2.584895E-10	2.959079E-10
1.205770E+4	2.584638E-11	5.309129E-11	3.956125E-11	1.154627E-10	2.684748E-10	3.045103E-10
1.205890E+4	2.685342E-11	5.619586E-11	3.881521E-11	1.102124E-10	2.637275E-10	2.984804E-10
1.206010E+4	2.953960E-11	5.424452E-11	3.808934E-11	1.275443E-10	2.660311E-10	3.012948E-10
1.206130E+4	2.768403E-11	5.501744E-11	4.026584E-11	1.167739E-10	2.626006E-10	3.132409E-10
1.206250E+4	2.887533E-11	5.269083E-11	4.161005E-11	1.247489E-10	2.608564E-10	3.034887E-10
1.206370E+4	3.017082E-11	5.695310E-11	4.322703E-11	1.278132E-10	2.566340E-10	2.952728E-10
1.206490E+4	3.095830E-11	5.791533E-11	4.096259E-11	1.214495E-10	2.719815E-10	3.057100E-10
1.206610E+4	3.364616E-11	5.457833E-11	4.062150E-11	1.235952E-10	2.642108E-10	2.979595E-10
1.206730E+4	3.191829E-11	5.174148E-11	4.353563E-11	1.208138E-10	2.571201E-10	3.100770E-10
1.206850E+4	3.637547E-11	5.855775E-11	4.261205E-11	1.251063E-10	2.740258E-10	3.230386E-10
1.206970E+4	3.118906E-11	5.202825E-11	4.400163E-11	1.409865E-10	2.660350E-10	3.055481E-10
1.207090E+4	3.329331E-11	5.532660E-11	4.503723E-11	1.382409E-10	2.705124E-10	3.073684E-10
1.207210E+4	3.394805E-11	5.730484E-11	4.280024E-11	1.314638E-10	2.616630E-10	2.935813E-10
1.207330E+4	3.257079E-11	5.463378E-11	4.134681E-11	1.276284E-10	2.679405E-10	3.013805E-10
1.207450E+4	3.358007E-11	5.699903E-11	4.970052E-11	1.357614E-10	2.691004E-10	2.974297E-10
1.207570E+4	3.346973E-11	5.763024E-11	4.480759E-11	1.316806E-10	2.715961E-10	3.072256E-10
1.207690E+4	3.288612E-11	5.802343E-11	4.984783E-11	1.347958E-10	2.732607E-10	3.051342E-10
1.207810E+4	3.611671E-11	5.345927E-11	4.362861E-11	1.396596E-10	2.752216E-10	2.990444E-10
1.207930E+4	3.326474E-11	5.595278E-11	4.542145E-11	1.320542E-10	2.734613E-10	3.133938E-10
1.208050E+4	3.705262E-11	5.543358E-11	4.618429E-11	1.407109E-10	2.755582E-10	2.984221E-10
1.208170E+4	3.623825E-11	5.665849E-11	4.509828E-11	1.406364E-10	2.843847E-10	2.960333E-10
1.208290E+4	3.327202E-11	5.536525E-11	4.366837E-11	1.353318E-10	2.717563E-10	3.072704E-10
1.208410E+4	3.596717E-11	5.141327E-11	4.799226E-11	1.418798E-10	2.759368E-10	2.994146E-10
1.208530E+4	3.854469E-11	5.341391E-11	4.535928E-11	1.355256E-10	2.709610E-10	3.156246E-10
1.208650E+4	3.478930E-11	5.891229E-11	4.671805E-11	1.322116E-10	2.759609E-10	3.020974E-10
1.208770E+4	3.508391E-11	5.186414E-11	5.471723E-11	1.345281E-10	2.632531E-10	3.067069E-10
1.208890E+4	3.765807E-11	5.236374E-11	4.343538E-11	1.427294E-10	2.792593E-10	3.069556E-10
1.209010E+4	3.787034E-11	5.850567E-11	4.878982E-11	1.341483E-10	2.776731E-10	3.058886E-10
1.209130E+4	3.528610E-11	5.503816E-11	4.368406E-11	1.351823E-10	2.792649E-10	3.075381E-10
1.209250E+4	3.870936E-11	6.009911E-11	4.839104E-11	1.509493E-10	2.676072E-10	2.942797E-10
1.209370E+4	4.361629E-11	5.714017E-11	4.499914E-11	1.464025E-10	2.801330E-10	2.887982E-10
1.209490E+4	3.741667E-11	5.414986E-11	4.503891E-11	1.438692E-10	2.674823E-10	3.077509E-10
1.209610E+4	3.953268E-11	5.497319E-11	4.494482E-11	1.494690E-10	2.827436E-10	2.981964E-10
1.209730E+4	3.745924E-11	5.541622E-11	4.760355E-11	1.416552E-10	2.952756E-10	3.187499E-10
1.209850E+4	3.580810E-11	6.013104E-11	4.964619E-11	1.435438E-10	2.812375E-10	3.075852E-10
1.209970E+4	4.031681E-11	5.844070E-11	4.881894E-11	1.537072E-10	2.821163E-10	3.153911E-10
1.210090E+4	4.081305E-11	5.323412E-11	4.859099E-11	1.455618E-10	2.800171E-10	3.001500E-10
1.210210E+4	3.884938E-11	5.971097E-11	4.927093E-11	1.473334E-10	2.658345E-10	3.166149E-10
1.210330E+4	3.981945E-11	6.027555E-11	4.906426E-11	1.414250E-10	2.768705E-10	3.176365E-10
1.210450E+4	3.711591E-11	5.731492E-11	4.612212E-11	1.539043E-10	2.725136E-10	2.915717E-10
1.210570E+4	3.892219E-11	5.700967E-11	5.041127E-11	1.589014E-10	2.745417E-10	3.171532E-10
1.210690E+4	3.984241E-11	5.690325E-11	4.748089E-11	1.590280E-10	2.770850E-10	3.059099E-10
1.210809E+4	4.512740E-11	5.681140E-11	4.739520E-11	1.529919E-10	2.845107E-10	2.933673E-10
1.210929E+4	4.144875E-11	5.703375E-11	4.754138E-11	1.616554E-10	2.710378E-10	2.961369E-10
1.211050E+4	4.417357E-11	5.948918E-11	4.857810E-11	1.489817E-10	2.768346E-10	3.149862E-10
1.211170E+4	4.307972E-11	5.700574E-11	4.542761E-11	1.503618E-10	2.676901E-10	3.050709E-10
1.211289E+4	4.362637E-11	5.555512E-11	5.097360E-11	1.525640E-10	2.884822E-10	3.068229E-10
1.211409E+4	4.113342E-11	5.563242E-11	4.519742E-11	1.594257E-10	2.799482E-10	2.978335E-10
1.211529E+4	3.946436E-11	5.564249E-11	4.839552E-11	1.497787E-10	2.777336E-10	3.009795E-10
1.211650E+4	4.577766E-11	5.864177E-11	4.844368E-11	1.631525E-10	2.869134E-10	3.072771E-10
1.211770E+4	4.575078E-11	6.191324E-11	4.868340E-11	1.559710E-10	2.681471E-10	3.054053E-10
1.211889E+4	4.278287E-11	5.865913E-11	4.718181E-11	1.563995E-10	2.830679E-10	3.020722E-10
1.212009E+4	4.394618E-11	5.167707E-11	5.061851E-11	1.538595E-10	2.856252E-10	2.990528E-10
1.212129E+4	4.328080E-11	5.808784E-11	4.866548E-11	1.475148E-10	2.831995E-10	2.935734E-10
1.212250E+4	4.055989E-11	5.554616E-11	5.016091E-11	1.581425E-10	2.708047E-10	3.002127E-10
1.212370E+4	4.565893E-11	6.090788E-11	4.692137E-11	1.576278E-10	2.904039E-10	3.244539E-10
1.212489E+4	4.505067E-11	5.797750E-11	4.864868E-11	1.533000E-10	2.790756E-10	3.038959E-10
1.212609E+4	4.591825E-11	5.437949E-11	5.280005E-11	1.513358E-10	2.843650E-10	3.145454E-10
1.212729E+4	4.384424E-11	5.890333E-11	5.087895E-11	1.576608E-10	2.721204E-10	2.926314E-10
1.212849E+4	4.265742E-11	6.439667E-11	4.870525E-11	1.588292E-10	2.924656E-10	3.023422E-10
1.212969E+4	4.713252E-11	5.890220E-11	4.837368E-11	1.489711E-10	2.744263E-10	3.065579E-10
1.213089E+4	4.289882E-11	5.437557E-11	4.778166E-11	1.567255E-10	2.690511E-10	3.066117E-10
1.213209E+4	4.706419E-11	5.470603E-11	4.818156E-11	1.464176E-10	2.862671E-10	3.138335E-10
1.213329E+4	4.424919E-11	5.609560E-11	4.611428E-11	1.458295E-10	2.756865E-10	3.037234E-10
1.213449E+4	4.550434E-11	5.625411E-11	4.855906E-11	1.575600E-10	2.768346E-10	2.970253E-10
1.213569E+4	4.007485E-11	5.750479E-11	5.204169E-11	1.498723E-10	2.803497E-10	3.005017E-10
1.213689E+4	4.268766E-11	5.910944E-11	5.059555E-11	1.610538E-10	2.779352E-10	3.144922E-10
1.213809E+4	4.566789E-11	5.948750E-11	4.924573E-11	1.570520E-10	2.808152E-10	3.090576E-10
1.213929E+4	4.039690E-11	6.324961E-11	5.200080E-11	1.627627E-10	2.936406E-10	3.086488E-10
1.214049E+4	4.316542E-11	5.346207E-11	5.065603E-11	1.578832E-10	2.969900E-10	3.036556E-10
1.214169E+4	4.096427E-11	5.706120E-11	5.214643E-11	1.610130E-10	2.822888E-10	3.050866E-10
1.214289E+4	4.848625E-11	5.622331E-11	5.030710E-11	1.576838E-10	2.817136E-10	3.038130E-10
1.214409E+4	4.400722E-11	5.629835E-11	4.747921E-11	1.652562E-10	2.870759E-10	3.122468E-10
1.214529E+4	4.335976E-11	5.503480E-11	4.814348E-11	1.596592E-10	2.763132E-10	3.146244E-10
1.214649E+4	4.431528E-11	5.823123E-11	4.823869E-11	1.669930E-10	2.778137E-10	2.991878E-10
1.214769E+4	4.258293E-11	5.292215E-11	5.378581E-11	1.555331E-10	2.760018E-10	3.061805E-10
1.214889E+4	4.518453E-11	5.116907E-11	5.342231E-11	1.559425E-10	2.955287E-10	3.005129E-10
1.215009E+4	4.393778E-11	5.735020E-11	4.753242E-11	1.621583E-10	2.809463E-10	3.204918E-10
1.215129E+4	4.501315E-11	5.957151E-11	5.217219E-11	1.526895E-10	2.767831E-10	3.093449E-10
1.215249E+4	4.920092E-11	5.710657E-11	5.252896E-11	1.593753E-10	2.677876E-10	3.098401E-10
1.215369E+4	4.667941E-11	5.816177E-11	5.113715E-11	1.666446E-10	2.836190E-10	3.095796E-10
1.215489E+4	4.443458E-11	5.723090E-11	5.195992E-11	1.565597E-10	2.810067E-10	2.968769E-10
1.215609E+4	4.605939E-11	5.828107E-11	5.236094E-11	1.635143E-10	2.925082E-10	3.020140E-10
1.215729E+4	4.561972E-11	5.985659E-11	4.934207E-11	1.614706E-10	2.880717E-10	3.186435E-10
1.215849E+4	4.138434E-11	5.566938E-11	5.575227E-11	1.558349E-10	2.734148E-10	3.024452E-10
1.215969E+4	5.074733E-11	5.459177E-11	5.602839E-11	1.611586E-10	2.769108E-10	3.036517E-10
1.216089E+4	4.533576E-11	5.425964E-11	4.975989E-11	1.654567E-10	2.810678E-10	3.009851E-10
1.216209E+4	4.224463E-11	5.828947E-11	4.959634E-11	1.654987E-10	2.881736E-10	3.116380E-10
1.216329E+4	4.715101E-11	5.932731E-11	5.348672E-11	1.687069E-10	2.987666E-10	3.178421E-10
1.216449E+4	4.717621E-11	6.040324E-11	5.130349E-11	1.627582E-10	2.876819E-10	2.990740E-10
1.216569E+4	4.522934E-11	5.745605E-11	4.777158E-11	1.576446E-10	2.916697E-10	3.170842E-10
1.216689E+4	4.755427E-11	5.868657E-11	5.132030E-11	1.634561E-10	2.720095E-10	3.069545E-10
1.216809E+4	4.321919E-11	5.845638E-11	4.929726E-11	1.633222E-10	2.831793E-10	3.096760E-10
1.216929E+4	4.526182E-11	5.763977E-11	4.740080E-11	1.628249E-10	2.780310E-10	3.014528E-10
1.217049E+4	4.607340E-11	5.642774E-11	5.373484E-11	1.642211E-10	2.980564E-10	3.013581E-10
1.217169E+4	4.533015E-11	5.497319E-11	5.459793E-11	1.598519E-10	2.833586E-10	3.137097E-10
1.217289E+4	4.684239E-11	5.716874E-11	5.259449E-11	1.645135E-10	2.858818E-10	3.176444E-10
1.217409E+4	4.779230E-11	5.684444E-11	4.970276E-11	1.558316E-10	2.840710E-10	3.105262E-10
1.217529E+4	4.427607E-11	5.556296E-11	5.310809E-11	1.570263E-10	2.701629E-10	3.065468E-10
1.217649E+4	4.381624E-11	5.884004E-11	4.713476E-11	1.635149E-10	2.733627E-10	3.149122E-10
1.217769E+4	4.767413E-11	6.221400E-11	5.415602E-11	1.696366E-10	2.815399E-10	3.202840E-10
1.217889E+4	4.652539E-11	6.022289E-11	5.166475E-11	1.587737E-10	2.820334E-10	3.201406E-10
1.218009E+4	4.745905E-11	5.345479E-11	4.889008E-11	1.763353E-10	2.863203E-10	3.040146E-10
1.218129E+4	4.487761E-11	5.454416E-11	5.419130E-11	1.551236E-10	2.770172E-10	3.124954E-10
1.218249E+4	4.735487E-11	5.846198E-11	5.098032E-11	1.519967E-10	2.760287E-10	3.140592E-10
1.218369E+4	4.398258E-11	5.663105E-11	5.116739E-11	1.695952E-10	2.696840E-10	3.134756E-10
1.218489E+4	4.599946E-11	5.938220E-11	5.591862E-11	1.588807E-10	2.973367E-10	3.092951E-10
1.218609E+4	4.454043E-11	5.696318E-11	5.408713E-11	1.712116E-10	2.834415E-10	3.107816E-10
1.218729E+4	4.599330E-11	5.327780E-11	5.331141E-11	1.698002E-10	2.753353E-10	3.118228E-10
1.218849E+4	4.607563E-11	5.872018E-11	5.432797E-11	1.728045E-10	2.938748E-10	3.207579E-10
1.218969E+4	4.279072E-11	5.934355E-11	5.226573E-11	1.553113E-10	2.910284E-10	3.009784E-10
1.219089E+4	4.571270E-11	5.584525E-11	5.195544E-11	1.590840E-10	2.732383E-10	3.219654E-10
1.219209E+4	4.750722E-11	6.030803E-11	4.669733E-11	1.627117E-10	2.966982E-10	3.051085E-10
1.219329E+4	4.580567E-11	5.784700E-11	4.854114E-11	1.625370E-10	2.725298E-10	3.019490E-10
1.219449E+4	4.644417E-11	5.438230E-11	5.124973E-11	1.617797E-10	2.817528E-10	3.139237E-10
1.219569E+4	4.886599E-11	5.421707E-11	5.302408E-11	1.596816E-10	2.821264E-10	3.058069E-10
1.219689E+4	4.700033E-11	5.825138E-11	4.845713E-11	1.671728E-10	2.894036E-10	2.998946E-10
1.219809E+4	4.709107E-11	5.668538E-11	4.846273E-11	1.690659E-10	2.722778E-10	3.087272E-10
1.219929E+4	4.854842E-11	5.781900E-11	5.185014E-11	1.715756E-10	2.770604E-10	3.026362E-10
1.220049E+4	4.564100E-11	5.750646E-11	5.325036E-11	1.549354E-10	2.687033E-10	3.118878E-10
1.220169E+4	4.962099E-11	5.718834E-11	5.281405E-11	1.508143E-10	2.722520E-10	3.007560E-10
1.220289E+4	4.431136E-11	5.825586E-11	4.995929E-11	1.494824E-10	2.766347E-10	2.957589E-10
1.220409E+4	4.581240E-11	5.226965E-11	4.818437E-11	1.638067E-10	2.830376E-10	2.891964E-10
1.220529E+4	4.781862E-11	5.902263E-11	5.278493E-11	1.498151E-10	2.681673E-10	3.080775E-10
1.220649E+4	4.429455E-11	5.698502E-11	5.281797E-11	1.589731E-10	2.801689E-10	3.021602E-10
1.220769E+4	4.732071E-11	5.251665E-11	4.955378E-11	1.552200E-10	2.853452E-10	2.918691E-10
1.220889E+4	4.412485E-11	5.659521E-11	5.290758E-11	1.546571E-10	2.673199E-10	3.003203E-10
1.221009E+4	4.768252E-11	5.557528E-11	5.108170E-11	1.492069E-10	2.647048E-10	3.072054E-10
1.221129E+4	4.464012E-11	5.520338E-11	5.189214E-11	1.657675E-10	2.702497E-10	3.020313E-10
1.221249E+4	4.061198E-11	5.266507E-11	4.986407E-11	1.548161E-10	2.640367E-10	2.951899E-10
1.221369E+4	4.458692E-11	6.070905E-11	4.816364E-11	1.534854E-10	2.621391E-10	3.033660E-10
1.221489E+4	4.617925E-11	5.255025E-11	5.129677E-11	1.563693E-10	2.665576E-10	2.981471E-10
1.221609E+4	4.475495E-11	5.347831E-11	4.871756E-11	1.589675E-10	2.575760E-10	2.890989E-10
1.221729E+4	4.302595E-11	5.625691E-11	4.874221E-11	1.506905E-10	2.603014E-10	2.842922E-10
1.221849E+4	4.784383E-11	5.252841E-11	4.946304E-11	1.539054E-10	2.592501E-10	2.924051E-10
1.221969E+4	4.472358E-11	5.543918E-11	4.674438E-11	1.483959E-10	2.503761E-10	2.946074E-10
1.222089E+4	4.361629E-11	5.204897E-11	4.888055E-11	1.450370E-10	2.556947E-10	2.782427E-10
1.222209E+4	4.182345E-11	5.021132E-11	4.867556E-11	1.483841E-10	2.629809E-10	2.730871E-10
1.222329E+4	4.768925E-11	5.009314E-11	4.707819E-11	1.367124E-10	2.545874E-10	2.808438E-10
1.222449E+4	4.515429E-11	5.314282E-11	4.520974E-11	1.458430E-10	2.760293E-10	2.689923E-10
1.222569E+4	4.505683E-11	4.929558E-11	4.915276E-11	1.506945E-10	2.508443E-10	2.641890E-10
1.222689E+4	4.538504E-11	5.191399E-11	4.705579E-11	1.437628E-10	2.499151E-10	2.644130E-10
1.222809E+4	4.474430E-11	5.094056E-11	5.047569E-11	1.334639E-10	2.532908E-10	2.549487E-10
1.222929E+4	4.816812E-11	5.037655E-11	4.286017E-11	1.431518E-10	2.497852E-10	2.641963E-10
1.223049E+4	4.274311E-11	4.727310E-11	4.326847E-11	1.380079E-10	2.396224E-10	2.590535E-10
1.223169E+4	4.303100E-11	4.572222E-11	4.449899E-11	1.462664E-10	2.298606E-10	2.657001E-10
1.223289E+4	4.351771E-11	4.860779E-11	4.276719E-11	1.462468E-10	2.366282E-10	2.474452E-10
1.223409E+4	4.453371E-11	4.499858E-11	4.524166E-11	1.373028E-10	2.259014E-10	2.526702E-10
1.223529E+4	4.215614E-11	4.688272E-11	4.174167E-11	1.408694E-10	2.162533E-10	2.476020E-10
1.223649E+4	4.221887E-11	4.581519E-11	4.300691E-11	1.386363E-10	2.267746E-10	2.374885E-10
1.223769E+4	4.037170E-11	4.773349E-11	4.262829E-11	1.292683E-10	2.151880E-10	2.466846E-10
1.223889E+4	4.229056E-11	4.083321E-11	4.240313E-11	1.437606E-10	2.187003E-10	2.235910E-10
1.224009E+4	4.262213E-11	4.317270E-11	4.145042E-11	1.314638E-10	2.127920E-10	2.283333E-10
1.224129E+4	3.995331E-11	4.568525E-11	4.298226E-11	1.358392E-10	2.133795E-10	2.201717E-10
1.224249E+4	4.122919E-11	4.466309E-11	4.103820E-11	1.197894E-10	1.979110E-10	2.247162E-10
1.224369E+4	4.083545E-11	4.400722E-11	4.145715E-11	1.254188E-10	2.091688E-10	2.093278E-10
1.224489E+4	4.031513E-11	3.735283E-11	4.062038E-11	1.312919E-10	2.053506E-10	2.132580E-10
1.224609E+4	3.723240E-11	3.924816E-11	3.371281E-11	1.192433E-10	1.922664E-10	2.027927E-10
1.224729E+4	3.992643E-11	3.994827E-11	4.217182E-11	1.215520E-10	1.958280E-10	1.972753E-10
1.224849E+4	3.654125E-11	3.747156E-11	3.627633E-11	1.174734E-10	1.938358E-10	2.042837E-10
1.224969E+4	3.758582E-11	3.358623E-11	3.585963E-11	1.167223E-10	1.852743E-10	1.962968E-10
1.225089E+4	3.994099E-11	3.342773E-11	3.617328E-11	1.262976E-10	1.766820E-10	1.734956E-10
1.225209E+4	3.486771E-11	3.431154E-11	3.335548E-11	1.091124E-10	1.755881E-10	1.875841E-10
1.225329E+4	3.874240E-11	3.098742E-11	3.449021E-11	1.086173E-10	1.724147E-10	1.715107E-10
1.225449E+4	3.826801E-11	2.873139E-11	3.836658E-11	1.080953E-10	1.612196E-10	1.612846E-10
1.225569E+4	3.991131E-11	2.934861E-11	3.521161E-11	1.059569E-10	1.544611E-10	1.664878E-10
1.225689E+4	3.587139E-11	2.937493E-11	3.223362E-11	1.050848E-10	1.512607E-10	1.541664E-10
1.225809E+4	3.356831E-11	2.855216E-11	3.134812E-11	9.835816E-11	1.347723E-10	1.547814E-10
1.225929E+4	3.482123E-11	2.605977E-11	3.210368E-11	1.017265E-10	1.476140E-10	1.485812E-10
1.226049E+4	3.221178E-11	2.724772E-11	3.081155E-11	1.020071E-10	1.403956E-10	1.408476E-10
1.226169E+4	3.699381E-11	2.444336E-11	2.893190E-11	9.473551E-11	1.357989E-10	1.324154E-10
1.226289E+4	3.249070E-11	2.721579E-11	2.827884E-11	9.317511E-11	1.326378E-10	1.343287E-10
1.226409E+4	3.026771E-11	2.080223E-11	2.876555E-11	9.273320E-11	1.287026E-10	1.288505E-10
1.226529E+4	3.105296E-11	2.186303E-11	2.827548E-11	8.972776E-11	1.240645E-10	1.232765E-10
1.226649E+4	3.088829E-11	2.035528E-11	2.429493E-11	8.493733E-11	1.182407E-10	1.166327E-10
1.226769E+4	2.771483E-11	2.306274E-11	2.631293E-11	9.015119E-11	1.174510E-10	1.147699E-10
1.226889E+4	2.892126E-11	2.044993E-11	2.483542E-11	8.761231E-11	1.193049E-10	1.159057E-10
1.227009E+4	2.847375E-11	2.006571E-11	2.447416E-11	7.978341E-11	1.122707E-10	1.068183E-10
1.227129E+4	2.612138E-11	1.719190E-11	2.388495E-11	7.251795E-11	1.100965E-10	1.033245E-10
1.227249E+4	2.626252E-11	1.673319E-11	2.255362E-11	8.307896E-11	1.042111E-10	9.577896E-11
1.227369E+4	2.947127E-11	1.888001E-11	2.122677E-11	7.913371E-11	1.053509E-10	9.477192E-11
1.227489E+4	2.497544E-11	1.596699E-11	2.174933E-11	7.567796E-11	9.565630E-11	8.543357E-11
1.227609E+4	2.356346E-11	1.490786E-11	2.002762E-11	6.930416E-11	9.286650E-11	9.074601E-11
1.227729E+4	2.717603E-11	1.435953E-11	1.974758E-11	7.033808E-11	8.516865E-11	8.295966E-11
1.227849E+4	2.540223E-11	1.510333E-11	1.835464E-11	6.574592E-11	8.464441E-11	7.935886E-11
1.227969E+4	2.319436E-11	1.374792E-11	1.689225E-11	6.286482E-11	7.961425E-11	7.369413E-11
1.228089E+4	2.367492E-11	1.292123E-11	1.787633E-11	6.151278E-11	7.498906E-11	7.515092E-11
1.228209E+4	2.323525E-11	1.255381E-11	1.779511E-11	5.798030E-11	7.035768E-11	6.898603E-11
1.228329E+4	2.012004E-11	1.581072E-11	1.701883E-11	5.905511E-11	7.347177E-11	6.707109E-11
1.228449E+4	1.936448E-11	1.617814E-11	2.322124E-11	7.815859E-11	8.041350E-11	6.715678E-11
1.228568E+4	2.241976E-11	1.288986E-11	2.894926E-11	1.007884E-10	9.562661E-11	8.019675E-11
1.228688E+4	1.918301E-11	1.451804E-11	3.146182E-11	1.302188E-10	1.176582E-10	1.018576E-10
1.228808E+4	2.004275E-11	1.339842E-11	3.572465E-11	1.368698E-10	1.373168E-10	1.215436E-10
1.228929E+4	1.880215E-11	1.264230E-11	3.356327E-11	1.588891E-10	1.618312E-10	1.375548E-10
1.229049E+4	1.772454E-11	1.508709E-11	3.879505E-11	1.579123E-10	1.724544E-10	1.565720E-10
1.229168E+4	1.855963E-11	1.253981E-11	3.550734E-11	1.635339E-10	1.853723E-10	1.655497E-10
1.229288E+4	1.778391E-11	1.314638E-11	3.658886E-11	1.663433E-10	1.906360E-10	1.816494E-10
1.229408E+4	1.849186E-11	1.167727E-11	3.506543E-11	1.603117E-10	1.936728E-10	1.840696E-10
1.229529E+4	1.864645E-11	1.277505E-11	3.659223E-11	1.653570E-10	2.108804E-10	2.056144E-10
1.229649E+4	1.679648E-11	9.342267E-12	3.414688E-11	1.590980E-10	2.090231E-10	2.044405E-10
1.229768E+4	1.812108E-11	1.201725E-11	3.465656E-11	1.645432E-10	2.210880E-10	2.064988E-10
1.229888E+4	1.784720E-11	9.690081E-12	3.348822E-11	1.592072E-10	2.419989E-10	2.416746E-10
1.230008E+4	1.462725E-11	1.073521E-11	3.715343E-11	1.619231E-10	2.347984E-10	2.237786E-10
1.230128E+4	1.438586E-11	1.175680E-11	3.538243E-11	1.559834E-10	2.257110E-10	2.188236E-10
1.230248E+4	1.333569E-11	1.123480E-11	3.383491E-11	1.594878E-10	2.606235E-10	2.351249E-10
1.230368E+4	1.435617E-11	1.146500E-11	3.392788E-11	1.641909E-10	2.607153E-10	2.389424E-10
1.230488E+4	1.460205E-11	1.049605E-11	3.478706E-11	1.683255E-10	2.596556E-10	2.424172E-10
1.230608E+4	1.509045E-11	1.050893E-11	3.234508E-11	1.606887E-10	2.617302E-10	2.321486E-10
1.230728E+4	1.380225E-11	9.677759E-12	3.314040E-11	1.580882E-10	2.801935E-10	2.622275E-10
1.230848E+4	1.147508E-11	9.489009E-12	3.336724E-11	1.530076E-10	2.693132E-10	2.516335E-10
1.230968E+4	1.378656E-11	9.184322E-12	3.325578E-11	1.565642E-10	2.711621E-10	2.637269E-10
1.231088E+4	1.363310E-11	9.323224E-12	3.160520E-11	1.459959E-10	2.837646E-10	2.609578E-10
1.231208E+4	1.403468E-11	9.942681E-12	3.108992E-11	1.438586E-10	2.767551E-10	2.706182E-10
1.231328E+4	1.004070E-11	1.021656E-11	2.863394E-11	1.581951E-10	2.797191E-10	2.516951E-10
1.231448E+4	1.178761E-11	9.884992E-12	3.423481E-11	1.540421E-10	2.742935E-10	2.671239E-10
1.231568E+4	1.110542E-11	9.631832E-12	2.934581E-11	1.563525E-10	2.850881E-10	2.732226E-10
1.231688E+4	1.232586E-11	8.665679E-12	2.780949E-11	1.531874E-10	2.839444E-10	2.702464E-10
1.231808E+4	1.184362E-11	8.903718E-12	3.201799E-11	1.514203E-10	2.926644E-10	2.714959E-10
1.231928E+4	1.076265E-11	8.826425E-12	2.801672E-11	1.416294E-10	2.931248E-10	2.720543E-10
1.232048E+4	9.443642E-12	9.838505E-12	3.242181E-11	1.349117E-10	3.006261E-10	2.750390E-10
1.232168E+4	9.813861E-12	8.654478E-12	3.131900E-11	1.440535E-10	2.853407E-10	2.631517E-10
1.232288E+4	1.156133E-11	9.858107E-12	3.206391E-11	1.441493E-10	2.976817E-10	2.551016E-10
1.232408E+4	8.439965E-12	7.657521E-12	3.195133E-11	1.491917E-10	3.042762E-10	2.664377E-10
1.232528E+4	8.933403E-12	9.055502E-12	2.862609E-11	1.468808E-10	3.137187E-10	2.698924E-10
1.232648E+4	8.366594E-12	1.021824E-11	3.187012E-11	1.398915E-10	3.118530E-10	2.661067E-10
1.232768E+4	1.032578E-11	8.360433E-12	2.909601E-11	1.333861E-10	3.310937E-10	2.767557E-10
1.232888E+4	7.898360E-12	8.928362E-12	3.171162E-11	1.333681E-10	3.145207E-10	2.816878E-10
1.233008E+4	8.812424E-12	9.151836E-12	2.683661E-11	1.345029E-10	3.190737E-10	2.791870E-10
1.233128E+4	8.583347E-12	9.475568E-12	3.167577E-11	1.463510E-10	3.081066E-10	2.777605E-10
1.233248E+4	8.694245E-12	8.502694E-12	2.856728E-11	1.399251E-10	3.048150E-10	2.943548E-10
1.233368E+4	8.354271E-12	8.749694E-12	2.911953E-11	1.374792E-10	2.996683E-10	2.716662E-10
1.233488E+4	7.570708E-12	9.397155E-12	2.947183E-11	1.425138E-10	3.105312E-10	2.908587E-10
1.233608E+4	8.042302E-12	8.875714E-12	2.917722E-11	1.437634E-10	3.000463E-10	2.739267E-10
1.233728E+4	6.891322E-12	8.812424E-12	2.923715E-11	1.383277E-10	3.061777E-10	2.782612E-10
1.233848E+4	6.666167E-12	8.998372E-12	2.829284E-11	1.393017E-10	3.097712E-10	2.914664E-10
1.233968E+4	7.250338E-12	8.627594E-12	3.051247E-11	1.362952E-10	3.110442E-10	2.844855E-10
1.234088E+4	7.855793E-12	7.792503E-12	2.875323E-11	1.337210E-10	3.296319E-10	2.918293E-10
1.234208E+4	7.190969E-12	8.985490E-12	3.025595E-11	1.324188E-10	3.234077E-10	2.810947E-10
1.234328E+4	6.927727E-12	8.309464E-12	2.662546E-11	1.379491E-10	3.258955E-10	3.002693E-10
1.234448E+4	6.109439E-12	1.015943E-11	3.072194E-11	1.353671E-10	3.111697E-10	2.964506E-10
1.234568E+4	5.386926E-12	9.769054E-12	2.902039E-11	1.330024E-10	3.123851E-10	2.824355E-10
1.234688E+4	6.702573E-12	8.216490E-12	2.672124E-11	1.439689E-10	3.107194E-10	2.917078E-10
1.234808E+4	6.913165E-12	9.708564E-12	2.481134E-11	1.389830E-10	3.177446E-10	2.909982E-10
1.234928E+4	5.193135E-12	8.788339E-12	2.950095E-11	1.303907E-10	3.168316E-10	2.749107E-10
1.235048E+4	6.821871E-12	7.299626E-12	2.902656E-11	1.341310E-10	3.066431E-10	2.816800E-10
1.235168E+4	5.658008E-12	8.577187E-12	2.947687E-11	1.396187E-10	3.246690E-10	2.903692E-10
1.235288E+4	6.038868E-12	8.393478E-12	2.734069E-11	1.366379E-10	3.269592E-10	2.884957E-10
1.235408E+4	6.805629E-12	8.461809E-12	2.994622E-11	1.295394E-10	3.232413E-10	2.939493E-10
1.235528E+4	5.496702E-12	9.346747E-12	2.906352E-11	1.355402E-10	3.278687E-10	2.962725E-10
1.235648E+4	4.827958E-12	7.641280E-12	2.675820E-11	1.277645E-10	3.288086E-10	3.041737E-10
1.235768E+4	6.323953E-12	7.101915E-12	2.955192E-11	1.430246E-10	3.360919E-10	2.973591E-10
1.235888E+4	5.244103E-12	8.240014E-12	2.536974E-11	1.287754E-10	3.260518E-10	2.841029E-10
1.236008E+4	4.773070E-12	6.578233E-12	2.828052E-11	1.310723E-10	3.260944E-10	2.947138E-10
1.236128E+4	5.252504E-12	9.143435E-12	2.605081E-11	1.386111E-10	3.258373E-10	2.892440E-10
1.236248E+4	4.574798E-12	8.692005E-12	2.621379E-11	1.364794E-10	3.237320E-10	3.086997E-10
1.236368E+4	4.815636E-12	7.194330E-12	2.736814E-11	1.335950E-10	3.346901E-10	2.949317E-10
1.236488E+4	4.654891E-12	7.835631E-12	2.805817E-11	1.318475E-10	3.209780E-10	2.947737E-10
1.236608E+4	4.226423E-12	9.217927E-12	2.867650E-11	1.322586E-10	3.128573E-10	2.862755E-10
1.236728E+4	4.857643E-12	7.198250E-12	2.654369E-11	1.298648E-10	3.246970E-10	2.836475E-10
1.236848E+4	4.498066E-12	9.173680E-12	3.007840E-11	1.270100E-10	3.334013E-10	2.902325E-10
1.236968E+4	4.125608E-12	8.319546E-12	2.457946E-11	1.249063E-10	3.341283E-10	2.932587E-10
1.237088E+4	4.939976E-12	7.469892E-12	2.473572E-11	1.302098E-10	3.359161E-10	2.891280E-10
1.237208E+4	3.990626E-12	8.188485E-12	2.770307E-11	1.329352E-10	3.274890E-10	3.079184E-10
1.237328E+4	4.167054E-12	9.052701E-12	2.509810E-11	1.337994E-10	3.321473E-10	3.042296E-10
1.237448E+4	3.888691E-12	6.256742E-12	2.959560E-11	1.294403E-10	3.308966E-10	2.935606E-10
1.237568E+4	3.578402E-12	1.088643E-11	2.716987E-11	1.421817E-10	3.329986E-10	3.011766E-10
1.237688E+4	3.802437E-12	6.463415E-12	2.846535E-11	1.307531E-10	3.416525E-10	2.991889E-10
1.237808E+4	3.549277E-12	7.701209E-12	3.030804E-11	1.310214E-10	3.261930E-10	2.997518E-10
1.237928E+4	5.278268E-12	8.330187E-12	2.721131E-11	1.352198E-10	3.239117E-10	2.910234E-10
1.238048E+4	3.515672E-12	7.521980E-12	3.049343E-11	1.247568E-10	3.357184E-10	2.898254E-10
1.238168E+4	3.612567E-12	7.088473E-12	3.192837E-11	1.304719E-10	3.280413E-10	3.030591E-10
1.238288E+4	4.659931E-12	6.928848E-12	2.377237E-11	1.222958E-10	3.294577E-10	2.869409E-10
1.238408E+4	3.534715E-12	8.960287E-12	2.642999E-11	1.325442E-10	3.301589E-10	2.872226E-10
1.238528E+4	3.393573E-12	7.305787E-12	2.388439E-11	1.354640E-10	3.232396E-10	3.022934E-10
1.238648E+4	3.958141E-12	8.914360E-12	2.786381E-11	1.293534E-10	3.278004E-10	2.925003E-10
1.238768E+4	2.836285E-12	8.823065E-12	2.868770E-11	1.201607E-10	3.365255E-10	2.888323E-10
1.238888E+4	3.648413E-12	8.277540E-12	2.714186E-11	1.322720E-10	3.308327E-10	2.943256E-10
1.239008E+4	4.328920E-12	8.493173E-12	2.626532E-11	1.317114E-10	3.336741E-10	3.044005E-10
1.239128E+4	2.977427E-12	8.390677E-12	2.490767E-11	1.250928E-10	3.462643E-10	2.802753E-10
1.239248E+4	2.730429E-12	8.850510E-12	2.612418E-11	1.249864E-10	3.300447E-10	2.887668E-10
1.239368E+4	3.353807E-12	6.770343E-12	2.665234E-11	1.296693E-10	3.253388E-10	2.962669E-10
1.239488E+4	3.153295E-12	8.310024E-12	2.636446E-11	1.314403E-10	3.279634E-10	2.893924E-10
1.239608E+4	3.170658E-12	7.305787E-12	2.622500E-11	1.260988E-10	3.379447E-10	2.978396E-10
1.239728E+4	3.425498E-12	8.436605E-12	2.734293E-11	1.307632E-10	3.447655E-10	2.935779E-10
1.239848E+4	2.624572E-12	8.113434E-12	2.702704E-11	1.291714E-10	3.409261E-10	2.977870E-10
1.239968E+4	3.390212E-12	7.949328E-12	2.740622E-11	1.287637E-10	3.223670E-10	2.950767E-10
1.240088E+4	2.746111E-12	7.232416E-12	2.499000E-11	1.316414E-10	3.362107E-10	3.135955E-10
1.240208E+4	2.792598E-12	7.880997E-12	2.848215E-11	1.248890E-10	3.317636E-10	3.007521E-10
1.240328E+4	2.177062E-12	8.430444E-12	2.622332E-11	1.291529E-10	3.358606E-10	2.966976E-10
1.240448E+4	2.921979E-12	7.821628E-12	2.620652E-11	1.272637E-10	3.285106E-10	3.157703E-10
1.240568E+4	2.263876E-12	7.281703E-12	2.461811E-11	1.270134E-10	3.377011E-10	3.034876E-10
1.240688E+4	3.328042E-12	7.799225E-12	2.836509E-11	1.257582E-10	3.311290E-10	3.015474E-10
1.240808E+4	2.934301E-12	8.365473E-12	2.682877E-11	1.293288E-10	3.330854E-10	3.029392E-10
1.240928E+4	2.160259E-12	7.906201E-12	2.519724E-11	1.204492E-10	3.358909E-10	2.984568E-10
1.241048E+4	3.073762E-12	8.044542E-12	2.793719E-11	1.377973E-10	3.271541E-10	2.996722E-10
1.241168E+4	3.631050E-12	8.624794E-12	2.591247E-11	1.255510E-10	3.289497E-10	2.944433E-10
1.241288E+4	3.459103E-12	7.877637E-12	2.643055E-11	1.345958E-10	3.394194E-10	3.021232E-10
1.241408E+4	3.016634E-12	7.549425E-12	2.596063E-11	1.289765E-10	3.395074E-10	3.015861E-10
1.241528E+4	3.005992E-12	8.062465E-12	2.490767E-11	1.221473E-10	3.419886E-10	3.082304E-10
1.241648E+4	2.719787E-12	8.583347E-12	2.521908E-11	1.290952E-10	3.371197E-10	2.932861E-10
1.241768E+4	2.163059E-12	8.780498E-12	2.860649E-11	1.324009E-10	3.460957E-10	2.984720E-10
1.241888E+4	3.427178E-12	8.385076E-12	2.622052E-11	1.307228E-10	3.393971E-10	3.078540E-10
1.242008E+4	3.221066E-12	8.812424E-12	2.347945E-11	1.302529E-10	3.399728E-10	2.981477E-10
1.242128E+4	3.800757E-12	8.335789E-12	2.380206E-11	1.324580E-10	3.377554E-10	3.105027E-10
1.242248E+4	2.872131E-12	8.728970E-12	2.643783E-11	1.237380E-10	3.259045E-10	3.069237E-10
1.242368E+4	2.546160E-12	6.984296E-12	2.731101E-11	1.221417E-10	3.305163E-10	2.982479E-10
1.242488E+4	2.406138E-12	6.395084E-12	2.742639E-11	1.237817E-10	3.251624E-10	3.029062E-10
1.242608E+4	3.727945E-12	7.345553E-12	2.564923E-11	1.270464E-10	3.452555E-10	3.066828E-10
1.242728E+4	1.577208E-12	6.895243E-12	2.401881E-11	1.293747E-10	3.528840E-10	3.103570E-10
1.242848E+4	2.118252E-12	7.623357E-12	2.404625E-11	1.303274E-10	3.361110E-10	2.925798E-10
1.242968E+4	2.022478E-12	7.468773E-12	2.619923E-11	1.200095E-10	3.499357E-10	2.954240E-10
1.243088E+4	2.025838E-12	6.517183E-12	2.544591E-11	1.377900E-10	3.490059E-10	3.043551E-10
1.243208E+4	2.821723E-12	8.108393E-12	2.775124E-11	1.330349E-10	3.399588E-10	3.052042E-10
1.243328E+4	2.915257E-12	8.597910E-12	2.560498E-11	1.290728E-10	3.482671E-10	2.995031E-10
1.243448E+4	2.640254E-12	9.036458E-12	2.546776E-11	1.246761E-10	3.368772E-10	2.939190E-10
1.243568E+4	1.674663E-12	8.576067E-12	2.742470E-11	1.306976E-10	3.333682E-10	2.929209E-10
1.243688E+4	2.245953E-12	6.140244E-12	2.653193E-11	1.151395E-10	3.404573E-10	3.198012E-10
1.243808E+4	1.926142E-12	7.826668E-12	2.904560E-11	1.257319E-10	3.332249E-10	3.047567E-10
1.243928E+4	3.468625E-12	8.588389E-12	2.617347E-11	1.267608E-10	3.335710E-10	3.039233E-10
1.244048E+4	1.841009E-12	7.889398E-12	2.945166E-11	1.253986E-10	3.477704E-10	2.961414E-10
1.244168E+4	1.937344E-12	7.700649E-12	2.871011E-11	1.296895E-10	3.504650E-10	2.953988E-10
1.244288E+4	2.312603E-12	9.190483E-12	2.795455E-11	1.322328E-10	3.584971E-10	2.890614E-10
1.244408E+4	2.280678E-12	7.350594E-12	2.369060E-11	1.228105E-10	3.414016E-10	3.012864E-10
1.244528E+4	2.736590E-12	8.032780E-12	2.622163E-11	1.378892E-10	3.414895E-10	3.114038E-10
1.244648E+4	3.243469E-12	8.107833E-12	2.433974E-11	1.306517E-10	3.395438E-10	3.106931E-10
1.244768E+4	2.649776E-12	7.793623E-12	2.518715E-11	1.178660E-10	3.429250E-10	2.933012E-10
1.244888E+4	2.116012E-12	8.023819E-12	2.596063E-11	1.210221E-10	3.506593E-10	2.951198E-10
1.245008E+4	2.028639E-12	7.662563E-12	2.675316E-11	1.277012E-10	3.350396E-10	2.942254E-10
1.245128E+4	2.569124E-12	7.472133E-12	2.706009E-11	1.236596E-10	3.414425E-10	2.991754E-10
1.245248E+4	3.185780E-12	6.919326E-12	2.375837E-11	1.209734E-10	3.413271E-10	3.012270E-10
1.245368E+4	2.060564E-12	7.469332E-12	2.617459E-11	1.310393E-10	3.455429E-10	3.200186E-10
1.245488E+4	2.462707E-12	9.679440E-12	2.547448E-11	1.170505E-10	3.499373E-10	3.037805E-10
1.245608E+4	1.723390E-12	8.350351E-12	2.598192E-11	1.293159E-10	3.474360E-10	3.053146E-10
1.245728E+4	2.159699E-12	7.500697E-12	2.416107E-11	1.278020E-10	3.355291E-10	3.036270E-10
1.245847E+4	3.424938E-12	7.642399E-12	2.561450E-11	1.244185E-10	3.451250E-10	3.019266E-10
1.245967E+4	2.501353E-12	8.238893E-12	2.417395E-11	1.313636E-10	3.554956E-10	2.980183E-10
1.246087E+4	3.078803E-12	8.486453E-12	2.730429E-11	1.216365E-10	3.370570E-10	3.057694E-10
1.246208E+4	2.735469E-12	8.552542E-12	2.524316E-11	1.299763E-10	3.248303E-10	3.175581E-10
1.246328E+4	2.312603E-12	8.848829E-12	2.229598E-11	1.212831E-10	3.291654E-10	3.065568E-10
1.246447E+4	3.204823E-12	8.240014E-12	2.406754E-11	1.230956E-10	3.446876E-10	3.095673E-10
1.246567E+4	2.707465E-12	7.649681E-12	2.406642E-11	1.262321E-10	3.494725E-10	3.138632E-10
1.246687E+4	1.964788E-12	6.518304E-12	2.768346E-11	1.289054E-10	3.392094E-10	3.078921E-10
1.246808E+4	1.970949E-12	7.749377E-12	2.611914E-11	1.294638E-10	3.461635E-10	3.151738E-10
1.246928E+4	2.808281E-12	6.718814E-12	2.573604E-11	1.241844E-10	3.482828E-10	3.054019E-10
1.247047E+4	2.638014E-12	8.218730E-12	2.541959E-11	1.157433E-10	3.412957E-10	3.129144E-10
1.247167E+4	2.175381E-12	6.928287E-12	2.475421E-11	1.285693E-10	3.391355E-10	3.162699E-10
1.247287E+4	1.437186E-12	7.982933E-12	2.690438E-11	1.191503E-10	3.379946E-10	3.180913E-10
1.247408E+4	1.942385E-12	6.568151E-12	2.459010E-11	1.203013E-10	3.334567E-10	2.910671E-10
1.247527E+4	2.096969E-12	6.745139E-12	2.806880E-11	1.281761E-10	3.331465E-10	2.917610E-10
1.247647E+4	2.446464E-12	9.294098E-12	2.531149E-11	1.193760E-10	3.465863E-10	3.007453E-10
1.247767E+4	2.335007E-12	5.982859E-12	2.464163E-11	1.263939E-10	3.436224E-10	3.035419E-10
1.247887E+4	1.636577E-12	7.673204E-12	2.539999E-11	1.273954E-10	3.369819E-10	3.031162E-10
1.248007E+4	1.506076E-12	8.661760E-12	2.893414E-11	1.182178E-10	3.416385E-10	3.031123E-10
1.248127E+4	1.827567E-12	5.977818E-12	2.557025E-11	1.153820E-10	3.444989E-10	2.960530E-10
1.248247E+4	2.552321E-12	8.590628E-12	2.497712E-11	1.256428E-10	3.405704E-10	3.008535E-10
1.248367E+4	2.539999E-12	8.090470E-12	2.364747E-11	1.205264E-10	3.450175E-10	3.204846E-10
1.248487E+4	2.468307E-12	8.536860E-12	2.634206E-11	1.142641E-10	3.299304E-10	3.065910E-10
1.248607E+4	2.774675E-12	7.242497E-12	2.607377E-11	1.316783E-10	3.441763E-10	3.145000E-10
1.248727E+4	1.992233E-12	8.480291E-12	2.560274E-11	1.203091E-10	3.327863E-10	3.103940E-10
1.248847E+4	2.770195E-12	8.474130E-12	2.477829E-11	1.284646E-10	3.504660E-10	3.077778E-10
1.248967E+4	2.782517E-12	7.697848E-12	2.466291E-11	1.213716E-10	3.310002E-10	3.061009E-10
1.249087E+4	2.130574E-12	6.935569E-12	2.476709E-11	1.260747E-10	3.460593E-10	2.951434E-10
1.249207E+4	1.975430E-12	8.278100E-12	2.535350E-11	1.275214E-10	3.450954E-10	3.061597E-10
1.249327E+4	2.730429E-12	7.556706E-12	2.380430E-11	1.289782E-10	3.410459E-10	2.920663E-10
1.249447E+4	2.187703E-12	8.419801E-12	2.647312E-11	1.222392E-10	3.543492E-10	3.105536E-10
1.249567E+4	3.245709E-12	8.125195E-12	2.569235E-11	1.208048E-10	3.384908E-10	3.066403E-10
1.249687E+4	2.919738E-12	8.007577E-12	2.567331E-11	1.247097E-10	3.492030E-10	2.872013E-10
1.249807E+4	2.058323E-12	7.059348E-12	2.618131E-11	1.266202E-10	3.330815E-10	3.132381E-10
1.249927E+4	1.854451E-12	7.280583E-12	2.650392E-11	1.263329E-10	3.498611E-10	3.135674E-10
1.250047E+4	2.579205E-12	7.238016E-12	2.703432E-11	1.196723E-10	3.565127E-10	3.121376E-10
1.250167E+4	2.641935E-12	6.115600E-12	2.378189E-11	1.213509E-10	3.505742E-10	2.910575E-10
1.250287E+4	1.418703E-12	6.823551E-12	2.293168E-11	1.218903E-10	3.492401E-10	2.871761E-10
1.250407E+4	2.707465E-12	7.533182E-12	2.325429E-11	1.220051E-10	3.448613E-10	2.841119E-10
1.250527E+4	2.346208E-12	7.226254E-12	2.445512E-11	1.112239E-10	3.377515E-10	3.137601E-10
1.250647E+4	2.915818E-12	6.803388E-12	2.416611E-11	1.293288E-10	3.326872E-10	2.963946E-10
0.000000E+0	0.000000E+0	0.000000E+0	0.000000E+0	0.000000E+0	0.000000E+0	0.000000E+0
0.000000E+0	0.000000E+0	0.000000E+0	0.000000E+0	0.000000E+0	0.000000E+0	0.000000E+0
0.000000E+0	0.000000E+0	0.000000E+0	0.000000E+0	0.000000E+0	0.000000E+0	0.000000E+0
0.000000E+0	0.000000E+0	0.000000E+0	0.000000E+0	0.000000E+0	0.000000E+0	0.000000E+0
0.000000E+0	0.000000E+0	0.000000E+0	0.000000E+0	0.000000E+0	0.000000E+0	0.000000E+0
0.000000E+0	0.000000E+0	0.000000E+0	0.000000E+0	0.000000E+0	0.000000E+0	0.000000E+0
0.000000E+0	0.000000E+0	0.000000E+0	0.000000E+0	0.000000E+0	0.000000E+0	0.000000E+0
0.000000E+0	0.000000E+0	0.000000E+0	0.000000E+0	0.000000E+0	0.000000E+0	0.000000E+0
0.000000E+0	0.000000E+0	0.000000E+0	0.000000E+0	0.000000E+0	0.000000E+0	0.000000E+0
0.000000E+0	0.000000E+0	0.000000E+0	0.000000E+0	0.000000E+0	0.000000E+0	0.000000E+0
0.000000E+0	0.000000E+0	0.000000E+0	0.000000E+0	0.000000E+0	0.000000E+0	0.000000E+0
0.000000E+0	0.000000E+0	0.000000E+0	0.000000E+0	0.000000E+0	0.000000E+0	0.000000E+0
0.000000E+0	0.000000E+0	0.000000E+0	0.000000E+0	0.000000E+0	0.000000E+0	0.000000E+0
0.000000E+0	0.000000E+0	0.000000E+0	0.000000E+0	0.000000E+0	0.000000E+0	0.000000E+0
0.000000E+0	0.000000E+0	0.000000E+0	0.000000E+0	0.000000E+0	0.000000E+0	0.000000E+0
0.000000E+0	0.000000E+0	0.000000E+0	0.000000E+0	0.000000E+0	0.000000E+0	0.000000E+0
0.000000E+0	0.000000E+0	0.000000E+0	0.000000E+0	0.000000E+0	0.000000E+0	0.000000E+0
0.000000E+0	0.000000E+0	0.000000E+0	0.000000E+0	0.000000E+0	0.000000E+0	0.000000E+0
0.000000E+0	0.000000E+0	0.000000E+0	0.000000E+0	0.000000E+0	0.000000E+0	0.000000E+0
0.000000E+0	0.000000E+0	0.000000E+0	0.000000E+0	0.000000E+0	0.000000E+0	0.000000E+0
0.000000E+0	0.000000E+0	0.000000E+0	0.000000E+0	0.000000E+0	0.000000E+0	0.000000E+0
0.000000E+0	0.000000E+0	0.000000E+0	0.000000E+0	0.000000E+0	0.000000E+0	0.000000E+0
0.000000E+0	0.000000E+0	0.000000E+0	0.000000E+0	0.000000E+0	0.000000E+0	0.000000E+0
0.000000E+0	0.000000E+0	0.000000E+0	0.000000E+0	0.000000E+0	0.000000E+0	0.000000E+0
0.000000E+0	0.000000E+0	0.000000E+0	0.000000E+0	0.000000E+0	0.000000E+0	0.000000E+0
0.000000E+0	0.000000E+0	0.000000E+0	0.000000E+0	0.000000E+0	0.000000E+0	0.000000E+0
0.000000E+0	0.000000E+0	0.000000E+0	0.000000E+0	0.000000E+0	0.000000E+0	0.000000E+0
0.000000E+0	0.000000E+0	0.000000E+0	0.000000E+0	0.000000E+0	0.000000E+0	0.000000E+0
0.000000E+0	0.000000E+0	0.000000E+0	0.000000E+0	0.000000E+0	0.000000E+0	0.000000E+0
0.000000E+0	0.000000E+0	0.000000E+0	0.000000E+0	0.000000E+0	0.000000E+0	0.000000E+0
0.000000E+0	0.000000E+0	0.000000E+0	0.000000E+0	0.000000E+0	0.000000E+0	0.000000E+0
0.000000E+0	0.000000E+0	0.000000E+0	0.000000E+0	0.000000E+0	0.000000E+0	0.000000E+0
0.000000E+0	0.000000E+0	0.000000E+0	0.000000E+0	0.000000E+0	0.000000E+0	0.000000E+0
0.000000E+0	0.000000E+0	0.000000E+0	0.000000E+0	0.000000E+0	0.000000E+0	0.000000E+0
0.000000E+0	0.000000E+0	0.000000E+0	0.000000E+0	0.000000E+0	0.000000E+0	0.000000E+0
0.000000E+0	0.000000E+0	0.000000E+0	0.000000E+0	0.000000E+0	0.000000E+0	0.000000E+0
0.000000E+0	0.000000E+0	0.000000E+0	0.000000E+0	0.000000E+0	0.000000E+0	0.000000E+0
0.000000E+0	0.000000E+0	0.000000E+0	0.000000E+0	0.000000E+0	0.000000E+0	0.000000E+0
0.000000E+0	0.000000E+0	0.000000E+0	0.000000E+0	0.000000E+0	0.000000E+0	0.000000E+0
0.000000E+0	0.000000E+0	0.000000E+0	0.000000E+0	0.000000E+0	0.000000E+0	0.000000E+0
0.000000E+0	0.000000E+0	0.000000E+0	0.000000E+0	0.000000E+0	0.000000E+0	0.000000E+0
0.000000E+0	0.000000E+0	0.000000E+0	0.000000E+0	0.000000E+0	0.000000E+0	0.000000E+0
0.000000E+0	0.000000E+0	0.000000E+0	0.000000E+0	0.000000E+0	0.000000E+0	0.000000E+0
0.000000E+0	0.000000E+0	0.000000E+0	0.000000E+0	0.000000E+0	0.000000E+0	0.000000E+0
0.000000E+0	0.000000E+0	0.000000E+0	0.000000E+0	0.000000E+0	0.000000E+0	0.000000E+0
0.000000E+0	0.000000E+0	0.000000E+0	0.000000E+0	0.000000E+0	0.000000E+0	0.000000E+0
0.000000E+0	0.000000E+0	0.000000E+0	0.000000E+0	0.000000E+0	0.000000E+0	0.000000E+0
0.000000E+0	0.000000E+0	0.000000E+0	0.000000E+0	0.000000E+0	0.000000E+0	0.000000E+0
0.000000E+0	0.000000E+0	0.000000E+0	0.000000E+0	0.000000E+0	0.000000E+0	0.000000E+0
0.000000E+0	0.000000E+0	0.000000E+0	0.000000E+0	0.000000E+0	0.000000E+0	0.000000E+0
0.000000E+0	0.000000E+0	0.000000E+0	0.000000E+0	0.000000E+0	0.000000E+0	0.000000E+0
0.000000E+0	0.000000E+0	0.000000E+0	0.000000E+0	0.000000E+0	0.000000E+0	0.000000E+0
0.000000E+0	0.000000E+0	0.000000E+0	0.000000E+0	0.000000E+0	0.000000E+0	0.000000E+0
0.000000E+0	0.000000E+0	0.000000E+0	0.000000E+0	0.000000E+0	0.000000E+0	0.000000E+0
0.000000E+0	0.000000E+0	0.000000E+0	0.000000E+0	0.000000E+0	0.000000E+0	0.000000E+0
0.000000E+0	0.000000E+0	0.000000E+0	0.000000E+0	0.000000E+0	0.000000E+0	0.000000E+0
0.000000E+0	0.000000E+0	0.000000E+0	0.000000E+0	0.000000E+0	0.000000E+0	0.000000E+0
0.000000E+0	0.000000E+0	0.000000E+0	0.000000E+0	0.000000E+0	0.000000E+0	0.000000E+0
0.000000E+0	0.000000E+0	0.000000E+0	0.000000E+0	0.000000E+0	0.000000E+0	0.000000E+0
0.000000E+0	0.000000E+0	0.000000E+0	0.000000E+0	0.000000E+0	0.000000E+0	0.000000E+0
0.000000E+0	0.000000E+0	0.000000E+0	0.000000E+0	0.000000E+0	0.000000E+0	0.000000E+0
0.000000E+0	0.000000E+0	0.000000E+0	0.000000E+0	0.000000E+0	0.000000E+0	0.000000E+0
0.000000E+0	0.000000E+0	0.000000E+0	0.000000E+0	0.000000E+0	0.000000E+0	0.000000E+0
0.000000E+0	0.000000E+0	0.000000E+0	0.000000E+0	0.000000E+0	0.000000E+0	0.000000E+0
0.000000E+0	0.000000E+0	0.000000E+0	0.000000E+0	0.000000E+0	0.000000E+0	0.000000E+0
0.000000E+0	0.000000E+0	0.000000E+0	0.000000E+0	0.000000E+0	0.000000E+0	0.000000E+0
0.000000E+0	0.000000E+0	0.000000E+0	0.000000E+0	0.000000E+0	0.000000E+0	0.000000E+0
0.000000E+0	0.000000E+0	0.000000E+0	0.000000E+0	0.000000E+0	0.000000E+0	0.000000E+0
0.000000E+0	0.000000E+0	0.000000E+0	0.000000E+0	0.000000E+0	0.000000E+0	0.000000E+0
0.000000E+0	0.000000E+0	0.000000E+0	0.000000E+0	0.000000E+0	0.000000E+0	0.000000E+0
0.000000E+0	0.000000E+0	0.000000E+0	0.000000E+0	0.000000E+0	0.000000E+0	0.000000E+0
0.000000E+0	0.000000E+0	0.000000E+0	0.000000E+0	0.000000E+0	0.000000E+0	0.000000E+0
0.000000E+0	0.000000E+0	0.000000E+0	0.000000E+0	0.000000E+0	0.000000E+0	0.000000E+0
0.000000E+0	0.000000E+0	0.000000E+0	0.000000E+0	0.000000E+0	0.000000E+0	0.000000E+0
0.000000E+0	0.000000E+0	0.000000E+0	0.000000E+0	0.000000E+0	0.000000E+0	0.000000E+0
0.000000E+0	0.000000E+0	0.000000E+0	0.000000E+0	0.000000E+0	0.000000E+0	0.000000E+0
0.000000E+0	0.000000E+0	0.000000E+0	0.000000E+0	0.000000E+0	0.000000E+0	0.000000E+0
0.000000E+0	0.000000E+0	0.000000E+0	0.000000E+0	0.000000E+0	0.000000E+0	0.000000E+0
0.000000E+0	0.000000E+0	0.000000E+0	0.000000E+0	0.000000E+0	0.000000E+0	0.000000E+0
0.000000E+0	0.000000E+0	0.000000E+0	0.000000E+0	0.000000E+0	0.000000E+0	0.000000E+0
0.000000E+0	0.000000E+0	0.000000E+0	0.000000E+0	0.000000E+0	0.000000E+0	0.000000E+0
0.000000E+0	0.000000E+0	0.000000E+0	0.000000E+0	0.000000E+0	0.000000E+0	0.000000E+0
0.000000E+0	0.000000E+0	0.000000E+0	0.000000E+0	0.000000E+0	0.000000E+0	0.000000E+0
0.000000E+0	0.000000E+0	0.000000E+0	0.000000E+0	0.000000E+0	0.000000E+0	0.000000E+0
0.000000E+0	0.000000E+0	0.000000E+0	0.000000E+0	0.000000E+0	0.000000E+0	0.000000E+0
0.000000E+0	0.000000E+0	0.000000E+0	0.000000E+0	0.000000E+0	0.000000E+0	0.000000E+0
0.000000E+0	0.000000E+0	0.000000E+0	0.000000E+0	0.000000E+0	0.000000E+0	0.000000E+0
0.000000E+0	0.000000E+0	0.000000E+0	0.000000E+0	0.000000E+0	0.000000E+0	0.000000E+0
0.000000E+0	0.000000E+0	0.000000E+0	0.000000E+0	0.000000E+0	0.000000E+0	0.000000E+0
0.000000E+0	0.000000E+0	0.000000E+0	0.000000E+0	0.000000E+0	0.000000E+0	0.000000E+0
0.000000E+0	0.000000E+0	0.000000E+0	0.000000E+0	0.000000E+0	0.000000E+0	0.000000E+0
0.000000E+0	0.000000E+0	0.000000E+0	0.000000E+0	0.000000E+0	0.000000E+0	0.000000E+0
0.000000E+0	0.000000E+0	0.000000E+0	0.000000E+0	0.000000E+0	0.000000E+0	0.000000E+0
0.000000E+0	0.000000E+0	0.000000E+0	0.000000E+0	0.000000E+0	0.000000E+0	0.000000E+0
0.000000E+0	0.000000E+0	0.000000E+0	0.000000E+0	0.000000E+0	0.000000E+0	0.000000E+0
0.000000E+0	0.000000E+0	0.000000E+0	0.000000E+0	0.000000E+0	0.000000E+0	0.000000E+0
0.000000E+0	0.000000E+0	0.000000E+0	0.000000E+0	0.000000E+0	0.000000E+0	0.000000E+0
0.000000E+0	0.000000E+0	0.000000E+0	0.000000E+0	0.000000E+0	0.000000E+0	0.000000E+0
0.000000E+0	0.000000E+0	0.000000E+0	0.000000E+0	0.000000E+0	0.000000E+0	0.000000E+0
0.000000E+0	0.000000E+0	0.000000E+0	0.000000E+0	0.000000E+0	0.000000E+0	0.000000E+0
0.000000E+0	0.000000E+0	0.000000E+0	0.000000E+0	0.000000E+0	0.000000E+0	0.000000E+0
0.000000E+0	0.000000E+0	0.000000E+0	0.000000E+0	0.000000E+0	0.000000E+0	0.000000E+0
0.000000E+0	0.000000E+0	0.000000E+0	0.000000E+0	0.000000E+0	0.000000E+0	0.000000E+0
0.000000E+0	0.000000E+0	0.000000E+0	0.000000E+0	0.000000E+0	0.000000E+0	0.000000E+0
0.000000E+0	0.000000E+0	0.000000E+0	0.000000E+0	0.000000E+0	0.000000E+0	0.000000E+0
0.000000E+0	0.000000E+0	0.000000E+0	0.000000E+0	0.000000E+0	0.000000E+0	0.000000E+0
0.000000E+0	0.000000E+0	0.000000E+0	0.000000E+0	0.000000E+0	0.000000E+0	0.000000E+0
0.000000E+0	0.000000E+0	0.000000E+0	0.000000E+0	0.000000E+0	0.000000E+0	0.000000E+0
0.000000E+0	0.000000E+0	0.000000E+0	0.000000E+0	0.000000E+0	0.000000E+0	0.000000E+0
0.000000E+0	0.000000E+0	0.000000E+0	0.000000E+0	0.000000E+0	0.000000E+0	0.000000E+0
0.000000E+0	0.000000E+0	0.000000E+0	0.000000E+0	0.000000E+0	0.000000E+0	0.000000E+0
0.000000E+0	0.000000E+0	0.000000E+0	0.000000E+0	0.000000E+0	0.000000E+0	0.000000E+0
0.000000E+0	0.000000E+0	0.000000E+0	0.000000E+0	0.000000E+0	0.000000E+0	0.000000E+0
0.000000E+0	0.000000E+0	0.000000E+0	0.000000E+0	0.000000E+0	0.000000E+0	0.000000E+0
0.000000E+0	0.000000E+0	0.000000E+0	0.000000E+0	0.000000E+0	0.000000E+0	0.000000E+0
0.000000E+0	0.000000E+0	0.000000E+0	0.000000E+0	0.000000E+0	0.000000E+0	0.000000E+0
0.000000E+0	0.000000E+0	0.000000E+0	0.000000E+0	0.000000E+0	0.000000E+0	0.000000E+0
0.000000E+0	0.000000E+0	0.000000E+0	0.000000E+0	0.000000E+0	0.000000E+0	0.000000E+0
0.000000E+0	0.000000E+0	0.000000E+0	0.000000E+0	0.000000E+0	0.000000E+0	0.000000E+0
0.000000E+0	0.000000E+0	0.000000E+0	0.000000E+0	0.000000E+0	0.000000E+0	0.000000E+0
0.000000E+0	0.000000E+0	0.000000E+0	0.000000E+0	0.000000E+0	0.000000E+0	0.000000E+0
0.000000E+0	0.000000E+0	0.000000E+0	0.000000E+0	0.000000E+0	0.000000E+0	0.000000E+0
0.000000E+0	0.000000E+0	0.000000E+0	0.000000E+0	0.000000E+0	0.000000E+0	0.000000E+0
0.000000E+0	0.000000E+0	0.000000E+0	0.000000E+0	0.000000E+0	0.000000E+0	0.000000E+0
0.000000E+0	0.000000E+0	0.000000E+0	0.000000E+0	0.000000E+0	0.000000E+0	0.000000E+0
0.000000E+0	0.000000E+0	0.000000E+0	0.000000E+0	0.000000E+0	0.000000E+0	0.000000E+0
0.000000E+0	0.000000E+0	0.000000E+0	0.000000E+0	0.000000E+0	0.000000E+0	0.000000E+0
0.000000E+0	0.000000E+0	0.000000E+0	0.000000E+0	0.000000E+0	0.000000E+0	0.000000E+0
0.000000E+0	0.000000E+0	0.000000E+0	0.000000E+0	0.000000E+0	0.000000E+0	0.000000E+0
0.000000E+0	0.000000E+0	0.000000E+0	0.000000E+0	0.000000E+0	0.000000E+0	0.000000E+0
0.000000E+0	0.000000E+0	0.000000E+0	0.000000E+0	0.000000E+0	0.000000E+0	0.000000E+0
0.000000E+0	0.000000E+0	0.000000E+0	0.000000E+0	0.000000E+0	0.000000E+0	0.000000E+0
0.000000E+0	0.000000E+0	0.000000E+0	0.000000E+0	0.000000E+0	0.000000E+0	0.000000E+0
0.000000E+0	0.000000E+0	0.000000E+0	0.000000E+0	0.000000E+0	0.000000E+0	0.000000E+0
0.000000E+0	0.000000E+0	0.000000E+0	0.000000E+0	0.000000E+0	0.000000E+0	0.000000E+0
0.000000E+0	0.000000E+0	0.000000E+0	0.000000E+0	0.000000E+0	0.000000E+0	0.000000E+0
0.000000E+0	0.000000E+0	0.000000E+0	0.000000E+0	0.000000E+0	0.000000E+0	0.000000E+0
0.000000E+0	0.000000E+0	0.000000E+0	0.000000E+0	0.000000E+0	0.000000E+0	0.000000E+0
0.000000E+0	0.000000E+0	0.000000E+0	0.000000E+0	0.000000E+0	0.000000E+0	0.000000E+0
0.000000E+0	0.000000E+0	0.000000E+0	0.000000E+0	0.000000E+0	0.000000E+0	0.000000E+0
0.000000E+0	0.000000E+0	0.000000E+0	0.000000E+0	0.000000E+0	0.000000E+0	0.000000E+0
0.000000E+0	0.000000E+0	0.000000E+0	0.000000E+0	0.000000E+0	0.000000E+0	0.000000E+0
0.000000E+0	0.000000E+0	0.000000E+0	0.000000E+0	0.000000E+0	0.000000E+0	0.000000E+0
0.000000E+0	0.000000E+0	0.000000E+0	0.000000E+0	0.000000E+0	0.000000E+0	0.000000E+0
0.000000E+0	0.000000E+0	0.000000E+0	0.000000E+0	0.000000E+0	0.000000E+0	0.000000E+0
0.000000E+0	0.000000E+0	0.000000E+0	0.000000E+0	0.000000E+0	0.000000E+0	0.000000E+0
0.000000E+0	0.000000E+0	0.000000E+0	0.000000E+0	0.000000E+0	0.000000E+0	0.000000E+0
0.000000E+0	0.000000E+0	0.000000E+0	0.000000E+0	0.000000E+0	0.000000E+0	0.000000E+0
0.000000E+0	0.000000E+0	0.000000E+0	0.000000E+0	0.000000E+0	0.000000E+0	0.000000E+0
0.000000E+0	0.000000E+0	0.000000E+0	0.000000E+0	0.000000E+0	0.000000E+0	0.000000E+0
0.000000E+0	0.000000E+0	0.000000E+0	0.000000E+0	0.000000E+0	0.000000E+0	0.000000E+0
0.000000E+0	0.000000E+0	0.000000E+0	0.000000E+0	0.000000E+0	0.000000E+0	0.000000E+0
0.000000E+0	0.000000E+0	0.000000E+0	0.000000E+0	0.000000E+0	0.000000E+0	0.000000E+0
0.000000E+0	0.000000E+0	0.000000E+0	0.000000E+0	0.000000E+0	0.000000E+0	0.000000E+0
0.000000E+0	0.000000E+0	0.000000E+0	0.000000E+0	0.000000E+0	0.000000E+0	0.000000E+0
0.000000E+0	0.000000E+0	0.000000E+0	0.000000E+0	0.000000E+0	0.000000E+0	0.000000E+0
0.000000E+0	0.000000E+0	0.000000E+0	0.000000E+0	0.000000E+0	0.000000E+0	0.000000E+0
0.000000E+0	0.000000E+0	0.000000E+0	0.000000E+0	0.000000E+0	0.000000E+0	0.000000E+0
0.000000E+0	0.000000E+0	0.000000E+0	0.000000E+0	0.000000E+0	0.000000E+0	0.000000E+0
0.000000E+0	0.000000E+0	0.000000E+0	0.000000E+0	0.000000E+0	0.000000E+0	0.000000E+0
0.000000E+0	0.000000E+0	0.000000E+0	0.000000E+0	0.000000E+0	0.000000E+0	0.000000E+0
0.000000E+0	0.000000E+0	0.000000E+0	0.000000E+0	0.000000E+0	0.000000E+0	0.000000E+0
0.000000E+0	0.000000E+0	0.000000E+0	0.000000E+0	0.000000E+0	0.000000E+0	0.000000E+0
0.000000E+0	0.000000E+0	0.000000E+0	0.000000E+0	0.000000E+0	0.000000E+0	0.000000E+0
0.000000E+0	0.000000E+0	0.000000E+0	0.000000E+0	0.000000E+0	0.000000E+0	0.000000E+0
0.000000E+0	0.000000E+0	0.000000E+0	0.000000E+0	0.000000E+0	0.000000E+0	0.000000E+0
0.000000E+0	0.000000E+0	0.000000E+0	0.000000E+0	0.000000E+0	0.000000E+0	0.000000E+0
0.000000E+0	0.000000E+0	0.000000E+0	0.000000E+0	0.000000E+0	0.000000E+0	0.000000E+0
0.000000E+0	0.000000E+0	0.000000E+0	0.000000E+0	0.000000E+0	0.000000E+0	0.000000E+0
0.000000E+0	0.000000E+0	0.000000E+0	0.000000E+0	0.000000E+0	0.000000E+0	0.000000E+0
0.000000E+0	0.000000E+0	0.000000E+0	0.000000E+0	0.000000E+0	0.000000E+0	0.000000E+0
0.000000E+0	0.000000E+0	0.000000E+0	0.000000E+0	0.000000E+0	0.000000E+0	0.000000E+0
0.000000E+0	0.000000E+0	0.000000E+0	0.000000E+0	0.000000E+0	0.000000E+0	0.000000E+0
0.000000E+0	0.000000E+0	0.000000E+0	0.000000E+0	0.000000E+0	0.000000E+0	0.000000E+0
0.000000E+0	0.000000E+0	0.000000E+0	0.000000E+0	0.000000E+0	0.000000E+0	0.000000E+0
0.000000E+0	0.000000E+0	0.000000E+0	0.000000E+0	0.000000E+0	0.000000E+0	0.000000E+0
0.000000E+0	0.000000E+0	0.000000E+0	0.000000E+0	0.000000E+0	0.000000E+0	0.000000E+0
0.000000E+0	0.000000E+0	0.000000E+0	0.000000E+0	0.000000E+0	0.000000E+0	0.000000E+0
0.000000E+0	0.000000E+0	0.000000E+0	0.000000E+0	0.000000E+0	0.000000E+0	0.000000E+0
0.000000E+0	0.000000E+0	0.000000E+0	0.000000E+0	0.000000E+0	0.000000E+0	0.000000E+0
0.000000E+0	0.000000E+0	0.000000E+0	0.000000E+0	0.000000E+0	0.000000E+0	0.000000E+0
0.000000E+0	0.000000E+0	0.000000E+0	0.000000E+0	0.000000E+0	0.000000E+0	0.000000E+0
0.000000E+0	0.000000E+0	0.000000E+0	0.000000E+0	0.000000E+0	0.000000E+0	0.000000E+0
0.000000E+0	0.000000E+0	0.000000E+0	0.000000E+0	0.000000E+0	0.000000E+0	0.000000E+0
0.000000E+0	0.000000E+0	0.000000E+0	0.000000E+0	0.000000E+0	0.000000E+0	0.000000E+0
0.000000E+0	0.000000E+0	0.000000E+0	0.000000E+0	0.000000E+0	0.000000E+0	0.000000E+0
0.000000E+0	0.000000E+0	0.000000E+0	0.000000E+0	0.000000E+0	0.000000E+0	0.000000E+0
0.000000E+0	0.000000E+0	0.000000E+0	0.000000E+0	0.000000E+0	0.000000E+0	0.000000E+0
0.000000E+0	0.000000E+0	0.000000E+0	0.000000E+0	0.000000E+0	0.000000E+0	0.000000E+0
0.000000E+0	0.000000E+0	0.000000E+0	0.000000E+0	0.000000E+0	0.000000E+0	0.000000E+0
0.000000E+0	0.000000E+0	0.000000E+0	0.000000E+0	0.000000E+0	0.000000E+0	0.000000E+0
0.000000E+0	0.000000E+0	0.000000E+0	0.000000E+0	0.000000E+0	0.000000E+0	0.000000E+0
0.000000E+0	0.000000E+0	0.000000E+0	0.000000E+0	0.000000E+0	0.000000E+0	0.000000E+0
0.000000E+0	0.000000E+0	0.000000E+0	0.000000E+0	0.000000E+0	0.000000E+0	0.000000E+0
0.000000E+0	0.000000E+0	0.000000E+0	0.000000E+0	0.000000E+0	0.000000E+0	0.000000E+0
0.000000E+0	0.000000E+0	0.000000E+0	0.000000E+0	0.000000E+0	0.000000E+0	0.000000E+0
0.000000E+0	0.000000E+0	0.000000E+0	0.000000E+0	0.000000E+0	0.000000E+0	0.000000E+0
0.000000E+0	0.000000E+0	0.000000E+0	0.000000E+0	0.000000E+0	0.000000E+0	0.000000E+0
0.000000E+0	0.000000E+0	0.000000E+0	0.000000E+0	0.000000E+0	0.000000E+0	0.000000E+0
0.000000E+0	0.000000E+0	0.000000E+0	0.000000E+0	0.000000E+0	0.000000E+0	0.000000E+0
