# Supplementary material for: An in vitro lung model to assess true shunt fraction by multiple inert gas elimination
Source: PLoS One. 2017 Sep 6;12(9):e0184212. doi: 10.1371/journal.pone.0184212 (PMC5587330; doi:10.1371/journal.pone.0184212)
Supplement: S1 Data — Data sets pertaining to MMIMS-MIGET derived IVLM shunt fractions with blood and saline as priming fluids. (ZIP) [file pone.0184212.s001.zip › IVLMData/Data_Saline/dataBernExpt01Set08_Jan05_2012.txt]

Bern	Thursday, January 05, 2012
11:12 AM	Expt01	Set# 8

Sample Temperature (degC)	37.00
Samples Type:	all 3

Cardiac Output (ml/min)	2500.0
Minute Ventilation (ml/min)	2500.0
Description: T7_05012012
Comment: T7_05012012 80 % shunt sample 1

solubility method: default
species: pig
solubilities: 
0.007200	0.07000	0.3970	1.260	10.90	378.0
smoothing: 40.0
weights: 
10.0	2.00	70.0	70.0	50.0	50.0


valve times:
1.302837E+4	1.350934E+4

1.299255E+4	1.177305E-12	1.721150E-12	3.514552E-12	4.288593E-12	1.705468E-12	4.844760E-12
1.299375E+4	1.048485E-12	1.306685E-12	4.985342E-12	-9.241451E-14	5.470379E-12	3.619848E-12
1.299496E+4	1.284282E-12	2.938781E-12	-1.379497E-12	3.850605E-12	7.650801E-13	3.822040E-12
1.299616E+4	1.279241E-12	2.690662E-12	5.332037E-12	-3.192501E-13	4.512068E-12	3.949740E-12
1.299736E+4	1.805724E-12	1.818045E-12	-4.587120E-13	4.845321E-12	-1.635457E-13	3.881970E-12
1.299855E+4	7.555586E-13	2.063924E-12	4.638088E-12	-1.364934E-12	2.481190E-13	4.372606E-12
1.299975E+4	1.000317E-12	1.680264E-12	3.791795E-12	-1.410301E-12	1.449508E-12	4.387729E-12
1.300095E+4	2.519836E-12	1.462950E-12	-1.244515E-12	2.893414E-12	3.825961E-12	6.046149E-12
1.300215E+4	1.436626E-12	2.270596E-12	-1.345331E-12	2.958945E-12	8.294902E-13	4.967980E-12
1.300335E+4	1.214831E-12	1.620894E-12	4.310437E-12	4.210181E-12	3.623209E-12	3.676417E-12
1.300455E+4	7.017901E-13	1.551443E-12	3.444541E-12	-1.232193E-13	4.844760E-12	3.362208E-12
1.300575E+4	1.397979E-12	9.118231E-13	4.989823E-12	-1.658420E-12	2.184343E-13	4.533912E-12
1.300695E+4	1.446147E-12	1.779399E-12	4.099844E-12	4.817316E-12	3.418217E-12	2.858689E-12
1.300815E+4	1.192427E-12	2.585366E-12	4.542873E-12	4.251067E-12	6.553028E-13	6.190652E-12
1.300935E+4	1.473591E-12	2.312043E-12	-4.738344E-13	2.816122E-12	3.244589E-12	3.608646E-12
1.301055E+4	1.392379E-12	1.783880E-12	-1.904299E-14	-1.390138E-12	4.761307E-12	3.700501E-12
1.301175E+4	5.690494E-13	2.152978E-12	3.904933E-12	4.741704E-12	4.240426E-12	3.096726E-12
1.301295E+4	1.015439E-12	9.583105E-13	4.872205E-12	3.006552E-12	1.383417E-13	4.715380E-12
1.301415E+4	7.510780E-13	2.228030E-12	3.623769E-12	3.013273E-12	2.470548E-12	4.128968E-12
1.301535E+4	1.322368E-12	1.403580E-12	3.510631E-12	4.479023E-12	3.797396E-12	5.994061E-12
1.301655E+4	1.665702E-12	2.049362E-12	-1.420943E-12	-1.701547E-12	5.621042E-12	5.449096E-12
1.301775E+4	5.214418E-13	1.490954E-12	5.250264E-12	4.573678E-12	2.263315E-12	3.557679E-12
1.301895E+4	2.137856E-12	1.321807E-12	-2.884453E-13	5.065435E-12	4.412933E-12	4.652090E-12
1.302015E+4	8.132476E-13	2.179862E-12	3.893171E-12	-4.155852E-13	6.861077E-13	4.758507E-12
1.302135E+4	9.952762E-13	1.381177E-12	-2.940461E-13	-1.459589E-12	1.427664E-12	3.988386E-12
1.302255E+4	1.086010E-12	2.083527E-12	5.170731E-12	2.878852E-12	3.526314E-12	3.525754E-12
1.302375E+4	1.144260E-12	1.894777E-12	4.096483E-12	4.790432E-12	3.745308E-12	4.388289E-12
1.302495E+4	8.558143E-13	2.235311E-12	3.810838E-12	3.678097E-12	1.116255E-12	5.518547E-12
1.302615E+4	6.110559E-13	1.909900E-12	4.192258E-12	4.300355E-12	4.586000E-12	4.263949E-12
1.302735E+4	1.772678E-12	1.652820E-12	-3.920616E-15	-1.662901E-12	3.472545E-13	4.667212E-12
1.302856E+4	8.933403E-13	1.778839E-12	-1.519519E-12	-1.628176E-12	3.890931E-12	5.146088E-12
1.302976E+4	1.560965E-12	2.003435E-12	4.754586E-12	-7.617195E-14	1.372215E-13	3.407015E-12
1.303096E+4	1.436065E-12	1.672983E-12	3.240109E-12	4.238745E-12	4.998225E-12	5.368443E-12
1.303216E+4	1.301644E-12	2.318204E-12	4.320518E-12	5.157849E-12	1.333009E-12	4.842520E-12
1.303336E+4	1.420943E-12	1.822526E-12	1.949106E-13	-1.430464E-12	5.195375E-12	4.759067E-12
1.303456E+4	1.214271E-12	1.603532E-12	-5.270427E-13	4.088082E-12	3.873568E-12	5.938052E-12
1.303576E+4	1.832608E-12	4.550155E-12	-5.354440E-13	3.594645E-12	8.636556E-13	4.181616E-12
1.303696E+4	2.069525E-12	1.479640E-11	2.440303E-12	3.045198E-12	5.733060E-12	4.951737E-12
1.303816E+4	3.175138E-12	3.882697E-11	8.364353E-12	1.686481E-11	1.126953E-11	5.337638E-12
1.303936E+4	5.535909E-12	8.102568E-11	2.334559E-11	4.277111E-11	3.452774E-11	1.364486E-11
1.304056E+4	1.019640E-11	1.305408E-10	4.665253E-11	9.129882E-11	6.740994E-11	2.959505E-11
1.304176E+4	1.340066E-11	1.971459E-10	7.985173E-11	1.836836E-10	1.062705E-10	4.907042E-11
1.304296E+4	1.475720E-11	2.532813E-10	1.282293E-10	2.876488E-10	1.648384E-10	7.155683E-11
1.304416E+4	2.511434E-11	2.812196E-10	1.820079E-10	3.994698E-10	2.338552E-10	8.842276E-11
1.304536E+4	3.043798E-11	3.210424E-10	2.349384E-10	5.350861E-10	2.990461E-10	1.131730E-10
1.304656E+4	3.812631E-11	3.518405E-10	3.130824E-10	6.450169E-10	3.614914E-10	1.326355E-10
1.304776E+4	4.130200E-11	3.489661E-10	3.611032E-10	8.008406E-10	4.081333E-10	1.550250E-10
1.304896E+4	4.990607E-11	3.816529E-10	4.155069E-10	9.065343E-10	5.059420E-10	1.731400E-10
1.305016E+4	5.621658E-11	3.937384E-10	4.806265E-10	1.085039E-9	5.409341E-10	1.819255E-10
1.305136E+4	5.977707E-11	4.143110E-10	5.052844E-10	1.163757E-9	6.293596E-10	2.036709E-10
1.305256E+4	6.970406E-11	4.196885E-10	5.552001E-10	1.279945E-9	6.722232E-10	2.252775E-10
1.305376E+4	7.127007E-11	4.196324E-10	5.889660E-10	1.404728E-9	7.594104E-10	2.300147E-10
1.305496E+4	7.454826E-11	4.094069E-10	6.227046E-10	1.498539E-9	8.317031E-10	2.420493E-10
1.305616E+4	8.500679E-11	4.156070E-10	6.484563E-10	1.645527E-9	8.635733E-10	2.632592E-10
1.305736E+4	8.701861E-11	4.209923E-10	7.013667E-10	1.697400E-9	9.373951E-10	2.855250E-10
1.305856E+4	9.496347E-11	3.985378E-10	7.410400E-10	1.881522E-9	9.413593E-10	2.810236E-10
1.305976E+4	9.978862E-11	4.028819E-10	6.842039E-10	1.881824E-9	1.049275E-9	3.024055E-10
1.306096E+4	1.031217E-10	4.202771E-10	7.613964E-10	1.998198E-9	1.098542E-9	3.114862E-10
1.306216E+4	1.076819E-10	4.101759E-10	7.762572E-10	2.144066E-9	1.103977E-9	3.183758E-10
1.306336E+4	1.136262E-10	4.127814E-10	7.773505E-10	2.112255E-9	1.192885E-9	3.268920E-10
1.306456E+4	1.170321E-10	4.290531E-10	8.312427E-10	2.212032E-9	1.251624E-9	3.255018E-10
1.306576E+4	1.231157E-10	4.023123E-10	8.386219E-10	2.325260E-9	1.278480E-9	3.355649E-10
1.306696E+4	1.244443E-10	4.329962E-10	7.939190E-10	2.366364E-9	1.337821E-9	3.488071E-10
1.306816E+4	1.237458E-10	4.068759E-10	8.465270E-10	2.355765E-9	1.366722E-9	3.610456E-10
1.306936E+4	1.247232E-10	4.217339E-10	8.601344E-10	2.431219E-9	1.432993E-9	3.530133E-10
1.307055E+4	1.391774E-10	3.968396E-10	8.539638E-10	2.431953E-9	1.484095E-9	3.766641E-10
1.307175E+4	1.435920E-10	4.078012E-10	8.750012E-10	2.564108E-9	1.529717E-9	3.848924E-10
1.307296E+4	1.401497E-10	4.081377E-10	9.011099E-10	2.592390E-9	1.578587E-9	4.043095E-10
1.307416E+4	1.466344E-10	4.265999E-10	8.778606E-10	2.617346E-9	1.597725E-9	4.031166E-10
1.307536E+4	1.479388E-10	4.260762E-10	8.813779E-10	2.605842E-9	1.659972E-9	3.950065E-10
1.307655E+4	1.506446E-10	4.149960E-10	9.232708E-10	2.755480E-9	1.724422E-9	3.980606E-10
1.307775E+4	1.489615E-10	4.146051E-10	9.066491E-10	2.720453E-9	1.721041E-9	4.080330E-10
1.307896E+4	1.611726E-10	4.174582E-10	9.387846E-10	2.769020E-9	1.818577E-9	4.122936E-10
1.308016E+4	1.612476E-10	4.040900E-10	9.210483E-10	2.771765E-9	1.812124E-9	4.240482E-10
1.308136E+4	1.659171E-10	4.416198E-10	9.183465E-10	2.856744E-9	1.865461E-9	4.424779E-10
1.308255E+4	1.614616E-10	4.226278E-10	9.146466E-10	2.809418E-9	1.907314E-9	4.269304E-10
1.308375E+4	1.649252E-10	4.250871E-10	9.840241E-10	2.837108E-9	1.912610E-9	4.465682E-10
1.308496E+4	1.676399E-10	4.359187E-10	9.584947E-10	2.885439E-9	1.945964E-9	4.409348E-10
1.308616E+4	1.681569E-10	3.975482E-10	9.483673E-10	2.885809E-9	2.030657E-9	4.561681E-10
1.308735E+4	1.769430E-10	4.127097E-10	9.499730E-10	2.965404E-9	2.012261E-9	4.516449E-10
1.308855E+4	1.807723E-10	4.458854E-10	9.476078E-10	2.961276E-9	2.041329E-9	4.625156E-10
1.308975E+4	1.752498E-10	4.166550E-10	9.655545E-10	2.956680E-9	2.125487E-9	4.653754E-10
1.309095E+4	1.817396E-10	4.301397E-10	9.954890E-10	3.013779E-9	2.077642E-9	4.702700E-10
1.309215E+4	1.816287E-10	4.296367E-10	9.802609E-10	3.024607E-9	2.148160E-9	4.690686E-10
1.309335E+4	1.817480E-10	4.289355E-10	1.005416E-9	3.037310E-9	2.174060E-9	4.947817E-10
1.309455E+4	1.803113E-10	4.228591E-10	1.003497E-9	3.049921E-9	2.206630E-9	4.668126E-10
1.309575E+4	1.883189E-10	4.251610E-10	9.862537E-10	3.005556E-9	2.281486E-9	4.932286E-10
1.309695E+4	1.849556E-10	4.134900E-10	1.014956E-9	3.015710E-9	2.221341E-9	4.899145E-10
1.309815E+4	1.916027E-10	4.230837E-10	1.018698E-9	3.058774E-9	2.290285E-9	4.905211E-10
1.309935E+4	1.875684E-10	4.257094E-10	1.015101E-9	3.137078E-9	2.298565E-9	4.958189E-10
1.310055E+4	2.036334E-10	4.332353E-10	9.813894E-10	3.107252E-9	2.288888E-9	4.948797E-10
1.310175E+4	1.936504E-10	4.127915E-10	9.797348E-10	3.095899E-9	2.361220E-9	5.050565E-10
1.310295E+4	1.988111E-10	4.102370E-10	1.003835E-9	3.103095E-9	2.370840E-9	5.017565E-10
1.310415E+4	1.988654E-10	4.249056E-10	9.925503E-10	3.163830E-9	2.387181E-9	4.908297E-10
1.310535E+4	1.940469E-10	4.384508E-10	1.020759E-9	3.124924E-9	2.381746E-9	5.159048E-10
1.310655E+4	2.065005E-10	4.229554E-10	1.013220E-9	3.193509E-9	2.400368E-9	5.144699E-10
1.310775E+4	2.025418E-10	4.358671E-10	1.004762E-9	3.192083E-9	2.489086E-9	5.078676E-10
1.310895E+4	2.020534E-10	4.175926E-10	1.026018E-9	3.155135E-9	2.418591E-9	5.119058E-10
1.311015E+4	2.115794E-10	4.299716E-10	1.003028E-9	3.211707E-9	2.444616E-9	5.152641E-10
1.311135E+4	2.058497E-10	4.352029E-10	1.007655E-9	3.239528E-9	2.496068E-9	5.185047E-10
1.311255E+4	1.952052E-10	4.229907E-10	1.023188E-9	3.223014E-9	2.477609E-9	5.273446E-10
1.311375E+4	2.100576E-10	4.492459E-10	9.926741E-10	3.228927E-9	2.505963E-9	5.313285E-10
1.311495E+4	1.982022E-10	4.205476E-10	1.057552E-9	3.204348E-9	2.597600E-9	5.400826E-10
1.311615E+4	2.084731E-10	4.339920E-10	1.051732E-9	3.222939E-9	2.497939E-9	5.354395E-10
1.311735E+4	2.132423E-10	4.445602E-10	1.013956E-9	3.235932E-9	2.549430E-9	5.313633E-10
1.311855E+4	2.074560E-10	4.368092E-10	1.044428E-9	3.221805E-9	2.560178E-9	5.363038E-10
1.311975E+4	2.303698E-10	4.309064E-10	1.060551E-9	3.242568E-9	2.604222E-9	5.352116E-10
1.312095E+4	2.344657E-10	4.280164E-10	1.030581E-9	3.308176E-9	2.572714E-9	5.357655E-10
1.312215E+4	2.200546E-10	4.299980E-10	1.006584E-9	3.316678E-9	2.642415E-9	5.308620E-10
1.312335E+4	2.115279E-10	4.129741E-10	1.050146E-9	3.315813E-9	2.606027E-9	5.261914E-10
1.312455E+4	2.215943E-10	4.137146E-10	1.045549E-9	3.310195E-9	2.670502E-9	5.447600E-10
1.312575E+4	2.154261E-10	4.505224E-10	1.024000E-9	3.299733E-9	2.585205E-9	5.670593E-10
1.312695E+4	2.116539E-10	4.200295E-10	1.066535E-9	3.352567E-9	2.608530E-9	5.481872E-10
1.312815E+4	2.171080E-10	4.213732E-10	1.028238E-9	3.275920E-9	2.659326E-9	5.473840E-10
1.312935E+4	2.299071E-10	4.292054E-10	1.061385E-9	3.265353E-9	2.684427E-9	5.504662E-10
1.313055E+4	2.253531E-10	4.290834E-10	1.020884E-9	3.333803E-9	2.612214E-9	5.496574E-10
1.313175E+4	2.221376E-10	4.340939E-10	1.062191E-9	3.349182E-9	2.648478E-9	5.655505E-10
1.313295E+4	2.230897E-10	4.311915E-10	1.028156E-9	3.320651E-9	2.711792E-9	5.473028E-10
1.313415E+4	2.256370E-10	4.228949E-10	1.057625E-9	3.353108E-9	2.745399E-9	5.604974E-10
1.313535E+4	2.279306E-10	4.425697E-10	1.040349E-9	3.378126E-9	2.655038E-9	5.541309E-10
1.313655E+4	2.225017E-10	4.294939E-10	1.071466E-9	3.298888E-9	2.703207E-9	5.734533E-10
1.313775E+4	2.412651E-10	4.265187E-10	1.072624E-9	3.391727E-9	2.692657E-9	5.532605E-10
1.313895E+4	2.346634E-10	4.408155E-10	1.057776E-9	3.420698E-9	2.762703E-9	5.723292E-10
1.314015E+4	2.291420E-10	4.184848E-10	1.044517E-9	3.396717E-9	2.790128E-9	5.718789E-10
1.314135E+4	2.186477E-10	4.273236E-10	1.090170E-9	3.356282E-9	2.727831E-9	5.551020E-10
1.314255E+4	2.317991E-10	4.247343E-10	1.055700E-9	3.409401E-9	2.751537E-9	5.537797E-10
1.314375E+4	2.276293E-10	4.277027E-10	1.084326E-9	3.399720E-9	2.803587E-9	5.744984E-10
1.314495E+4	2.396247E-10	4.290105E-10	1.074096E-9	3.452239E-9	2.779999E-9	5.544007E-10
1.314615E+4	2.377047E-10	4.264722E-10	1.064295E-9	3.419167E-9	2.766971E-9	5.761512E-10
1.314735E+4	2.362143E-10	4.435230E-10	1.080753E-9	3.436741E-9	2.806932E-9	5.562250E-10
1.314855E+4	2.367195E-10	4.407573E-10	1.058712E-9	3.436896E-9	2.791865E-9	5.556442E-10
1.314975E+4	2.564452E-10	4.566240E-10	1.087209E-9	3.464411E-9	2.770086E-9	5.845184E-10
1.315095E+4	2.424122E-10	4.378543E-10	1.059356E-9	3.456895E-9	2.834698E-9	5.822024E-10
1.315215E+4	2.386815E-10	4.343392E-10	1.095643E-9	3.431996E-9	2.850928E-9	5.922067E-10
1.315335E+4	2.328050E-10	4.288251E-10	1.081014E-9	3.501958E-9	2.836219E-9	5.704501E-10
1.315455E+4	2.183324E-10	4.255481E-10	1.082149E-9	3.410221E-9	2.868227E-9	5.693333E-10
1.315575E+4	2.314664E-10	4.162943E-10	1.089218E-9	3.440433E-9	2.824111E-9	5.722295E-10
1.315695E+4	2.206606E-10	4.534029E-10	1.081214E-9	3.501283E-9	2.813547E-9	5.818709E-10
1.315815E+4	2.468369E-10	4.399485E-10	1.069564E-9	3.392512E-9	2.860450E-9	5.809518E-10
1.315935E+4	2.375036E-10	4.344266E-10	1.099825E-9	3.491229E-9	2.879138E-9	5.739916E-10
1.316055E+4	2.545241E-10	4.366714E-10	1.102442E-9	3.443457E-9	2.800425E-9	5.855507E-10
1.316175E+4	2.399002E-10	4.405624E-10	1.074473E-9	3.429991E-9	2.873531E-9	5.872505E-10
1.316295E+4	2.523723E-10	4.172190E-10	1.097329E-9	3.445187E-9	2.863172E-9	5.715059E-10
1.316415E+4	2.404766E-10	4.422309E-10	1.083810E-9	3.472266E-9	2.882395E-9	6.007789E-10
1.316535E+4	2.352039E-10	4.380196E-10	1.105455E-9	3.511561E-9	2.928863E-9	6.030506E-10
1.316655E+4	2.558543E-10	4.455802E-10	1.100816E-9	3.485168E-9	2.881121E-9	5.949669E-10
1.316775E+4	2.382133E-10	4.310560E-10	1.093831E-9	3.482913E-9	2.862547E-9	6.021130E-10
1.316895E+4	2.340019E-10	4.392574E-10	1.091014E-9	3.539656E-9	2.929221E-9	5.827328E-10
1.317015E+4	2.513759E-10	4.480160E-10	1.110103E-9	3.468542E-9	2.898351E-9	5.991619E-10
1.317135E+4	2.577558E-10	4.327855E-10	1.111838E-9	3.508549E-9	2.900885E-9	5.848886E-10
1.317255E+4	2.424318E-10	4.562779E-10	1.104885E-9	3.495962E-9	2.914567E-9	5.808582E-10
1.317375E+4	2.443456E-10	4.378952E-10	1.060836E-9	3.568625E-9	2.948867E-9	5.981756E-10
1.317495E+4	2.287248E-10	4.507610E-10	1.139232E-9	3.533306E-9	2.972767E-9	6.132279E-10
1.317615E+4	2.465110E-10	4.385830E-10	1.121651E-9	3.461213E-9	2.992786E-9	5.963340E-10
1.317735E+4	2.460618E-10	4.575106E-10	1.113018E-9	3.541086E-9	2.922587E-9	6.070962E-10
1.317855E+4	2.425281E-10	4.306785E-10	1.117189E-9	3.505485E-9	2.928315E-9	5.942012E-10
1.317975E+4	2.379982E-10	4.355266E-10	1.080911E-9	3.514148E-9	2.936935E-9	5.798361E-10
1.318095E+4	2.414752E-10	4.280780E-10	1.096842E-9	3.567479E-9	2.925144E-9	5.850958E-10
1.318215E+4	2.460001E-10	4.430340E-10	1.117684E-9	3.580975E-9	2.917829E-9	6.014885E-10
1.318335E+4	2.362871E-10	4.408514E-10	1.140565E-9	3.526748E-9	2.940788E-9	6.101984E-10
1.318455E+4	2.387453E-10	4.294687E-10	1.120646E-9	3.494753E-9	2.896584E-9	6.158889E-10
1.318575E+4	2.452530E-10	4.198458E-10	1.083336E-9	3.541802E-9	2.896986E-9	6.051061E-10
1.318695E+4	2.451365E-10	4.449641E-10	1.095862E-9	3.552860E-9	2.955474E-9	5.954211E-10
1.318815E+4	2.483514E-10	4.463414E-10	1.121584E-9	3.590634E-9	2.915573E-9	5.951802E-10
1.318935E+4	2.513887E-10	4.445216E-10	1.102352E-9	3.540052E-9	2.953000E-9	6.160334E-10
1.319055E+4	2.529323E-10	4.344411E-10	1.106802E-9	3.556384E-9	2.912722E-9	6.000614E-10
1.319175E+4	2.417614E-10	4.496027E-10	1.122911E-9	3.551424E-9	2.993574E-9	5.858447E-10
1.319295E+4	2.619750E-10	4.380918E-10	1.099467E-9	3.544437E-9	3.002053E-9	5.921322E-10
1.319415E+4	2.369273E-10	4.451428E-10	1.111087E-9	3.577184E-9	2.968384E-9	6.075195E-10
1.319535E+4	2.253346E-10	4.480188E-10	1.086458E-9	3.534850E-9	3.011212E-9	5.987211E-10
1.319655E+4	2.283198E-10	4.475551E-10	1.087792E-9	3.583124E-9	2.973106E-9	6.268442E-10
1.319775E+4	2.368965E-10	4.387790E-10	1.133928E-9	3.546505E-9	3.011544E-9	6.146645E-10
1.319895E+4	2.379433E-10	4.418718E-10	1.139044E-9	3.588004E-9	2.944424E-9	6.130045E-10
1.320015E+4	2.519225E-10	4.356678E-10	1.134147E-9	3.605308E-9	2.995333E-9	6.254710E-10
1.320135E+4	2.435923E-10	4.391459E-10	1.113632E-9	3.542129E-9	2.968776E-9	6.095560E-10
1.320255E+4	2.482652E-10	4.457297E-10	1.131619E-9	3.572110E-9	3.010709E-9	6.163415E-10
1.320375E+4	2.418000E-10	4.334011E-10	1.110036E-9	3.596161E-9	2.998865E-9	5.955510E-10
1.320495E+4	2.418930E-10	4.431629E-10	1.143609E-9	3.573468E-9	3.082915E-9	6.054180E-10
1.320615E+4	2.501745E-10	4.539283E-10	1.121024E-9	3.571774E-9	2.994618E-9	6.056023E-10
1.320735E+4	2.448094E-10	4.500850E-10	1.140161E-9	3.656157E-9	3.024577E-9	6.142406E-10
1.320855E+4	2.569241E-10	4.445115E-10	1.142633E-9	3.536499E-9	3.016297E-9	6.053352E-10
1.320975E+4	2.476686E-10	4.249516E-10	1.151458E-9	3.599283E-9	3.015466E-9	6.148657E-10
1.321095E+4	2.531446E-10	4.420471E-10	1.113323E-9	3.612122E-9	2.991855E-9	5.981453E-10
1.321215E+4	2.491019E-10	4.338895E-10	1.113891E-9	3.615235E-9	3.054311E-9	6.288287E-10
1.321335E+4	2.355254E-10	4.429411E-10	1.124040E-9	3.555656E-9	3.069012E-9	5.984405E-10
1.321455E+4	2.372717E-10	4.323122E-10	1.102512E-9	3.606474E-9	3.012133E-9	6.336353E-10
1.321575E+4	2.573599E-10	4.730726E-10	1.125921E-9	3.597209E-9	3.066461E-9	5.974262E-10
1.321695E+4	2.508315E-10	4.421110E-10	1.141030E-9	3.643436E-9	3.018809E-9	6.157859E-10
1.321815E+4	2.380856E-10	4.531414E-10	1.105320E-9	3.658824E-9	3.019025E-9	6.308629E-10
1.321935E+4	2.663627E-10	4.409673E-10	1.117266E-9	3.582004E-9	3.016389E-9	6.218007E-10
1.322055E+4	2.321945E-10	4.337438E-10	1.152701E-9	3.642050E-9	3.003703E-9	6.140692E-10
1.322175E+4	2.419143E-10	4.454228E-10	1.154960E-9	3.619905E-9	3.033432E-9	6.207034E-10
1.322295E+4	2.488028E-10	4.395727E-10	1.139535E-9	3.585864E-9	3.043222E-9	6.268503E-10
1.322415E+4	2.521281E-10	4.279559E-10	1.143002E-9	3.646196E-9	3.021778E-9	6.242303E-10
1.322535E+4	2.443176E-10	4.486595E-10	1.142417E-9	3.756695E-9	3.019977E-9	6.347611E-10
1.322655E+4	2.533793E-10	4.362900E-10	1.119278E-9	3.669444E-9	3.039522E-9	6.087658E-10
1.322775E+4	2.408339E-10	4.427736E-10	1.135280E-9	3.694510E-9	3.079773E-9	6.186289E-10
1.322895E+4	2.664506E-10	4.725070E-10	1.146541E-9	3.697888E-9	3.009905E-9	6.217973E-10
1.323015E+4	2.566071E-10	4.480872E-10	1.139004E-9	3.619144E-9	3.092647E-9	6.143890E-10
1.323135E+4	2.573475E-10	4.446712E-10	1.142975E-9	3.627378E-9	3.117556E-9	6.215128E-10
1.323255E+4	2.645939E-10	4.468488E-10	1.147107E-9	3.676035E-9	3.014376E-9	6.233392E-10
1.323375E+4	2.532930E-10	4.564106E-10	1.146748E-9	3.638020E-9	3.033948E-9	6.243793E-10
1.323495E+4	2.525302E-10	4.339595E-10	1.134062E-9	3.651663E-9	3.067562E-9	6.268286E-10
1.323615E+4	2.512247E-10	4.357316E-10	1.142928E-9	3.659301E-9	3.074427E-9	6.393852E-10
1.323735E+4	2.389660E-10	4.248121E-10	1.147213E-9	3.680922E-9	3.072194E-9	6.442316E-10
1.323855E+4	2.575811E-10	4.414546E-10	1.165885E-9	3.712844E-9	3.069442E-9	6.248022E-10
1.323975E+4	2.510527E-10	4.548900E-10	1.140141E-9	3.629197E-9	3.062788E-9	6.270717E-10
1.324095E+4	2.387442E-10	4.322881E-10	1.128040E-9	3.635590E-9	3.086206E-9	6.060846E-10
1.324215E+4	2.581613E-10	4.473142E-10	1.139151E-9	3.657214E-9	3.076472E-9	6.161550E-10
1.324335E+4	2.603277E-10	4.458698E-10	1.133690E-9	3.602879E-9	3.057085E-9	6.284954E-10
1.324454E+4	2.468207E-10	4.496251E-10	1.165969E-9	3.656961E-9	3.085086E-9	6.258349E-10
1.324575E+4	2.343312E-10	4.307569E-10	1.148746E-9	3.699773E-9	3.054885E-9	6.243575E-10
1.324695E+4	2.467473E-10	4.346960E-10	1.115344E-9	3.722459E-9	3.050489E-9	6.304803E-10
1.324814E+4	2.462707E-10	4.451534E-10	1.146959E-9	3.628908E-9	3.107654E-9	6.113668E-10
1.324934E+4	2.513484E-10	4.525129E-10	1.130564E-9	3.617164E-9	3.039317E-9	6.114508E-10
1.325054E+4	2.479896E-10	4.526053E-10	1.118446E-9	3.660418E-9	3.059311E-9	6.302832E-10
1.325175E+4	2.597049E-10	4.544794E-10	1.157947E-9	3.658608E-9	3.154503E-9	6.295965E-10
1.325295E+4	2.530713E-10	4.387460E-10	1.165620E-9	3.648347E-9	3.086168E-9	6.347544E-10
1.325414E+4	2.588312E-10	4.462478E-10	1.152201E-9	3.679311E-9	3.018680E-9	6.198493E-10
1.325534E+4	2.497595E-10	4.586554E-10	1.140286E-9	3.683968E-9	3.063001E-9	6.284337E-10
1.325654E+4	2.580095E-10	4.619280E-10	1.191505E-9	3.686563E-9	3.068466E-9	6.170354E-10
1.325775E+4	2.564211E-10	4.605469E-10	1.165277E-9	3.740126E-9	3.092323E-9	6.400287E-10
1.325895E+4	2.435441E-10	4.532215E-10	1.171971E-9	3.688989E-9	3.093488E-9	6.207583E-10
1.326014E+4	2.544255E-10	4.369285E-10	1.141203E-9	3.659772E-9	3.096403E-9	6.313563E-10
1.326134E+4	2.635342E-10	4.455113E-10	1.156453E-9	3.645039E-9	3.077039E-9	6.512148E-10
1.326254E+4	2.468117E-10	4.619057E-10	1.165242E-9	3.696082E-9	3.102494E-9	6.191240E-10
1.326374E+4	2.631685E-10	4.516431E-10	1.184691E-9	3.684137E-9	3.069474E-9	6.274693E-10
1.326494E+4	2.415732E-10	4.602411E-10	1.174059E-9	3.659220E-9	3.033013E-9	6.323264E-10
1.326614E+4	2.601463E-10	4.655849E-10	1.173989E-9	3.717098E-9	3.080660E-9	6.367499E-10
1.326734E+4	2.415889E-10	4.674421E-10	1.154821E-9	3.651842E-9	3.137762E-9	6.362593E-10
1.326854E+4	2.512297E-10	4.799063E-10	1.141018E-9	3.720253E-9	3.113076E-9	6.548515E-10
1.326974E+4	2.610772E-10	4.642518E-10	1.171420E-9	3.617491E-9	3.111525E-9	6.336275E-10
1.327094E+4	2.652386E-10	4.601845E-10	1.192027E-9	3.658192E-9	3.085378E-9	6.367281E-10
1.327214E+4	2.730669E-10	4.670864E-10	1.158046E-9	3.749669E-9	3.098296E-9	6.766976E-10
1.327334E+4	2.594742E-10	4.681909E-10	1.126872E-9	3.715680E-9	3.104849E-9	6.440395E-10
1.327454E+4	2.478899E-10	4.532226E-10	1.168238E-9	3.701691E-9	3.093216E-9	6.394513E-10
1.327574E+4	2.633264E-10	4.765844E-10	1.141837E-9	3.710581E-9	3.091492E-9	6.293646E-10
1.327694E+4	2.558157E-10	4.797029E-10	1.199603E-9	3.694842E-9	3.108534E-9	6.419666E-10
1.327814E+4	2.614009E-10	4.760524E-10	1.173713E-9	3.708988E-9	3.064130E-9	6.197250E-10
1.327934E+4	2.519628E-10	4.645913E-10	1.161172E-9	3.697400E-9	3.024170E-9	6.383702E-10
1.328054E+4	2.482388E-10	4.886745E-10	1.166857E-9	3.703121E-9	3.092990E-9	6.444209E-10
1.328174E+4	2.614989E-10	4.839619E-10	1.178213E-9	3.720099E-9	3.133518E-9	6.189184E-10
1.328294E+4	2.607103E-10	4.624310E-10	1.175500E-9	3.722305E-9	3.091385E-9	6.476565E-10
1.328414E+4	2.628207E-10	4.702834E-10	1.133179E-9	3.707986E-9	3.089182E-9	6.336947E-10
1.328534E+4	2.786146E-10	4.686418E-10	1.153247E-9	3.739371E-9	3.102017E-9	6.293568E-10
1.328654E+4	2.720622E-10	4.741632E-10	1.175870E-9	3.715833E-9	3.040984E-9	6.203842E-10
1.328774E+4	2.606733E-10	4.665196E-10	1.173214E-9	3.659744E-9	3.123325E-9	6.545176E-10
1.328894E+4	2.570036E-10	4.549437E-10	1.151401E-9	3.670555E-9	3.072937E-9	6.371807E-10
1.329014E+4	2.690993E-10	4.771635E-10	1.144016E-9	3.683291E-9	3.045462E-9	6.292078E-10
1.329134E+4	2.673983E-10	4.791462E-10	1.193122E-9	3.660534E-9	3.104079E-9	6.257946E-10
1.329254E+4	2.788818E-10	4.833828E-10	1.184659E-9	3.694693E-9	3.029335E-9	6.389796E-10
1.329374E+4	2.646690E-10	4.561804E-10	1.167023E-9	3.797356E-9	3.127632E-9	6.252804E-10
1.329494E+4	2.624499E-10	4.728654E-10	1.155255E-9	3.721851E-9	3.127720E-9	6.455153E-10
1.329614E+4	2.770469E-10	4.793098E-10	1.139563E-9	3.720792E-9	3.086894E-9	6.418456E-10
1.329734E+4	2.705869E-10	4.869611E-10	1.147739E-9	3.776750E-9	3.093250E-9	6.416989E-10
1.329854E+4	2.587270E-10	4.742852E-10	1.182167E-9	3.651989E-9	3.047091E-9	6.422970E-10
1.329974E+4	2.668528E-10	4.679283E-10	1.177732E-9	3.794013E-9	3.074911E-9	6.163000E-10
1.330094E+4	2.713682E-10	4.894866E-10	1.173689E-9	3.795707E-9	3.049113E-9	6.354808E-10
1.330214E+4	2.767490E-10	4.887730E-10	1.171895E-9	3.696576E-9	3.051537E-9	6.467150E-10
1.330334E+4	2.845924E-10	4.727960E-10	1.199980E-9	3.775987E-9	3.047936E-9	6.614465E-10
1.330454E+4	2.766353E-10	4.776038E-10	1.170419E-9	3.769127E-9	3.045052E-9	6.583234E-10
1.330574E+4	2.726967E-10	4.948461E-10	1.195201E-9	3.688009E-9	3.110643E-9	6.314952E-10
1.330694E+4	2.804618E-10	4.704789E-10	1.191247E-9	3.674139E-9	3.080037E-9	6.330035E-10
1.330814E+4	2.658850E-10	4.772453E-10	1.216589E-9	3.737849E-9	3.084770E-9	6.467676E-10
1.330934E+4	2.676666E-10	4.714949E-10	1.150838E-9	3.684418E-9	3.107442E-9	6.439846E-10
1.331054E+4	2.750586E-10	4.638032E-10	1.173632E-9	3.756138E-9	3.029746E-9	6.265782E-10
1.331174E+4	2.834325E-10	4.774794E-10	1.166473E-9	3.771087E-9	3.037967E-9	6.465095E-10
1.331294E+4	2.771657E-10	4.886230E-10	1.195731E-9	3.702622E-9	3.110377E-9	6.500750E-10
1.331414E+4	2.726939E-10	4.698897E-10	1.153900E-9	3.776045E-9	3.069465E-9	6.294363E-10
1.331534E+4	2.675097E-10	4.915029E-10	1.168747E-9	3.735828E-9	3.028217E-9	6.328221E-10
1.331654E+4	2.761939E-10	4.885664E-10	1.177352E-9	3.728160E-9	3.095434E-9	6.263206E-10
1.331774E+4	2.847319E-10	4.835446E-10	1.161522E-9	3.728846E-9	3.016844E-9	6.466741E-10
1.331894E+4	2.714164E-10	4.938043E-10	1.181054E-9	3.717026E-9	3.019961E-9	6.459450E-10
1.332014E+4	2.730725E-10	4.987706E-10	1.174798E-9	3.622962E-9	3.044244E-9	6.396321E-10
1.332134E+4	2.774339E-10	4.965678E-10	1.164911E-9	3.761730E-9	3.026318E-9	6.363170E-10
1.332254E+4	2.855860E-10	4.736260E-10	1.197612E-9	3.738141E-9	3.054343E-9	6.407523E-10
1.332374E+4	2.799342E-10	4.826373E-10	1.192936E-9	3.765809E-9	3.111163E-9	6.362286E-10
1.332494E+4	2.811423E-10	4.840678E-10	1.175711E-9	3.688087E-9	3.029188E-9	6.343035E-10
1.332614E+4	2.721966E-10	4.902427E-10	1.170285E-9	3.748025E-9	3.087406E-9	6.536522E-10
1.332734E+4	2.816772E-10	4.786069E-10	1.192414E-9	3.761687E-9	3.066907E-9	6.265710E-10
1.332854E+4	2.876393E-10	4.695643E-10	1.185637E-9	3.736113E-9	3.016946E-9	6.335787E-10
1.332974E+4	2.748306E-10	4.800524E-10	1.188131E-9	3.751905E-9	2.988235E-9	6.620250E-10
1.333094E+4	2.823022E-10	5.003887E-10	1.174825E-9	3.673487E-9	3.078568E-9	6.333418E-10
1.333214E+4	2.726872E-10	4.661920E-10	1.181840E-9	3.757247E-9	3.064496E-9	6.419604E-10
1.333334E+4	2.832830E-10	4.763357E-10	1.177413E-9	3.832648E-9	3.048627E-9	6.375873E-10
1.333454E+4	2.833815E-10	4.903872E-10	1.202219E-9	3.703121E-9	3.062864E-9	6.337501E-10
1.333574E+4	2.948381E-10	4.688776E-10	1.172308E-9	3.758079E-9	3.135024E-9	6.212825E-10
1.333694E+4	2.881154E-10	4.698549E-10	1.184343E-9	3.772536E-9	3.024731E-9	6.388419E-10
1.333814E+4	2.849061E-10	5.066342E-10	1.222992E-9	3.776210E-9	3.021235E-9	6.437107E-10
1.333934E+4	2.860184E-10	4.858864E-10	1.222682E-9	3.729475E-9	3.056828E-9	6.203298E-10
1.334054E+4	2.871246E-10	4.710861E-10	1.165782E-9	3.774751E-9	3.041670E-9	6.597460E-10
1.334174E+4	2.972157E-10	4.898081E-10	1.188686E-9	3.689590E-9	3.169414E-9	6.474079E-10
1.334294E+4	2.943251E-10	4.839020E-10	1.199733E-9	3.739194E-9	3.101231E-9	6.435808E-10
1.334414E+4	2.867476E-10	4.948237E-10	1.175088E-9	3.733919E-9	3.034202E-9	6.584147E-10
1.334534E+4	2.814391E-10	4.809295E-10	1.180715E-9	3.656121E-9	3.097190E-9	6.499742E-10
1.334654E+4	2.715272E-10	4.805868E-10	1.196605E-9	3.757445E-9	3.108024E-9	6.363781E-10
1.334774E+4	2.933729E-10	4.806299E-10	1.161183E-9	3.794350E-9	3.004997E-9	6.644161E-10
1.334894E+4	2.743691E-10	4.895443E-10	1.169104E-9	3.703894E-9	3.117220E-9	6.281515E-10
1.335014E+4	2.802831E-10	4.955019E-10	1.175790E-9	3.685568E-9	3.060726E-9	6.434105E-10
1.335134E+4	2.823667E-10	5.013017E-10	1.177899E-9	3.717406E-9	3.081304E-9	6.508507E-10
1.335254E+4	2.853861E-10	4.922770E-10	1.207043E-9	3.774519E-9	3.108668E-9	6.518858E-10
1.335374E+4	2.854454E-10	4.984149E-10	1.196682E-9	3.764301E-9	3.067046E-9	6.430935E-10
1.335494E+4	2.781251E-10	4.878825E-10	1.160600E-9	3.760482E-9	3.064760E-9	6.477758E-10
1.335614E+4	2.873464E-10	4.976689E-10	1.184461E-9	3.733964E-9	3.079166E-9	6.307229E-10
1.335734E+4	2.952386E-10	4.739609E-10	1.195448E-9	3.774704E-9	3.067882E-9	6.504732E-10
1.335854E+4	2.839702E-10	4.815731E-10	1.198097E-9	3.764582E-9	3.060953E-9	6.378544E-10
1.335974E+4	2.882201E-10	4.938939E-10	1.206058E-9	3.755993E-9	3.174504E-9	6.454173E-10
1.336094E+4	2.932077E-10	4.920972E-10	1.225942E-9	3.833221E-9	3.093157E-9	6.548683E-10
1.336214E+4	2.909545E-10	4.949564E-10	1.204995E-9	3.772121E-9	3.097831E-9	6.258400E-10
1.336334E+4	2.779218E-10	5.054318E-10	1.226173E-9	3.708038E-9	3.122783E-9	6.510020E-10
1.336454E+4	2.758052E-10	4.871942E-10	1.194223E-9	3.716341E-9	3.126290E-9	6.796079E-10
1.336574E+4	2.792845E-10	4.954174E-10	1.199299E-9	3.795333E-9	3.061376E-9	6.525792E-10
1.336694E+4	2.914854E-10	4.848238E-10	1.204971E-9	3.773929E-9	3.099520E-9	6.457063E-10
1.336814E+4	2.869078E-10	4.966983E-10	1.192996E-9	3.773017E-9	3.079120E-9	6.459113E-10
1.336934E+4	2.874315E-10	4.931445E-10	1.213480E-9	3.757691E-9	3.103704E-9	6.609239E-10
1.337054E+4	2.853166E-10	4.860717E-10	1.203337E-9	3.733379E-9	3.158503E-9	6.699755E-10
1.337174E+4	2.962602E-10	4.888767E-10	1.220031E-9	3.801615E-9	3.123726E-9	6.578328E-10
1.337294E+4	2.970309E-10	4.884034E-10	1.218412E-9	3.758700E-9	3.020484E-9	6.566498E-10
1.337414E+4	2.912894E-10	4.971083E-10	1.218289E-9	3.721690E-9	3.131133E-9	6.435287E-10
1.337534E+4	3.080769E-10	5.010003E-10	1.225419E-9	3.762386E-9	3.147658E-9	6.625403E-10
1.337654E+4	2.941380E-10	4.829801E-10	1.214814E-9	3.793061E-9	3.096219E-9	6.490663E-10
1.337774E+4	2.840929E-10	4.853599E-10	1.186444E-9	3.750235E-9	3.097597E-9	6.463303E-10
1.337894E+4	2.853648E-10	4.734395E-10	1.217025E-9	3.756557E-9	3.096594E-9	6.633995E-10
1.338014E+4	3.063569E-10	5.108315E-10	1.192604E-9	3.816132E-9	3.061611E-9	6.519104E-10
1.338134E+4	2.821438E-10	5.035980E-10	1.208350E-9	3.779064E-9	3.060849E-9	6.483236E-10
1.338254E+4	2.996235E-10	4.849264E-10	1.194334E-9	3.754801E-9	3.138078E-9	6.615961E-10
1.338374E+4	2.777342E-10	4.837933E-10	1.194079E-9	3.745880E-9	3.062281E-9	6.782575E-10
1.338494E+4	3.018465E-10	4.910442E-10	1.212417E-9	3.686492E-9	3.095256E-9	6.505634E-10
1.338614E+4	2.944853E-10	4.725149E-10	1.207299E-9	3.728655E-9	3.100325E-9	6.669851E-10
1.338734E+4	2.943133E-10	4.913791E-10	1.209452E-9	3.799664E-9	3.125854E-9	6.559033E-10
1.338854E+4	2.899923E-10	4.940603E-10	1.215227E-9	3.780404E-9	3.102248E-9	6.552525E-10
1.338974E+4	2.926863E-10	4.769664E-10	1.209736E-9	3.761612E-9	3.063206E-9	6.536641E-10
1.339094E+4	2.948337E-10	4.952057E-10	1.176844E-9	3.825397E-9	3.168224E-9	6.639747E-10
1.339214E+4	2.736371E-10	4.836673E-10	1.213285E-9	3.699555E-9	3.173435E-9	6.267574E-10
1.339334E+4	3.071679E-10	4.906393E-10	1.215126E-9	3.748631E-9	3.124113E-9	6.405636E-10
1.339454E+4	2.816632E-10	4.926892E-10	1.205490E-9	3.882598E-9	3.122414E-9	6.448847E-10
1.339574E+4	2.833905E-10	4.788836E-10	1.216728E-9	3.776268E-9	3.109768E-9	6.575152E-10
1.339694E+4	2.880454E-10	4.816426E-10	1.198210E-9	3.765553E-9	3.070369E-9	6.449922E-10
1.339814E+4	2.889146E-10	4.976644E-10	1.207310E-9	3.801339E-9	3.130785E-9	6.709803E-10
1.339934E+4	3.107082E-10	5.065867E-10	1.215135E-9	3.780026E-9	3.144464E-9	6.556782E-10
1.340054E+4	2.989822E-10	5.108170E-10	1.205494E-9	3.772389E-9	3.159769E-9	6.369830E-10
1.340174E+4	2.904543E-10	5.101723E-10	1.202773E-9	3.760319E-9	3.082854E-9	6.740580E-10
1.340294E+4	3.005768E-10	4.978745E-10	1.219739E-9	3.796800E-9	3.148339E-9	6.468898E-10
1.340414E+4	2.717211E-10	4.818224E-10	1.208716E-9	3.812053E-9	3.040041E-9	6.551069E-10
1.340534E+4	3.057055E-10	4.844632E-10	1.178710E-9	3.827021E-9	3.180818E-9	6.632119E-10
1.340654E+4	2.864390E-10	5.058776E-10	1.223994E-9	3.767259E-9	3.118806E-9	6.513050E-10
1.340774E+4	2.947547E-10	4.748829E-10	1.197183E-9	3.783641E-9	3.120777E-9	6.585021E-10
1.340894E+4	3.056960E-10	5.049445E-10	1.183194E-9	3.865592E-9	3.098480E-9	6.638851E-10
1.341014E+4	2.900724E-10	5.131207E-10	1.224002E-9	3.815814E-9	3.129071E-9	6.406325E-10
1.341134E+4	2.853620E-10	4.961023E-10	1.212125E-9	3.718208E-9	3.075281E-9	6.469895E-10
1.341254E+4	2.978525E-10	5.050145E-10	1.192583E-9	3.780068E-9	3.061080E-9	6.529034E-10
1.341374E+4	2.890687E-10	5.053612E-10	1.212771E-9	3.794453E-9	3.189003E-9	6.530356E-10
1.341494E+4	2.966539E-10	4.982917E-10	1.227058E-9	3.838764E-9	3.109454E-9	6.477484E-10
1.341614E+4	2.882380E-10	4.819893E-10	1.194407E-9	3.839780E-9	3.045409E-9	6.744338E-10
1.341734E+4	2.975428E-10	5.134304E-10	1.217670E-9	3.703830E-9	3.155245E-9	6.475731E-10
1.341854E+4	2.904661E-10	4.987690E-10	1.219803E-9	3.817293E-9	3.092565E-9	6.561312E-10
1.341974E+4	2.948392E-10	4.745983E-10	1.222416E-9	3.795865E-9	3.074667E-9	6.586617E-10
1.342093E+4	2.918288E-10	4.901929E-10	1.199741E-9	3.743133E-9	3.172453E-9	6.538803E-10
1.342213E+4	2.902627E-10	4.986367E-10	1.217627E-9	3.736216E-9	3.151917E-9	6.396338E-10
1.342333E+4	2.981135E-10	5.080596E-10	1.197075E-9	3.757944E-9	3.158189E-9	6.617142E-10
1.342454E+4	2.900471E-10	5.067193E-10	1.216006E-9	3.745985E-9	3.144256E-9	6.627532E-10
1.342574E+4	2.991138E-10	5.047232E-10	1.197149E-9	3.800579E-9	3.101301E-9	6.615898E-10
1.342693E+4	2.888133E-10	5.013571E-10	1.232380E-9	3.768911E-9	3.115740E-9	6.523506E-10
1.342813E+4	2.880319E-10	5.116174E-10	1.194609E-9	3.717439E-9	3.118226E-9	6.634538E-10
1.342933E+4	2.994549E-10	4.970892E-10	1.213293E-9	3.831093E-9	3.115137E-9	6.559324E-10
1.343054E+4	2.920674E-10	5.046437E-10	1.231797E-9	3.709875E-9	3.124593E-9	6.836378E-10
1.343174E+4	2.865415E-10	5.101863E-10	1.208545E-9	3.798074E-9	3.105805E-9	6.552071E-10
1.343293E+4	2.836694E-10	4.969498E-10	1.222920E-9	3.851143E-9	3.050212E-9	6.470802E-10
1.343413E+4	2.868026E-10	5.015520E-10	1.201697E-9	3.748220E-9	3.113700E-9	6.499383E-10
1.343533E+4	3.005566E-10	4.925917E-10	1.227378E-9	3.741862E-9	3.130132E-9	6.741694E-10
1.343653E+4	2.926387E-10	4.798620E-10	1.235560E-9	3.714437E-9	3.035228E-9	6.352332E-10
1.343773E+4	2.934625E-10	4.868710E-10	1.197455E-9	3.752869E-9	3.075155E-9	6.847338E-10
1.343893E+4	2.873486E-10	5.070969E-10	1.203985E-9	3.694510E-9	3.138587E-9	6.485572E-10
1.344013E+4	2.891146E-10	4.754457E-10	1.191272E-9	3.774582E-9	3.002954E-9	6.351901E-10
1.344133E+4	2.784432E-10	4.901520E-10	1.138436E-9	3.808286E-9	3.068034E-9	6.521698E-10
1.344253E+4	2.892568E-10	4.939701E-10	1.203275E-9	3.691631E-9	3.016052E-9	6.483303E-10
1.344373E+4	2.976935E-10	4.978201E-10	1.229582E-9	3.722617E-9	3.084293E-9	6.350708E-10
1.344493E+4	2.888704E-10	4.895017E-10	1.188773E-9	3.704539E-9	3.063750E-9	6.470651E-10
1.344613E+4	2.871257E-10	4.809004E-10	1.194144E-9	3.663719E-9	3.061237E-9	6.349521E-10
1.344733E+4	2.892081E-10	4.816297E-10	1.196561E-9	3.746234E-9	3.031924E-9	6.419817E-10
1.344853E+4	2.771707E-10	4.973021E-10	1.173164E-9	3.720347E-9	3.003865E-9	6.317674E-10
1.344973E+4	2.667794E-10	4.787939E-10	1.183505E-9	3.647202E-9	3.005759E-9	6.295724E-10
1.345093E+4	2.965475E-10	4.853834E-10	1.154674E-9	3.700528E-9	2.976302E-9	6.343808E-10
1.345213E+4	2.753644E-10	4.769266E-10	1.175568E-9	3.644778E-9	2.998662E-9	6.312000E-10
1.345333E+4	2.791652E-10	4.819837E-10	1.164728E-9	3.668660E-9	2.993051E-9	6.517939E-10
1.345453E+4	2.752244E-10	4.740511E-10	1.183257E-9	3.637113E-9	3.010258E-9	6.177153E-10
1.345573E+4	2.841421E-10	4.787038E-10	1.155800E-9	3.624805E-9	2.915534E-9	6.234148E-10
1.345693E+4	2.957948E-10	4.879396E-10	1.131818E-9	3.546167E-9	2.964562E-9	6.282103E-10
1.345813E+4	2.806433E-10	4.556764E-10	1.125971E-9	3.591967E-9	2.947232E-9	6.412446E-10
1.345933E+4	2.784606E-10	4.423927E-10	1.157766E-9	3.571955E-9	2.865713E-9	6.070524E-10
1.346053E+4	2.804853E-10	4.437213E-10	1.133666E-9	3.506553E-9	2.876862E-9	6.179378E-10
1.346173E+4	2.776630E-10	4.546346E-10	1.132674E-9	3.539104E-9	2.835221E-9	6.134957E-10
1.346293E+4	2.769668E-10	4.665482E-10	1.091811E-9	3.570213E-9	2.824021E-9	6.222929E-10
1.346413E+4	2.742381E-10	4.451461E-10	1.131718E-9	3.457826E-9	2.824358E-9	5.778354E-10
1.346533E+4	2.686417E-10	4.402347E-10	1.101643E-9	3.529587E-9	2.805120E-9	5.791432E-10
1.346653E+4	2.690293E-10	4.504781E-10	1.066788E-9	3.419881E-9	2.726970E-9	5.872399E-10
1.346773E+4	2.713156E-10	4.620389E-10	1.046763E-9	3.440958E-9	2.705101E-9	5.856492E-10
1.346893E+4	2.613550E-10	4.244497E-10	1.078848E-9	3.377951E-9	2.660527E-9	5.788346E-10
1.347013E+4	2.687235E-10	4.188702E-10	1.041441E-9	3.430714E-9	2.700555E-9	5.673887E-10
1.347133E+4	2.764728E-10	4.150985E-10	1.056709E-9	3.270665E-9	2.664498E-9	5.479928E-10
1.347253E+4	2.602297E-10	4.035395E-10	1.072021E-9	3.270687E-9	2.605344E-9	5.600476E-10
1.347373E+4	2.609354E-10	3.968570E-10	1.022347E-9	3.226218E-9	2.532904E-9	5.345485E-10
1.347493E+4	2.691054E-10	4.033731E-10	1.037064E-9	3.182501E-9	2.539154E-9	5.470384E-10
1.347613E+4	2.738819E-10	4.035730E-10	1.007597E-9	3.211979E-9	2.484010E-9	5.431565E-10
1.347733E+4	2.551744E-10	3.754465E-10	1.001980E-9	3.227650E-9	2.441051E-9	5.289689E-10
1.347853E+4	2.520614E-10	3.774052E-10	9.486237E-10	3.076334E-9	2.433803E-9	5.052643E-10
1.347973E+4	2.526977E-10	3.994748E-10	9.852317E-10	3.112053E-9	2.394580E-9	5.180707E-10
1.348093E+4	2.445792E-10	3.608059E-10	9.462080E-10	3.073739E-9	2.273514E-9	4.986894E-10
1.348213E+4	2.467523E-10	3.561241E-10	9.524502E-10	3.030049E-9	2.226068E-9	5.021166E-10
1.348333E+4	2.598298E-10	3.540613E-10	9.434041E-10	2.978547E-9	2.231255E-9	4.848087E-10
1.348453E+4	2.393564E-10	3.322727E-10	9.261647E-10	3.017053E-9	2.201239E-9	4.784703E-10
1.348573E+4	2.469651E-10	3.454297E-10	9.238292E-10	2.915826E-9	2.198984E-9	4.520352E-10
1.348693E+4	2.341369E-10	3.398591E-10	9.001980E-10	2.874103E-9	2.095115E-9	4.480653E-10
1.348813E+4	2.394662E-10	3.176444E-10	8.595972E-10	2.816692E-9	2.016600E-9	4.399967E-10
1.348933E+4	2.270916E-10	3.135837E-10	8.557617E-10	2.720884E-9	2.002321E-9	4.335349E-10
1.349053E+4	2.297027E-10	3.023982E-10	8.601309E-10	2.762079E-9	1.933206E-9	4.234640E-10
1.349173E+4	2.506007E-10	2.874511E-10	8.080467E-10	2.693221E-9	1.947379E-9	4.166074E-10
1.349293E+4	2.364809E-10	2.837422E-10	8.347797E-10	2.580692E-9	1.828072E-9	4.282813E-10
1.349413E+4	2.226394E-10	2.802528E-10	8.079077E-10	2.644796E-9	1.751917E-9	3.870415E-10
1.349533E+4	2.075064E-10	2.737043E-10	7.759777E-10	2.556311E-9	1.723334E-9	3.909946E-10
1.349653E+4	2.087599E-10	2.633360E-10	7.647743E-10	2.505778E-9	1.743576E-9	3.677397E-10
1.349773E+4	2.099591E-10	2.373602E-10	7.640579E-10	2.445742E-9	1.667048E-9	3.615183E-10
1.349893E+4	2.038994E-10	2.396442E-10	7.232382E-10	2.383512E-9	1.619895E-9	3.497587E-10
1.350013E+4	1.943085E-10	2.407325E-10	7.217690E-10	2.322320E-9	1.573850E-9	3.338303E-10
1.350133E+4	2.027675E-10	2.233328E-10	6.993762E-10	2.375431E-9	1.498413E-9	3.269586E-10
1.350253E+4	2.045900E-10	2.103332E-10	6.959457E-10	2.291795E-9	1.441140E-9	3.280715E-10
1.350373E+4	1.916111E-10	2.111117E-10	6.759186E-10	2.202320E-9	1.449140E-9	3.166384E-10
1.350493E+4	1.880484E-10	1.944468E-10	6.666502E-10	2.183101E-9	1.358226E-9	2.952750E-10
1.350613E+4	1.902703E-10	1.890011E-10	6.494522E-10	2.087379E-9	1.328217E-9	2.964433E-10
1.350733E+4	1.820790E-10	1.779791E-10	6.176011E-10	2.032046E-9	1.297064E-9	2.902219E-10
1.350853E+4	1.742103E-10	1.746746E-10	6.276692E-10	1.978738E-9	1.241011E-9	2.825039E-10
1.350973E+4	1.784272E-10	1.710128E-10	6.112469E-10	2.003813E-9	1.218736E-9	2.541853E-10
1.351093E+4	1.666127E-10	1.628383E-10	5.944796E-10	1.944327E-9	1.183000E-9	2.656307E-10
1.351213E+4	1.604086E-10	1.494942E-10	5.773336E-10	1.893009E-9	1.130105E-9	2.364792E-10
1.351333E+4	1.579291E-10	1.438563E-10	5.673562E-10	1.794072E-9	1.112955E-9	2.342209E-10
1.351453E+4	1.512781E-10	1.442624E-10	5.372761E-10	1.738710E-9	1.063927E-9	2.220351E-10
1.351573E+4	1.518426E-10	1.249326E-10	5.395999E-10	1.721749E-9	1.013542E-9	2.089660E-10
1.351693E+4	1.458278E-10	1.299219E-10	5.102233E-10	1.708608E-9	9.689364E-10	2.194721E-10
1.351813E+4	1.556266E-10	1.191486E-10	5.029931E-10	1.596695E-9	9.213967E-10	1.992675E-10
1.351933E+4	1.399738E-10	1.179758E-10	4.858953E-10	1.589876E-9	8.900660E-10	1.878529E-10
1.352053E+4	1.459376E-10	1.083087E-10	4.546178E-10	1.582127E-9	8.454880E-10	1.760205E-10
1.352173E+4	1.348070E-10	1.058561E-10	4.474834E-10	1.494888E-9	8.374300E-10	1.740619E-10
1.352293E+4	1.343192E-10	1.042755E-10	4.487951E-10	1.466793E-9	7.790408E-10	1.574670E-10
1.352413E+4	1.323432E-10	9.683024E-11	4.440752E-10	1.381547E-9	7.445126E-10	1.572923E-10
1.352533E+4	1.297404E-10	9.589825E-11	4.476682E-10	1.372971E-9	7.120426E-10	1.496359E-10
1.352653E+4	1.233353E-10	9.998690E-11	4.154772E-10	1.342909E-9	7.127068E-10	1.425099E-10
1.352773E+4	1.270419E-10	9.134810E-11	4.001783E-10	1.338772E-9	6.598687E-10	1.379648E-10
1.352893E+4	1.175490E-10	8.522018E-11	3.923057E-10	1.278351E-9	6.759589E-10	1.401452E-10
1.353013E+4	1.216040E-10	7.944734E-11	3.902188E-10	1.223822E-9	6.133327E-10	1.482435E-10
1.353133E+4	1.131445E-10	7.513579E-11	3.530856E-10	1.209836E-9	6.181942E-10	1.499523E-10
1.353253E+4	1.131540E-10	7.524501E-11	3.481680E-10	1.195339E-9	5.924369E-10	1.633233E-10
1.353373E+4	1.055771E-10	7.731005E-11	3.498130E-10	1.123792E-9	5.696878E-10	1.566235E-10
1.353493E+4	1.088150E-10	7.245186E-11	3.307398E-10	1.120100E-9	5.340612E-10	1.542510E-10
1.353613E+4	1.025286E-10	7.142633E-11	3.431065E-10	1.056187E-9	5.371731E-10	1.547534E-10
1.353733E+4	1.036051E-10	6.259206E-11	3.172579E-10	1.032753E-9	5.070845E-10	1.434155E-10
1.353853E+4	1.004311E-10	6.442692E-11	3.029762E-10	1.000203E-9	4.868839E-10	1.512428E-10
1.353973E+4	9.576719E-11	6.283570E-11	3.175301E-10	9.731949E-10	4.608700E-10	1.447385E-10
1.354093E+4	9.642082E-11	5.728019E-11	2.932861E-10	9.609832E-10	4.371845E-10	1.433954E-10
1.354213E+4	9.054549E-11	5.572819E-11	2.951994E-10	9.581788E-10	4.339942E-10	1.349795E-10
1.354333E+4	9.122769E-11	5.787277E-11	2.910553E-10	9.118019E-10	4.110799E-10	1.360067E-10
1.354453E+4	7.860386E-11	5.490878E-11	2.765619E-10	9.045336E-10	4.031065E-10	1.296206E-10
1.354573E+4	8.179356E-11	5.041071E-11	2.697456E-10	8.485399E-10	3.666475E-10	1.355060E-10
1.354693E+4	8.228195E-11	5.527451E-11	2.457341E-10	7.991984E-10	3.603147E-10	1.358521E-10
1.354813E+4	7.299962E-11	5.006738E-11	2.394998E-10	7.986664E-10	3.377398E-10	1.327599E-10
1.354933E+4	7.927092E-11	5.067228E-11	2.435878E-10	7.681124E-10	3.368184E-10	1.363170E-10
1.355053E+4	7.094802E-11	5.084758E-11	2.238789E-10	7.167255E-10	3.193386E-10	1.280361E-10
1.355173E+4	6.737185E-11	5.133149E-11	2.228332E-10	7.282151E-10	3.110583E-10	1.302333E-10
1.355293E+4	7.046018E-11	4.880998E-11	2.093810E-10	7.100979E-10	2.871940E-10	1.281022E-10
1.355413E+4	7.188168E-11	4.590873E-11	2.094146E-10	6.837542E-10	2.783469E-10	1.297998E-10
1.355533E+4	6.335659E-11	4.521926E-11	1.949252E-10	6.863642E-10	2.607741E-10	1.226962E-10
1.355653E+4	6.323896E-11	4.775870E-11	1.814293E-10	6.546521E-10	2.452771E-10	1.256277E-10
1.355773E+4	6.380185E-11	4.434496E-11	1.823674E-10	6.257353E-10	2.356699E-10	1.222840E-10
1.355893E+4	6.011087E-11	4.575078E-11	1.900154E-10	6.208608E-10	2.232886E-10	1.217166E-10
1.356013E+4	5.807775E-11	4.586784E-11	1.769732E-10	6.210725E-10	2.119440E-10	1.170197E-10
1.356133E+4	5.356793E-11	4.346898E-11	1.713869E-10	5.856212E-10	2.131851E-10	1.077156E-10
1.356253E+4	5.440806E-11	4.316094E-11	1.711214E-10	5.637206E-10	2.029742E-10	1.128941E-10
1.356373E+4	5.563129E-11	3.969231E-11	1.649795E-10	5.640774E-10	1.943864E-10	1.104813E-10
1.356493E+4	5.296247E-11	3.804341E-11	1.621824E-10	5.314030E-10	1.808989E-10	1.104863E-10
1.356613E+4	5.550079E-11	4.266918E-11	1.599577E-10	5.222646E-10	1.697912E-10	1.067460E-10
1.356733E+4	5.199800E-11	4.130480E-11	1.528211E-10	5.313863E-10	1.693415E-10	1.077833E-10
1.356853E+4	4.373895E-11	4.017119E-11	1.460289E-10	4.873958E-10	1.542835E-10	1.014762E-10
1.356973E+4	4.829974E-11	3.646900E-11	1.463146E-10	4.951675E-10	1.458861E-10	9.694450E-11
1.357093E+4	4.894832E-11	4.062094E-11	1.371011E-10	4.818375E-10	1.369986E-10	9.857155E-11
1.357213E+4	4.484568E-11	4.005805E-11	1.481841E-10	4.841377E-10	1.330158E-10	9.865500E-11
1.357333E+4	4.571158E-11	4.280360E-11	1.375167E-10	4.599806E-10	1.264236E-10	1.034869E-10
1.357453E+4	3.881745E-11	4.197579E-11	1.452039E-10	4.716904E-10	1.193811E-10	1.030786E-10
1.357573E+4	4.248211E-11	4.081585E-11	1.292212E-10	4.229812E-10	1.166596E-10	1.045606E-10
1.357693E+4	4.155012E-11	3.895076E-11	1.343259E-10	4.100515E-10	1.087601E-10	1.037792E-10
1.357813E+4	4.000876E-11	3.981049E-11	1.273517E-10	4.309630E-10	1.143761E-10	9.677927E-11
1.357933E+4	4.097771E-11	4.033809E-11	1.251444E-10	4.030191E-10	1.130913E-10	1.020962E-10
1.358053E+4	3.743908E-11	3.450029E-11	1.290471E-10	4.040054E-10	1.022284E-10	9.412109E-11
1.358173E+4	3.586859E-11	3.868415E-11	1.156414E-10	3.919932E-10	9.654460E-11	9.230473E-11
1.358293E+4	3.751861E-11	3.553198E-11	1.210456E-10	3.730482E-10	9.786136E-11	9.569550E-11
1.358413E+4	3.606238E-11	3.818904E-11	1.219939E-10	3.763427E-10	9.863764E-11	9.109102E-11
1.358533E+4	3.182980E-11	3.907734E-11	1.180352E-10	3.707295E-10	9.202189E-11	9.125344E-11
1.358653E+4	3.178387E-11	3.965647E-11	1.145738E-10	3.611934E-10	8.378635E-11	8.916599E-11
1.358773E+4	3.292645E-11	3.633234E-11	1.107131E-10	3.285280E-10	8.227972E-11	9.790729E-11
1.358893E+4	3.259040E-11	3.771744E-11	1.081591E-10	3.462995E-10	7.745344E-11	9.685824E-11
1.359013E+4	2.836902E-11	3.938370E-11	1.067869E-10	3.303141E-10	8.075740E-11	8.936147E-11
1.359133E+4	2.762466E-11	3.688067E-11	1.082672E-10	3.323007E-10	7.382687E-11	9.016240E-11
1.359253E+4	2.921251E-11	3.618168E-11	1.082594E-10	3.233522E-10	6.798347E-11	8.872353E-11
1.359372E+4	2.888093E-11	3.603774E-11	1.063232E-10	3.185713E-10	6.850716E-11	8.928305E-11
1.359492E+4	2.525996E-11	3.328098E-11	1.019668E-10	3.229288E-10	6.684481E-11	9.034443E-11
1.359612E+4	2.460298E-11	3.436811E-11	1.047465E-10	2.987559E-10	6.472264E-11	8.640308E-11
1.359733E+4	2.622332E-11	3.908629E-11	1.050467E-10	3.011431E-10	6.055838E-11	8.474130E-11
1.359853E+4	2.404794E-11	3.308215E-11	1.088973E-10	3.009879E-10	6.142036E-11	8.445342E-11
1.359972E+4	2.581333E-11	3.802829E-11	1.012359E-10	3.057005E-10	5.776074E-11	9.031698E-11
1.360092E+4	2.456490E-11	3.532643E-11	9.591729E-11	2.889421E-10	5.542126E-11	8.799037E-11
1.360212E+4	2.692063E-11	3.511695E-11	1.013031E-10	2.820351E-10	5.352032E-11	8.962359E-11
1.360333E+4	2.384462E-11	3.442580E-11	9.057798E-11	2.782231E-10	5.190895E-11	8.399750E-11
1.360453E+4	2.279390E-11	3.714839E-11	8.885347E-11	2.619346E-10	5.107106E-11	8.641373E-11
1.360572E+4	1.947034E-11	3.585459E-11	9.478535E-11	2.559271E-10	5.077477E-11	8.414144E-11
1.360692E+4	2.069469E-11	3.450814E-11	9.472152E-11	2.567045E-10	4.500195E-11	8.232341E-11
1.360812E+4	2.181486E-11	3.883538E-11	9.384610E-11	2.510757E-10	4.679310E-11	8.941579E-11
1.360933E+4	2.201090E-11	3.612848E-11	9.400908E-11	2.514896E-10	4.622518E-11	9.041388E-11
1.361053E+4	1.997946E-11	3.664487E-11	9.623375E-11	2.483783E-10	4.829134E-11	8.576402E-11
1.361172E+4	2.036368E-11	3.501725E-11	9.075721E-11	2.360076E-10	4.118831E-11	8.245782E-11
1.361292E+4	2.182663E-11	3.539588E-11	8.336069E-11	2.390976E-10	4.023896E-11	8.632411E-11
1.361412E+4	1.981703E-11	3.651325E-11	9.336777E-11	2.368388E-10	3.946100E-11	8.266225E-11
1.361532E+4	1.906931E-11	3.305359E-11	9.181802E-11	2.242329E-10	4.348915E-11	8.578418E-11
1.361652E+4	1.675839E-11	3.301214E-11	9.015456E-11	2.372532E-10	3.998804E-11	7.994246E-11
1.361772E+4	1.711237E-11	3.506206E-11	9.170431E-11	2.349843E-10	3.735843E-11	8.521737E-11
1.361892E+4	1.912588E-11	3.699157E-11	8.748013E-11	2.242704E-10	3.639395E-11	7.754641E-11
1.362012E+4	1.702051E-11	3.265369E-11	8.047343E-11	2.139978E-10	3.713607E-11	7.780517E-11
1.362132E+4	1.856075E-11	3.424322E-11	8.546886E-11	2.135374E-10	3.222802E-11	7.948824E-11
1.362252E+4	1.920598E-11	3.292925E-11	8.534676E-11	2.016781E-10	3.515504E-11	8.303751E-11
1.362372E+4	1.479808E-11	3.233612E-11	7.811434E-11	1.991325E-10	3.501502E-11	8.289246E-11
1.362492E+4	1.544610E-11	3.248174E-11	8.447749E-11	2.149029E-10	3.143549E-11	8.151631E-11
1.362612E+4	1.527136E-11	3.508839E-11	8.013346E-11	1.887939E-10	3.315329E-11	7.978228E-11
1.362732E+4	1.498459E-11	3.311688E-11	7.627950E-11	1.912880E-10	3.394357E-11	7.951176E-11
1.362852E+4	1.716165E-11	3.348598E-11	7.837982E-11	1.929565E-10	3.072418E-11	7.984893E-11
1.362972E+4	1.389354E-11	3.439164E-11	8.043478E-11	1.822257E-10	2.963817E-11	8.334388E-11
1.363092E+4	1.468775E-11	3.227787E-11	7.976996E-11	1.935294E-10	3.102831E-11	8.272275E-11
1.363212E+4	1.551387E-11	3.567144E-11	7.466140E-11	1.936840E-10	2.843342E-11	8.510088E-11
1.363332E+4	1.413102E-11	3.703917E-11	7.479078E-11	1.745251E-10	2.624852E-11	7.646992E-11
1.363452E+4	1.333569E-11	3.668576E-11	7.926756E-11	1.696434E-10	3.104119E-11	7.857137E-11
1.363572E+4	1.380449E-11	3.364336E-11	8.235029E-11	1.862046E-10	2.972330E-11	7.828405E-11
1.363692E+4	1.461045E-11	3.488900E-11	7.462723E-11	1.784154E-10	2.629501E-11	8.112370E-11
1.363812E+4	1.289546E-11	3.619064E-11	7.715659E-11	1.735808E-10	2.500624E-11	8.088397E-11
1.363932E+4	1.360678E-11	3.488732E-11	7.458523E-11	1.654953E-10	2.382670E-11	8.444782E-11
1.364052E+4	1.144708E-11	3.184436E-11	7.258404E-11	1.606287E-10	2.437503E-11	7.834286E-11
1.364172E+4	1.354685E-11	3.300094E-11	7.092450E-11	1.589922E-10	2.616563E-11	8.181820E-11
1.364292E+4	1.430016E-11	3.131732E-11	7.544440E-11	1.685853E-10	2.395440E-11	7.510275E-11
1.364412E+4	1.252693E-11	3.539196E-11	7.080799E-11	1.638856E-10	2.450665E-11	8.068403E-11
1.364532E+4	1.169968E-11	3.381250E-11	7.456674E-11	1.483096E-10	2.297649E-11	7.927820E-11
1.364652E+4	1.145044E-11	3.035452E-11	7.415788E-11	1.659552E-10	2.283758E-11	7.419877E-11
1.364772E+4	1.291787E-11	3.376938E-11	7.229783E-11	1.543227E-10	2.173085E-11	8.065322E-11
1.364892E+4	1.139443E-11	3.340197E-11	7.081415E-11	1.494947E-10	2.259507E-11	7.369637E-11
1.365012E+4	1.160614E-11	3.386796E-11	6.623264E-11	1.442988E-10	1.936336E-11	7.215892E-11
1.365132E+4	1.290723E-11	3.132796E-11	7.138488E-11	1.455730E-10	2.172917E-11	7.936166E-11
1.365252E+4	1.091051E-11	3.133580E-11	6.979872E-11	1.444724E-10	2.081119E-11	7.157419E-11
1.365372E+4	1.152381E-11	3.054663E-11	6.650092E-11	1.391191E-10	2.117020E-11	7.396185E-11
1.365492E+4	1.102533E-11	3.210592E-11	7.406771E-11	1.389981E-10	2.024102E-11	7.909506E-11
1.365612E+4	8.753614E-12	3.215408E-11	6.420008E-11	1.362380E-10	1.876183E-11	7.858313E-11
1.365732E+4	9.918037E-12	3.010921E-11	6.488059E-11	1.311592E-10	1.878199E-11	7.821180E-11
1.365852E+4	1.108974E-11	3.229355E-11	6.491194E-11	1.245406E-10	2.078150E-11	7.267981E-11
1.365972E+4	9.268896E-12	3.414520E-11	6.697867E-11	1.189700E-10	1.942049E-11	8.004217E-11
1.366092E+4	9.710244E-12	2.984597E-11	6.490019E-11	1.252043E-10	1.803595E-11	7.781301E-11
1.366212E+4	1.010175E-11	3.351062E-11	6.739930E-11	1.270369E-10	1.769318E-11	7.873996E-11
1.366332E+4	1.038011E-11	3.090901E-11	6.303509E-11	1.266538E-10	1.876127E-11	7.783766E-11
1.366452E+4	8.978210E-12	3.236188E-11	6.391555E-11	1.314493E-10	1.657244E-11	7.414556E-11
1.366572E+4	1.219704E-11	3.284411E-11	6.122937E-11	1.212814E-10	1.560069E-11	7.911186E-11
1.366692E+4	1.016840E-11	3.065809E-11	6.101598E-11	1.333793E-10	1.686705E-11	7.795080E-11
1.366812E+4	9.468847E-12	2.945334E-11	6.456806E-11	1.188669E-10	1.703787E-11	7.690008E-11
1.366932E+4	9.225769E-12	3.351622E-11	6.346860E-11	1.230424E-10	1.612157E-11	7.695608E-11
1.367052E+4	8.245614E-12	3.108376E-11	6.136099E-11	1.186098E-10	1.595971E-11	7.454715E-11
1.367172E+4	9.677199E-12	3.013777E-11	6.150101E-11	1.187000E-10	1.620166E-11	7.647609E-11
1.367292E+4	8.736811E-12	3.305359E-11	6.293092E-11	1.103233E-10	1.544946E-11	6.955452E-11
1.367412E+4	8.474130E-12	3.429250E-11	6.127081E-11	1.115286E-10	1.922278E-11	7.679869E-11
1.367532E+4	9.417878E-12	3.122882E-11	6.582657E-11	1.050109E-10	1.789985E-11	7.553514E-11
1.367652E+4	8.619753E-12	3.279987E-11	5.919793E-11	1.105003E-10	1.473087E-11	7.632486E-11
1.367772E+4	8.024939E-12	3.217313E-11	5.920914E-11	1.057995E-10	1.426992E-11	7.887158E-11
1.367892E+4	9.166959E-12	2.806041E-11	6.036796E-11	1.101979E-10	1.523215E-11	7.742824E-11
1.368012E+4	7.664803E-12	3.180907E-11	5.625523E-11	1.072753E-10	1.393443E-11	7.430182E-11
1.368132E+4	9.599907E-12	3.060937E-11	5.572371E-11	1.018419E-10	1.412318E-11	7.416461E-11
1.368252E+4	8.966448E-12	3.027107E-11	5.579092E-11	1.039887E-10	1.458805E-11	7.324213E-11
1.368372E+4	8.903158E-12	3.152847E-11	5.814104E-11	1.020570E-10	1.508709E-11	7.320181E-11
1.368492E+4	7.008940E-12	3.316505E-11	5.625523E-11	1.006685E-10	1.363982E-11	7.069710E-11
1.368612E+4	8.437164E-12	2.870171E-11	6.093196E-11	1.039495E-10	1.410861E-11	7.622292E-11
1.368732E+4	8.144798E-12	3.432723E-11	5.994957E-11	9.559636E-11	1.353060E-11	7.865539E-11
1.368852E+4	8.378916E-12	2.764370E-11	5.786380E-11	9.712093E-11	1.271848E-11	7.783822E-11
1.368972E+4	7.094634E-12	3.126523E-11	5.587437E-11	1.020055E-10	1.227713E-11	7.511675E-11
1.369092E+4	8.620313E-12	3.387916E-11	5.316075E-11	9.784119E-11	1.429960E-11	7.228102E-11
1.369212E+4	7.504618E-12	3.329386E-11	5.011163E-11	9.797002E-11	1.095028E-11	7.146610E-11
1.369332E+4	8.283699E-12	2.958048E-11	5.567890E-11	8.915647E-11	1.292235E-11	7.489160E-11
1.369452E+4	8.467969E-12	2.826148E-11	5.454808E-11	8.682427E-11	1.098836E-11	7.864979E-11
1.369572E+4	8.281460E-12	3.012041E-11	5.261522E-11	9.196531E-11	1.230401E-11	7.706922E-11
1.369692E+4	7.123758E-12	3.097398E-11	5.161882E-11	9.175024E-11	1.282545E-11	7.276382E-11
1.369812E+4	7.233536E-12	2.873587E-11	5.174372E-11	9.305469E-11	1.247148E-11	7.151538E-11
1.369932E+4	7.970611E-12	3.020330E-11	4.947649E-11	8.515465E-11	1.403188E-11	7.239584E-11
1.370052E+4	6.433170E-12	2.885573E-11	5.079942E-11	8.717712E-11	1.237962E-11	7.498457E-11
1.370172E+4	6.910925E-12	3.357447E-11	4.996208E-11	8.043143E-11	1.066631E-11	7.967643E-11
1.370292E+4	6.689130E-12	2.935533E-11	5.144800E-11	8.885067E-11	1.241547E-11	7.313348E-11
1.370412E+4	8.581667E-12	2.933012E-11	5.309577E-11	8.412969E-11	1.160838E-11	7.413660E-11
1.370532E+4	7.380838E-12	3.169425E-11	5.504880E-11	8.383733E-11	1.033474E-11	7.974139E-11
1.370652E+4	7.543265E-12	3.204431E-11	5.012563E-11	7.765451E-11	9.989729E-12	7.986294E-11
1.370772E+4	7.905641E-12	3.109496E-11	4.839048E-11	8.273059E-11	1.044564E-11	7.252130E-11
1.370892E+4	8.529579E-12	2.876275E-11	4.653882E-11	7.740527E-11	1.216847E-11	7.235888E-11
1.371012E+4	7.816027E-12	3.085300E-11	4.787071E-11	7.161452E-11	1.073744E-11	7.618876E-11
1.371132E+4	6.602316E-12	2.941862E-11	5.203497E-11	8.176724E-11	1.303045E-11	7.901216E-11
1.371252E+4	5.959895E-12	3.137164E-11	5.075461E-11	8.111193E-11	1.093908E-11	7.585047E-11
1.371372E+4	7.189849E-12	3.140189E-11	4.762931E-11	7.576589E-11	1.295035E-11	7.289096E-11
1.371492E+4	7.320348E-12	2.923099E-11	4.577878E-11	7.495712E-11	1.167055E-11	7.323710E-11
1.371612E+4	7.481654E-12	2.904056E-11	4.880102E-11	7.591600E-11	1.064335E-11	7.514476E-11
1.371732E+4	7.237456E-12	3.050687E-11	4.401955E-11	7.143137E-11	1.056718E-11	7.588071E-11
1.371852E+4	5.643446E-12	2.702704E-11	4.889792E-11	6.911317E-11	1.195340E-11	7.417916E-11
1.371972E+4	6.836993E-12	2.873755E-11	4.552899E-11	7.271286E-11	9.559581E-12	7.147730E-11
1.372092E+4	6.511583E-12	2.793158E-11	4.710227E-11	7.222894E-11	9.594867E-12	7.360676E-11
1.372212E+4	6.826352E-12	2.749079E-11	4.308364E-11	7.221661E-11	9.773534E-12	7.601850E-11
1.372332E+4	6.707053E-12	3.008456E-11	4.218582E-11	7.085280E-11	9.870989E-12	7.711794E-11
1.372452E+4	5.398128E-12	3.022402E-11	4.361797E-11	6.795883E-11	9.497972E-12	7.042490E-11
1.372572E+4	6.897483E-12	2.981292E-11	4.830254E-11	6.723967E-11	1.224576E-11	7.217013E-11
1.372692E+4	6.726656E-12	2.587718E-11	4.365997E-11	7.199091E-11	9.952202E-12	6.933888E-11
1.372812E+4	6.291468E-12	2.829116E-11	4.395962E-11	6.694394E-11	9.539418E-12	7.421669E-11
1.372932E+4	6.188412E-12	2.541063E-11	4.380784E-11	5.978883E-11	8.895876E-12	7.723108E-11
1.373052E+4	7.053188E-12	2.874483E-11	4.696225E-11	5.788789E-11	9.021336E-12	7.920875E-11
1.373172E+4	6.591675E-12	3.157103E-11	4.330432E-11	5.929818E-11	1.001381E-11	7.178311E-11
1.373292E+4	7.681046E-12	2.862273E-11	4.113062E-11	5.982075E-11	1.050837E-11	7.494425E-11
1.373412E+4	6.580473E-12	3.067713E-11	4.168846E-11	6.157998E-11	9.640793E-12	7.418644E-11
1.373532E+4	6.993818E-12	2.966618E-11	4.182176E-11	5.845470E-11	8.760896E-12	7.586503E-11
1.373652E+4	6.245540E-12	2.788062E-11	4.013590E-11	6.044189E-11	1.047588E-11	7.571100E-11
1.373772E+4	6.676808E-12	2.805649E-11	3.898268E-11	5.916377E-11	8.709367E-12	7.485688E-11
1.373892E+4	5.783467E-12	2.794111E-11	4.018239E-11	5.909768E-11	9.727046E-12	7.668332E-11
1.374012E+4	7.419485E-12	2.825140E-11	4.195955E-11	5.766833E-11	9.637993E-12	7.318445E-11
1.374132E+4	6.446052E-12	2.831860E-11	3.864382E-11	5.808111E-11	7.577989E-12	7.971227E-11
1.374252E+4	7.015661E-12	2.792486E-11	3.699885E-11	5.395607E-11	8.988851E-12	7.525117E-11
1.374372E+4	7.191529E-12	2.845751E-11	3.994939E-11	5.622275E-11	8.910999E-12	7.045626E-11
1.374492E+4	7.333231E-12	2.574948E-11	3.933945E-11	5.564810E-11	8.257937E-12	7.432983E-11
1.374612E+4	5.068235E-12	2.733789E-11	3.945819E-11	5.577972E-11	9.859787E-12	7.387728E-11
1.374732E+4	7.082312E-12	2.566491E-11	3.916079E-11	5.542742E-11	8.298262E-12	7.277950E-11
0.000000E+0	0.000000E+0	0.000000E+0	0.000000E+0	0.000000E+0	0.000000E+0	0.000000E+0
0.000000E+0	0.000000E+0	0.000000E+0	0.000000E+0	0.000000E+0	0.000000E+0	0.000000E+0
0.000000E+0	0.000000E+0	0.000000E+0	0.000000E+0	0.000000E+0	0.000000E+0	0.000000E+0
0.000000E+0	0.000000E+0	0.000000E+0	0.000000E+0	0.000000E+0	0.000000E+0	0.000000E+0
0.000000E+0	0.000000E+0	0.000000E+0	0.000000E+0	0.000000E+0	0.000000E+0	0.000000E+0
0.000000E+0	0.000000E+0	0.000000E+0	0.000000E+0	0.000000E+0	0.000000E+0	0.000000E+0
0.000000E+0	0.000000E+0	0.000000E+0	0.000000E+0	0.000000E+0	0.000000E+0	0.000000E+0
0.000000E+0	0.000000E+0	0.000000E+0	0.000000E+0	0.000000E+0	0.000000E+0	0.000000E+0
0.000000E+0	0.000000E+0	0.000000E+0	0.000000E+0	0.000000E+0	0.000000E+0	0.000000E+0
0.000000E+0	0.000000E+0	0.000000E+0	0.000000E+0	0.000000E+0	0.000000E+0	0.000000E+0
0.000000E+0	0.000000E+0	0.000000E+0	0.000000E+0	0.000000E+0	0.000000E+0	0.000000E+0
0.000000E+0	0.000000E+0	0.000000E+0	0.000000E+0	0.000000E+0	0.000000E+0	0.000000E+0
0.000000E+0	0.000000E+0	0.000000E+0	0.000000E+0	0.000000E+0	0.000000E+0	0.000000E+0
0.000000E+0	0.000000E+0	0.000000E+0	0.000000E+0	0.000000E+0	0.000000E+0	0.000000E+0
0.000000E+0	0.000000E+0	0.000000E+0	0.000000E+0	0.000000E+0	0.000000E+0	0.000000E+0
0.000000E+0	0.000000E+0	0.000000E+0	0.000000E+0	0.000000E+0	0.000000E+0	0.000000E+0
0.000000E+0	0.000000E+0	0.000000E+0	0.000000E+0	0.000000E+0	0.000000E+0	0.000000E+0
0.000000E+0	0.000000E+0	0.000000E+0	0.000000E+0	0.000000E+0	0.000000E+0	0.000000E+0
0.000000E+0	0.000000E+0	0.000000E+0	0.000000E+0	0.000000E+0	0.000000E+0	0.000000E+0
0.000000E+0	0.000000E+0	0.000000E+0	0.000000E+0	0.000000E+0	0.000000E+0	0.000000E+0
0.000000E+0	0.000000E+0	0.000000E+0	0.000000E+0	0.000000E+0	0.000000E+0	0.000000E+0
0.000000E+0	0.000000E+0	0.000000E+0	0.000000E+0	0.000000E+0	0.000000E+0	0.000000E+0
0.000000E+0	0.000000E+0	0.000000E+0	0.000000E+0	0.000000E+0	0.000000E+0	0.000000E+0
0.000000E+0	0.000000E+0	0.000000E+0	0.000000E+0	0.000000E+0	0.000000E+0	0.000000E+0
0.000000E+0	0.000000E+0	0.000000E+0	0.000000E+0	0.000000E+0	0.000000E+0	0.000000E+0
0.000000E+0	0.000000E+0	0.000000E+0	0.000000E+0	0.000000E+0	0.000000E+0	0.000000E+0
0.000000E+0	0.000000E+0	0.000000E+0	0.000000E+0	0.000000E+0	0.000000E+0	0.000000E+0
0.000000E+0	0.000000E+0	0.000000E+0	0.000000E+0	0.000000E+0	0.000000E+0	0.000000E+0
0.000000E+0	0.000000E+0	0.000000E+0	0.000000E+0	0.000000E+0	0.000000E+0	0.000000E+0
0.000000E+0	0.000000E+0	0.000000E+0	0.000000E+0	0.000000E+0	0.000000E+0	0.000000E+0
0.000000E+0	0.000000E+0	0.000000E+0	0.000000E+0	0.000000E+0	0.000000E+0	0.000000E+0
0.000000E+0	0.000000E+0	0.000000E+0	0.000000E+0	0.000000E+0	0.000000E+0	0.000000E+0
0.000000E+0	0.000000E+0	0.000000E+0	0.000000E+0	0.000000E+0	0.000000E+0	0.000000E+0
0.000000E+0	0.000000E+0	0.000000E+0	0.000000E+0	0.000000E+0	0.000000E+0	0.000000E+0
0.000000E+0	0.000000E+0	0.000000E+0	0.000000E+0	0.000000E+0	0.000000E+0	0.000000E+0
0.000000E+0	0.000000E+0	0.000000E+0	0.000000E+0	0.000000E+0	0.000000E+0	0.000000E+0
0.000000E+0	0.000000E+0	0.000000E+0	0.000000E+0	0.000000E+0	0.000000E+0	0.000000E+0
0.000000E+0	0.000000E+0	0.000000E+0	0.000000E+0	0.000000E+0	0.000000E+0	0.000000E+0
0.000000E+0	0.000000E+0	0.000000E+0	0.000000E+0	0.000000E+0	0.000000E+0	0.000000E+0
0.000000E+0	0.000000E+0	0.000000E+0	0.000000E+0	0.000000E+0	0.000000E+0	0.000000E+0
0.000000E+0	0.000000E+0	0.000000E+0	0.000000E+0	0.000000E+0	0.000000E+0	0.000000E+0
0.000000E+0	0.000000E+0	0.000000E+0	0.000000E+0	0.000000E+0	0.000000E+0	0.000000E+0
0.000000E+0	0.000000E+0	0.000000E+0	0.000000E+0	0.000000E+0	0.000000E+0	0.000000E+0
0.000000E+0	0.000000E+0	0.000000E+0	0.000000E+0	0.000000E+0	0.000000E+0	0.000000E+0
0.000000E+0	0.000000E+0	0.000000E+0	0.000000E+0	0.000000E+0	0.000000E+0	0.000000E+0
0.000000E+0	0.000000E+0	0.000000E+0	0.000000E+0	0.000000E+0	0.000000E+0	0.000000E+0
0.000000E+0	0.000000E+0	0.000000E+0	0.000000E+0	0.000000E+0	0.000000E+0	0.000000E+0
0.000000E+0	0.000000E+0	0.000000E+0	0.000000E+0	0.000000E+0	0.000000E+0	0.000000E+0
0.000000E+0	0.000000E+0	0.000000E+0	0.000000E+0	0.000000E+0	0.000000E+0	0.000000E+0
0.000000E+0	0.000000E+0	0.000000E+0	0.000000E+0	0.000000E+0	0.000000E+0	0.000000E+0
0.000000E+0	0.000000E+0	0.000000E+0	0.000000E+0	0.000000E+0	0.000000E+0	0.000000E+0
0.000000E+0	0.000000E+0	0.000000E+0	0.000000E+0	0.000000E+0	0.000000E+0	0.000000E+0
0.000000E+0	0.000000E+0	0.000000E+0	0.000000E+0	0.000000E+0	0.000000E+0	0.000000E+0
0.000000E+0	0.000000E+0	0.000000E+0	0.000000E+0	0.000000E+0	0.000000E+0	0.000000E+0
0.000000E+0	0.000000E+0	0.000000E+0	0.000000E+0	0.000000E+0	0.000000E+0	0.000000E+0
0.000000E+0	0.000000E+0	0.000000E+0	0.000000E+0	0.000000E+0	0.000000E+0	0.000000E+0
0.000000E+0	0.000000E+0	0.000000E+0	0.000000E+0	0.000000E+0	0.000000E+0	0.000000E+0
0.000000E+0	0.000000E+0	0.000000E+0	0.000000E+0	0.000000E+0	0.000000E+0	0.000000E+0
0.000000E+0	0.000000E+0	0.000000E+0	0.000000E+0	0.000000E+0	0.000000E+0	0.000000E+0
0.000000E+0	0.000000E+0	0.000000E+0	0.000000E+0	0.000000E+0	0.000000E+0	0.000000E+0
0.000000E+0	0.000000E+0	0.000000E+0	0.000000E+0	0.000000E+0	0.000000E+0	0.000000E+0
0.000000E+0	0.000000E+0	0.000000E+0	0.000000E+0	0.000000E+0	0.000000E+0	0.000000E+0
0.000000E+0	0.000000E+0	0.000000E+0	0.000000E+0	0.000000E+0	0.000000E+0	0.000000E+0
0.000000E+0	0.000000E+0	0.000000E+0	0.000000E+0	0.000000E+0	0.000000E+0	0.000000E+0
0.000000E+0	0.000000E+0	0.000000E+0	0.000000E+0	0.000000E+0	0.000000E+0	0.000000E+0
0.000000E+0	0.000000E+0	0.000000E+0	0.000000E+0	0.000000E+0	0.000000E+0	0.000000E+0
0.000000E+0	0.000000E+0	0.000000E+0	0.000000E+0	0.000000E+0	0.000000E+0	0.000000E+0
0.000000E+0	0.000000E+0	0.000000E+0	0.000000E+0	0.000000E+0	0.000000E+0	0.000000E+0
0.000000E+0	0.000000E+0	0.000000E+0	0.000000E+0	0.000000E+0	0.000000E+0	0.000000E+0
0.000000E+0	0.000000E+0	0.000000E+0	0.000000E+0	0.000000E+0	0.000000E+0	0.000000E+0
0.000000E+0	0.000000E+0	0.000000E+0	0.000000E+0	0.000000E+0	0.000000E+0	0.000000E+0
0.000000E+0	0.000000E+0	0.000000E+0	0.000000E+0	0.000000E+0	0.000000E+0	0.000000E+0
0.000000E+0	0.000000E+0	0.000000E+0	0.000000E+0	0.000000E+0	0.000000E+0	0.000000E+0
0.000000E+0	0.000000E+0	0.000000E+0	0.000000E+0	0.000000E+0	0.000000E+0	0.000000E+0
0.000000E+0	0.000000E+0	0.000000E+0	0.000000E+0	0.000000E+0	0.000000E+0	0.000000E+0
0.000000E+0	0.000000E+0	0.000000E+0	0.000000E+0	0.000000E+0	0.000000E+0	0.000000E+0
0.000000E+0	0.000000E+0	0.000000E+0	0.000000E+0	0.000000E+0	0.000000E+0	0.000000E+0
0.000000E+0	0.000000E+0	0.000000E+0	0.000000E+0	0.000000E+0	0.000000E+0	0.000000E+0
0.000000E+0	0.000000E+0	0.000000E+0	0.000000E+0	0.000000E+0	0.000000E+0	0.000000E+0
0.000000E+0	0.000000E+0	0.000000E+0	0.000000E+0	0.000000E+0	0.000000E+0	0.000000E+0
0.000000E+0	0.000000E+0	0.000000E+0	0.000000E+0	0.000000E+0	0.000000E+0	0.000000E+0
0.000000E+0	0.000000E+0	0.000000E+0	0.000000E+0	0.000000E+0	0.000000E+0	0.000000E+0
0.000000E+0	0.000000E+0	0.000000E+0	0.000000E+0	0.000000E+0	0.000000E+0	0.000000E+0
0.000000E+0	0.000000E+0	0.000000E+0	0.000000E+0	0.000000E+0	0.000000E+0	0.000000E+0
0.000000E+0	0.000000E+0	0.000000E+0	0.000000E+0	0.000000E+0	0.000000E+0	0.000000E+0
0.000000E+0	0.000000E+0	0.000000E+0	0.000000E+0	0.000000E+0	0.000000E+0	0.000000E+0
0.000000E+0	0.000000E+0	0.000000E+0	0.000000E+0	0.000000E+0	0.000000E+0	0.000000E+0
0.000000E+0	0.000000E+0	0.000000E+0	0.000000E+0	0.000000E+0	0.000000E+0	0.000000E+0
0.000000E+0	0.000000E+0	0.000000E+0	0.000000E+0	0.000000E+0	0.000000E+0	0.000000E+0
0.000000E+0	0.000000E+0	0.000000E+0	0.000000E+0	0.000000E+0	0.000000E+0	0.000000E+0
0.000000E+0	0.000000E+0	0.000000E+0	0.000000E+0	0.000000E+0	0.000000E+0	0.000000E+0
0.000000E+0	0.000000E+0	0.000000E+0	0.000000E+0	0.000000E+0	0.000000E+0	0.000000E+0
0.000000E+0	0.000000E+0	0.000000E+0	0.000000E+0	0.000000E+0	0.000000E+0	0.000000E+0
0.000000E+0	0.000000E+0	0.000000E+0	0.000000E+0	0.000000E+0	0.000000E+0	0.000000E+0
0.000000E+0	0.000000E+0	0.000000E+0	0.000000E+0	0.000000E+0	0.000000E+0	0.000000E+0
0.000000E+0	0.000000E+0	0.000000E+0	0.000000E+0	0.000000E+0	0.000000E+0	0.000000E+0
0.000000E+0	0.000000E+0	0.000000E+0	0.000000E+0	0.000000E+0	0.000000E+0	0.000000E+0
0.000000E+0	0.000000E+0	0.000000E+0	0.000000E+0	0.000000E+0	0.000000E+0	0.000000E+0
0.000000E+0	0.000000E+0	0.000000E+0	0.000000E+0	0.000000E+0	0.000000E+0	0.000000E+0
0.000000E+0	0.000000E+0	0.000000E+0	0.000000E+0	0.000000E+0	0.000000E+0	0.000000E+0
0.000000E+0	0.000000E+0	0.000000E+0	0.000000E+0	0.000000E+0	0.000000E+0	0.000000E+0
0.000000E+0	0.000000E+0	0.000000E+0	0.000000E+0	0.000000E+0	0.000000E+0	0.000000E+0
0.000000E+0	0.000000E+0	0.000000E+0	0.000000E+0	0.000000E+0	0.000000E+0	0.000000E+0
0.000000E+0	0.000000E+0	0.000000E+0	0.000000E+0	0.000000E+0	0.000000E+0	0.000000E+0
0.000000E+0	0.000000E+0	0.000000E+0	0.000000E+0	0.000000E+0	0.000000E+0	0.000000E+0
0.000000E+0	0.000000E+0	0.000000E+0	0.000000E+0	0.000000E+0	0.000000E+0	0.000000E+0
0.000000E+0	0.000000E+0	0.000000E+0	0.000000E+0	0.000000E+0	0.000000E+0	0.000000E+0
0.000000E+0	0.000000E+0	0.000000E+0	0.000000E+0	0.000000E+0	0.000000E+0	0.000000E+0
0.000000E+0	0.000000E+0	0.000000E+0	0.000000E+0	0.000000E+0	0.000000E+0	0.000000E+0
0.000000E+0	0.000000E+0	0.000000E+0	0.000000E+0	0.000000E+0	0.000000E+0	0.000000E+0
0.000000E+0	0.000000E+0	0.000000E+0	0.000000E+0	0.000000E+0	0.000000E+0	0.000000E+0
0.000000E+0	0.000000E+0	0.000000E+0	0.000000E+0	0.000000E+0	0.000000E+0	0.000000E+0
0.000000E+0	0.000000E+0	0.000000E+0	0.000000E+0	0.000000E+0	0.000000E+0	0.000000E+0
0.000000E+0	0.000000E+0	0.000000E+0	0.000000E+0	0.000000E+0	0.000000E+0	0.000000E+0
0.000000E+0	0.000000E+0	0.000000E+0	0.000000E+0	0.000000E+0	0.000000E+0	0.000000E+0
0.000000E+0	0.000000E+0	0.000000E+0	0.000000E+0	0.000000E+0	0.000000E+0	0.000000E+0
0.000000E+0	0.000000E+0	0.000000E+0	0.000000E+0	0.000000E+0	0.000000E+0	0.000000E+0
0.000000E+0	0.000000E+0	0.000000E+0	0.000000E+0	0.000000E+0	0.000000E+0	0.000000E+0
0.000000E+0	0.000000E+0	0.000000E+0	0.000000E+0	0.000000E+0	0.000000E+0	0.000000E+0
0.000000E+0	0.000000E+0	0.000000E+0	0.000000E+0	0.000000E+0	0.000000E+0	0.000000E+0
0.000000E+0	0.000000E+0	0.000000E+0	0.000000E+0	0.000000E+0	0.000000E+0	0.000000E+0
0.000000E+0	0.000000E+0	0.000000E+0	0.000000E+0	0.000000E+0	0.000000E+0	0.000000E+0
0.000000E+0	0.000000E+0	0.000000E+0	0.000000E+0	0.000000E+0	0.000000E+0	0.000000E+0
0.000000E+0	0.000000E+0	0.000000E+0	0.000000E+0	0.000000E+0	0.000000E+0	0.000000E+0
0.000000E+0	0.000000E+0	0.000000E+0	0.000000E+0	0.000000E+0	0.000000E+0	0.000000E+0
0.000000E+0	0.000000E+0	0.000000E+0	0.000000E+0	0.000000E+0	0.000000E+0	0.000000E+0
0.000000E+0	0.000000E+0	0.000000E+0	0.000000E+0	0.000000E+0	0.000000E+0	0.000000E+0
0.000000E+0	0.000000E+0	0.000000E+0	0.000000E+0	0.000000E+0	0.000000E+0	0.000000E+0
0.000000E+0	0.000000E+0	0.000000E+0	0.000000E+0	0.000000E+0	0.000000E+0	0.000000E+0
0.000000E+0	0.000000E+0	0.000000E+0	0.000000E+0	0.000000E+0	0.000000E+0	0.000000E+0
0.000000E+0	0.000000E+0	0.000000E+0	0.000000E+0	0.000000E+0	0.000000E+0	0.000000E+0
0.000000E+0	0.000000E+0	0.000000E+0	0.000000E+0	0.000000E+0	0.000000E+0	0.000000E+0
0.000000E+0	0.000000E+0	0.000000E+0	0.000000E+0	0.000000E+0	0.000000E+0	0.000000E+0
0.000000E+0	0.000000E+0	0.000000E+0	0.000000E+0	0.000000E+0	0.000000E+0	0.000000E+0
0.000000E+0	0.000000E+0	0.000000E+0	0.000000E+0	0.000000E+0	0.000000E+0	0.000000E+0
0.000000E+0	0.000000E+0	0.000000E+0	0.000000E+0	0.000000E+0	0.000000E+0	0.000000E+0
0.000000E+0	0.000000E+0	0.000000E+0	0.000000E+0	0.000000E+0	0.000000E+0	0.000000E+0
0.000000E+0	0.000000E+0	0.000000E+0	0.000000E+0	0.000000E+0	0.000000E+0	0.000000E+0
0.000000E+0	0.000000E+0	0.000000E+0	0.000000E+0	0.000000E+0	0.000000E+0	0.000000E+0
0.000000E+0	0.000000E+0	0.000000E+0	0.000000E+0	0.000000E+0	0.000000E+0	0.000000E+0
0.000000E+0	0.000000E+0	0.000000E+0	0.000000E+0	0.000000E+0	0.000000E+0	0.000000E+0
0.000000E+0	0.000000E+0	0.000000E+0	0.000000E+0	0.000000E+0	0.000000E+0	0.000000E+0
0.000000E+0	0.000000E+0	0.000000E+0	0.000000E+0	0.000000E+0	0.000000E+0	0.000000E+0
0.000000E+0	0.000000E+0	0.000000E+0	0.000000E+0	0.000000E+0	0.000000E+0	0.000000E+0
0.000000E+0	0.000000E+0	0.000000E+0	0.000000E+0	0.000000E+0	0.000000E+0	0.000000E+0
0.000000E+0	0.000000E+0	0.000000E+0	0.000000E+0	0.000000E+0	0.000000E+0	0.000000E+0
0.000000E+0	0.000000E+0	0.000000E+0	0.000000E+0	0.000000E+0	0.000000E+0	0.000000E+0
0.000000E+0	0.000000E+0	0.000000E+0	0.000000E+0	0.000000E+0	0.000000E+0	0.000000E+0
0.000000E+0	0.000000E+0	0.000000E+0	0.000000E+0	0.000000E+0	0.000000E+0	0.000000E+0
0.000000E+0	0.000000E+0	0.000000E+0	0.000000E+0	0.000000E+0	0.000000E+0	0.000000E+0
0.000000E+0	0.000000E+0	0.000000E+0	0.000000E+0	0.000000E+0	0.000000E+0	0.000000E+0
0.000000E+0	0.000000E+0	0.000000E+0	0.000000E+0	0.000000E+0	0.000000E+0	0.000000E+0
0.000000E+0	0.000000E+0	0.000000E+0	0.000000E+0	0.000000E+0	0.000000E+0	0.000000E+0
0.000000E+0	0.000000E+0	0.000000E+0	0.000000E+0	0.000000E+0	0.000000E+0	0.000000E+0
0.000000E+0	0.000000E+0	0.000000E+0	0.000000E+0	0.000000E+0	0.000000E+0	0.000000E+0
0.000000E+0	0.000000E+0	0.000000E+0	0.000000E+0	0.000000E+0	0.000000E+0	0.000000E+0
0.000000E+0	0.000000E+0	0.000000E+0	0.000000E+0	0.000000E+0	0.000000E+0	0.000000E+0
0.000000E+0	0.000000E+0	0.000000E+0	0.000000E+0	0.000000E+0	0.000000E+0	0.000000E+0
0.000000E+0	0.000000E+0	0.000000E+0	0.000000E+0	0.000000E+0	0.000000E+0	0.000000E+0
0.000000E+0	0.000000E+0	0.000000E+0	0.000000E+0	0.000000E+0	0.000000E+0	0.000000E+0
0.000000E+0	0.000000E+0	0.000000E+0	0.000000E+0	0.000000E+0	0.000000E+0	0.000000E+0
0.000000E+0	0.000000E+0	0.000000E+0	0.000000E+0	0.000000E+0	0.000000E+0	0.000000E+0
0.000000E+0	0.000000E+0	0.000000E+0	0.000000E+0	0.000000E+0	0.000000E+0	0.000000E+0
0.000000E+0	0.000000E+0	0.000000E+0	0.000000E+0	0.000000E+0	0.000000E+0	0.000000E+0
0.000000E+0	0.000000E+0	0.000000E+0	0.000000E+0	0.000000E+0	0.000000E+0	0.000000E+0
0.000000E+0	0.000000E+0	0.000000E+0	0.000000E+0	0.000000E+0	0.000000E+0	0.000000E+0
0.000000E+0	0.000000E+0	0.000000E+0	0.000000E+0	0.000000E+0	0.000000E+0	0.000000E+0
0.000000E+0	0.000000E+0	0.000000E+0	0.000000E+0	0.000000E+0	0.000000E+0	0.000000E+0
0.000000E+0	0.000000E+0	0.000000E+0	0.000000E+0	0.000000E+0	0.000000E+0	0.000000E+0
0.000000E+0	0.000000E+0	0.000000E+0	0.000000E+0	0.000000E+0	0.000000E+0	0.000000E+0
0.000000E+0	0.000000E+0	0.000000E+0	0.000000E+0	0.000000E+0	0.000000E+0	0.000000E+0
0.000000E+0	0.000000E+0	0.000000E+0	0.000000E+0	0.000000E+0	0.000000E+0	0.000000E+0
0.000000E+0	0.000000E+0	0.000000E+0	0.000000E+0	0.000000E+0	0.000000E+0	0.000000E+0
0.000000E+0	0.000000E+0	0.000000E+0	0.000000E+0	0.000000E+0	0.000000E+0	0.000000E+0
0.000000E+0	0.000000E+0	0.000000E+0	0.000000E+0	0.000000E+0	0.000000E+0	0.000000E+0
0.000000E+0	0.000000E+0	0.000000E+0	0.000000E+0	0.000000E+0	0.000000E+0	0.000000E+0
0.000000E+0	0.000000E+0	0.000000E+0	0.000000E+0	0.000000E+0	0.000000E+0	0.000000E+0
0.000000E+0	0.000000E+0	0.000000E+0	0.000000E+0	0.000000E+0	0.000000E+0	0.000000E+0
0.000000E+0	0.000000E+0	0.000000E+0	0.000000E+0	0.000000E+0	0.000000E+0	0.000000E+0
0.000000E+0	0.000000E+0	0.000000E+0	0.000000E+0	0.000000E+0	0.000000E+0	0.000000E+0
0.000000E+0	0.000000E+0	0.000000E+0	0.000000E+0	0.000000E+0	0.000000E+0	0.000000E+0
0.000000E+0	0.000000E+0	0.000000E+0	0.000000E+0	0.000000E+0	0.000000E+0	0.000000E+0
0.000000E+0	0.000000E+0	0.000000E+0	0.000000E+0	0.000000E+0	0.000000E+0	0.000000E+0
0.000000E+0	0.000000E+0	0.000000E+0	0.000000E+0	0.000000E+0	0.000000E+0	0.000000E+0
0.000000E+0	0.000000E+0	0.000000E+0	0.000000E+0	0.000000E+0	0.000000E+0	0.000000E+0
0.000000E+0	0.000000E+0	0.000000E+0	0.000000E+0	0.000000E+0	0.000000E+0	0.000000E+0
0.000000E+0	0.000000E+0	0.000000E+0	0.000000E+0	0.000000E+0	0.000000E+0	0.000000E+0
0.000000E+0	0.000000E+0	0.000000E+0	0.000000E+0	0.000000E+0	0.000000E+0	0.000000E+0
0.000000E+0	0.000000E+0	0.000000E+0	0.000000E+0	0.000000E+0	0.000000E+0	0.000000E+0
0.000000E+0	0.000000E+0	0.000000E+0	0.000000E+0	0.000000E+0	0.000000E+0	0.000000E+0
0.000000E+0	0.000000E+0	0.000000E+0	0.000000E+0	0.000000E+0	0.000000E+0	0.000000E+0
0.000000E+0	0.000000E+0	0.000000E+0	0.000000E+0	0.000000E+0	0.000000E+0	0.000000E+0
0.000000E+0	0.000000E+0	0.000000E+0	0.000000E+0	0.000000E+0	0.000000E+0	0.000000E+0
0.000000E+0	0.000000E+0	0.000000E+0	0.000000E+0	0.000000E+0	0.000000E+0	0.000000E+0
0.000000E+0	0.000000E+0	0.000000E+0	0.000000E+0	0.000000E+0	0.000000E+0	0.000000E+0
0.000000E+0	0.000000E+0	0.000000E+0	0.000000E+0	0.000000E+0	0.000000E+0	0.000000E+0
0.000000E+0	0.000000E+0	0.000000E+0	0.000000E+0	0.000000E+0	0.000000E+0	0.000000E+0
0.000000E+0	0.000000E+0	0.000000E+0	0.000000E+0	0.000000E+0	0.000000E+0	0.000000E+0
0.000000E+0	0.000000E+0	0.000000E+0	0.000000E+0	0.000000E+0	0.000000E+0	0.000000E+0
0.000000E+0	0.000000E+0	0.000000E+0	0.000000E+0	0.000000E+0	0.000000E+0	0.000000E+0
