# Supplementary material for: An in vitro lung model to assess true shunt fraction by multiple inert gas elimination
Source: PLoS One. 2017 Sep 6;12(9):e0184212. doi: 10.1371/journal.pone.0184212 (PMC5587330; doi:10.1371/journal.pone.0184212)
Supplement: S1 Data — Data sets pertaining to MMIMS-MIGET derived IVLM shunt fractions with blood and saline as priming fluids. (ZIP) [file pone.0184212.s001.zip › IVLMData/Data_Saline/dataBernExpt01Set09_Jan05_2012.txt]

Bern	Thursday, January 05, 2012
11:26 AM	Expt01	Set# 9

Sample Temperature (degC)	37.00
Samples Type:	all 3

Cardiac Output (ml/min)	2500.0
Minute Ventilation (ml/min)	2500.0
Description: T8_05012012
Comment: T8_05012012 sample 2 80% shunt

solubility method: default
species: pig
solubilities: 
0.007200	0.07000	0.3970	1.260	10.90	378.0
smoothing: 40.0
weights: 
10.0	2.00	70.0	70.0	50.0	50.0


valve times:
1.385237E+4	1.433335E+4

1.381704E+4	5.796350E-12	2.278774E-11	2.356458E-11	2.514907E-11	2.086328E-12	6.092636E-12
1.381824E+4	5.494463E-12	2.511266E-11	2.768291E-11	2.450777E-11	8.815784E-13	6.335715E-12
1.381944E+4	5.212738E-12	2.605529E-11	2.587774E-11	2.545767E-11	1.306125E-12	7.542704E-12
1.382064E+4	5.693853E-12	2.355114E-11	2.643223E-11	2.309411E-11	1.931183E-12	6.511022E-12
1.382184E+4	6.027106E-12	2.418068E-11	2.596680E-11	2.338479E-11	5.432293E-12	6.348037E-12
1.382304E+4	5.622722E-12	2.495752E-11	2.578029E-11	2.139480E-11	6.050070E-12	5.877563E-12
1.382424E+4	5.328116E-12	2.735974E-11	2.751320E-11	2.272613E-11	2.468307E-12	5.716818E-12
1.382544E+4	4.738904E-12	2.640927E-11	2.521796E-11	2.187703E-11	4.866604E-12	5.897166E-12
1.382664E+4	6.143605E-12	2.569739E-11	2.298377E-11	2.280398E-11	1.772678E-12	6.689130E-12
1.382784E+4	4.353564E-12	2.408546E-11	2.393648E-11	2.414427E-11	1.843810E-12	5.395327E-12
1.382904E+4	5.026789E-12	2.557530E-11	2.389111E-11	2.223325E-11	2.280118E-12	5.145528E-12
1.383024E+4	5.343238E-12	2.543919E-11	2.313387E-11	2.110019E-11	1.458469E-12	5.618802E-12
1.383144E+4	6.153126E-12	2.546608E-11	2.374941E-11	2.220021E-11	1.658420E-12	5.003825E-12
1.383264E+4	4.878926E-12	2.458954E-11	2.565651E-11	2.022590E-11	1.598491E-12	5.104081E-12
1.383384E+4	3.763791E-12	2.642887E-11	2.608666E-11	2.329854E-11	5.825474E-12	4.843640E-12
1.383504E+4	4.903009E-12	2.451617E-11	2.564979E-11	1.884808E-11	4.816756E-12	4.181616E-12
1.383624E+4	5.534228E-12	2.462539E-11	2.449320E-11	2.113548E-11	4.243786E-12	4.383248E-12
1.383744E+4	5.992381E-12	2.198625E-11	2.581893E-11	1.984952E-11	1.269719E-12	5.952054E-12
1.383863E+4	5.091759E-12	2.599088E-11	2.380374E-11	1.968821E-11	1.164423E-12	4.498066E-12
1.383983E+4	5.015027E-12	2.532717E-11	2.317308E-11	2.116684E-11	5.416050E-12	5.458057E-12
1.384104E+4	4.498066E-12	2.355226E-11	2.236263E-11	1.900098E-11	5.067116E-12	4.803874E-12
1.384224E+4	4.575918E-12	2.578477E-11	2.054010E-11	1.924182E-11	1.204189E-12	5.739781E-12
1.384343E+4	5.924610E-12	2.509082E-11	2.313779E-11	2.005003E-11	1.208670E-12	4.556875E-12
1.384463E+4	4.803874E-12	2.637342E-11	2.120381E-11	1.882624E-11	5.009426E-12	6.663926E-12
1.384583E+4	4.103204E-12	2.742134E-11	2.362283E-11	1.932639E-11	2.552881E-12	4.246587E-12
1.384704E+4	4.243226E-12	2.410002E-11	2.382334E-11	1.900490E-11	4.371486E-12	4.931014E-12
1.384824E+4	6.646564E-12	2.653137E-11	2.103410E-11	1.938744E-11	1.751395E-12	3.440620E-12
1.384943E+4	5.021188E-12	2.698504E-11	2.099546E-11	2.085431E-11	5.036871E-12	4.077440E-12
1.385063E+4	4.738904E-12	2.510986E-11	2.043369E-11	1.694882E-11	3.462463E-12	6.117280E-12
1.385183E+4	5.115843E-12	2.303978E-11	2.074678E-11	1.728991E-11	4.627446E-12	5.204897E-12
1.385304E+4	5.599199E-12	2.548064E-11	1.984391E-11	1.826111E-11	5.140487E-12	4.761868E-12
1.385424E+4	7.500697E-12	2.456210E-11	2.112092E-11	1.684745E-11	6.106078E-12	4.119447E-12
1.385544E+4	4.662172E-12	2.418796E-11	2.061236E-11	1.668614E-11	3.917255E-12	5.588557E-12
1.385663E+4	5.137686E-12	2.249649E-11	2.305938E-11	1.483561E-11	5.134886E-12	4.414053E-12
1.385783E+4	5.400928E-12	2.458674E-11	2.054962E-11	1.638481E-11	4.975821E-12	6.463415E-12
1.385904E+4	6.536786E-12	2.337135E-11	2.147601E-11	1.847170E-11	6.092076E-12	6.628080E-12
1.386024E+4	4.897409E-12	3.188244E-11	2.229262E-11	1.928103E-11	2.411739E-12	5.223380E-12
1.386143E+4	6.041668E-12	4.727030E-11	2.621436E-11	2.851407E-11	8.774337E-12	5.776747E-12
1.386263E+4	8.923881E-12	8.678450E-11	4.019751E-11	4.811491E-11	2.597688E-11	1.410638E-11
1.386383E+4	8.544701E-12	1.269148E-10	6.145453E-11	1.094961E-10	6.370384E-11	2.917218E-11
1.386504E+4	1.430689E-11	1.846470E-10	1.031839E-10	1.887138E-10	1.091466E-10	4.754810E-11
1.386624E+4	1.960028E-11	2.483049E-10	1.501719E-10	3.341692E-10	1.833661E-10	7.710394E-11
1.386743E+4	2.122397E-11	2.968488E-10	2.406109E-10	4.648741E-10	2.973983E-10	1.010107E-10
1.386863E+4	2.764706E-11	3.340034E-10	3.164934E-10	6.227192E-10	3.642117E-10	1.303145E-10
1.386983E+4	3.664375E-11	3.602760E-10	3.689943E-10	7.683522E-10	4.635299E-10	1.557929E-10
1.387104E+4	3.991411E-11	3.747290E-10	4.561485E-10	9.594620E-10	5.599008E-10	1.898132E-10
1.387224E+4	4.489160E-11	3.808788E-10	5.210772E-10	1.165018E-9	6.590034E-10	2.111996E-10
1.387343E+4	5.369115E-11	4.123799E-10	5.796266E-10	1.338409E-9	7.532645E-10	2.324880E-10
1.387463E+4	5.516418E-11	4.295986E-10	6.520017E-10	1.473170E-9	8.749571E-10	2.748783E-10
1.387583E+4	6.174129E-11	4.322176E-10	7.153499E-10	1.648753E-9	9.285289E-10	2.911091E-10
1.387703E+4	6.279034E-11	4.277391E-10	7.780131E-10	1.822227E-9	1.076232E-9	3.077969E-10
1.387823E+4	7.464068E-11	4.361561E-10	8.096273E-10	1.978451E-9	1.191087E-9	3.373471E-10
1.387943E+4	7.513356E-11	4.382554E-10	8.317255E-10	2.170406E-9	1.269701E-9	3.466244E-10
1.388063E+4	8.566657E-11	4.324069E-10	8.683038E-10	2.278257E-9	1.361293E-9	3.590141E-10
1.388183E+4	8.912231E-11	4.427260E-10	9.363017E-10	2.368263E-9	1.449737E-9	3.869474E-10
1.388303E+4	1.028814E-10	4.497937E-10	9.678213E-10	2.516390E-9	1.553614E-9	3.915048E-10
1.388423E+4	1.033676E-10	4.490858E-10	9.722102E-10	2.658877E-9	1.642702E-9	4.157219E-10
1.388543E+4	9.116104E-11	4.522671E-10	1.032896E-9	2.722386E-9	1.762021E-9	4.212270E-10
1.388663E+4	1.067964E-10	4.329491E-10	1.026917E-9	2.879712E-9	1.778605E-9	4.435880E-10
1.388783E+4	1.115684E-10	4.425658E-10	1.066360E-9	2.968429E-9	1.895132E-9	4.550070E-10
1.388903E+4	1.065915E-10	4.448308E-10	1.064014E-9	2.971137E-9	2.025586E-9	4.567422E-10
1.389023E+4	1.077234E-10	4.464673E-10	1.116010E-9	3.082542E-9	2.068662E-9	4.648394E-10
1.389143E+4	1.149127E-10	4.533626E-10	1.078723E-9	3.217958E-9	2.166542E-9	4.857967E-10
1.389263E+4	1.224666E-10	4.606174E-10	1.161976E-9	3.245492E-9	2.289383E-9	4.990490E-10
1.389383E+4	1.306663E-10	4.321521E-10	1.126922E-9	3.277948E-9	2.341936E-9	5.103521E-10
1.389503E+4	1.255852E-10	4.519058E-10	1.143258E-9	3.382317E-9	2.383916E-9	5.383750E-10
1.389623E+4	1.398209E-10	4.331193E-10	1.166113E-9	3.329149E-9	2.496458E-9	5.356737E-10
1.389743E+4	1.325566E-10	4.287882E-10	1.177584E-9	3.502911E-9	2.592099E-9	5.357935E-10
1.389863E+4	1.322905E-10	4.616418E-10	1.202031E-9	3.499943E-9	2.669632E-9	5.696845E-10
1.389983E+4	1.360963E-10	4.491916E-10	1.199216E-9	3.590572E-9	2.737914E-9	5.610927E-10
1.390103E+4	1.331178E-10	4.492600E-10	1.191401E-9	3.753592E-9	2.788877E-9	5.600201E-10
1.390223E+4	1.475893E-10	4.315404E-10	1.209327E-9	3.673694E-9	2.873620E-9	5.779205E-10
1.390343E+4	1.473787E-10	4.310879E-10	1.243811E-9	3.699039E-9	2.947014E-9	5.740700E-10
1.390463E+4	1.516841E-10	4.534651E-10	1.220423E-9	3.758267E-9	3.011149E-9	5.880575E-10
1.390583E+4	1.528205E-10	4.460871E-10	1.232493E-9	3.820297E-9	3.003413E-9	6.052792E-10
1.390703E+4	1.580058E-10	4.561266E-10	1.245724E-9	3.751712E-9	3.107750E-9	6.015081E-10
1.390823E+4	1.578507E-10	4.427198E-10	1.249356E-9	3.860293E-9	3.137506E-9	6.130431E-10
1.390943E+4	1.558652E-10	4.336823E-10	1.227609E-9	3.868423E-9	3.148807E-9	6.190808E-10
1.391063E+4	1.609878E-10	4.638273E-10	1.235077E-9	3.829548E-9	3.258900E-9	6.306607E-10
1.391183E+4	1.602356E-10	4.495535E-10	1.272336E-9	3.925884E-9	3.312523E-9	6.371834E-10
1.391303E+4	1.674086E-10	4.431611E-10	1.252179E-9	3.959772E-9	3.298184E-9	6.236153E-10
1.391423E+4	1.594066E-10	4.557794E-10	1.262104E-9	3.958358E-9	3.381742E-9	6.658958E-10
1.391543E+4	1.803511E-10	4.583138E-10	1.261412E-9	3.903518E-9	3.513241E-9	6.509953E-10
1.391663E+4	1.703020E-10	4.494795E-10	1.266031E-9	3.977985E-9	3.494558E-9	6.408638E-10
1.391783E+4	1.764384E-10	4.559026E-10	1.284011E-9	3.993371E-9	3.519304E-9	6.425004E-10
1.391903E+4	1.845070E-10	4.357277E-10	1.311567E-9	4.002138E-9	3.568236E-9	6.426947E-10
1.392023E+4	1.754257E-10	4.597056E-10	1.312346E-9	4.045156E-9	3.602625E-9	6.521782E-10
1.392143E+4	1.741806E-10	4.600209E-10	1.295775E-9	4.051840E-9	3.602999E-9	6.701916E-10
1.392263E+4	1.714659E-10	4.343605E-10	1.307867E-9	4.051261E-9	3.670711E-9	6.768433E-10
1.392383E+4	1.889244E-10	4.507520E-10	1.268400E-9	4.090120E-9	3.668437E-9	6.708297E-10
1.392503E+4	1.892235E-10	4.563658E-10	1.299029E-9	4.098477E-9	3.778050E-9	6.943561E-10
1.392623E+4	1.873825E-10	4.396404E-10	1.312418E-9	4.069407E-9	3.786303E-9	6.871690E-10
1.392743E+4	1.909463E-10	4.446594E-10	1.281878E-9	4.229655E-9	3.764523E-9	7.049749E-10
1.392863E+4	1.813587E-10	4.574300E-10	1.313540E-9	4.108940E-9	3.882978E-9	6.917170E-10
1.392983E+4	1.851516E-10	4.449272E-10	1.309188E-9	4.220334E-9	3.838629E-9	6.983344E-10
1.393103E+4	1.981076E-10	4.608432E-10	1.306550E-9	4.198211E-9	3.877319E-9	6.952220E-10
1.393223E+4	1.936554E-10	4.665140E-10	1.313921E-9	4.216767E-9	3.961168E-9	7.262783E-10
1.393343E+4	1.873376E-10	4.624332E-10	1.328711E-9	4.129185E-9	3.950003E-9	6.937075E-10
1.393463E+4	1.989444E-10	4.501124E-10	1.305051E-9	4.279313E-9	3.907314E-9	7.161116E-10
1.393583E+4	1.929055E-10	4.706531E-10	1.332446E-9	4.262696E-9	3.986859E-9	7.143910E-10
1.393703E+4	1.970400E-10	4.348562E-10	1.319025E-9	4.285491E-9	4.051704E-9	7.088590E-10
1.393823E+4	2.001278E-10	4.403171E-10	1.320708E-9	4.360428E-9	4.037080E-9	7.369139E-10
1.393943E+4	2.043374E-10	4.621078E-10	1.297721E-9	4.253387E-9	4.100767E-9	7.321828E-10
1.394063E+4	1.909104E-10	4.662424E-10	1.323452E-9	4.266764E-9	4.158490E-9	7.160309E-10
1.394183E+4	2.001373E-10	4.589411E-10	1.328402E-9	4.272164E-9	4.099310E-9	7.163956E-10
1.394303E+4	1.976982E-10	4.479841E-10	1.346822E-9	4.282286E-9	4.089170E-9	7.537837E-10
1.394423E+4	2.065890E-10	4.388922E-10	1.372068E-9	4.265369E-9	4.115873E-9	7.361482E-10
1.394543E+4	2.097776E-10	4.503079E-10	1.321559E-9	4.304586E-9	4.092484E-9	7.526343E-10
1.394663E+4	2.109039E-10	4.484512E-10	1.336051E-9	4.334569E-9	4.190931E-9	7.434030E-10
1.394783E+4	1.943063E-10	4.447703E-10	1.317095E-9	4.315844E-9	4.138502E-9	7.222984E-10
1.394903E+4	1.936767E-10	4.480894E-10	1.361625E-9	4.352138E-9	4.190330E-9	7.281625E-10
1.395023E+4	2.021144E-10	4.392646E-10	1.336475E-9	4.364877E-9	4.273205E-9	7.625384E-10
1.395143E+4	2.023698E-10	4.553733E-10	1.385822E-9	4.430769E-9	4.264241E-9	7.484214E-10
1.395263E+4	1.987466E-10	4.603105E-10	1.344642E-9	4.443284E-9	4.195635E-9	7.520480E-10
1.395383E+4	2.048947E-10	4.752996E-10	1.359461E-9	4.363743E-9	4.282321E-9	7.487003E-10
1.395503E+4	2.090360E-10	4.530103E-10	1.362604E-9	4.440820E-9	4.376161E-9	7.540060E-10
1.395623E+4	2.099837E-10	4.552758E-10	1.322327E-9	4.456963E-9	4.231494E-9	7.590261E-10
1.395743E+4	2.094701E-10	4.586465E-10	1.354566E-9	4.414510E-9	4.299543E-9	7.753856E-10
1.395863E+4	2.132551E-10	4.633747E-10	1.333411E-9	4.426426E-9	4.382608E-9	7.650941E-10
1.395983E+4	2.160091E-10	4.451450E-10	1.348276E-9	4.464912E-9	4.415670E-9	7.680861E-10
1.396103E+4	2.094320E-10	4.689616E-10	1.362002E-9	4.457961E-9	4.410193E-9	7.772743E-10
1.396223E+4	2.068477E-10	4.697284E-10	1.358071E-9	4.471848E-9	4.365880E-9	7.737116E-10
1.396343E+4	2.115710E-10	4.689997E-10	1.366215E-9	4.580249E-9	4.361162E-9	7.800563E-10
1.396463E+4	2.028006E-10	4.634436E-10	1.347390E-9	4.479146E-9	4.399533E-9	7.884380E-10
1.396583E+4	2.225112E-10	4.485022E-10	1.384773E-9	4.491603E-9	4.420420E-9	7.867320E-10
1.396703E+4	2.129953E-10	4.502776E-10	1.363062E-9	4.479450E-9	4.370493E-9	8.040342E-10
1.396823E+4	2.146274E-10	4.588145E-10	1.358202E-9	4.535472E-9	4.462435E-9	8.017776E-10
1.396943E+4	2.302880E-10	4.607194E-10	1.354205E-9	4.517517E-9	4.491322E-9	7.711705E-10
1.397063E+4	2.224636E-10	4.630717E-10	1.391588E-9	4.538145E-9	4.392554E-9	7.856427E-10
1.397183E+4	2.120543E-10	4.726050E-10	1.346200E-9	4.508081E-9	4.466068E-9	8.094391E-10
1.397303E+4	2.194122E-10	4.541910E-10	1.347653E-9	4.583057E-9	4.442791E-9	7.762230E-10
1.397423E+4	2.281233E-10	4.827806E-10	1.356052E-9	4.503852E-9	4.465827E-9	8.101151E-10
1.397543E+4	2.155851E-10	4.766662E-10	1.350970E-9	4.532648E-9	4.546308E-9	7.861685E-10
1.397663E+4	2.170531E-10	4.613769E-10	1.392241E-9	4.514091E-9	4.522161E-9	7.967688E-10
1.397783E+4	2.201801E-10	4.601139E-10	1.366030E-9	4.551549E-9	4.427820E-9	7.889409E-10
1.397903E+4	2.219320E-10	4.501992E-10	1.393400E-9	4.570642E-9	4.526799E-9	8.189853E-10
1.398023E+4	2.172620E-10	4.667364E-10	1.408124E-9	4.571079E-9	4.493051E-9	7.837472E-10
1.398143E+4	2.181599E-10	4.634386E-10	1.388655E-9	4.615429E-9	4.584757E-9	8.032053E-10
1.398263E+4	2.113598E-10	4.746376E-10	1.362945E-9	4.495406E-9	4.608415E-9	8.062953E-10
1.398383E+4	2.148609E-10	4.599543E-10	1.388884E-9	4.567358E-9	4.603202E-9	7.849437E-10
1.398503E+4	2.247997E-10	4.544749E-10	1.382866E-9	4.591572E-9	4.509772E-9	7.811675E-10
1.398623E+4	2.223633E-10	4.553101E-10	1.398375E-9	4.487915E-9	4.531399E-9	8.126220E-10
1.398743E+4	2.179762E-10	4.821769E-10	1.418265E-9	4.620755E-9	4.544312E-9	7.989279E-10
1.398863E+4	2.203235E-10	4.663617E-10	1.388584E-9	4.553803E-9	4.456954E-9	7.901457E-10
1.398983E+4	2.214845E-10	4.687157E-10	1.392832E-9	4.508300E-9	4.548582E-9	8.260883E-10
1.399103E+4	2.142532E-10	4.711448E-10	1.441982E-9	4.564392E-9	4.585583E-9	8.030647E-10
1.399223E+4	2.230231E-10	4.769737E-10	1.402074E-9	4.598440E-9	4.490172E-9	8.151430E-10
1.399343E+4	2.284778E-10	4.615601E-10	1.391082E-9	4.529705E-9	4.614908E-9	8.315474E-10
1.399463E+4	2.297061E-10	4.652757E-10	1.364835E-9	4.541244E-9	4.612515E-9	7.880090E-10
1.399583E+4	2.218648E-10	4.663135E-10	1.409026E-9	4.677112E-9	4.627223E-9	7.841606E-10
1.399703E+4	2.308688E-10	4.602270E-10	1.371211E-9	4.582181E-9	4.694001E-9	8.239548E-10
1.399823E+4	2.240929E-10	4.616676E-10	1.427954E-9	4.616785E-9	4.609013E-9	8.343938E-10
1.399943E+4	2.333870E-10	4.450117E-10	1.402940E-9	4.607470E-9	4.598592E-9	8.114078E-10
1.400063E+4	2.197113E-10	4.685270E-10	1.382762E-9	4.587264E-9	4.572771E-9	8.239319E-10
1.400183E+4	2.145361E-10	4.706956E-10	1.410367E-9	4.610091E-9	4.659790E-9	8.248017E-10
1.400303E+4	2.222714E-10	4.661169E-10	1.390601E-9	4.616032E-9	4.624764E-9	8.098317E-10
1.400423E+4	2.182926E-10	4.686597E-10	1.422215E-9	4.608785E-9	4.687175E-9	8.277965E-10
1.400543E+4	2.272881E-10	4.663494E-10	1.382761E-9	4.566592E-9	4.711501E-9	8.243257E-10
1.400663E+4	2.301665E-10	4.721368E-10	1.395571E-9	4.617116E-9	4.669555E-9	8.467662E-10
1.400783E+4	2.332335E-10	4.559760E-10	1.424207E-9	4.619195E-9	4.679130E-9	8.127923E-10
1.400903E+4	2.290989E-10	4.605306E-10	1.387608E-9	4.666834E-9	4.655234E-9	8.177043E-10
1.401023E+4	2.182125E-10	4.606169E-10	1.417809E-9	4.691847E-9	4.685120E-9	8.391814E-10
1.401143E+4	2.207463E-10	4.576831E-10	1.405641E-9	4.736660E-9	4.691118E-9	8.546248E-10
1.401263E+4	2.174189E-10	4.607619E-10	1.408347E-9	4.713014E-9	4.777524E-9	8.231029E-10
1.401383E+4	2.290211E-10	4.591573E-10	1.349857E-9	4.722337E-9	4.610936E-9	8.247793E-10
1.401503E+4	2.238167E-10	4.527426E-10	1.426075E-9	4.672774E-9	4.690876E-9	8.214239E-10
1.401623E+4	2.132988E-10	4.681741E-10	1.429559E-9	4.657053E-9	4.733933E-9	8.448887E-10
1.401743E+4	2.310531E-10	4.566324E-10	1.394820E-9	4.713237E-9	4.719731E-9	8.361536E-10
1.401863E+4	2.256656E-10	4.733935E-10	1.453937E-9	4.667333E-9	4.690046E-9	8.224353E-10
1.401983E+4	2.328017E-10	4.672690E-10	1.412286E-9	4.705128E-9	4.693061E-9	8.408308E-10
1.402103E+4	2.448531E-10	4.398986E-10	1.467700E-9	4.744818E-9	4.741859E-9	8.088716E-10
1.402223E+4	2.319655E-10	4.666546E-10	1.419522E-9	4.689673E-9	4.768235E-9	8.690783E-10
1.402343E+4	2.253486E-10	4.664927E-10	1.388520E-9	4.624334E-9	4.697048E-9	8.298577E-10
1.402463E+4	2.251626E-10	4.526227E-10	1.396590E-9	4.696225E-9	4.697944E-9	8.648754E-10
1.402583E+4	2.197522E-10	4.758972E-10	1.402525E-9	4.781811E-9	4.735682E-9	8.453009E-10
1.402703E+4	2.215657E-10	4.817607E-10	1.445783E-9	4.727198E-9	4.801625E-9	8.132728E-10
1.402823E+4	2.311365E-10	4.589052E-10	1.414739E-9	4.662931E-9	4.725964E-9	8.234508E-10
1.402943E+4	2.304723E-10	4.832422E-10	1.404592E-9	4.697804E-9	4.727668E-9	8.552856E-10
1.403063E+4	2.292658E-10	4.698981E-10	1.442196E-9	4.649501E-9	4.727055E-9	8.298206E-10
1.403183E+4	2.393883E-10	4.650948E-10	1.406829E-9	4.726114E-9	4.779343E-9	8.283336E-10
1.403303E+4	2.230942E-10	4.556478E-10	1.397027E-9	4.787679E-9	4.765151E-9	8.515527E-10
1.403422E+4	2.288906E-10	4.705361E-10	1.482904E-9	4.761716E-9	4.742250E-9	8.261415E-10
1.403542E+4	2.325087E-10	4.695458E-10	1.440429E-9	4.729224E-9	4.833243E-9	8.565694E-10
1.403662E+4	2.218721E-10	4.712176E-10	1.417482E-9	4.724654E-9	4.719152E-9	8.280424E-10
1.403783E+4	2.262055E-10	4.477029E-10	1.433211E-9	4.716793E-9	4.840761E-9	8.244875E-10
1.403903E+4	2.300500E-10	4.700695E-10	1.435822E-9	4.769681E-9	4.766415E-9	8.487852E-10
1.404022E+4	2.344959E-10	4.798733E-10	1.423508E-9	4.702442E-9	4.763741E-9	8.458269E-10
1.404142E+4	2.230763E-10	4.536997E-10	1.486095E-9	4.685215E-9	4.798475E-9	8.417690E-10
1.404262E+4	2.355836E-10	4.645459E-10	1.429618E-9	4.831711E-9	4.713369E-9	8.323410E-10
1.404383E+4	2.348174E-10	4.792011E-10	1.409004E-9	4.753749E-9	4.689548E-9	8.563907E-10
1.404503E+4	2.204568E-10	4.773909E-10	1.443725E-9	4.755127E-9	4.842591E-9	8.514435E-10
1.404622E+4	2.380340E-10	4.870121E-10	1.456308E-9	4.787420E-9	4.767880E-9	8.299433E-10
1.404742E+4	2.316372E-10	4.690479E-10	1.454104E-9	4.792884E-9	4.806214E-9	8.557656E-10
1.404862E+4	2.296797E-10	4.648517E-10	1.407734E-9	4.744276E-9	4.817653E-9	8.523441E-10
1.404982E+4	2.349412E-10	4.804350E-10	1.465218E-9	4.854357E-9	4.736286E-9	8.397482E-10
1.405102E+4	2.277676E-10	4.516544E-10	1.452549E-9	4.804848E-9	4.843335E-9	8.605829E-10
1.405222E+4	2.347715E-10	4.706413E-10	1.421452E-9	4.800689E-9	4.873574E-9	8.617423E-10
1.405342E+4	2.300696E-10	4.561446E-10	1.455442E-9	4.741709E-9	4.858137E-9	8.703750E-10
1.405462E+4	2.308688E-10	4.816516E-10	1.417065E-9	4.845049E-9	4.901911E-9	8.332003E-10
1.405582E+4	2.200401E-10	4.794526E-10	1.418470E-9	4.768041E-9	4.849712E-9	8.488267E-10
1.405702E+4	2.272669E-10	4.671816E-10	1.452206E-9	4.823264E-9	4.905031E-9	8.485651E-10
1.405822E+4	2.400559E-10	4.696891E-10	1.434405E-9	4.840040E-9	4.783455E-9	8.554772E-10
1.405942E+4	2.295224E-10	5.081857E-10	1.442044E-9	4.743673E-9	4.911120E-9	8.533275E-10
1.406062E+4	2.260106E-10	4.717750E-10	1.474021E-9	4.814390E-9	4.843226E-9	8.485305E-10
1.406182E+4	2.432328E-10	4.666540E-10	1.389866E-9	4.792232E-9	4.867588E-9	8.872521E-10
1.406302E+4	2.327429E-10	4.510108E-10	1.434169E-9	4.744916E-9	4.855413E-9	8.619989E-10
1.406422E+4	2.233451E-10	4.752637E-10	1.509052E-9	4.832195E-9	4.855636E-9	8.681296E-10
1.406542E+4	2.334586E-10	4.654028E-10	1.469107E-9	4.840247E-9	4.836418E-9	8.502689E-10
1.406662E+4	2.362759E-10	4.790690E-10	1.451527E-9	4.802416E-9	4.937458E-9	8.625046E-10
1.406782E+4	2.377915E-10	4.685046E-10	1.503650E-9	4.693460E-9	4.798475E-9	8.464060E-10
1.406902E+4	2.289550E-10	4.813687E-10	1.466941E-9	4.810700E-9	4.824576E-9	8.530889E-10
1.407022E+4	2.372963E-10	4.766040E-10	1.455919E-9	4.745311E-9	4.907106E-9	8.666693E-10
1.407142E+4	2.255698E-10	4.812259E-10	1.462427E-9	4.781571E-9	4.908560E-9	8.417170E-10
1.407262E+4	2.320797E-10	4.781101E-10	1.483014E-9	4.802757E-9	4.863039E-9	8.595972E-10
1.407382E+4	2.405141E-10	4.649727E-10	1.459904E-9	4.843718E-9	4.868202E-9	8.468310E-10
1.407502E+4	2.342271E-10	4.892721E-10	1.461939E-9	4.765683E-9	4.911220E-9	8.462346E-10
1.407622E+4	2.389414E-10	4.609843E-10	1.460538E-9	4.773636E-9	4.772742E-9	8.731110E-10
1.407742E+4	2.317756E-10	4.846021E-10	1.481027E-9	4.742005E-9	4.921666E-9	8.436100E-10
1.407862E+4	2.533266E-10	4.635758E-10	1.501590E-9	4.772870E-9	4.912986E-9	8.507774E-10
1.407982E+4	2.427158E-10	4.683315E-10	1.451000E-9	4.852676E-9	4.917993E-9	8.577959E-10
1.408102E+4	2.261209E-10	4.803073E-10	1.472839E-9	4.831360E-9	4.892026E-9	8.337300E-10
1.408222E+4	2.451634E-10	5.006021E-10	1.479354E-9	4.831807E-9	4.898426E-9	8.618868E-10
1.408342E+4	2.342652E-10	4.984290E-10	1.495560E-9	4.880668E-9	4.848610E-9	8.855192E-10
1.408462E+4	2.280079E-10	5.009824E-10	1.469462E-9	4.834438E-9	4.920934E-9	8.859779E-10
1.408582E+4	2.419468E-10	4.678689E-10	1.486201E-9	4.899511E-9	4.902395E-9	8.873081E-10
1.408702E+4	2.435408E-10	4.594513E-10	1.482972E-9	4.989562E-9	4.920089E-9	8.794080E-10
1.408822E+4	2.441227E-10	4.906348E-10	1.504703E-9	4.816699E-9	4.923975E-9	8.478516E-10
1.408942E+4	2.442084E-10	4.993867E-10	1.498179E-9	4.894482E-9	4.885335E-9	8.694671E-10
1.409062E+4	2.434663E-10	4.876596E-10	1.463844E-9	4.874527E-9	4.913182E-9	8.827311E-10
1.409182E+4	2.575352E-10	4.939684E-10	1.474522E-9	4.880902E-9	4.899538E-9	8.503288E-10
1.409302E+4	2.432148E-10	4.807151E-10	1.485353E-9	4.894962E-9	4.877755E-9	8.713926E-10
1.409422E+4	2.457268E-10	4.927682E-10	1.526039E-9	4.903004E-9	4.944077E-9	8.844617E-10
1.409542E+4	2.522585E-10	4.965829E-10	1.466569E-9	4.833213E-9	4.946247E-9	9.057859E-10
1.409662E+4	2.425914E-10	4.799701E-10	1.468367E-9	4.791302E-9	4.960850E-9	8.512272E-10
1.409782E+4	2.367727E-10	4.900579E-10	1.468621E-9	4.947961E-9	4.882759E-9	8.823132E-10
1.409902E+4	2.458545E-10	4.866060E-10	1.482870E-9	4.888041E-9	4.911836E-9	8.812547E-10
1.410022E+4	2.433397E-10	4.952488E-10	1.491077E-9	4.830246E-9	4.978202E-9	8.558233E-10
1.410142E+4	2.533659E-10	4.849924E-10	1.485017E-9	4.935822E-9	4.903830E-9	9.043550E-10
1.410262E+4	2.420274E-10	5.177010E-10	1.491589E-9	4.987104E-9	4.925883E-9	8.715522E-10
1.410382E+4	2.541276E-10	4.960055E-10	1.499126E-9	4.889209E-9	4.930377E-9	8.644973E-10
1.410502E+4	2.505531E-10	4.906723E-10	1.508065E-9	4.987624E-9	4.907275E-9	9.016799E-10
1.410622E+4	2.514705E-10	5.156702E-10	1.480220E-9	4.891602E-9	4.921737E-9	8.792529E-10
1.410742E+4	2.491490E-10	4.990954E-10	1.491495E-9	4.830295E-9	4.896356E-9	8.754438E-10
1.410862E+4	2.601933E-10	5.123847E-10	1.504747E-9	4.934963E-9	4.853206E-9	8.878150E-10
1.410982E+4	2.613527E-10	5.022415E-10	1.443653E-9	4.900186E-9	4.970669E-9	8.866758E-10
1.411102E+4	2.437710E-10	4.970148E-10	1.512502E-9	4.874162E-9	4.892065E-9	8.857695E-10
1.411222E+4	2.513473E-10	4.962653E-10	1.517036E-9	4.921748E-9	4.906485E-9	8.664493E-10
1.411342E+4	2.545415E-10	5.126742E-10	1.479299E-9	4.882490E-9	4.999875E-9	8.948514E-10
1.411462E+4	2.613096E-10	4.944664E-10	1.496785E-9	4.944275E-9	5.015273E-9	8.563470E-10
1.411582E+4	2.532225E-10	4.903206E-10	1.561556E-9	4.960748E-9	4.960655E-9	8.815930E-10
1.411702E+4	2.601395E-10	4.974454E-10	1.511641E-9	4.867176E-9	4.931090E-9	8.870129E-10
1.411822E+4	2.662568E-10	4.916911E-10	1.529062E-9	4.940000E-9	4.922985E-9	8.748305E-10
1.411942E+4	2.691374E-10	5.117764E-10	1.479509E-9	4.844540E-9	4.926988E-9	8.851875E-10
1.412062E+4	2.595280E-10	5.088842E-10	1.505813E-9	4.908888E-9	4.882672E-9	8.764199E-10
1.412182E+4	2.658754E-10	5.038343E-10	1.491591E-9	4.910352E-9	4.973569E-9	8.899624E-10
1.412302E+4	2.545645E-10	5.099091E-10	1.517086E-9	5.010148E-9	4.997774E-9	8.733355E-10
1.412422E+4	2.612687E-10	4.982088E-10	1.474840E-9	4.892339E-9	4.913614E-9	8.912937E-10
1.412542E+4	2.686691E-10	5.039419E-10	1.531841E-9	4.868087E-9	4.942674E-9	8.499250E-10
1.412662E+4	2.589505E-10	4.992114E-10	1.494172E-9	4.985279E-9	4.911942E-9	8.923847E-10
1.412782E+4	2.559585E-10	4.897532E-10	1.506455E-9	5.035772E-9	5.032685E-9	8.943456E-10
1.412902E+4	2.506640E-10	5.014204E-10	1.528250E-9	4.932589E-9	5.011562E-9	8.856340E-10
1.413022E+4	2.596360E-10	5.033152E-10	1.520640E-9	4.995031E-9	4.893878E-9	8.790328E-10
1.413142E+4	2.710041E-10	4.981478E-10	1.494732E-9	4.961673E-9	4.971781E-9	9.161638E-10
1.413262E+4	2.657735E-10	4.934380E-10	1.523194E-9	4.925084E-9	4.975492E-9	8.951801E-10
1.413382E+4	2.623849E-10	5.164134E-10	1.554593E-9	4.928145E-9	4.985159E-9	8.838249E-10
1.413502E+4	2.587769E-10	4.923089E-10	1.496293E-9	5.012375E-9	4.951640E-9	8.952238E-10
1.413622E+4	2.628907E-10	5.102216E-10	1.532404E-9	4.986194E-9	5.030077E-9	8.871137E-10
1.413742E+4	2.706395E-10	5.127207E-10	1.520119E-9	4.951886E-9	4.966443E-9	8.876492E-10
1.413862E+4	2.506254E-10	5.175683E-10	1.544227E-9	5.001105E-9	4.985017E-9	8.914085E-10
1.413982E+4	2.762505E-10	5.155918E-10	1.518122E-9	4.975745E-9	5.028484E-9	8.885879E-10
1.414102E+4	2.636872E-10	5.133032E-10	1.501946E-9	4.974663E-9	4.981580E-9	9.045005E-10
1.414222E+4	2.634290E-10	5.284659E-10	1.514883E-9	5.064488E-9	5.035672E-9	9.225685E-10
1.414342E+4	2.561344E-10	5.181782E-10	1.505824E-9	4.962740E-9	4.986194E-9	8.886573E-10
1.414462E+4	2.719854E-10	5.069759E-10	1.557421E-9	4.973717E-9	4.921371E-9	8.868365E-10
1.414582E+4	2.806068E-10	5.124647E-10	1.524926E-9	4.960534E-9	4.992220E-9	8.970072E-10
1.414702E+4	2.572209E-10	5.119870E-10	1.528772E-9	4.976569E-9	4.999236E-9	8.913105E-10
1.414822E+4	2.610531E-10	5.133402E-10	1.512353E-9	5.003049E-9	5.024011E-9	8.963810E-10
1.414942E+4	2.736892E-10	5.083750E-10	1.523705E-9	5.000110E-9	5.010492E-9	9.179084E-10
1.415062E+4	2.601827E-10	5.036943E-10	1.577063E-9	4.950408E-9	5.032289E-9	8.874666E-10
1.415182E+4	2.783962E-10	5.013700E-10	1.600047E-9	5.053979E-9	5.072292E-9	9.069190E-10
1.415302E+4	2.595839E-10	5.041301E-10	1.556584E-9	4.970127E-9	5.065259E-9	9.199164E-10
1.415422E+4	2.729841E-10	5.080182E-10	1.554052E-9	4.992969E-9	5.030968E-9	9.042541E-10
1.415542E+4	2.791489E-10	5.059011E-10	1.540316E-9	5.056113E-9	5.019265E-9	8.969915E-10
1.415662E+4	2.759811E-10	4.971156E-10	1.533318E-9	5.102247E-9	5.072055E-9	9.162422E-10
1.415782E+4	2.702883E-10	5.193449E-10	1.552902E-9	5.001618E-9	5.034554E-9	9.421166E-10
1.415902E+4	2.725797E-10	5.009309E-10	1.553151E-9	4.972664E-9	4.967907E-9	8.777154E-10
1.416022E+4	2.534941E-10	5.314696E-10	1.536195E-9	5.057052E-9	4.939824E-9	9.004628E-10
1.416142E+4	2.731375E-10	5.061912E-10	1.554132E-9	4.984301E-9	5.106577E-9	8.859700E-10
1.416262E+4	2.578359E-10	5.161120E-10	1.551544E-9	5.013097E-9	5.023117E-9	9.121318E-10
1.416382E+4	2.681763E-10	5.045815E-10	1.509196E-9	5.033242E-9	5.033656E-9	8.950949E-10
1.416502E+4	2.705572E-10	5.043396E-10	1.543243E-9	5.003656E-9	5.068297E-9	9.106021E-10
1.416622E+4	2.760881E-10	5.124468E-10	1.527763E-9	5.020482E-9	5.045913E-9	8.948464E-10
1.416742E+4	2.764644E-10	5.207552E-10	1.524266E-9	5.118193E-9	5.002657E-9	9.165010E-10
1.416862E+4	2.663806E-10	5.054721E-10	1.615009E-9	5.002355E-9	5.089793E-9	9.229650E-10
1.416982E+4	2.829122E-10	5.003159E-10	1.532823E-9	5.070371E-9	5.029204E-9	9.090972E-10
1.417102E+4	2.656626E-10	5.141663E-10	1.537637E-9	4.997491E-9	5.043513E-9	8.980954E-10
1.417222E+4	2.574332E-10	5.063396E-10	1.531171E-9	4.940325E-9	5.024678E-9	9.329894E-10
1.417342E+4	2.703096E-10	5.072615E-10	1.532195E-9	5.039822E-9	5.018374E-9	8.997466E-10
1.417462E+4	2.603429E-10	4.968730E-10	1.516306E-9	5.037792E-9	5.041292E-9	9.343650E-10
1.417582E+4	2.720084E-10	4.968820E-10	1.559651E-9	5.018608E-9	5.047010E-9	9.227465E-10
1.417702E+4	2.824484E-10	5.244697E-10	1.556203E-9	5.041247E-9	5.013379E-9	9.148918E-10
1.417822E+4	2.701052E-10	5.067132E-10	1.526647E-9	5.121599E-9	5.134865E-9	9.168494E-10
1.417942E+4	2.720806E-10	5.097169E-10	1.578041E-9	5.054714E-9	5.080127E-9	8.896039E-10
1.418062E+4	2.744145E-10	5.007331E-10	1.531390E-9	5.040941E-9	5.056567E-9	9.051010E-10
1.418182E+4	2.722010E-10	5.135816E-10	1.519181E-9	5.056980E-9	5.051906E-9	9.051715E-10
1.418302E+4	2.797342E-10	5.132332E-10	1.557511E-9	5.025422E-9	5.112153E-9	9.246704E-10
1.418422E+4	2.733862E-10	4.985818E-10	1.558113E-9	5.059444E-9	5.084337E-9	9.136574E-10
1.418542E+4	2.776367E-10	5.122401E-10	1.556295E-9	5.051111E-9	5.041933E-9	9.186926E-10
1.418662E+4	2.790330E-10	5.152126E-10	1.510564E-9	5.051658E-9	5.107424E-9	8.902049E-10
1.418782E+4	2.692662E-10	5.018432E-10	1.532528E-9	5.082511E-9	4.994553E-9	9.020804E-10
1.418902E+4	2.780439E-10	5.041665E-10	1.564996E-9	5.172554E-9	5.093228E-9	9.163004E-10
1.419022E+4	2.727712E-10	5.079566E-10	1.619827E-9	4.990307E-9	5.097379E-9	9.363909E-10
1.419142E+4	2.770055E-10	5.316769E-10	1.574580E-9	5.014711E-9	5.087005E-9	9.240084E-10
1.419262E+4	2.801543E-10	5.283096E-10	1.529713E-9	5.115538E-9	5.032919E-9	9.165788E-10
1.419382E+4	2.635057E-10	5.179362E-10	1.565257E-9	5.039937E-9	5.123648E-9	9.335147E-10
1.419502E+4	2.797774E-10	5.132601E-10	1.574332E-9	5.003713E-9	5.036039E-9	9.202877E-10
1.419622E+4	2.693860E-10	5.196305E-10	1.561479E-9	5.065090E-9	5.031475E-9	9.025324E-10
1.419742E+4	2.888586E-10	5.036585E-10	1.554805E-9	5.002363E-9	5.068197E-9	9.132149E-10
1.419862E+4	2.767669E-10	4.958525E-10	1.592211E-9	5.061449E-9	5.182175E-9	9.172615E-10
1.419982E+4	2.753437E-10	5.249446E-10	1.586329E-9	5.032853E-9	5.034398E-9	9.420634E-10
1.420102E+4	2.730770E-10	5.149269E-10	1.558594E-9	5.088802E-9	5.183985E-9	9.010297E-10
1.420222E+4	2.709134E-10	5.043720E-10	1.561841E-9	5.130946E-9	5.137735E-9	9.111046E-10
1.420342E+4	2.825487E-10	5.082899E-10	1.587911E-9	5.116987E-9	5.108103E-9	9.124789E-10
1.420462E+4	2.927384E-10	5.060490E-10	1.552433E-9	5.057385E-9	5.038638E-9	9.156177E-10
1.420582E+4	2.714231E-10	4.959573E-10	1.518165E-9	5.015096E-9	5.147708E-9	9.349872E-10
1.420701E+4	2.713436E-10	5.173443E-10	1.541159E-9	5.082634E-9	5.050674E-9	8.950474E-10
1.420821E+4	2.797678E-10	5.252924E-10	1.531922E-9	5.048912E-9	5.160971E-9	9.127059E-10
1.420942E+4	2.722447E-10	5.271727E-10	1.541541E-9	5.046090E-9	5.151328E-9	9.029822E-10
1.421062E+4	2.746688E-10	5.076592E-10	1.563749E-9	5.113491E-9	5.041325E-9	9.174621E-10
1.421182E+4	2.910183E-10	5.071652E-10	1.554763E-9	4.943172E-9	5.142596E-9	9.056521E-10
1.421301E+4	2.858129E-10	5.076038E-10	1.620297E-9	5.022557E-9	5.069834E-9	9.086407E-10
1.421421E+4	2.834527E-10	5.111810E-10	1.584909E-9	5.088813E-9	5.041284E-9	9.309395E-10
1.421542E+4	2.745696E-10	5.063749E-10	1.557824E-9	5.090279E-9	5.104762E-9	9.279901E-10
1.421662E+4	2.757105E-10	5.005942E-10	1.562215E-9	5.118607E-9	5.175925E-9	9.133936E-10
1.421782E+4	2.799980E-10	5.122581E-10	1.557603E-9	5.115590E-9	5.061036E-9	9.211133E-10
1.421901E+4	2.633629E-10	5.098643E-10	1.576728E-9	5.069669E-9	5.106327E-9	9.238466E-10
1.422021E+4	2.702178E-10	5.393456E-10	1.583555E-9	5.069388E-9	5.142827E-9	8.911486E-10
1.422142E+4	2.791960E-10	5.073613E-10	1.514845E-9	5.112753E-9	5.113121E-9	9.119727E-10
1.422262E+4	2.832997E-10	5.170183E-10	1.523208E-9	5.019922E-9	5.158783E-9	9.079227E-10
1.422381E+4	2.714629E-10	5.026436E-10	1.602134E-9	5.111227E-9	5.142460E-9	9.085556E-10
1.422501E+4	2.714421E-10	5.147275E-10	1.532365E-9	5.185175E-9	5.079873E-9	9.149809E-10
1.422621E+4	2.782903E-10	5.049747E-10	1.537690E-9	5.070122E-9	5.087096E-9	9.257470E-10
1.422741E+4	2.745540E-10	5.181161E-10	1.576877E-9	5.048859E-9	5.088963E-9	9.268873E-10
1.422861E+4	2.742146E-10	5.046695E-10	1.555792E-9	5.138066E-9	5.110503E-9	9.319701E-10
1.422981E+4	2.755207E-10	5.131800E-10	1.573780E-9	5.075163E-9	5.122800E-9	9.139290E-10
1.423101E+4	2.833569E-10	5.138644E-10	1.540087E-9	5.059545E-9	5.115597E-9	9.260146E-10
1.423221E+4	2.764919E-10	4.977277E-10	1.578349E-9	5.106796E-9	5.070113E-9	9.120292E-10
1.423341E+4	2.739384E-10	5.194328E-10	1.583728E-9	5.090305E-9	5.172686E-9	9.401350E-10
1.423461E+4	2.786728E-10	5.038758E-10	1.615144E-9	5.091114E-9	5.133163E-9	9.122527E-10
1.423581E+4	2.747775E-10	4.920652E-10	1.586468E-9	5.153879E-9	5.119631E-9	9.330438E-10
1.423701E+4	2.765731E-10	5.185770E-10	1.552132E-9	5.166537E-9	5.140000E-9	9.265131E-10
1.423821E+4	2.808158E-10	5.324448E-10	1.591263E-9	5.046232E-9	5.157939E-9	9.110396E-10
1.423941E+4	2.841903E-10	5.125611E-10	1.589335E-9	5.144705E-9	5.079059E-9	9.332095E-10
1.424061E+4	2.843141E-10	5.191382E-10	1.546510E-9	5.063225E-9	5.114662E-9	9.180463E-10
1.424181E+4	2.842205E-10	5.134236E-10	1.587128E-9	5.035849E-9	5.257807E-9	9.367448E-10
1.424301E+4	2.807334E-10	5.196205E-10	1.573215E-9	5.172733E-9	5.203147E-9	9.389179E-10
1.424421E+4	2.846910E-10	5.053119E-10	1.624703E-9	5.114651E-9	5.093511E-9	9.324053E-10
1.424541E+4	2.836515E-10	5.296679E-10	1.613249E-9	5.039289E-9	5.164514E-9	9.176060E-10
1.424661E+4	2.780080E-10	5.283707E-10	1.562129E-9	5.182196E-9	5.092206E-9	9.443111E-10
1.424781E+4	2.819023E-10	5.012798E-10	1.557904E-9	5.156658E-9	5.175749E-9	9.246262E-10
1.424901E+4	2.853631E-10	5.115356E-10	1.563777E-9	5.091287E-9	5.145211E-9	8.988257E-10
1.425021E+4	2.759744E-10	5.074575E-10	1.561032E-9	5.131554E-9	5.198036E-9	9.264526E-10
1.425141E+4	2.611107E-10	5.103314E-10	1.561387E-9	5.012242E-9	5.176773E-9	9.220615E-10
1.425261E+4	2.762141E-10	5.087055E-10	1.592539E-9	4.981139E-9	5.129692E-9	9.489021E-10
1.425381E+4	2.802854E-10	5.135026E-10	1.620509E-9	5.120461E-9	5.052703E-9	9.347739E-10
1.425501E+4	2.695182E-10	5.014948E-10	1.569332E-9	5.076568E-9	5.093076E-9	8.888074E-10
1.425621E+4	2.783491E-10	5.159827E-10	1.611447E-9	5.069184E-9	5.160422E-9	9.155203E-10
1.425741E+4	2.812694E-10	5.041060E-10	1.561159E-9	5.085059E-9	5.094658E-9	9.166410E-10
1.425861E+4	2.637807E-10	5.229714E-10	1.580585E-9	4.999967E-9	5.096743E-9	9.359231E-10
1.425981E+4	2.944590E-10	5.104104E-10	1.586706E-9	5.066701E-9	5.114418E-9	9.142589E-10
1.426101E+4	2.684636E-10	5.156466E-10	1.533097E-9	5.086453E-9	4.989370E-9	9.113454E-10
1.426221E+4	2.828069E-10	5.401751E-10	1.566095E-9	5.064788E-9	5.005841E-9	9.091280E-10
1.426341E+4	2.697781E-10	5.218972E-10	1.629283E-9	5.002155E-9	5.089410E-9	8.892510E-10
1.426461E+4	2.838458E-10	5.092683E-10	1.585152E-9	5.060792E-9	4.998144E-9	9.111252E-10
1.426581E+4	2.694068E-10	5.144206E-10	1.497473E-9	5.046388E-9	4.965659E-9	9.042507E-10
1.426701E+4	2.684787E-10	4.955154E-10	1.536066E-9	4.920877E-9	5.032319E-9	9.084632E-10
1.426821E+4	2.623133E-10	5.060590E-10	1.539019E-9	5.070172E-9	5.013686E-9	9.151126E-10
1.426941E+4	2.655959E-10	4.961594E-10	1.558232E-9	4.987601E-9	5.010042E-9	9.098673E-10
1.427061E+4	2.878146E-10	5.022515E-10	1.555341E-9	4.912627E-9	5.063271E-9	8.934858E-10
1.427181E+4	2.740398E-10	4.900629E-10	1.546853E-9	4.902042E-9	4.962428E-9	9.005934E-10
1.427301E+4	2.719703E-10	5.194345E-10	1.518746E-9	4.956497E-9	4.957624E-9	8.759960E-10
1.427421E+4	2.733817E-10	4.999586E-10	1.544674E-9	4.870188E-9	4.996966E-9	9.206266E-10
1.427541E+4	2.729258E-10	4.893438E-10	1.482335E-9	4.987865E-9	4.961362E-9	8.528218E-10
1.427661E+4	2.637566E-10	5.174949E-10	1.496736E-9	4.903274E-9	4.840085E-9	8.928719E-10
1.427781E+4	2.614709E-10	4.963522E-10	1.498384E-9	4.942452E-9	4.874371E-9	8.808683E-10
1.427901E+4	2.647788E-10	4.873695E-10	1.499904E-9	4.934613E-9	4.819408E-9	8.600324E-10
1.428021E+4	2.676795E-10	5.039879E-10	1.454442E-9	4.819358E-9	4.862125E-9	8.883219E-10
1.428141E+4	2.645911E-10	4.866207E-10	1.510827E-9	4.903526E-9	4.820262E-9	8.712173E-10
1.428261E+4	2.628655E-10	4.680867E-10	1.490934E-9	4.745447E-9	4.743684E-9	8.623859E-10
1.428381E+4	2.679130E-10	4.875056E-10	1.458336E-9	4.771687E-9	4.681097E-9	8.496876E-10
1.428501E+4	2.552875E-10	4.865859E-10	1.487551E-9	4.748064E-9	4.682693E-9	8.565917E-10
1.428621E+4	2.621721E-10	4.680633E-10	1.432169E-9	4.714380E-9	4.620451E-9	8.316460E-10
1.428741E+4	2.692214E-10	4.830562E-10	1.429167E-9	4.682064E-9	4.586392E-9	8.243979E-10
1.428861E+4	2.636284E-10	4.660682E-10	1.432105E-9	4.635536E-9	4.570405E-9	8.306149E-10
1.428981E+4	2.571784E-10	4.582853E-10	1.395919E-9	4.678625E-9	4.532819E-9	8.229356E-10
1.429101E+4	2.641302E-10	4.568262E-10	1.395992E-9	4.625244E-9	4.533040E-9	7.914994E-10
1.429221E+4	2.582381E-10	4.676706E-10	1.391088E-9	4.568881E-9	4.441942E-9	8.006334E-10
1.429341E+4	2.497135E-10	4.451148E-10	1.379121E-9	4.614558E-9	4.363693E-9	7.775605E-10
1.429461E+4	2.542144E-10	4.443413E-10	1.362635E-9	4.588101E-9	4.244574E-9	7.755599E-10
1.429581E+4	2.549044E-10	4.215983E-10	1.375000E-9	4.426997E-9	4.258628E-9	7.563231E-10
1.429701E+4	2.464336E-10	4.344244E-10	1.349416E-9	4.487549E-9	4.225070E-9	7.471349E-10
1.429821E+4	2.497163E-10	4.453517E-10	1.346963E-9	4.476526E-9	4.167928E-9	7.534594E-10
1.429941E+4	2.428855E-10	4.374253E-10	1.288284E-9	4.381681E-9	4.032922E-9	7.639431E-10
1.430061E+4	2.604560E-10	4.089230E-10	1.341210E-9	4.253685E-9	3.959335E-9	7.333523E-10
1.430181E+4	2.378996E-10	3.988784E-10	1.248172E-9	4.277591E-9	3.970373E-9	6.997996E-10
1.430301E+4	2.326969E-10	4.072405E-10	1.278470E-9	4.186572E-9	3.879327E-9	6.904842E-10
1.430421E+4	2.295341E-10	3.912791E-10	1.243944E-9	4.203053E-9	3.765688E-9	6.910365E-10
1.430541E+4	2.461732E-10	3.864696E-10	1.210750E-9	4.129020E-9	3.728369E-9	6.983377E-10
1.430661E+4	2.352084E-10	3.830940E-10	1.232553E-9	4.015591E-9	3.693918E-9	6.714266E-10
1.430781E+4	2.338423E-10	3.581622E-10	1.161704E-9	4.017583E-9	3.589918E-9	6.626036E-10
1.430901E+4	2.266228E-10	3.702243E-10	1.183653E-9	3.921683E-9	3.567389E-9	6.414945E-10
1.431021E+4	2.281479E-10	3.471319E-10	1.133280E-9	3.846448E-9	3.530299E-9	6.284959E-10
1.431141E+4	2.188947E-10	3.431597E-10	1.149990E-9	3.816557E-9	3.352022E-9	6.177445E-10
1.431261E+4	2.099853E-10	3.356987E-10	1.115207E-9	3.749679E-9	3.314540E-9	6.094574E-10
1.431381E+4	2.146627E-10	3.263044E-10	1.102820E-9	3.753808E-9	3.245193E-9	5.938562E-10
1.431501E+4	2.099943E-10	3.148814E-10	1.092805E-9	3.607309E-9	3.132786E-9	5.889392E-10
1.431621E+4	2.025496E-10	3.103509E-10	1.090894E-9	3.573676E-9	3.051630E-9	5.711832E-10
1.431741E+4	2.132120E-10	3.131121E-10	1.073967E-9	3.496059E-9	2.982959E-9	5.580996E-10
1.431861E+4	2.134859E-10	2.878437E-10	1.033374E-9	3.501205E-9	2.914358E-9	5.306614E-10
1.431981E+4	2.084670E-10	2.736533E-10	1.010136E-9	3.419069E-9	2.870305E-9	5.227435E-10
1.432101E+4	1.992417E-10	2.771567E-10	1.039421E-9	3.267013E-9	2.811507E-9	4.924842E-10
1.432221E+4	1.947213E-10	2.737357E-10	9.857670E-10	3.303045E-9	2.636466E-9	5.074004E-10
1.432341E+4	1.975979E-10	2.693732E-10	9.380201E-10	3.192785E-9	2.606164E-9	4.744695E-10
1.432461E+4	1.889149E-10	2.554091E-10	9.264381E-10	3.140330E-9	2.561398E-9	4.585753E-10
1.432581E+4	1.885407E-10	2.282678E-10	9.105220E-10	3.103084E-9	2.414367E-9	4.482641E-10
1.432701E+4	1.834529E-10	2.379472E-10	8.744647E-10	3.055039E-9	2.364395E-9	4.355832E-10
1.432821E+4	1.749541E-10	2.213075E-10	8.858384E-10	2.942023E-9	2.293479E-9	4.222738E-10
1.432941E+4	1.751742E-10	2.130065E-10	8.325617E-10	2.862149E-9	2.236135E-9	4.059237E-10
1.433061E+4	1.754604E-10	2.042887E-10	8.222713E-10	2.858030E-9	2.125072E-9	3.944638E-10
1.433181E+4	1.596279E-10	1.992692E-10	8.030434E-10	2.746145E-9	2.081261E-9	3.923875E-10
1.433301E+4	1.592436E-10	1.878266E-10	7.867801E-10	2.763202E-9	2.000965E-9	3.884350E-10
1.433421E+4	1.684509E-10	1.840992E-10	7.658877E-10	2.658074E-9	1.940253E-9	3.592617E-10
1.433541E+4	1.710234E-10	1.803629E-10	7.441882E-10	2.576801E-9	1.849274E-9	3.524829E-10
1.433661E+4	1.543042E-10	1.677206E-10	7.276629E-10	2.558957E-9	1.779902E-9	3.341933E-10
1.433781E+4	1.530888E-10	1.634040E-10	7.038171E-10	2.487416E-9	1.706344E-9	3.205288E-10
1.433901E+4	1.557963E-10	1.516220E-10	7.100979E-10	2.429726E-9	1.658814E-9	3.158862E-10
1.434021E+4	1.478431E-10	1.533930E-10	6.780100E-10	2.319368E-9	1.569417E-9	3.047797E-10
1.434141E+4	1.475412E-10	1.393096E-10	6.325739E-10	2.249264E-9	1.506108E-9	2.817427E-10
1.434261E+4	1.366788E-10	1.440894E-10	6.541670E-10	2.180692E-9	1.456014E-9	2.710142E-10
1.434381E+4	1.298054E-10	1.316991E-10	6.230804E-10	2.120093E-9	1.379778E-9	2.585640E-10
1.434501E+4	1.291742E-10	1.254418E-10	6.322721E-10	2.134296E-9	1.333919E-9	2.387643E-10
1.434621E+4	1.342990E-10	1.226906E-10	5.935319E-10	2.041672E-9	1.246051E-9	2.403063E-10
1.434741E+4	1.284002E-10	1.254037E-10	5.844047E-10	1.995089E-9	1.256576E-9	2.284716E-10
1.434861E+4	1.271103E-10	1.169979E-10	5.757553E-10	1.911184E-9	1.153670E-9	2.345743E-10
1.434981E+4	1.207286E-10	1.089337E-10	5.648582E-10	1.860004E-9	1.112271E-9	2.030840E-10
1.435101E+4	1.252049E-10	1.065002E-10	5.215108E-10	1.844419E-9	1.087503E-9	1.979440E-10
1.435221E+4	1.196141E-10	1.065651E-10	5.102322E-10	1.780923E-9	1.041376E-9	2.083729E-10
1.435341E+4	1.112839E-10	9.955956E-11	4.857206E-10	1.709288E-9	1.020432E-9	2.018450E-10
1.435461E+4	1.078231E-10	9.356548E-11	5.027220E-10	1.687886E-9	9.280640E-10	1.829768E-10
1.435581E+4	1.126774E-10	9.252037E-11	4.617533E-10	1.595728E-9	9.030404E-10	1.941707E-10
1.435701E+4	1.044497E-10	9.191883E-11	4.795949E-10	1.564765E-9	8.768389E-10	1.897645E-10
1.435821E+4	1.120333E-10	9.029681E-11	4.613696E-10	1.551292E-9	8.340270E-10	1.883559E-10
1.435941E+4	1.006052E-10	8.587212E-11	4.437986E-10	1.494154E-9	8.106589E-10	1.774672E-10
1.436061E+4	1.116496E-10	7.997495E-11	4.176766E-10	1.374354E-9	7.824199E-10	1.720792E-10
1.436181E+4	9.560645E-11	8.310193E-11	3.982948E-10	1.368894E-9	7.304246E-10	1.682594E-10
1.436301E+4	9.307541E-11	7.324102E-11	3.996883E-10	1.318021E-9	7.209945E-10	1.695212E-10
1.436421E+4	9.549555E-11	7.369469E-11	3.786586E-10	1.323252E-9	6.871103E-10	1.640525E-10
1.436541E+4	8.833763E-11	7.182456E-11	3.753429E-10	1.243317E-9	6.623359E-10	1.575264E-10
1.436661E+4	9.073536E-11	7.358099E-11	3.803014E-10	1.218239E-9	6.257498E-10	1.474437E-10
1.436781E+4	8.310977E-11	6.970519E-11	3.625404E-10	1.171787E-9	6.152297E-10	1.511974E-10
1.436901E+4	8.180980E-11	6.684369E-11	3.567895E-10	1.214746E-9	5.560217E-10	1.514315E-10
1.437021E+4	7.607562E-11	6.862198E-11	3.449380E-10	1.116027E-9	5.516524E-10	1.463952E-10
1.437141E+4	7.747360E-11	6.450029E-11	3.293031E-10	1.093869E-9	5.086612E-10	1.420641E-10
1.437261E+4	7.798944E-11	6.651492E-11	3.264949E-10	1.083246E-9	5.008054E-10	1.366900E-10
1.437381E+4	7.635287E-11	7.048483E-11	2.834644E-10	1.042239E-9	4.786690E-10	1.356146E-10
1.437501E+4	7.201387E-11	6.671151E-11	3.127917E-10	1.012064E-9	4.630712E-10	1.307772E-10
1.437621E+4	6.818567E-11	6.550396E-11	3.172590E-10	9.660184E-10	4.295651E-10	1.289014E-10
1.437741E+4	6.693107E-11	6.013721E-11	2.789708E-10	9.432692E-10	4.341516E-10	1.365254E-10
1.437861E+4	7.237736E-11	6.117169E-11	2.745495E-10	9.293326E-10	4.031860E-10	1.270263E-10
1.437981E+4	6.460110E-11	5.638013E-11	2.982239E-10	8.769789E-10	3.861022E-10	1.316627E-10
1.438100E+4	6.186731E-11	5.893973E-11	2.630044E-10	9.012582E-10	3.704965E-10	1.164109E-10
1.438221E+4	6.261895E-11	5.657336E-11	2.642629E-10	8.132454E-10	3.573322E-10	1.174241E-10
1.438341E+4	5.842781E-11	5.818361E-11	2.495041E-10	8.101397E-10	3.427178E-10	1.105272E-10
1.438461E+4	5.584244E-11	5.321955E-11	2.432243E-10	8.011638E-10	3.246617E-10	1.101452E-10
1.438580E+4	5.672515E-11	5.802231E-11	2.409403E-10	7.859439E-10	2.973434E-10	1.140866E-10
1.438700E+4	5.470435E-11	5.115283E-11	2.305075E-10	7.796642E-10	3.003819E-10	1.109523E-10
1.438821E+4	5.074228E-11	5.760897E-11	2.160175E-10	7.276696E-10	2.909836E-10	1.016050E-10
1.438941E+4	5.229541E-11	5.745046E-11	2.229340E-10	7.302146E-10	2.724055E-10	1.030534E-10
1.439061E+4	4.969716E-11	5.212122E-11	2.223028E-10	6.807953E-10	2.476899E-10	1.055172E-10
1.439180E+4	4.942496E-11	5.740902E-11	2.096577E-10	6.781180E-10	2.322920E-10	1.008511E-10
1.439300E+4	4.833223E-11	5.503704E-11	2.109952E-10	6.546907E-10	2.418062E-10	9.833632E-11
1.439421E+4	4.684687E-11	5.132422E-11	2.015308E-10	6.610505E-10	2.167876E-10	9.330785E-11
1.439541E+4	4.715940E-11	5.313666E-11	1.949392E-10	6.438071E-10	2.086719E-10	9.614973E-11
1.439661E+4	4.332168E-11	5.353825E-11	1.955384E-10	6.370927E-10	1.941780E-10	9.192722E-11
1.439780E+4	4.408900E-11	5.337750E-11	1.937770E-10	5.962819E-10	1.839021E-10	9.202132E-11
1.439900E+4	4.007541E-11	4.895784E-11	1.906948E-10	5.892271E-10	1.767285E-10	8.890556E-11
1.440020E+4	4.161621E-11	4.598042E-11	1.811201E-10	5.812430E-10	1.753086E-10	9.282337E-11
1.440140E+4	3.933610E-11	5.152809E-11	1.719476E-10	5.708567E-10	1.584970E-10	8.647084E-11
1.440260E+4	3.900396E-11	5.217555E-11	1.762866E-10	5.482034E-10	1.439028E-10	8.749245E-11
1.440380E+4	3.729626E-11	5.603400E-11	1.786322E-10	5.353572E-10	1.444327E-10	8.347830E-11
1.440500E+4	3.744524E-11	5.175380E-11	1.678505E-10	5.241213E-10	1.423581E-10	8.682931E-11
1.440620E+4	3.511471E-11	5.421763E-11	1.589737E-10	5.337016E-10	1.361540E-10	8.646805E-11
1.440740E+4	3.405503E-11	5.047569E-11	1.671353E-10	4.893914E-10	1.296144E-10	7.991894E-11
1.440860E+4	3.712151E-11	5.302576E-11	1.542768E-10	5.093233E-10	1.277544E-10	8.473066E-11
1.440980E+4	3.556278E-11	5.117803E-11	1.464227E-10	5.011471E-10	1.211313E-10	7.872036E-11
1.441100E+4	3.535051E-11	5.512833E-11	1.458491E-10	4.730475E-10	1.081015E-10	8.665064E-11
1.441220E+4	3.387692E-11	5.386702E-11	1.531023E-10	4.764354E-10	1.110990E-10	8.163898E-11
1.441340E+4	3.188469E-11	5.005225E-11	1.481713E-10	4.846384E-10	1.041780E-10	8.013794E-11
1.441460E+4	3.193341E-11	5.288462E-11	1.377133E-10	4.443317E-10	1.132985E-10	7.858090E-11
1.441580E+4	3.476074E-11	4.786175E-11	1.434604E-10	4.374791E-10	1.075184E-10	7.930453E-11
1.441700E+4	2.951327E-11	4.470790E-11	1.388581E-10	4.366261E-10	9.823774E-11	7.869011E-11
1.441820E+4	3.108880E-11	4.677126E-11	1.380678E-10	4.260353E-10	9.538913E-11	7.778165E-11
1.441940E+4	2.755129E-11	5.411009E-11	1.404000E-10	4.216185E-10	8.400311E-11	7.102531E-11
1.442060E+4	2.878124E-11	4.396242E-11	1.280596E-10	4.082890E-10	8.211113E-11	7.112221E-11
1.442180E+4	2.703544E-11	4.678358E-11	1.329077E-10	3.992749E-10	7.948991E-11	7.879373E-11
1.442300E+4	2.775460E-11	4.768589E-11	1.359322E-10	3.889374E-10	8.238557E-11	7.280303E-11
1.442420E+4	2.615387E-11	4.913931E-11	1.328618E-10	3.892225E-10	7.400778E-11	7.675725E-11
1.442540E+4	2.777980E-11	4.623806E-11	1.362167E-10	3.937978E-10	6.932432E-11	7.324046E-11
1.442660E+4	2.735749E-11	5.311258E-11	1.272184E-10	3.640045E-10	7.596305E-11	7.291057E-11
1.442780E+4	2.546832E-11	4.630023E-11	1.273942E-10	3.642487E-10	6.789162E-11	7.113900E-11
1.442900E+4	2.312995E-11	4.799337E-11	1.268650E-10	3.566057E-10	6.452718E-11	7.413548E-11
1.443020E+4	2.440023E-11	4.819389E-11	1.282668E-10	3.542046E-10	6.408021E-11	6.746371E-11
1.443140E+4	2.265163E-11	4.533688E-11	1.289362E-10	3.567390E-10	6.660453E-11	7.363140E-11
1.443260E+4	2.316748E-11	4.807794E-11	1.179170E-10	3.366240E-10	5.886076E-11	7.065622E-11
1.443380E+4	2.488583E-11	4.589305E-11	1.240225E-10	3.498797E-10	5.784364E-11	6.944866E-11
1.443500E+4	2.061796E-11	4.612996E-11	1.205550E-10	3.378366E-10	5.757032E-11	7.050275E-11
1.443620E+4	2.418852E-11	4.998001E-11	1.147323E-10	3.339513E-10	5.290478E-11	6.870599E-11
1.443740E+4	2.254690E-11	5.007186E-11	1.175457E-10	3.307829E-10	5.139367E-11	6.842986E-11
1.443860E+4	1.943617E-11	4.741760E-11	1.126326E-10	3.128304E-10	5.600823E-11	6.704308E-11
1.443980E+4	2.084423E-11	4.379663E-11	1.147094E-10	3.218904E-10	5.180702E-11	6.825455E-11
1.444100E+4	2.223717E-11	4.561132E-11	1.137371E-10	3.015418E-10	4.803706E-11	6.731976E-11
1.444220E+4	1.999570E-11	4.924461E-11	1.156408E-10	3.156566E-10	5.071148E-11	6.915238E-11
1.444340E+4	2.147769E-11	4.626718E-11	1.116541E-10	3.015166E-10	5.020460E-11	6.818118E-11
1.444460E+4	1.888953E-11	4.617197E-11	1.090827E-10	2.813641E-10	5.292887E-11	6.393908E-11
1.444580E+4	1.911412E-11	4.453427E-11	1.071263E-10	2.867751E-10	4.704402E-11	7.080127E-11
1.444700E+4	2.163115E-11	4.837311E-11	1.065483E-10	2.890300E-10	4.511340E-11	6.876143E-11
1.444820E+4	1.940873E-11	4.746689E-11	1.097565E-10	2.754787E-10	4.080857E-11	6.515054E-11
1.444940E+4	1.719974E-11	5.017155E-11	1.067309E-10	2.859714E-10	4.208445E-11	6.892778E-11
1.445060E+4	1.836640E-11	5.093664E-11	1.064693E-10	2.708327E-10	3.938930E-11	6.414015E-11
1.445180E+4	1.648451E-11	4.086121E-11	1.072406E-10	2.658379E-10	3.779529E-11	6.698483E-11
1.445300E+4	1.672983E-11	4.369526E-11	1.123335E-10	2.681757E-10	3.814647E-11	6.427233E-11
1.445420E+4	1.841625E-11	4.588408E-11	9.624831E-11	2.629170E-10	3.693164E-11	6.678657E-11
1.445540E+4	1.675839E-11	4.805778E-11	1.033799E-10	2.464689E-10	3.683474E-11	6.365512E-11
1.445660E+4	1.718406E-11	4.523102E-11	1.041820E-10	2.408210E-10	3.720888E-11	6.386346E-11
1.445780E+4	1.645090E-11	4.362076E-11	1.004882E-10	2.594031E-10	3.160352E-11	6.005094E-11
1.445900E+4	1.536601E-11	4.897745E-11	1.010147E-10	2.526556E-10	3.297686E-11	6.311519E-11
1.446020E+4	1.758788E-11	4.614956E-11	9.643145E-11	2.311656E-10	3.346021E-11	6.229074E-11
1.446140E+4	1.493306E-11	4.562980E-11	1.040559E-10	2.313186E-10	3.451094E-11	6.670199E-11
1.446260E+4	1.593002E-11	4.655059E-11	9.713493E-11	2.189205E-10	3.081324E-11	6.876200E-11
1.446380E+4	1.493923E-11	4.781078E-11	9.546699E-11	2.298881E-10	2.841158E-11	6.496292E-11
1.446500E+4	1.520415E-11	4.411757E-11	9.579464E-11	2.364736E-10	2.895767E-11	6.797339E-11
1.446620E+4	1.291731E-11	4.644305E-11	1.012992E-10	2.258168E-10	3.148702E-11	6.323728E-11
1.446740E+4	1.333401E-11	4.194442E-11	9.333866E-11	2.174228E-10	3.034668E-11	6.336611E-11
1.446860E+4	1.627952E-11	4.315253E-11	9.373799E-11	2.291297E-10	2.751600E-11	5.643726E-11
1.446980E+4	1.587177E-11	4.256668E-11	1.016610E-10	2.129370E-10	2.939958E-11	6.196420E-11
1.447100E+4	1.415790E-11	4.501818E-11	9.433953E-11	2.004768E-10	2.747791E-11	6.303622E-11
1.447220E+4	1.308869E-11	4.666876E-11	9.570390E-11	2.026964E-10	2.779381E-11	5.562289E-11
1.447340E+4	1.134290E-11	4.646545E-11	8.913687E-11	2.014462E-10	2.722419E-11	6.409198E-11
1.447460E+4	1.286690E-11	4.438249E-11	9.876646E-11	2.042103E-10	2.475308E-11	5.879467E-11
1.447580E+4	1.571103E-11	4.434664E-11	9.325352E-11	1.979457E-10	2.568955E-11	6.453501E-11
1.447700E+4	1.268935E-11	4.532792E-11	9.277857E-11	1.973106E-10	2.305490E-11	6.209639E-11
1.447820E+4	1.296267E-11	4.301699E-11	8.534676E-11	1.937434E-10	2.563186E-11	6.283514E-11
1.447940E+4	1.205981E-11	4.341745E-11	8.708136E-11	1.938840E-10	2.511658E-11	6.028283E-11
1.448060E+4	1.417359E-11	4.419486E-11	8.124299E-11	1.820442E-10	2.431342E-11	6.073705E-11
1.448180E+4	1.274592E-11	4.632095E-11	9.038754E-11	1.855773E-10	2.374549E-11	5.726563E-11
1.448300E+4	1.494035E-11	4.771949E-11	8.591133E-11	1.783146E-10	2.444000E-11	6.110335E-11
1.448420E+4	1.178257E-11	5.059666E-11	8.794108E-11	1.818045E-10	2.366932E-11	5.941805E-11
1.448540E+4	1.074697E-11	4.359556E-11	8.954014E-11	1.727194E-10	2.017605E-11	5.864849E-11
1.448660E+4	1.238690E-11	4.794129E-11	8.379027E-11	1.712614E-10	2.133487E-11	5.836340E-11
1.448780E+4	1.221552E-11	4.837087E-11	8.698166E-11	1.747239E-10	2.173533E-11	5.873978E-11
1.448900E+4	1.059406E-11	4.487032E-11	8.305880E-11	1.725480E-10	2.118477E-11	5.902207E-11
1.449020E+4	1.467934E-11	4.431472E-11	8.104640E-11	1.747497E-10	1.977334E-11	5.953735E-11
1.449140E+4	1.195340E-11	4.264790E-11	8.357296E-11	1.646737E-10	1.805499E-11	5.785260E-11
1.449260E+4	1.075929E-11	4.106732E-11	8.059890E-11	1.655362E-10	2.094785E-11	6.007615E-11
1.449380E+4	1.288986E-11	4.026640E-11	8.041574E-11	1.611748E-10	1.795922E-11	5.552880E-11
1.449500E+4	1.116703E-11	4.641505E-11	7.919868E-11	1.456705E-10	2.014972E-11	5.799318E-11
1.449620E+4	1.130258E-11	4.409180E-11	8.002928E-11	1.567087E-10	1.887720E-11	5.818473E-11
1.449740E+4	1.170528E-11	4.354907E-11	8.196831E-11	1.527791E-10	2.011052E-11	5.940461E-11
1.449860E+4	1.089875E-11	4.563932E-11	7.775701E-11	1.576642E-10	2.010436E-11	5.426580E-11
1.449980E+4	1.038347E-11	4.340737E-11	8.001808E-11	1.532877E-10	1.786288E-11	5.850567E-11
1.450100E+4	1.214607E-11	4.108245E-11	7.465972E-11	1.512876E-10	1.740865E-11	5.649775E-11
1.450220E+4	9.815542E-12	4.160501E-11	7.809138E-11	1.406224E-10	1.704459E-11	6.070737E-11
1.450340E+4	1.026585E-11	3.995275E-11	7.525006E-11	1.412082E-10	1.659205E-11	5.385805E-11
1.450460E+4	1.100293E-11	4.245410E-11	7.802081E-11	1.485992E-10	1.617030E-11	6.248341E-11
1.450580E+4	1.162799E-11	4.366613E-11	7.612491E-11	1.448600E-10	1.489666E-11	5.607152E-11
1.450700E+4	1.162855E-11	4.097659E-11	7.513860E-11	1.357082E-10	1.727423E-11	5.644958E-11
1.450820E+4	1.081698E-11	4.207661E-11	7.226982E-11	1.367936E-10	1.643578E-11	5.515578E-11
1.450940E+4	1.170808E-11	4.368686E-11	6.663030E-11	1.352203E-10	1.678920E-11	5.679851E-11
1.451060E+4	1.081250E-11	4.233985E-11	7.765171E-11	1.292722E-10	1.548923E-11	5.418515E-11
1.451180E+4	1.046636E-11	4.217070E-11	7.436399E-11	1.331592E-10	1.489106E-11	5.451224E-11
1.451300E+4	9.969005E-12	4.294754E-11	7.554409E-11	1.293047E-10	1.466870E-11	5.730540E-11
1.451420E+4	1.166495E-11	4.720253E-11	7.096874E-11	1.302753E-10	1.357653E-11	5.706568E-11
1.451540E+4	9.988608E-12	4.286689E-11	7.174782E-11	1.286802E-10	1.417190E-11	5.427140E-11
1.451660E+4	1.014095E-11	4.653658E-11	6.991858E-11	1.293781E-10	1.306517E-11	5.357745E-11
1.451780E+4	9.811620E-12	3.975504E-11	6.965029E-11	1.197765E-10	1.437858E-11	5.660753E-11
1.451900E+4	1.129865E-11	4.293690E-11	6.952148E-11	1.156806E-10	1.642570E-11	5.675763E-11
1.452020E+4	1.078617E-11	4.702666E-11	7.590480E-11	1.251483E-10	1.562645E-11	5.300952E-11
1.452140E+4	8.917720E-12	4.190410E-11	6.809044E-11	1.145201E-10	1.420943E-11	5.693742E-11
1.452260E+4	9.832904E-12	4.005357E-11	7.140281E-11	1.161213E-10	1.193883E-11	5.733452E-11
1.452380E+4	9.207845E-12	4.070663E-11	7.408227E-11	1.122271E-10	1.363366E-11	5.292383E-11
1.452500E+4	9.763453E-12	3.770176E-11	6.402477E-11	1.159561E-10	1.320239E-11	5.607264E-11
1.452620E+4	9.787536E-12	4.093907E-11	6.657317E-11	1.138563E-10	1.286130E-11	5.112202E-11
1.452740E+4	1.103541E-11	4.263558E-11	6.717638E-11	1.118070E-10	1.292067E-11	5.547111E-11
1.452860E+4	8.825865E-12	3.960382E-11	6.460838E-11	1.092580E-10	1.268823E-11	5.647030E-11
1.452980E+4	1.063551E-11	4.302763E-11	6.599291E-11	1.117594E-10	1.310046E-11	5.675203E-11
1.453100E+4	7.696168E-12	4.383080E-11	6.189868E-11	1.043735E-10	1.274424E-11	5.492782E-11
1.453220E+4	1.019920E-11	4.037226E-11	6.503237E-11	1.075912E-10	1.143924E-11	5.450664E-11
1.453340E+4	1.115639E-11	4.013478E-11	6.731473E-11	1.144394E-10	1.337658E-11	5.795005E-11
1.453460E+4	9.362430E-12	4.118271E-11	6.461622E-11	1.008052E-10	1.283889E-11	5.368275E-11
1.453580E+4	9.793138E-12	4.296266E-11	6.430090E-11	1.063769E-10	1.273136E-11	5.021524E-11
1.453700E+4	8.767617E-12	4.094579E-11	6.551684E-11	1.029593E-10	1.218303E-11	5.522299E-11
1.453820E+4	8.852749E-12	3.972592E-11	6.047494E-11	1.001202E-10	1.310718E-11	5.389446E-11
1.453940E+4	8.518377E-12	4.248267E-11	5.998094E-11	1.046278E-10	1.315983E-11	5.431901E-11
1.454060E+4	1.115471E-11	4.624086E-11	6.702012E-11	9.656700E-11	1.089203E-11	5.764705E-11
1.454180E+4	9.365789E-12	4.179992E-11	6.106806E-11	9.698931E-11	1.178425E-11	5.456713E-11
1.454300E+4	1.039691E-11	4.156077E-11	6.258759E-11	9.146964E-11	1.003678E-11	5.241807E-11
1.454420E+4	9.802099E-12	3.738923E-11	6.314263E-11	9.361254E-11	1.038235E-11	5.258385E-11
1.454540E+4	9.845786E-12	4.184025E-11	5.613985E-11	7.878533E-11	1.047476E-11	5.479116E-11
1.454660E+4	8.515576E-12	3.881521E-11	5.709032E-11	9.235290E-11	1.236954E-11	5.051321E-11
1.454780E+4	8.671841E-12	3.909638E-11	5.705111E-11	9.126017E-11	1.021320E-11	5.428484E-11
1.454900E+4	8.839867E-12	3.988666E-11	5.838469E-11	9.266095E-11	1.099845E-11	5.488357E-11
1.455020E+4	1.073913E-11	3.975448E-11	5.879299E-11	8.568281E-11	9.648075E-12	5.412354E-11
1.455140E+4	8.871232E-12	4.119391E-11	5.753167E-11	8.290982E-11	1.069320E-11	5.092543E-11
1.455260E+4	9.941000E-12	3.938370E-11	5.765825E-11	8.645853E-11	8.710486E-12	5.215651E-11
1.455380E+4	8.057425E-12	3.972592E-11	5.555736E-11	8.475082E-11	9.803218E-12	5.294119E-11
1.455500E+4	1.009390E-11	3.891379E-11	5.518266E-11	8.403223E-11	9.997569E-12	5.248528E-11
1.455620E+4	1.017176E-11	3.975672E-11	4.932750E-11	8.607151E-11	8.493733E-12	5.190055E-11
1.455739E+4	8.846029E-12	4.252971E-11	5.829675E-11	8.214362E-11	8.928362E-12	5.525715E-11
1.455859E+4	8.132476E-12	4.286073E-11	5.185518E-11	7.716947E-11	9.630711E-12	5.391967E-11
1.455979E+4	1.265351E-11	3.785522E-11	5.326212E-11	8.503759E-11	1.042828E-11	5.576907E-11
1.456100E+4	7.467092E-12	3.859678E-11	4.879542E-11	8.575730E-11	7.479975E-12	5.203721E-11
1.456220E+4	8.970369E-12	3.970351E-11	5.716034E-11	8.140542E-11	9.129993E-12	5.344639E-11
1.456339E+4	7.662563E-12	4.107685E-11	5.284934E-11	8.000520E-11	9.504693E-12	5.815337E-11
1.456459E+4	9.226328E-12	3.659278E-11	5.600431E-11	8.187982E-11	9.828423E-12	5.440414E-11
1.456579E+4	8.853870E-12	4.179544E-11	5.402104E-11	7.573061E-11	9.787536E-12	5.191679E-11
1.456700E+4	9.233049E-12	4.241489E-11	5.204841E-11	8.219739E-11	9.519815E-12	5.554840E-11
1.456820E+4	8.457887E-12	4.204412E-11	5.158634E-11	6.924143E-11	9.217927E-12	4.885255E-11
1.456939E+4	8.161041E-12	3.767711E-11	5.253961E-11	7.687598E-11	9.248732E-12	5.091703E-11
1.457059E+4	8.564304E-12	3.618336E-11	5.252504E-11	7.915723E-11	8.711048E-12	5.143960E-11
1.457179E+4	7.585830E-12	3.915351E-11	4.901497E-11	7.214661E-11	8.397959E-12	5.551815E-11
0.000000E+0	0.000000E+0	0.000000E+0	0.000000E+0	0.000000E+0	0.000000E+0	0.000000E+0
0.000000E+0	0.000000E+0	0.000000E+0	0.000000E+0	0.000000E+0	0.000000E+0	0.000000E+0
0.000000E+0	0.000000E+0	0.000000E+0	0.000000E+0	0.000000E+0	0.000000E+0	0.000000E+0
0.000000E+0	0.000000E+0	0.000000E+0	0.000000E+0	0.000000E+0	0.000000E+0	0.000000E+0
0.000000E+0	0.000000E+0	0.000000E+0	0.000000E+0	0.000000E+0	0.000000E+0	0.000000E+0
0.000000E+0	0.000000E+0	0.000000E+0	0.000000E+0	0.000000E+0	0.000000E+0	0.000000E+0
0.000000E+0	0.000000E+0	0.000000E+0	0.000000E+0	0.000000E+0	0.000000E+0	0.000000E+0
0.000000E+0	0.000000E+0	0.000000E+0	0.000000E+0	0.000000E+0	0.000000E+0	0.000000E+0
0.000000E+0	0.000000E+0	0.000000E+0	0.000000E+0	0.000000E+0	0.000000E+0	0.000000E+0
0.000000E+0	0.000000E+0	0.000000E+0	0.000000E+0	0.000000E+0	0.000000E+0	0.000000E+0
0.000000E+0	0.000000E+0	0.000000E+0	0.000000E+0	0.000000E+0	0.000000E+0	0.000000E+0
0.000000E+0	0.000000E+0	0.000000E+0	0.000000E+0	0.000000E+0	0.000000E+0	0.000000E+0
0.000000E+0	0.000000E+0	0.000000E+0	0.000000E+0	0.000000E+0	0.000000E+0	0.000000E+0
0.000000E+0	0.000000E+0	0.000000E+0	0.000000E+0	0.000000E+0	0.000000E+0	0.000000E+0
0.000000E+0	0.000000E+0	0.000000E+0	0.000000E+0	0.000000E+0	0.000000E+0	0.000000E+0
0.000000E+0	0.000000E+0	0.000000E+0	0.000000E+0	0.000000E+0	0.000000E+0	0.000000E+0
0.000000E+0	0.000000E+0	0.000000E+0	0.000000E+0	0.000000E+0	0.000000E+0	0.000000E+0
0.000000E+0	0.000000E+0	0.000000E+0	0.000000E+0	0.000000E+0	0.000000E+0	0.000000E+0
0.000000E+0	0.000000E+0	0.000000E+0	0.000000E+0	0.000000E+0	0.000000E+0	0.000000E+0
0.000000E+0	0.000000E+0	0.000000E+0	0.000000E+0	0.000000E+0	0.000000E+0	0.000000E+0
0.000000E+0	0.000000E+0	0.000000E+0	0.000000E+0	0.000000E+0	0.000000E+0	0.000000E+0
0.000000E+0	0.000000E+0	0.000000E+0	0.000000E+0	0.000000E+0	0.000000E+0	0.000000E+0
0.000000E+0	0.000000E+0	0.000000E+0	0.000000E+0	0.000000E+0	0.000000E+0	0.000000E+0
0.000000E+0	0.000000E+0	0.000000E+0	0.000000E+0	0.000000E+0	0.000000E+0	0.000000E+0
0.000000E+0	0.000000E+0	0.000000E+0	0.000000E+0	0.000000E+0	0.000000E+0	0.000000E+0
0.000000E+0	0.000000E+0	0.000000E+0	0.000000E+0	0.000000E+0	0.000000E+0	0.000000E+0
0.000000E+0	0.000000E+0	0.000000E+0	0.000000E+0	0.000000E+0	0.000000E+0	0.000000E+0
0.000000E+0	0.000000E+0	0.000000E+0	0.000000E+0	0.000000E+0	0.000000E+0	0.000000E+0
0.000000E+0	0.000000E+0	0.000000E+0	0.000000E+0	0.000000E+0	0.000000E+0	0.000000E+0
0.000000E+0	0.000000E+0	0.000000E+0	0.000000E+0	0.000000E+0	0.000000E+0	0.000000E+0
0.000000E+0	0.000000E+0	0.000000E+0	0.000000E+0	0.000000E+0	0.000000E+0	0.000000E+0
0.000000E+0	0.000000E+0	0.000000E+0	0.000000E+0	0.000000E+0	0.000000E+0	0.000000E+0
0.000000E+0	0.000000E+0	0.000000E+0	0.000000E+0	0.000000E+0	0.000000E+0	0.000000E+0
0.000000E+0	0.000000E+0	0.000000E+0	0.000000E+0	0.000000E+0	0.000000E+0	0.000000E+0
0.000000E+0	0.000000E+0	0.000000E+0	0.000000E+0	0.000000E+0	0.000000E+0	0.000000E+0
0.000000E+0	0.000000E+0	0.000000E+0	0.000000E+0	0.000000E+0	0.000000E+0	0.000000E+0
0.000000E+0	0.000000E+0	0.000000E+0	0.000000E+0	0.000000E+0	0.000000E+0	0.000000E+0
0.000000E+0	0.000000E+0	0.000000E+0	0.000000E+0	0.000000E+0	0.000000E+0	0.000000E+0
0.000000E+0	0.000000E+0	0.000000E+0	0.000000E+0	0.000000E+0	0.000000E+0	0.000000E+0
0.000000E+0	0.000000E+0	0.000000E+0	0.000000E+0	0.000000E+0	0.000000E+0	0.000000E+0
0.000000E+0	0.000000E+0	0.000000E+0	0.000000E+0	0.000000E+0	0.000000E+0	0.000000E+0
0.000000E+0	0.000000E+0	0.000000E+0	0.000000E+0	0.000000E+0	0.000000E+0	0.000000E+0
0.000000E+0	0.000000E+0	0.000000E+0	0.000000E+0	0.000000E+0	0.000000E+0	0.000000E+0
0.000000E+0	0.000000E+0	0.000000E+0	0.000000E+0	0.000000E+0	0.000000E+0	0.000000E+0
0.000000E+0	0.000000E+0	0.000000E+0	0.000000E+0	0.000000E+0	0.000000E+0	0.000000E+0
0.000000E+0	0.000000E+0	0.000000E+0	0.000000E+0	0.000000E+0	0.000000E+0	0.000000E+0
0.000000E+0	0.000000E+0	0.000000E+0	0.000000E+0	0.000000E+0	0.000000E+0	0.000000E+0
0.000000E+0	0.000000E+0	0.000000E+0	0.000000E+0	0.000000E+0	0.000000E+0	0.000000E+0
0.000000E+0	0.000000E+0	0.000000E+0	0.000000E+0	0.000000E+0	0.000000E+0	0.000000E+0
0.000000E+0	0.000000E+0	0.000000E+0	0.000000E+0	0.000000E+0	0.000000E+0	0.000000E+0
0.000000E+0	0.000000E+0	0.000000E+0	0.000000E+0	0.000000E+0	0.000000E+0	0.000000E+0
0.000000E+0	0.000000E+0	0.000000E+0	0.000000E+0	0.000000E+0	0.000000E+0	0.000000E+0
0.000000E+0	0.000000E+0	0.000000E+0	0.000000E+0	0.000000E+0	0.000000E+0	0.000000E+0
0.000000E+0	0.000000E+0	0.000000E+0	0.000000E+0	0.000000E+0	0.000000E+0	0.000000E+0
0.000000E+0	0.000000E+0	0.000000E+0	0.000000E+0	0.000000E+0	0.000000E+0	0.000000E+0
0.000000E+0	0.000000E+0	0.000000E+0	0.000000E+0	0.000000E+0	0.000000E+0	0.000000E+0
0.000000E+0	0.000000E+0	0.000000E+0	0.000000E+0	0.000000E+0	0.000000E+0	0.000000E+0
0.000000E+0	0.000000E+0	0.000000E+0	0.000000E+0	0.000000E+0	0.000000E+0	0.000000E+0
0.000000E+0	0.000000E+0	0.000000E+0	0.000000E+0	0.000000E+0	0.000000E+0	0.000000E+0
0.000000E+0	0.000000E+0	0.000000E+0	0.000000E+0	0.000000E+0	0.000000E+0	0.000000E+0
0.000000E+0	0.000000E+0	0.000000E+0	0.000000E+0	0.000000E+0	0.000000E+0	0.000000E+0
0.000000E+0	0.000000E+0	0.000000E+0	0.000000E+0	0.000000E+0	0.000000E+0	0.000000E+0
0.000000E+0	0.000000E+0	0.000000E+0	0.000000E+0	0.000000E+0	0.000000E+0	0.000000E+0
0.000000E+0	0.000000E+0	0.000000E+0	0.000000E+0	0.000000E+0	0.000000E+0	0.000000E+0
0.000000E+0	0.000000E+0	0.000000E+0	0.000000E+0	0.000000E+0	0.000000E+0	0.000000E+0
0.000000E+0	0.000000E+0	0.000000E+0	0.000000E+0	0.000000E+0	0.000000E+0	0.000000E+0
0.000000E+0	0.000000E+0	0.000000E+0	0.000000E+0	0.000000E+0	0.000000E+0	0.000000E+0
0.000000E+0	0.000000E+0	0.000000E+0	0.000000E+0	0.000000E+0	0.000000E+0	0.000000E+0
0.000000E+0	0.000000E+0	0.000000E+0	0.000000E+0	0.000000E+0	0.000000E+0	0.000000E+0
0.000000E+0	0.000000E+0	0.000000E+0	0.000000E+0	0.000000E+0	0.000000E+0	0.000000E+0
0.000000E+0	0.000000E+0	0.000000E+0	0.000000E+0	0.000000E+0	0.000000E+0	0.000000E+0
0.000000E+0	0.000000E+0	0.000000E+0	0.000000E+0	0.000000E+0	0.000000E+0	0.000000E+0
0.000000E+0	0.000000E+0	0.000000E+0	0.000000E+0	0.000000E+0	0.000000E+0	0.000000E+0
0.000000E+0	0.000000E+0	0.000000E+0	0.000000E+0	0.000000E+0	0.000000E+0	0.000000E+0
0.000000E+0	0.000000E+0	0.000000E+0	0.000000E+0	0.000000E+0	0.000000E+0	0.000000E+0
0.000000E+0	0.000000E+0	0.000000E+0	0.000000E+0	0.000000E+0	0.000000E+0	0.000000E+0
0.000000E+0	0.000000E+0	0.000000E+0	0.000000E+0	0.000000E+0	0.000000E+0	0.000000E+0
0.000000E+0	0.000000E+0	0.000000E+0	0.000000E+0	0.000000E+0	0.000000E+0	0.000000E+0
0.000000E+0	0.000000E+0	0.000000E+0	0.000000E+0	0.000000E+0	0.000000E+0	0.000000E+0
0.000000E+0	0.000000E+0	0.000000E+0	0.000000E+0	0.000000E+0	0.000000E+0	0.000000E+0
0.000000E+0	0.000000E+0	0.000000E+0	0.000000E+0	0.000000E+0	0.000000E+0	0.000000E+0
0.000000E+0	0.000000E+0	0.000000E+0	0.000000E+0	0.000000E+0	0.000000E+0	0.000000E+0
0.000000E+0	0.000000E+0	0.000000E+0	0.000000E+0	0.000000E+0	0.000000E+0	0.000000E+0
0.000000E+0	0.000000E+0	0.000000E+0	0.000000E+0	0.000000E+0	0.000000E+0	0.000000E+0
0.000000E+0	0.000000E+0	0.000000E+0	0.000000E+0	0.000000E+0	0.000000E+0	0.000000E+0
0.000000E+0	0.000000E+0	0.000000E+0	0.000000E+0	0.000000E+0	0.000000E+0	0.000000E+0
0.000000E+0	0.000000E+0	0.000000E+0	0.000000E+0	0.000000E+0	0.000000E+0	0.000000E+0
0.000000E+0	0.000000E+0	0.000000E+0	0.000000E+0	0.000000E+0	0.000000E+0	0.000000E+0
0.000000E+0	0.000000E+0	0.000000E+0	0.000000E+0	0.000000E+0	0.000000E+0	0.000000E+0
0.000000E+0	0.000000E+0	0.000000E+0	0.000000E+0	0.000000E+0	0.000000E+0	0.000000E+0
0.000000E+0	0.000000E+0	0.000000E+0	0.000000E+0	0.000000E+0	0.000000E+0	0.000000E+0
0.000000E+0	0.000000E+0	0.000000E+0	0.000000E+0	0.000000E+0	0.000000E+0	0.000000E+0
0.000000E+0	0.000000E+0	0.000000E+0	0.000000E+0	0.000000E+0	0.000000E+0	0.000000E+0
0.000000E+0	0.000000E+0	0.000000E+0	0.000000E+0	0.000000E+0	0.000000E+0	0.000000E+0
0.000000E+0	0.000000E+0	0.000000E+0	0.000000E+0	0.000000E+0	0.000000E+0	0.000000E+0
0.000000E+0	0.000000E+0	0.000000E+0	0.000000E+0	0.000000E+0	0.000000E+0	0.000000E+0
0.000000E+0	0.000000E+0	0.000000E+0	0.000000E+0	0.000000E+0	0.000000E+0	0.000000E+0
0.000000E+0	0.000000E+0	0.000000E+0	0.000000E+0	0.000000E+0	0.000000E+0	0.000000E+0
0.000000E+0	0.000000E+0	0.000000E+0	0.000000E+0	0.000000E+0	0.000000E+0	0.000000E+0
0.000000E+0	0.000000E+0	0.000000E+0	0.000000E+0	0.000000E+0	0.000000E+0	0.000000E+0
0.000000E+0	0.000000E+0	0.000000E+0	0.000000E+0	0.000000E+0	0.000000E+0	0.000000E+0
0.000000E+0	0.000000E+0	0.000000E+0	0.000000E+0	0.000000E+0	0.000000E+0	0.000000E+0
0.000000E+0	0.000000E+0	0.000000E+0	0.000000E+0	0.000000E+0	0.000000E+0	0.000000E+0
0.000000E+0	0.000000E+0	0.000000E+0	0.000000E+0	0.000000E+0	0.000000E+0	0.000000E+0
0.000000E+0	0.000000E+0	0.000000E+0	0.000000E+0	0.000000E+0	0.000000E+0	0.000000E+0
0.000000E+0	0.000000E+0	0.000000E+0	0.000000E+0	0.000000E+0	0.000000E+0	0.000000E+0
0.000000E+0	0.000000E+0	0.000000E+0	0.000000E+0	0.000000E+0	0.000000E+0	0.000000E+0
0.000000E+0	0.000000E+0	0.000000E+0	0.000000E+0	0.000000E+0	0.000000E+0	0.000000E+0
0.000000E+0	0.000000E+0	0.000000E+0	0.000000E+0	0.000000E+0	0.000000E+0	0.000000E+0
0.000000E+0	0.000000E+0	0.000000E+0	0.000000E+0	0.000000E+0	0.000000E+0	0.000000E+0
0.000000E+0	0.000000E+0	0.000000E+0	0.000000E+0	0.000000E+0	0.000000E+0	0.000000E+0
0.000000E+0	0.000000E+0	0.000000E+0	0.000000E+0	0.000000E+0	0.000000E+0	0.000000E+0
0.000000E+0	0.000000E+0	0.000000E+0	0.000000E+0	0.000000E+0	0.000000E+0	0.000000E+0
0.000000E+0	0.000000E+0	0.000000E+0	0.000000E+0	0.000000E+0	0.000000E+0	0.000000E+0
0.000000E+0	0.000000E+0	0.000000E+0	0.000000E+0	0.000000E+0	0.000000E+0	0.000000E+0
0.000000E+0	0.000000E+0	0.000000E+0	0.000000E+0	0.000000E+0	0.000000E+0	0.000000E+0
0.000000E+0	0.000000E+0	0.000000E+0	0.000000E+0	0.000000E+0	0.000000E+0	0.000000E+0
0.000000E+0	0.000000E+0	0.000000E+0	0.000000E+0	0.000000E+0	0.000000E+0	0.000000E+0
0.000000E+0	0.000000E+0	0.000000E+0	0.000000E+0	0.000000E+0	0.000000E+0	0.000000E+0
0.000000E+0	0.000000E+0	0.000000E+0	0.000000E+0	0.000000E+0	0.000000E+0	0.000000E+0
0.000000E+0	0.000000E+0	0.000000E+0	0.000000E+0	0.000000E+0	0.000000E+0	0.000000E+0
0.000000E+0	0.000000E+0	0.000000E+0	0.000000E+0	0.000000E+0	0.000000E+0	0.000000E+0
0.000000E+0	0.000000E+0	0.000000E+0	0.000000E+0	0.000000E+0	0.000000E+0	0.000000E+0
0.000000E+0	0.000000E+0	0.000000E+0	0.000000E+0	0.000000E+0	0.000000E+0	0.000000E+0
0.000000E+0	0.000000E+0	0.000000E+0	0.000000E+0	0.000000E+0	0.000000E+0	0.000000E+0
0.000000E+0	0.000000E+0	0.000000E+0	0.000000E+0	0.000000E+0	0.000000E+0	0.000000E+0
0.000000E+0	0.000000E+0	0.000000E+0	0.000000E+0	0.000000E+0	0.000000E+0	0.000000E+0
0.000000E+0	0.000000E+0	0.000000E+0	0.000000E+0	0.000000E+0	0.000000E+0	0.000000E+0
0.000000E+0	0.000000E+0	0.000000E+0	0.000000E+0	0.000000E+0	0.000000E+0	0.000000E+0
0.000000E+0	0.000000E+0	0.000000E+0	0.000000E+0	0.000000E+0	0.000000E+0	0.000000E+0
0.000000E+0	0.000000E+0	0.000000E+0	0.000000E+0	0.000000E+0	0.000000E+0	0.000000E+0
0.000000E+0	0.000000E+0	0.000000E+0	0.000000E+0	0.000000E+0	0.000000E+0	0.000000E+0
0.000000E+0	0.000000E+0	0.000000E+0	0.000000E+0	0.000000E+0	0.000000E+0	0.000000E+0
0.000000E+0	0.000000E+0	0.000000E+0	0.000000E+0	0.000000E+0	0.000000E+0	0.000000E+0
0.000000E+0	0.000000E+0	0.000000E+0	0.000000E+0	0.000000E+0	0.000000E+0	0.000000E+0
0.000000E+0	0.000000E+0	0.000000E+0	0.000000E+0	0.000000E+0	0.000000E+0	0.000000E+0
0.000000E+0	0.000000E+0	0.000000E+0	0.000000E+0	0.000000E+0	0.000000E+0	0.000000E+0
0.000000E+0	0.000000E+0	0.000000E+0	0.000000E+0	0.000000E+0	0.000000E+0	0.000000E+0
0.000000E+0	0.000000E+0	0.000000E+0	0.000000E+0	0.000000E+0	0.000000E+0	0.000000E+0
0.000000E+0	0.000000E+0	0.000000E+0	0.000000E+0	0.000000E+0	0.000000E+0	0.000000E+0
0.000000E+0	0.000000E+0	0.000000E+0	0.000000E+0	0.000000E+0	0.000000E+0	0.000000E+0
0.000000E+0	0.000000E+0	0.000000E+0	0.000000E+0	0.000000E+0	0.000000E+0	0.000000E+0
0.000000E+0	0.000000E+0	0.000000E+0	0.000000E+0	0.000000E+0	0.000000E+0	0.000000E+0
0.000000E+0	0.000000E+0	0.000000E+0	0.000000E+0	0.000000E+0	0.000000E+0	0.000000E+0
0.000000E+0	0.000000E+0	0.000000E+0	0.000000E+0	0.000000E+0	0.000000E+0	0.000000E+0
0.000000E+0	0.000000E+0	0.000000E+0	0.000000E+0	0.000000E+0	0.000000E+0	0.000000E+0
0.000000E+0	0.000000E+0	0.000000E+0	0.000000E+0	0.000000E+0	0.000000E+0	0.000000E+0
0.000000E+0	0.000000E+0	0.000000E+0	0.000000E+0	0.000000E+0	0.000000E+0	0.000000E+0
0.000000E+0	0.000000E+0	0.000000E+0	0.000000E+0	0.000000E+0	0.000000E+0	0.000000E+0
0.000000E+0	0.000000E+0	0.000000E+0	0.000000E+0	0.000000E+0	0.000000E+0	0.000000E+0
0.000000E+0	0.000000E+0	0.000000E+0	0.000000E+0	0.000000E+0	0.000000E+0	0.000000E+0
0.000000E+0	0.000000E+0	0.000000E+0	0.000000E+0	0.000000E+0	0.000000E+0	0.000000E+0
0.000000E+0	0.000000E+0	0.000000E+0	0.000000E+0	0.000000E+0	0.000000E+0	0.000000E+0
0.000000E+0	0.000000E+0	0.000000E+0	0.000000E+0	0.000000E+0	0.000000E+0	0.000000E+0
0.000000E+0	0.000000E+0	0.000000E+0	0.000000E+0	0.000000E+0	0.000000E+0	0.000000E+0
0.000000E+0	0.000000E+0	0.000000E+0	0.000000E+0	0.000000E+0	0.000000E+0	0.000000E+0
0.000000E+0	0.000000E+0	0.000000E+0	0.000000E+0	0.000000E+0	0.000000E+0	0.000000E+0
0.000000E+0	0.000000E+0	0.000000E+0	0.000000E+0	0.000000E+0	0.000000E+0	0.000000E+0
0.000000E+0	0.000000E+0	0.000000E+0	0.000000E+0	0.000000E+0	0.000000E+0	0.000000E+0
0.000000E+0	0.000000E+0	0.000000E+0	0.000000E+0	0.000000E+0	0.000000E+0	0.000000E+0
0.000000E+0	0.000000E+0	0.000000E+0	0.000000E+0	0.000000E+0	0.000000E+0	0.000000E+0
0.000000E+0	0.000000E+0	0.000000E+0	0.000000E+0	0.000000E+0	0.000000E+0	0.000000E+0
0.000000E+0	0.000000E+0	0.000000E+0	0.000000E+0	0.000000E+0	0.000000E+0	0.000000E+0
0.000000E+0	0.000000E+0	0.000000E+0	0.000000E+0	0.000000E+0	0.000000E+0	0.000000E+0
0.000000E+0	0.000000E+0	0.000000E+0	0.000000E+0	0.000000E+0	0.000000E+0	0.000000E+0
0.000000E+0	0.000000E+0	0.000000E+0	0.000000E+0	0.000000E+0	0.000000E+0	0.000000E+0
0.000000E+0	0.000000E+0	0.000000E+0	0.000000E+0	0.000000E+0	0.000000E+0	0.000000E+0
0.000000E+0	0.000000E+0	0.000000E+0	0.000000E+0	0.000000E+0	0.000000E+0	0.000000E+0
0.000000E+0	0.000000E+0	0.000000E+0	0.000000E+0	0.000000E+0	0.000000E+0	0.000000E+0
0.000000E+0	0.000000E+0	0.000000E+0	0.000000E+0	0.000000E+0	0.000000E+0	0.000000E+0
0.000000E+0	0.000000E+0	0.000000E+0	0.000000E+0	0.000000E+0	0.000000E+0	0.000000E+0
0.000000E+0	0.000000E+0	0.000000E+0	0.000000E+0	0.000000E+0	0.000000E+0	0.000000E+0
0.000000E+0	0.000000E+0	0.000000E+0	0.000000E+0	0.000000E+0	0.000000E+0	0.000000E+0
0.000000E+0	0.000000E+0	0.000000E+0	0.000000E+0	0.000000E+0	0.000000E+0	0.000000E+0
0.000000E+0	0.000000E+0	0.000000E+0	0.000000E+0	0.000000E+0	0.000000E+0	0.000000E+0
0.000000E+0	0.000000E+0	0.000000E+0	0.000000E+0	0.000000E+0	0.000000E+0	0.000000E+0
0.000000E+0	0.000000E+0	0.000000E+0	0.000000E+0	0.000000E+0	0.000000E+0	0.000000E+0
0.000000E+0	0.000000E+0	0.000000E+0	0.000000E+0	0.000000E+0	0.000000E+0	0.000000E+0
0.000000E+0	0.000000E+0	0.000000E+0	0.000000E+0	0.000000E+0	0.000000E+0	0.000000E+0
0.000000E+0	0.000000E+0	0.000000E+0	0.000000E+0	0.000000E+0	0.000000E+0	0.000000E+0
0.000000E+0	0.000000E+0	0.000000E+0	0.000000E+0	0.000000E+0	0.000000E+0	0.000000E+0
0.000000E+0	0.000000E+0	0.000000E+0	0.000000E+0	0.000000E+0	0.000000E+0	0.000000E+0
0.000000E+0	0.000000E+0	0.000000E+0	0.000000E+0	0.000000E+0	0.000000E+0	0.000000E+0
0.000000E+0	0.000000E+0	0.000000E+0	0.000000E+0	0.000000E+0	0.000000E+0	0.000000E+0
0.000000E+0	0.000000E+0	0.000000E+0	0.000000E+0	0.000000E+0	0.000000E+0	0.000000E+0
0.000000E+0	0.000000E+0	0.000000E+0	0.000000E+0	0.000000E+0	0.000000E+0	0.000000E+0
0.000000E+0	0.000000E+0	0.000000E+0	0.000000E+0	0.000000E+0	0.000000E+0	0.000000E+0
0.000000E+0	0.000000E+0	0.000000E+0	0.000000E+0	0.000000E+0	0.000000E+0	0.000000E+0
0.000000E+0	0.000000E+0	0.000000E+0	0.000000E+0	0.000000E+0	0.000000E+0	0.000000E+0
0.000000E+0	0.000000E+0	0.000000E+0	0.000000E+0	0.000000E+0	0.000000E+0	0.000000E+0
0.000000E+0	0.000000E+0	0.000000E+0	0.000000E+0	0.000000E+0	0.000000E+0	0.000000E+0
0.000000E+0	0.000000E+0	0.000000E+0	0.000000E+0	0.000000E+0	0.000000E+0	0.000000E+0
0.000000E+0	0.000000E+0	0.000000E+0	0.000000E+0	0.000000E+0	0.000000E+0	0.000000E+0
0.000000E+0	0.000000E+0	0.000000E+0	0.000000E+0	0.000000E+0	0.000000E+0	0.000000E+0
0.000000E+0	0.000000E+0	0.000000E+0	0.000000E+0	0.000000E+0	0.000000E+0	0.000000E+0
0.000000E+0	0.000000E+0	0.000000E+0	0.000000E+0	0.000000E+0	0.000000E+0	0.000000E+0
0.000000E+0	0.000000E+0	0.000000E+0	0.000000E+0	0.000000E+0	0.000000E+0	0.000000E+0
0.000000E+0	0.000000E+0	0.000000E+0	0.000000E+0	0.000000E+0	0.000000E+0	0.000000E+0
0.000000E+0	0.000000E+0	0.000000E+0	0.000000E+0	0.000000E+0	0.000000E+0	0.000000E+0
0.000000E+0	0.000000E+0	0.000000E+0	0.000000E+0	0.000000E+0	0.000000E+0	0.000000E+0
