# Supplementary material for: An in vitro lung model to assess true shunt fraction by multiple inert gas elimination
Source: PLoS One. 2017 Sep 6;12(9):e0184212. doi: 10.1371/journal.pone.0184212 (PMC5587330; doi:10.1371/journal.pone.0184212)
Supplement: S1 Data — Data sets pertaining to MMIMS-MIGET derived IVLM shunt fractions with blood and saline as priming fluids. (ZIP) [file pone.0184212.s001.zip › IVLMData/Data_Saline/dataBernExpt01Set10_Jan05_2012.txt]

Bern	Thursday, January 05, 2012
11:39 AM	Expt01	Set# 10

Sample Temperature (degC)	37.00
Samples Type:	all 3

Cardiac Output (ml/min)	2500.0
Minute Ventilation (ml/min)	2500.0
Description: T9_05012012
Comment: T9_05012012 sample 1 40 % shunt

solubility method: default
species: pig
solubilities: 
0.007200	0.07000	0.3970	1.260	10.90	378.0
smoothing: 40.0
weights: 
10.0	2.00	70.0	70.0	50.0	50.0


valve times:
1.463903E+4	1.512001E+4

1.460315E+4	7.387000E-12	3.561767E-11	4.070999E-11	5.075404E-11	6.511583E-12	1.530832E-11
1.460435E+4	8.953005E-12	3.508839E-11	4.322478E-11	4.965852E-11	4.252748E-12	1.459477E-11
1.460555E+4	8.283140E-12	3.832233E-11	4.108917E-11	5.008642E-11	3.653453E-12	1.441106E-11
1.460675E+4	7.236896E-12	4.102588E-11	4.019807E-11	4.490393E-11	4.365325E-12	1.258798E-11
1.460795E+4	9.166959E-12	4.081753E-11	4.092563E-11	4.690288E-11	4.162573E-12	1.439538E-11
1.460915E+4	6.956852E-12	3.961894E-11	4.071279E-11	4.896512E-11	4.317158E-12	1.278737E-11
1.461035E+4	7.034704E-12	3.704814E-11	3.750741E-11	4.406716E-11	5.218899E-12	1.337994E-11
1.461155E+4	6.949011E-12	3.567144E-11	3.908237E-11	4.010901E-11	3.578962E-12	1.044116E-11
1.461275E+4	8.501014E-12	3.728729E-11	3.957021E-11	4.384032E-11	3.080483E-12	1.239419E-11
1.461395E+4	6.916526E-12	3.539307E-11	4.203348E-11	4.415061E-11	3.344845E-12	9.341706E-12
1.461515E+4	7.071110E-12	3.898884E-11	3.778185E-11	4.149467E-11	3.422137E-12	9.742170E-12
1.461635E+4	8.131357E-12	3.729065E-11	3.766143E-11	3.961950E-11	3.073202E-12	1.170304E-11
1.461755E+4	8.667360E-12	3.515952E-11	4.122639E-11	4.075312E-11	3.373970E-12	9.690642E-12
1.461875E+4	7.563427E-12	3.597109E-11	4.025912E-11	4.409517E-11	3.496629E-12	7.980693E-12
1.461995E+4	6.359238E-12	3.828985E-11	3.914230E-11	4.314861E-11	3.351006E-12	1.043556E-11
1.462115E+4	8.778259E-12	3.626682E-11	4.140898E-11	4.479471E-11	3.269233E-12	8.623673E-12
1.462235E+4	8.254016E-12	3.418104E-11	3.805629E-11	4.365437E-11	8.043982E-12	8.340830E-12
1.462355E+4	7.246978E-12	3.819184E-11	3.764631E-11	4.258293E-11	3.487107E-12	8.888596E-12
1.462475E+4	7.762818E-12	3.772752E-11	3.651381E-11	4.036722E-11	3.706662E-12	8.385076E-12
1.462595E+4	8.618073E-12	3.809158E-11	3.819800E-11	3.853405E-11	3.134812E-12	7.376918E-12
1.462715E+4	8.595669E-12	3.546365E-11	3.372401E-11	4.357148E-11	2.960064E-12	9.524295E-12
1.462835E+4	7.573510E-12	3.651325E-11	3.547037E-11	3.566304E-11	3.010473E-12	7.039185E-12
1.462955E+4	7.981253E-12	3.805069E-11	3.565352E-11	4.005581E-11	2.955024E-12	6.371000E-12
1.463075E+4	7.331550E-12	3.750069E-11	3.802213E-11	3.821312E-11	2.965665E-12	8.069186E-12
1.463195E+4	6.713214E-12	3.607918E-11	3.775665E-11	3.850268E-11	6.538467E-12	6.182811E-12
1.463315E+4	7.975651E-12	3.895971E-11	3.630210E-11	3.485035E-11	3.409815E-12	5.384125E-12
1.463435E+4	7.518620E-12	3.734106E-11	3.284748E-11	3.542052E-11	1.953026E-12	6.099357E-12
1.463555E+4	8.166082E-12	3.990795E-11	3.915238E-11	3.819016E-11	2.482870E-12	5.972218E-12
1.463675E+4	8.378355E-12	3.495229E-11	3.360639E-11	3.261784E-11	5.830515E-12	5.955975E-12
1.463795E+4	8.145359E-12	3.549277E-11	3.355655E-11	3.283515E-11	2.484550E-12	5.989580E-12
1.463915E+4	7.221774E-12	3.870263E-11	3.419785E-11	3.320033E-11	2.141216E-12	5.914528E-12
1.464035E+4	7.806505E-12	3.766423E-11	3.410823E-11	3.368257E-11	2.697943E-12	6.152566E-12
1.464155E+4	8.195767E-12	3.843659E-11	3.694004E-11	3.182532E-11	2.143456E-12	5.502863E-12
1.464275E+4	6.469575E-12	3.936858E-11	3.465376E-11	3.748052E-11	5.889325E-12	5.360602E-12
1.464395E+4	8.595669E-12	3.791347E-11	3.101375E-11	3.407687E-11	5.913408E-12	5.514065E-12
1.464515E+4	8.902597E-12	3.465600E-11	3.303006E-11	2.912737E-11	2.340047E-12	5.930211E-12
1.464635E+4	6.838673E-12	3.406175E-11	3.364000E-11	3.373634E-11	3.145454E-12	5.779547E-12
1.464755E+4	7.223454E-12	3.704085E-11	3.148590E-11	3.145902E-11	2.831244E-12	5.832756E-12
1.464875E+4	7.513020E-12	3.886002E-11	3.220170E-11	3.336275E-11	8.698165E-12	9.658156E-12
1.464995E+4	8.857231E-12	4.677406E-11	3.261560E-11	3.533483E-11	1.969885E-11	1.949442E-11
1.465115E+4	8.715528E-12	5.490822E-11	4.139050E-11	4.288089E-11	3.812631E-11	3.486155E-11
1.465235E+4	8.716648E-12	6.442524E-11	4.155124E-11	4.952913E-11	6.171217E-11	5.202881E-11
1.465355E+4	1.024121E-11	7.072511E-11	5.082238E-11	6.462854E-11	9.616318E-11	8.138470E-11
1.465475E+4	1.093516E-11	7.722772E-11	5.479732E-11	7.391705E-11	1.224380E-10	1.131876E-10
1.465595E+4	1.502884E-11	8.939563E-11	5.894813E-11	8.982242E-11	1.688178E-10	1.311569E-10
1.465715E+4	1.585329E-11	9.965141E-11	7.026303E-11	1.067292E-10	2.170817E-10	1.610482E-10
1.465835E+4	1.376360E-11	9.005877E-11	8.133093E-11	1.243664E-10	2.548260E-10	1.949324E-10
1.465955E+4	1.698915E-11	9.363998E-11	7.815579E-11	1.363075E-10	3.059228E-10	2.257367E-10
1.466075E+4	1.653940E-11	9.376767E-11	8.602559E-11	1.604092E-10	3.441359E-10	2.422616E-10
1.466195E+4	1.827399E-11	9.087706E-11	8.850341E-11	1.788887E-10	3.811219E-10	2.481912E-10
1.466315E+4	2.180030E-11	9.421856E-11	9.327032E-11	1.934661E-10	3.966318E-10	2.858285E-10
1.466435E+4	2.082407E-11	9.216583E-11	9.776670E-11	2.233440E-10	4.269785E-10	2.883193E-10
1.466555E+4	2.209995E-11	9.425047E-11	1.073901E-10	2.240217E-10	4.542330E-10	3.089154E-10
1.466675E+4	2.265108E-11	9.656924E-11	1.051968E-10	2.456092E-10	4.925688E-10	3.203300E-10
1.466795E+4	2.220132E-11	9.180513E-11	1.193945E-10	2.572422E-10	5.145919E-10	3.324637E-10
1.466915E+4	2.637902E-11	9.650819E-11	1.130039E-10	2.738791E-10	5.485165E-10	3.711932E-10
1.467035E+4	2.357634E-11	1.021281E-10	1.098293E-10	2.813809E-10	5.673075E-10	3.703615E-10
1.467155E+4	2.463603E-11	9.462182E-11	1.155904E-10	2.902852E-10	5.958058E-10	3.720261E-10
1.467275E+4	2.762017E-11	9.742505E-11	1.208104E-10	3.066268E-10	6.012841E-10	3.748736E-10
1.467395E+4	2.700464E-11	9.917364E-11	1.237615E-10	3.278228E-10	6.452017E-10	3.902844E-10
1.467515E+4	2.493903E-11	9.350667E-11	1.261783E-10	3.052238E-10	6.664598E-10	4.015304E-10
1.467635E+4	2.758825E-11	9.787985E-11	1.234507E-10	3.313755E-10	6.776560E-10	4.132334E-10
1.467755E+4	2.714074E-11	9.987712E-11	1.251595E-10	3.215330E-10	7.303059E-10	4.076997E-10
1.467875E+4	3.006440E-11	9.869477E-11	1.205774E-10	3.337306E-10	7.446649E-10	4.368574E-10
1.467995E+4	3.093926E-11	9.924702E-11	1.269910E-10	3.796405E-10	7.445047E-10	4.302354E-10
1.468115E+4	2.913521E-11	9.632280E-11	1.244717E-10	3.491493E-10	7.655696E-10	4.470073E-10
1.468235E+4	3.291973E-11	9.913668E-11	1.288409E-10	3.479804E-10	7.941072E-10	4.437257E-10
1.468355E+4	3.255735E-11	1.062980E-10	1.259044E-10	3.557303E-10	8.086141E-10	4.586919E-10
1.468475E+4	3.415416E-11	1.024255E-10	1.252597E-10	3.513235E-10	8.479961E-10	4.585899E-10
1.468595E+4	2.977875E-11	9.867517E-11	1.281212E-10	3.479708E-10	8.714783E-10	4.621778E-10
1.468715E+4	3.679498E-11	9.842201E-11	1.311390E-10	3.790664E-10	8.847815E-10	4.871577E-10
1.468835E+4	3.631218E-11	1.003437E-10	1.336504E-10	3.729558E-10	8.675269E-10	5.005640E-10
1.468955E+4	3.196142E-11	1.004669E-10	1.379435E-10	3.711590E-10	8.902620E-10	4.894939E-10
1.469075E+4	3.794708E-11	1.017086E-10	1.381535E-10	3.967024E-10	9.441928E-10	4.848155E-10
1.469195E+4	3.698597E-11	1.008057E-10	1.363310E-10	3.777216E-10	9.592082E-10	5.050996E-10
1.469315E+4	3.830946E-11	9.818005E-11	1.325246E-10	3.733972E-10	9.560897E-10	5.090997E-10
1.469435E+4	3.445717E-11	9.640850E-11	1.298715E-10	3.945315E-10	9.546127E-10	5.058988E-10
1.469555E+4	3.696524E-11	9.566190E-11	1.342329E-10	3.793431E-10	9.806590E-10	5.113681E-10
1.469675E+4	3.768887E-11	1.020816E-10	1.263928E-10	3.864024E-10	1.007181E-9	5.088813E-10
1.469795E+4	3.585627E-11	9.393011E-11	1.352848E-10	4.032465E-10	1.007099E-9	5.396116E-10
1.469915E+4	3.381979E-11	9.385057E-11	1.292022E-10	4.003464E-10	1.018373E-9	5.099466E-10
1.470035E+4	3.931201E-11	9.726935E-11	1.369051E-10	3.887693E-10	1.014472E-9	5.305567E-10
1.470155E+4	4.246699E-11	9.895466E-11	1.358549E-10	4.196055E-10	1.022992E-9	5.308872E-10
1.470275E+4	3.708846E-11	1.009889E-10	1.347745E-10	3.972782E-10	1.035846E-9	5.577893E-10
1.470395E+4	3.657934E-11	9.726823E-11	1.425782E-10	3.989293E-10	1.064246E-9	5.432741E-10
1.470515E+4	3.777513E-11	9.623486E-11	1.308735E-10	4.028920E-10	1.064757E-9	5.448036E-10
1.470635E+4	3.804453E-11	1.035799E-10	1.381983E-10	4.071649E-10	1.087848E-9	5.600997E-10
1.470755E+4	3.573361E-11	9.870262E-11	1.452062E-10	3.984633E-10	1.086759E-9	5.670375E-10
1.470875E+4	3.970743E-11	1.006814E-10	1.390049E-10	4.019852E-10	1.097160E-9	5.585685E-10
1.470995E+4	4.386665E-11	9.647178E-11	1.294755E-10	4.059545E-10	1.097876E-9	5.320947E-10
1.471115E+4	3.874912E-11	9.915237E-11	1.434363E-10	3.993819E-10	1.122424E-9	5.397578E-10
1.471235E+4	3.877433E-11	9.954275E-11	1.321869E-10	4.162725E-10	1.116632E-9	5.554078E-10
1.471355E+4	4.292570E-11	9.434177E-11	1.374260E-10	4.146975E-10	1.169742E-9	5.781541E-10
1.471475E+4	3.821984E-11	1.015428E-10	1.395756E-10	4.158154E-10	1.144858E-9	5.717545E-10
1.471595E+4	4.236113E-11	9.697979E-11	1.306971E-10	3.946407E-10	1.129803E-9	5.700984E-10
1.471715E+4	4.375631E-11	9.640402E-11	1.311709E-10	4.136826E-10	1.181093E-9	5.676553E-10
1.471835E+4	3.954893E-11	9.457365E-11	1.395235E-10	4.026847E-10	1.176153E-9	5.597138E-10
1.471955E+4	4.122471E-11	9.856092E-11	1.402751E-10	4.063987E-10	1.150829E-9	5.834968E-10
1.472075E+4	4.079960E-11	1.006820E-10	1.357362E-10	4.121401E-10	1.184816E-9	5.771471E-10
1.472195E+4	4.178368E-11	1.009166E-10	1.402622E-10	4.212690E-10	1.174239E-9	5.883841E-10
1.472315E+4	4.487145E-11	1.010533E-10	1.359093E-10	4.416635E-10	1.185760E-9	5.818546E-10
1.472435E+4	4.646434E-11	1.036280E-10	1.389069E-10	4.274272E-10	1.198960E-9	5.911991E-10
1.472555E+4	4.390585E-11	9.808036E-11	1.397251E-10	4.087001E-10	1.192117E-9	6.046306E-10
1.472675E+4	4.365437E-11	1.032248E-10	1.396792E-10	4.161554E-10	1.185072E-9	5.709990E-10
1.472795E+4	4.734535E-11	9.969846E-11	1.460894E-10	4.441520E-10	1.203425E-9	5.934003E-10
1.472915E+4	4.054588E-11	1.015148E-10	1.391578E-10	4.294048E-10	1.224325E-9	5.796613E-10
1.473034E+4	4.334072E-11	9.880287E-11	1.415387E-10	4.341410E-10	1.245889E-9	5.816070E-10
1.473154E+4	4.454043E-11	9.761549E-11	1.302938E-10	4.359019E-10	1.217681E-9	5.971545E-10
1.473275E+4	4.610308E-11	9.930583E-11	1.315406E-10	4.297577E-10	1.232201E-9	5.803194E-10
1.473395E+4	4.752738E-11	9.820638E-11	1.351912E-10	4.295852E-10	1.248629E-9	5.821195E-10
1.473514E+4	4.508484E-11	1.067785E-10	1.363629E-10	4.275207E-10	1.242905E-9	5.966605E-10
1.473634E+4	4.372942E-11	1.012364E-10	1.368855E-10	4.192471E-10	1.261870E-9	6.132010E-10
1.473754E+4	4.231912E-11	9.779079E-11	1.366351E-10	4.201079E-10	1.260135E-9	5.803794E-10
1.473875E+4	4.371711E-11	9.588761E-11	1.387545E-10	4.387017E-10	1.249720E-9	5.858486E-10
1.473995E+4	4.461716E-11	1.044329E-10	1.256003E-10	4.268682E-10	1.260594E-9	5.951953E-10
1.474114E+4	4.304556E-11	8.978209E-11	1.486098E-10	4.392265E-10	1.263491E-9	6.015473E-10
1.474234E+4	4.168454E-11	1.048261E-10	1.458486E-10	4.483336E-10	1.281594E-9	5.975371E-10
1.474354E+4	4.464349E-11	9.335825E-11	1.360840E-10	4.508388E-10	1.285206E-9	5.996066E-10
1.474475E+4	4.364317E-11	1.013602E-10	1.337742E-10	4.355457E-10	1.258343E-9	6.007654E-10
1.474595E+4	4.326287E-11	1.026983E-10	1.360151E-10	4.512472E-10	1.257690E-9	6.041108E-10
1.474714E+4	4.379271E-11	9.874462E-11	1.305666E-10	4.232445E-10	1.275717E-9	6.024076E-10
1.474834E+4	4.486248E-11	1.033093E-10	1.392664E-10	4.308655E-10	1.281816E-9	5.962691E-10
1.474954E+4	4.278736E-11	9.998409E-11	1.422707E-10	4.350942E-10	1.253158E-9	6.198561E-10
1.475074E+4	4.436681E-11	1.037804E-10	1.413130E-10	4.355501E-10	1.301715E-9	6.109764E-10
1.475194E+4	4.819444E-11	9.559412E-11	1.381546E-10	4.299711E-10	1.337223E-9	5.922196E-10
1.475314E+4	4.242162E-11	9.575263E-11	1.366710E-10	4.420583E-10	1.287474E-9	6.164597E-10
1.475434E+4	4.537384E-11	9.857996E-11	1.424124E-10	4.267887E-10	1.331153E-9	6.198448E-10
1.475554E+4	4.781583E-11	9.684537E-11	1.401973E-10	4.171328E-10	1.283198E-9	5.862642E-10
1.475674E+4	4.350651E-11	1.064979E-10	1.341999E-10	4.289461E-10	1.264441E-9	6.152980E-10
1.475794E+4	4.633607E-11	1.003465E-10	1.367147E-10	4.286034E-10	1.295801E-9	6.107042E-10
1.475914E+4	4.457012E-11	9.864044E-11	1.364486E-10	4.413862E-10	1.324137E-9	6.122433E-10
1.476034E+4	4.619830E-11	1.001801E-10	1.372691E-10	4.532550E-10	1.321293E-9	6.140418E-10
1.476154E+4	4.530943E-11	9.591337E-11	1.392171E-10	4.141441E-10	1.341790E-9	6.138961E-10
1.476274E+4	4.778894E-11	9.403540E-11	1.402018E-10	4.352942E-10	1.306160E-9	6.303622E-10
1.476394E+4	4.699138E-11	9.667733E-11	1.400494E-10	4.471490E-10	1.344662E-9	6.446433E-10
1.476514E+4	4.784663E-11	1.017691E-10	1.373722E-10	4.397256E-10	1.348008E-9	6.140031E-10
1.476634E+4	4.327631E-11	9.572743E-11	1.381490E-10	4.417861E-10	1.327334E-9	6.267177E-10
1.476754E+4	4.700090E-11	9.884991E-11	1.518012E-10	4.398499E-10	1.293041E-9	6.245474E-10
1.476874E+4	4.809475E-11	9.941728E-11	1.356785E-10	4.359305E-10	1.340995E-9	6.411903E-10
1.476994E+4	4.345611E-11	9.693106E-11	1.374870E-10	4.601666E-10	1.316043E-9	6.216517E-10
1.477114E+4	4.574910E-11	9.289226E-11	1.371151E-10	4.326730E-10	1.293253E-9	6.145106E-10
1.477234E+4	4.659484E-11	1.025090E-10	1.449928E-10	4.301537E-10	1.317137E-9	6.299393E-10
1.477354E+4	4.440489E-11	9.576608E-11	1.390110E-10	4.482261E-10	1.341531E-9	6.194981E-10
1.477474E+4	4.641281E-11	9.668070E-11	1.346513E-10	4.498928E-10	1.332586E-9	6.466591E-10
1.477594E+4	4.809811E-11	9.789945E-11	1.384834E-10	4.363118E-10	1.333908E-9	6.154677E-10
1.477714E+4	4.546121E-11	1.000776E-10	1.436267E-10	4.443827E-10	1.362694E-9	6.266813E-10
1.477834E+4	4.684351E-11	1.029190E-10	1.345253E-10	4.341012E-10	1.349595E-9	6.329218E-10
1.477954E+4	4.527302E-11	9.959483E-11	1.353391E-10	4.475646E-10	1.352018E-9	6.367124E-10
1.478074E+4	4.863299E-11	8.937883E-11	1.372876E-10	4.488657E-10	1.341197E-9	6.206206E-10
1.478194E+4	4.829303E-11	9.877095E-11	1.363108E-10	4.158754E-10	1.348199E-9	6.148444E-10
1.478314E+4	4.355804E-11	9.672550E-11	1.474583E-10	4.167676E-10	1.353815E-9	6.307564E-10
1.478434E+4	4.563148E-11	1.012605E-10	1.384745E-10	4.443726E-10	1.362440E-9	6.230311E-10
1.478554E+4	4.771837E-11	9.859956E-11	1.396131E-10	4.454088E-10	1.336528E-9	6.306036E-10
1.478674E+4	4.747529E-11	9.580808E-11	1.346435E-10	4.514258E-10	1.381373E-9	6.426970E-10
1.478794E+4	4.731062E-11	9.670702E-11	1.346978E-10	4.465469E-10	1.313774E-9	6.253124E-10
1.478914E+4	4.449282E-11	9.451708E-11	1.386895E-10	4.465676E-10	1.348179E-9	6.279549E-10
1.479034E+4	4.885087E-11	9.740826E-11	1.405205E-10	4.400084E-10	1.370326E-9	6.225920E-10
1.479154E+4	5.018892E-11	9.680951E-11	1.359709E-10	4.316872E-10	1.359532E-9	6.289188E-10
1.479274E+4	4.840952E-11	9.986871E-11	1.379429E-10	4.613204E-10	1.337986E-9	6.278541E-10
1.479394E+4	4.665924E-11	1.018469E-10	1.395980E-10	4.487032E-10	1.402978E-9	6.226845E-10
1.479514E+4	4.473310E-11	9.164942E-11	1.366346E-10	4.321577E-10	1.357534E-9	6.299203E-10
1.479634E+4	4.885591E-11	1.010046E-10	1.367264E-10	4.559043E-10	1.326890E-9	6.331004E-10
1.479754E+4	4.191194E-11	1.027840E-10	1.367695E-10	4.386693E-10	1.393194E-9	6.377587E-10
1.479874E+4	4.502547E-11	9.849706E-11	1.331755E-10	4.376314E-10	1.409977E-9	6.285194E-10
1.479994E+4	4.727422E-11	9.478032E-11	1.373537E-10	4.591383E-10	1.385712E-9	6.573483E-10
1.480114E+4	4.768757E-11	1.046205E-10	1.356527E-10	4.467188E-10	1.363022E-9	6.445363E-10
1.480234E+4	4.748258E-11	1.033709E-10	1.373722E-10	4.386245E-10	1.360786E-9	6.347594E-10
1.480354E+4	5.359873E-11	1.033553E-10	1.489078E-10	4.507974E-10	1.373105E-9	6.522728E-10
1.480474E+4	4.303267E-11	9.583441E-11	1.316179E-10	4.481767E-10	1.364981E-9	6.246470E-10
1.480594E+4	4.243675E-11	1.015479E-10	1.393555E-10	4.331843E-10	1.386513E-9	6.152566E-10
1.480714E+4	4.936391E-11	9.652051E-11	1.366262E-10	4.278607E-10	1.365778E-9	6.391550E-10
1.480834E+4	4.757331E-11	9.908796E-11	1.426645E-10	4.473019E-10	1.354203E-9	6.461617E-10
1.480954E+4	4.612772E-11	9.835424E-11	1.389276E-10	4.254372E-10	1.379999E-9	6.505920E-10
1.481074E+4	4.750778E-11	9.184826E-11	1.357844E-10	4.466029E-10	1.356437E-9	6.554025E-10
1.481194E+4	4.612156E-11	9.875639E-11	1.406448E-10	4.402342E-10	1.403346E-9	6.481214E-10
1.481314E+4	4.719693E-11	9.927838E-11	1.419750E-10	4.341191E-10	1.410440E-9	6.432884E-10
1.481434E+4	4.636632E-11	9.674286E-11	1.360834E-10	4.490343E-10	1.359281E-9	6.470517E-10
1.481554E+4	4.820621E-11	9.946825E-11	1.361008E-10	4.469401E-10	1.382063E-9	6.549164E-10
1.481674E+4	4.435448E-11	9.803890E-11	1.297427E-10	4.421928E-10	1.393921E-9	6.561917E-10
1.481794E+4	4.991279E-11	9.991353E-11	1.353889E-10	4.661057E-10	1.409913E-9	6.319253E-10
1.481914E+4	4.571270E-11	9.733039E-11	1.304562E-10	4.570065E-10	1.380034E-9	6.663802E-10
1.482034E+4	4.818212E-11	9.817669E-11	1.387579E-10	4.433953E-10	1.391946E-9	6.503730E-10
1.482154E+4	4.647721E-11	9.777342E-11	1.405658E-10	4.545881E-10	1.400578E-9	6.434257E-10
1.482274E+4	4.832102E-11	1.009542E-10	1.413690E-10	4.429472E-10	1.378681E-9	6.604646E-10
1.482394E+4	4.534080E-11	1.021880E-10	1.436872E-10	4.419295E-10	1.371275E-9	6.419577E-10
1.482514E+4	4.861059E-11	9.262454E-11	1.414457E-10	4.517372E-10	1.358606E-9	6.396305E-10
1.482634E+4	4.960699E-11	9.811676E-11	1.359065E-10	4.503213E-10	1.392387E-9	6.239822E-10
1.482754E+4	4.423182E-11	1.056522E-10	1.342592E-10	4.468813E-10	1.405305E-9	6.448376E-10
1.482874E+4	4.670013E-11	9.274832E-11	1.420366E-10	4.422443E-10	1.400979E-9	6.512848E-10
1.482994E+4	4.618989E-11	9.594082E-11	1.332981E-10	4.400510E-10	1.420695E-9	6.419851E-10
1.483114E+4	4.336089E-11	9.809044E-11	1.386873E-10	4.581419E-10	1.377764E-9	6.649212E-10
1.483234E+4	4.971900E-11	9.167855E-11	1.392799E-10	4.548267E-10	1.378321E-9	6.308035E-10
1.483354E+4	4.669173E-11	9.353805E-11	1.378920E-10	4.632554E-10	1.395632E-9	6.463572E-10
1.483474E+4	5.180309E-11	9.823495E-11	1.382560E-10	4.537373E-10	1.423466E-9	6.624221E-10
1.483594E+4	4.595634E-11	1.006075E-10	1.329184E-10	4.514756E-10	1.403440E-9	6.445290E-10
1.483714E+4	4.861227E-11	1.007228E-10	1.296990E-10	4.403193E-10	1.391028E-9	6.424785E-10
1.483834E+4	4.816028E-11	1.009738E-10	1.449312E-10	4.385981E-10	1.437965E-9	6.549264E-10
1.483954E+4	4.697737E-11	9.766477E-11	1.413914E-10	4.653429E-10	1.407715E-9	6.641932E-10
1.484074E+4	4.575246E-11	1.042105E-10	1.382756E-10	4.442248E-10	1.390288E-9	6.783186E-10
1.484194E+4	4.834623E-11	9.225096E-11	1.449625E-10	4.582437E-10	1.403479E-9	6.400427E-10
1.484314E+4	4.357036E-11	9.647291E-11	1.488098E-10	4.553503E-10	1.406245E-9	6.520515E-10
1.484434E+4	4.713476E-11	9.942178E-11	1.335166E-10	4.632801E-10	1.399386E-9	6.457399E-10
1.484554E+4	4.753242E-11	9.472990E-11	1.441929E-10	4.634577E-10	1.405889E-9	6.470578E-10
1.484674E+4	4.639321E-11	9.819797E-11	1.340285E-10	4.559312E-10	1.397085E-9	6.528004E-10
1.484794E+4	4.980694E-11	9.961668E-11	1.381031E-10	4.463503E-10	1.404030E-9	6.591854E-10
1.484914E+4	4.572502E-11	1.011832E-10	1.475238E-10	4.587702E-10	1.409605E-9	6.438765E-10
1.485034E+4	4.861675E-11	9.872390E-11	1.393213E-10	4.593987E-10	1.397034E-9	6.383344E-10
1.485154E+4	5.158970E-11	9.774374E-11	1.374596E-10	4.537311E-10	1.397181E-9	6.453400E-10
1.485274E+4	4.628118E-11	1.003045E-10	1.363344E-10	4.668792E-10	1.393024E-9	6.455904E-10
1.485394E+4	4.971284E-11	9.869870E-11	1.409036E-10	4.436428E-10	1.395722E-9	6.531062E-10
1.485514E+4	4.992567E-11	9.925039E-11	1.327044E-10	4.629216E-10	1.392416E-9	6.563111E-10
1.485634E+4	4.763828E-11	9.996281E-11	1.410128E-10	4.561725E-10	1.433950E-9	6.452789E-10
1.485754E+4	5.103409E-11	1.002977E-10	1.358023E-10	4.522083E-10	1.416665E-9	6.386548E-10
1.485874E+4	5.536021E-11	1.012717E-10	1.478710E-10	4.709460E-10	1.367915E-9	6.488624E-10
1.485994E+4	5.139871E-11	9.850322E-11	1.474252E-10	4.539238E-10	1.402542E-9	6.362302E-10
1.486114E+4	4.863916E-11	1.014851E-10	1.422489E-10	4.657215E-10	1.414119E-9	6.398607E-10
1.486234E+4	5.180702E-11	1.006019E-10	1.432330E-10	4.563059E-10	1.381130E-9	6.630276E-10
1.486354E+4	5.318371E-11	1.077990E-10	1.401894E-10	4.575017E-10	1.413778E-9	6.616442E-10
1.486474E+4	5.108226E-11	1.048910E-10	1.415678E-10	4.819192E-10	1.418746E-9	6.729877E-10
1.486594E+4	5.215819E-11	1.098523E-10	1.469945E-10	4.607272E-10	1.403128E-9	6.689841E-10
1.486714E+4	5.564138E-11	1.066519E-10	1.440653E-10	4.525129E-10	1.438803E-9	6.478548E-10
1.486834E+4	4.954370E-11	1.020060E-10	1.369902E-10	4.713728E-10	1.398846E-9	6.478156E-10
1.486954E+4	5.140431E-11	1.147138E-10	1.454453E-10	4.559138E-10	1.392151E-9	6.559537E-10
1.487074E+4	5.749919E-11	1.080051E-10	1.448567E-10	4.688457E-10	1.443726E-9	6.327447E-10
1.487194E+4	5.588277E-11	1.122775E-10	1.446186E-10	4.652421E-10	1.451941E-9	6.266751E-10
1.487314E+4	5.816625E-11	1.097089E-10	1.494740E-10	4.704402E-10	1.421365E-9	6.811549E-10
1.487434E+4	5.498775E-11	1.148175E-10	1.572822E-10	4.680867E-10	1.391299E-9	6.673408E-10
1.487554E+4	4.959579E-11	1.219692E-10	1.535935E-10	4.835799E-10	1.403986E-9	6.417375E-10
1.487674E+4	5.350128E-11	1.150219E-10	1.550284E-10	4.878282E-10	1.407342E-9	6.415717E-10
1.487794E+4	5.486789E-11	1.230088E-10	1.488854E-10	4.869354E-10	1.432110E-9	6.563558E-10
1.487914E+4	6.042788E-11	1.214159E-10	1.473541E-10	4.790914E-10	1.414203E-9	6.450028E-10
1.488034E+4	5.568898E-11	1.160323E-10	1.440092E-10	4.991363E-10	1.409178E-9	6.817849E-10
1.488154E+4	5.782292E-11	1.295847E-10	1.549550E-10	4.978224E-10	1.377266E-9	6.806289E-10
1.488274E+4	5.620595E-11	1.224235E-10	1.559828E-10	4.833990E-10	1.410180E-9	6.432033E-10
1.488394E+4	6.018985E-11	1.238595E-10	1.574357E-10	5.103633E-10	1.410480E-9	6.527142E-10
1.488514E+4	6.480105E-11	1.265821E-10	1.603851E-10	4.790835E-10	1.480194E-9	6.851096E-10
1.488634E+4	6.133187E-11	1.311984E-10	1.499764E-10	4.793261E-10	1.441487E-9	6.435472E-10
1.488754E+4	5.769858E-11	1.343920E-10	1.571976E-10	5.089429E-10	1.395985E-9	6.424752E-10
1.488874E+4	6.004199E-11	1.300457E-10	1.521036E-10	4.936621E-10	1.423440E-9	6.650472E-10
1.488994E+4	6.245316E-11	1.278782E-10	1.710150E-10	5.140565E-10	1.419407E-9	6.406263E-10
1.489114E+4	6.142652E-11	1.250424E-10	1.581996E-10	5.086993E-10	1.412375E-9	6.661238E-10
1.489234E+4	6.398389E-11	1.350254E-10	1.668838E-10	4.986009E-10	1.441589E-9	6.336325E-10
1.489354E+4	5.898061E-11	1.379866E-10	1.583189E-10	5.123365E-10	1.409149E-9	6.404280E-10
1.489474E+4	6.828984E-11	1.379435E-10	1.542751E-10	5.090460E-10	1.382161E-9	6.480682E-10
1.489594E+4	6.922295E-11	1.361725E-10	1.482710E-10	5.198114E-10	1.424898E-9	6.487156E-10
1.489714E+4	6.797899E-11	1.310718E-10	1.599404E-10	5.218838E-10	1.490743E-9	6.538365E-10
1.489834E+4	6.982840E-11	1.293781E-10	1.647762E-10	5.228544E-10	1.433006E-9	6.776565E-10
1.489954E+4	6.895411E-11	1.391589E-10	1.604702E-10	5.232235E-10	1.431025E-9	6.645040E-10
1.490074E+4	6.631609E-11	1.403793E-10	1.601762E-10	5.267173E-10	1.477112E-9	6.634891E-10
1.490194E+4	6.331571E-11	1.430481E-10	1.569573E-10	5.171589E-10	1.436196E-9	6.577163E-10
1.490314E+4	7.268093E-11	1.465845E-10	1.716277E-10	5.244535E-10	1.408196E-9	6.709752E-10
1.490434E+4	6.608365E-11	1.397593E-10	1.727726E-10	5.250567E-10	1.444924E-9	6.551958E-10
1.490554E+4	7.217461E-11	1.481550E-10	1.675492E-10	5.455906E-10	1.448945E-9	6.527170E-10
1.490674E+4	7.423910E-11	1.414748E-10	1.684039E-10	5.218138E-10	1.445318E-9	6.534131E-10
1.490793E+4	7.356363E-11	1.480615E-10	1.798117E-10	5.172540E-10	1.490433E-9	6.503103E-10
1.490913E+4	7.504674E-11	1.375705E-10	1.660157E-10	5.386332E-10	1.453936E-9	6.653704E-10
1.491033E+4	7.005523E-11	1.477747E-10	1.665836E-10	5.296992E-10	1.486044E-9	6.420977E-10
1.491154E+4	7.299682E-11	1.490506E-10	1.638011E-10	5.508285E-10	1.428808E-9	6.473586E-10
1.491274E+4	7.429567E-11	1.376102E-10	1.687259E-10	5.360479E-10	1.422209E-9	6.546923E-10
1.491393E+4	7.656178E-11	1.505332E-10	1.730817E-10	5.249217E-10	1.452979E-9	6.673672E-10
1.491513E+4	6.727720E-11	1.435517E-10	1.695459E-10	5.628206E-10	1.484019E-9	6.636807E-10
1.491633E+4	7.223622E-11	1.370938E-10	1.685417E-10	5.506980E-10	1.494569E-9	6.781360E-10
1.491754E+4	7.639767E-11	1.341327E-10	1.677844E-10	5.429644E-10	1.440267E-9	6.567636E-10
1.491874E+4	7.372213E-11	1.468388E-10	1.710296E-10	5.502366E-10	1.471237E-9	6.442433E-10
1.491993E+4	7.247706E-11	1.436687E-10	1.711730E-10	5.431918E-10	1.455282E-9	6.718064E-10
1.492113E+4	7.626493E-11	1.501489E-10	1.714194E-10	5.441484E-10	1.431336E-9	6.757489E-10
1.492233E+4	8.656383E-11	1.424662E-10	1.776907E-10	5.520591E-10	1.467947E-9	6.716037E-10
1.492353E+4	7.800233E-11	1.483309E-10	1.628601E-10	5.367496E-10	1.424083E-9	6.717022E-10
1.492473E+4	7.724341E-11	1.435360E-10	1.716810E-10	5.321188E-10	1.421095E-9	6.677637E-10
1.492593E+4	8.257377E-11	1.390245E-10	1.746438E-10	5.412830E-10	1.464599E-9	6.589888E-10
1.492713E+4	8.447862E-11	1.462429E-10	1.790680E-10	5.395803E-10	1.445530E-9	6.692815E-10
1.492833E+4	8.444950E-11	1.462020E-10	1.850822E-10	5.595564E-10	1.486502E-9	6.648613E-10
1.492953E+4	7.926924E-11	1.487319E-10	1.672036E-10	5.464817E-10	1.470858E-9	6.708297E-10
1.493073E+4	8.454247E-11	1.433663E-10	1.801590E-10	5.594819E-10	1.450215E-9	6.737723E-10
1.493193E+4	8.708191E-11	1.544862E-10	1.705389E-10	5.548696E-10	1.463654E-9	6.819530E-10
1.493313E+4	8.327835E-11	1.436239E-10	1.691863E-10	5.463965E-10	1.455265E-9	6.643550E-10
1.493433E+4	8.187589E-11	1.533297E-10	1.661204E-10	5.447942E-10	1.472995E-9	6.771525E-10
1.493553E+4	8.261465E-11	1.463022E-10	1.758570E-10	5.539119E-10	1.494387E-9	6.722998E-10
1.493673E+4	8.233628E-11	1.449317E-10	1.829869E-10	5.424620E-10	1.427628E-9	6.675117E-10
1.493793E+4	8.400815E-11	1.542017E-10	1.673800E-10	5.410270E-10	1.475787E-9	6.636700E-10
1.493913E+4	8.111586E-11	1.495110E-10	1.755612E-10	5.547284E-10	1.492454E-9	6.632455E-10
1.494033E+4	8.355056E-11	1.494908E-10	1.860920E-10	5.529804E-10	1.482444E-9	6.261111E-10
1.494153E+4	8.483596E-11	1.350680E-10	1.760698E-10	5.441013E-10	1.441111E-9	6.757713E-10
1.494273E+4	8.204336E-11	1.491273E-10	1.676287E-10	5.572527E-10	1.484743E-9	6.838377E-10
1.494393E+4	8.637844E-11	1.376063E-10	1.834937E-10	5.451555E-10	1.499163E-9	6.572027E-10
1.494513E+4	8.277259E-11	1.382622E-10	1.790080E-10	5.767500E-10	1.467709E-9	6.649711E-10
1.494633E+4	8.262305E-11	1.500027E-10	1.729916E-10	5.505463E-10	1.479298E-9	6.448763E-10
1.494753E+4	8.335956E-11	1.408531E-10	1.775428E-10	5.503379E-10	1.489449E-9	6.617439E-10
1.494873E+4	9.108597E-11	1.540119E-10	1.662352E-10	5.729436E-10	1.469596E-9	6.615596E-10
1.494993E+4	9.277352E-11	1.473457E-10	1.763756E-10	5.379739E-10	1.443291E-9	6.745122E-10
1.495113E+4	8.640421E-11	1.466960E-10	1.892162E-10	5.483216E-10	1.464010E-9	6.700433E-10
1.495233E+4	8.750142E-11	1.536024E-10	1.805634E-10	5.362046E-10	1.450619E-9	6.759785E-10
1.495353E+4	8.628659E-11	1.517334E-10	1.819860E-10	5.877428E-10	1.508408E-9	6.889143E-10
1.495473E+4	9.335433E-11	1.440714E-10	1.794410E-10	5.512609E-10	1.496636E-9	6.638050E-10
1.495593E+4	8.452287E-11	1.521025E-10	1.802850E-10	5.615671E-10	1.474264E-9	6.914823E-10
1.495713E+4	8.793100E-11	1.503724E-10	1.886600E-10	5.493538E-10	1.463756E-9	6.718132E-10
1.495833E+4	8.631235E-11	1.434178E-10	1.766848E-10	5.544120E-10	1.518494E-9	6.945522E-10
1.495953E+4	8.728466E-11	1.431876E-10	1.731652E-10	5.508319E-10	1.485241E-9	6.631587E-10
1.496073E+4	8.886916E-11	1.540998E-10	1.687920E-10	5.606205E-10	1.479812E-9	6.706034E-10
1.496193E+4	8.901310E-11	1.517390E-10	1.817564E-10	5.557618E-10	1.483397E-9	6.696109E-10
1.496313E+4	8.804470E-11	1.546251E-10	1.704930E-10	5.602257E-10	1.476337E-9	6.413836E-10
1.496433E+4	9.084290E-11	1.502682E-10	1.758704E-10	5.367407E-10	1.490961E-9	6.736581E-10
1.496553E+4	8.249367E-11	1.442478E-10	1.912868E-10	5.558094E-10	1.508420E-9	6.699755E-10
1.496673E+4	9.166063E-11	1.538085E-10	1.827657E-10	5.736790E-10	1.465902E-9	6.553275E-10
1.496793E+4	9.334426E-11	1.483326E-10	1.650557E-10	5.851748E-10	1.497374E-9	6.646216E-10
1.496913E+4	9.105965E-11	1.412839E-10	1.766719E-10	5.499296E-10	1.485705E-9	6.609855E-10
1.497033E+4	9.171215E-11	1.494287E-10	1.879257E-10	5.635521E-10	1.505540E-9	6.529892E-10
1.497153E+4	8.955246E-11	1.517934E-10	1.763213E-10	5.630104E-10	1.450863E-9	6.722948E-10
1.497273E+4	9.571959E-11	1.529964E-10	1.813817E-10	5.685940E-10	1.494838E-9	6.716210E-10
1.497393E+4	8.846813E-11	1.431400E-10	1.824061E-10	5.576851E-10	1.484558E-9	6.849993E-10
1.497513E+4	9.101317E-11	1.532608E-10	1.815374E-10	5.588244E-10	1.480025E-9	6.748566E-10
1.497633E+4	8.868264E-11	1.346110E-10	1.863009E-10	5.678776E-10	1.507311E-9	6.412161E-10
1.497753E+4	8.949421E-11	1.485387E-10	1.793575E-10	5.735256E-10	1.467584E-9	6.876389E-10
1.497873E+4	9.573415E-11	1.372019E-10	1.749020E-10	5.817381E-10	1.486794E-9	6.845456E-10
1.497993E+4	9.095436E-11	1.483006E-10	1.813918E-10	5.628934E-10	1.516934E-9	6.788529E-10
1.498113E+4	8.783858E-11	1.383344E-10	1.773182E-10	5.587712E-10	1.479401E-9	6.675481E-10
1.498233E+4	9.124560E-11	1.392479E-10	1.826206E-10	5.518714E-10	1.471937E-9	6.679647E-10
1.498353E+4	8.977145E-11	1.507045E-10	1.731837E-10	5.499095E-10	1.500547E-9	6.541480E-10
1.498473E+4	9.009855E-11	1.522224E-10	1.779960E-10	5.650375E-10	1.475068E-9	6.708375E-10
1.498593E+4	8.849838E-11	1.578317E-10	1.746897E-10	5.523363E-10	1.536415E-9	6.870928E-10
1.498713E+4	9.311070E-11	1.425978E-10	1.812428E-10	5.768637E-10	1.500366E-9	6.703855E-10
1.498833E+4	9.608869E-11	1.438155E-10	1.711870E-10	5.540177E-10	1.457448E-9	6.807588E-10
1.498953E+4	1.039826E-10	1.434335E-10	1.860102E-10	5.706467E-10	1.493175E-9	6.758447E-10
1.499073E+4	8.601270E-11	1.431153E-10	1.773625E-10	5.465349E-10	1.497338E-9	6.989393E-10
1.499193E+4	9.225712E-11	1.397901E-10	1.840219E-10	5.869044E-10	1.466615E-9	6.860898E-10
1.499313E+4	9.383601E-11	1.478442E-10	1.811912E-10	5.520188E-10	1.519219E-9	6.837677E-10
1.499433E+4	9.559525E-11	1.457338E-10	1.840124E-10	5.568467E-10	1.522406E-9	6.596682E-10
1.499553E+4	8.975746E-11	1.440014E-10	1.731165E-10	5.760801E-10	1.467329E-9	6.927694E-10
1.499673E+4	9.509397E-11	1.463039E-10	1.676976E-10	5.767785E-10	1.498606E-9	6.777350E-10
1.499793E+4	9.282841E-11	1.523882E-10	1.836265E-10	5.709295E-10	1.529812E-9	6.790680E-10
1.499913E+4	9.414126E-11	1.481830E-10	1.880299E-10	5.793639E-10	1.465667E-9	6.638778E-10
1.500033E+4	9.094035E-11	1.520230E-10	1.814539E-10	5.658546E-10	1.523551E-9	6.824436E-10
1.500153E+4	8.769464E-11	1.381076E-10	1.834198E-10	5.748854E-10	1.497617E-9	6.652181E-10
1.500273E+4	9.699210E-11	1.544879E-10	1.748561E-10	5.614859E-10	1.509953E-9	6.681747E-10
1.500393E+4	8.624850E-11	1.442394E-10	1.891159E-10	5.710847E-10	1.480800E-9	6.834384E-10
1.500513E+4	8.909318E-11	1.491906E-10	1.777568E-10	5.627074E-10	1.480413E-9	6.733887E-10
1.500633E+4	8.807383E-11	1.490080E-10	1.854580E-10	5.600117E-10	1.481281E-9	6.728403E-10
1.500753E+4	9.283850E-11	1.584410E-10	1.756251E-10	5.669994E-10	1.475581E-9	6.761550E-10
1.500873E+4	9.370103E-11	1.507975E-10	1.838040E-10	5.683341E-10	1.484357E-9	6.662744E-10
1.500993E+4	9.734440E-11	1.401883E-10	1.793805E-10	5.664141E-10	1.503686E-9	6.948069E-10
1.501113E+4	8.539885E-11	1.496813E-10	1.839609E-10	5.713541E-10	1.486934E-9	6.941069E-10
1.501233E+4	9.200284E-11	1.459432E-10	1.824486E-10	5.691563E-10	1.480856E-9	6.867288E-10
1.501353E+4	9.369599E-11	1.459864E-10	1.824755E-10	5.837690E-10	1.491440E-9	6.874087E-10
1.501473E+4	9.410429E-11	1.518600E-10	1.807269E-10	5.612675E-10	1.488685E-9	6.819143E-10
1.501593E+4	9.410934E-11	1.511851E-10	1.825786E-10	5.738801E-10	1.503648E-9	6.582053E-10
1.501713E+4	8.666689E-11	1.409304E-10	1.792847E-10	5.583158E-10	1.469878E-9	6.797042E-10
1.501833E+4	8.705279E-11	1.414917E-10	1.790853E-10	5.685682E-10	1.512170E-9	6.864006E-10
1.501953E+4	9.727887E-11	1.466954E-10	1.772544E-10	5.514625E-10	1.444704E-9	6.623572E-10
1.502073E+4	9.691425E-11	1.495821E-10	1.799921E-10	5.790620E-10	1.499064E-9	6.803992E-10
1.502193E+4	9.314486E-11	1.536909E-10	1.786569E-10	5.885342E-10	1.502114E-9	6.683596E-10
1.502313E+4	9.260382E-11	1.528922E-10	1.886337E-10	5.585920E-10	1.470370E-9	6.881661E-10
1.502433E+4	9.439442E-11	1.494774E-10	1.944205E-10	5.792251E-10	1.479067E-9	6.859044E-10
1.502553E+4	9.158557E-11	1.558109E-10	1.755848E-10	5.840373E-10	1.507145E-9	6.732604E-10
1.502673E+4	8.902989E-11	1.608052E-10	1.737902E-10	5.736969E-10	1.481430E-9	6.760609E-10
1.502793E+4	8.791196E-11	1.378679E-10	1.711382E-10	5.807093E-10	1.467159E-9	6.744702E-10
1.502913E+4	8.927241E-11	1.530799E-10	1.735449E-10	5.619452E-10	1.506893E-9	6.685182E-10
1.503033E+4	9.087370E-11	1.460905E-10	1.908981E-10	5.455643E-10	1.530128E-9	6.768086E-10
1.503153E+4	9.178105E-11	1.561828E-10	1.730868E-10	5.591699E-10	1.495446E-9	6.846324E-10
1.503273E+4	9.087595E-11	1.526609E-10	1.727770E-10	5.802673E-10	1.507598E-9	6.881851E-10
1.503393E+4	8.427643E-11	1.464042E-10	1.715986E-10	5.662416E-10	1.477496E-9	6.579045E-10
1.503513E+4	9.479936E-11	1.497216E-10	1.850334E-10	5.887039E-10	1.475595E-9	6.712116E-10
1.503633E+4	9.968668E-11	1.484860E-10	1.846587E-10	5.624056E-10	1.513534E-9	6.803438E-10
1.503753E+4	8.940516E-11	1.532910E-10	1.781696E-10	5.665469E-10	1.536817E-9	6.432896E-10
1.503873E+4	9.249684E-11	1.492959E-10	1.880434E-10	5.776999E-10	1.490855E-9	6.719145E-10
1.503993E+4	8.648710E-11	1.525523E-10	1.751512E-10	5.553087E-10	1.510658E-9	6.799198E-10
1.504113E+4	8.896660E-11	1.473675E-10	1.762983E-10	5.484145E-10	1.494549E-9	6.680504E-10
1.504233E+4	8.883666E-11	1.407921E-10	1.730828E-10	5.848702E-10	1.504993E-9	6.808378E-10
1.504353E+4	8.900133E-11	1.531202E-10	1.786288E-10	5.681308E-10	1.500554E-9	6.827500E-10
1.504473E+4	9.594866E-11	1.487560E-10	1.730285E-10	5.512083E-10	1.496133E-9	6.763347E-10
1.504593E+4	9.089163E-11	1.493099E-10	1.749995E-10	5.581601E-10	1.480495E-9	6.820213E-10
1.504713E+4	9.526759E-11	1.587552E-10	1.810137E-10	5.555540E-10	1.472851E-9	6.720343E-10
1.504833E+4	9.550003E-11	1.453938E-10	1.739711E-10	5.515096E-10	1.489439E-9	6.580720E-10
1.504953E+4	9.567870E-11	1.509202E-10	1.806732E-10	5.732236E-10	1.483664E-9	6.507724E-10
1.505073E+4	9.285138E-11	1.586852E-10	1.740350E-10	5.503076E-10	1.448312E-9	7.004544E-10
1.505193E+4	9.143324E-11	1.467453E-10	1.874351E-10	5.661996E-10	1.517320E-9	6.709327E-10
1.505313E+4	8.854038E-11	1.508182E-10	1.780161E-10	5.390062E-10	1.509251E-9	6.645073E-10
1.505433E+4	9.415358E-11	1.486081E-10	1.789481E-10	5.564468E-10	1.479187E-9	6.636224E-10
1.505553E+4	9.656755E-11	1.413303E-10	1.786479E-10	5.462772E-10	1.456427E-9	6.864360E-10
1.505673E+4	8.872353E-11	1.475434E-10	1.826743E-10	5.869335E-10	1.388557E-9	6.473726E-10
1.505793E+4	9.064183E-11	1.402482E-10	1.672417E-10	5.478707E-10	1.447288E-9	6.658958E-10
1.505913E+4	8.968408E-11	1.476638E-10	1.635378E-10	5.614517E-10	1.441644E-9	6.696030E-10
1.506033E+4	8.910831E-11	1.424315E-10	1.759147E-10	5.669680E-10	1.405168E-9	6.340615E-10
1.506153E+4	9.554035E-11	1.490170E-10	1.710049E-10	5.394347E-10	1.409546E-9	6.677939E-10
1.506273E+4	8.772490E-11	1.404482E-10	1.737606E-10	5.553725E-10	1.444664E-9	6.488540E-10
1.506393E+4	9.269343E-11	1.427927E-10	1.801713E-10	5.524175E-10	1.431968E-9	6.401609E-10
1.506513E+4	8.998260E-11	1.499462E-10	1.854563E-10	5.668208E-10	1.422023E-9	6.436469E-10
1.506633E+4	9.168751E-11	1.368911E-10	1.710833E-10	5.416801E-10	1.452291E-9	6.553448E-10
1.506753E+4	8.702535E-11	1.374338E-10	1.702544E-10	5.329394E-10	1.384326E-9	6.224380E-10
1.506873E+4	8.955806E-11	1.334281E-10	1.626927E-10	5.327556E-10	1.396823E-9	6.341551E-10
1.506993E+4	9.290738E-11	1.456996E-10	1.764030E-10	5.287689E-10	1.368379E-9	6.217833E-10
1.507113E+4	9.084233E-11	1.313087E-10	1.722136E-10	5.436975E-10	1.378370E-9	6.289266E-10
1.507233E+4	9.317231E-11	1.321023E-10	1.631161E-10	5.341839E-10	1.348920E-9	6.448819E-10
1.507353E+4	8.315905E-11	1.300272E-10	1.621959E-10	5.239169E-10	1.321194E-9	6.115841E-10
1.507473E+4	9.354924E-11	1.320357E-10	1.572228E-10	5.353259E-10	1.353819E-9	5.929404E-10
1.507593E+4	8.467465E-11	1.378315E-10	1.580417E-10	5.228118E-10	1.290538E-9	6.157136E-10
1.507713E+4	8.528067E-11	1.252597E-10	1.607822E-10	5.136191E-10	1.302368E-9	6.074741E-10
1.507833E+4	8.498550E-11	1.296659E-10	1.682930E-10	5.129184E-10	1.274009E-9	5.867313E-10
1.507953E+4	8.913911E-11	1.257061E-10	1.589317E-10	5.260805E-10	1.291874E-9	6.022665E-10
1.508072E+4	8.842276E-11	1.296531E-10	1.611121E-10	4.928427E-10	1.265164E-9	5.779390E-10
1.508192E+4	8.089070E-11	1.196101E-10	1.599365E-10	5.166559E-10	1.249398E-9	5.692790E-10
1.508312E+4	9.468231E-11	1.306780E-10	1.464747E-10	5.006329E-10	1.226358E-9	5.721337E-10
1.508433E+4	9.077289E-11	1.153647E-10	1.501842E-10	5.004945E-10	1.227522E-9	5.608508E-10
1.508553E+4	8.752549E-11	1.175518E-10	1.565586E-10	5.185591E-10	1.206131E-9	5.612792E-10
1.508672E+4	8.346318E-11	1.142501E-10	1.459080E-10	4.870105E-10	1.213456E-9	5.697763E-10
1.508792E+4	8.574386E-11	1.119330E-10	1.404605E-10	4.720908E-10	1.199252E-9	5.283343E-10
1.508912E+4	8.434813E-11	1.104477E-10	1.413914E-10	4.762136E-10	1.135596E-9	5.045160E-10
1.509033E+4	8.181148E-11	1.162597E-10	1.400416E-10	4.664983E-10	1.118608E-9	5.118784E-10
1.509153E+4	8.267177E-11	1.129636E-10	1.454974E-10	4.644299E-10	1.115434E-9	5.257932E-10
1.509272E+4	7.958401E-11	1.079961E-10	1.319136E-10	4.742931E-10	1.086757E-9	4.934565E-10
1.509392E+4	8.138917E-11	1.160530E-10	1.333485E-10	4.519193E-10	1.066209E-9	5.034669E-10
1.509512E+4	8.158073E-11	1.079878E-10	1.327067E-10	4.537900E-10	1.074403E-9	4.839456E-10
1.509633E+4	7.997775E-11	1.056315E-10	1.326288E-10	4.461000E-10	1.034948E-9	4.571286E-10
1.509752E+4	8.010938E-11	9.675687E-11	1.233722E-10	4.513373E-10	1.037547E-9	4.613551E-10
1.509872E+4	8.506336E-11	1.038762E-10	1.213946E-10	4.506719E-10	1.003787E-9	4.480569E-10
1.509992E+4	7.693816E-11	9.296451E-11	1.287412E-10	4.145312E-10	1.011265E-9	4.447714E-10
1.510112E+4	7.730165E-11	9.673615E-11	1.262528E-10	4.181532E-10	9.602292E-10	4.385768E-10
1.510232E+4	8.138077E-11	9.574367E-11	1.202201E-10	4.059315E-10	9.204933E-10	4.149221E-10
1.510352E+4	8.072883E-11	9.742057E-11	1.245182E-10	4.359562E-10	9.315377E-10	4.077765E-10
1.510472E+4	6.804116E-11	9.446106E-11	1.129742E-10	3.933369E-10	9.114636E-10	3.985093E-10
1.510592E+4	7.862850E-11	8.865799E-11	1.113500E-10	3.987058E-10	8.645953E-10	3.858300E-10
1.510712E+4	7.071167E-11	8.042078E-11	1.120260E-10	3.807242E-10	8.390184E-10	3.680035E-10
1.510832E+4	7.246361E-11	8.911390E-11	1.092513E-10	3.905633E-10	8.283700E-10	3.665372E-10
1.510952E+4	6.971022E-11	8.767840E-11	1.014728E-10	3.805977E-10	8.349572E-10	3.458520E-10
1.511072E+4	6.515111E-11	7.615460E-11	1.089489E-10	3.826638E-10	7.617134E-10	3.474069E-10
1.511192E+4	6.815318E-11	8.195206E-11	1.056421E-10	3.549451E-10	7.572383E-10	3.317205E-10
1.511312E+4	6.282394E-11	7.426038E-11	1.017232E-10	3.611323E-10	7.219287E-10	3.223916E-10
1.511432E+4	6.123554E-11	6.927391E-11	9.957467E-11	3.537280E-10	7.077322E-10	3.188401E-10
1.511552E+4	6.271809E-11	6.830832E-11	9.422640E-11	3.381251E-10	6.991914E-10	3.138318E-10
1.511672E+4	6.333698E-11	6.726040E-11	9.289226E-11	3.301982E-10	6.636661E-10	2.808746E-10
1.511792E+4	6.315664E-11	6.503237E-11	9.231314E-11	3.287576E-10	6.328372E-10	2.965212E-10
1.511912E+4	6.231930E-11	6.332186E-11	8.684892E-11	3.200533E-10	6.197916E-10	2.626885E-10
1.512032E+4	5.944269E-11	5.974682E-11	8.940124E-11	3.069008E-10	5.996447E-10	2.577637E-10
1.512152E+4	5.886972E-11	5.920689E-11	8.298599E-11	2.949255E-10	6.139611E-10	2.493125E-10
1.512272E+4	6.616430E-11	6.177826E-11	8.392021E-11	2.842502E-10	5.943653E-10	2.473757E-10
1.512392E+4	5.640141E-11	5.392078E-11	8.062970E-11	2.942791E-10	5.751157E-10	2.367368E-10
1.512512E+4	5.470603E-11	5.164907E-11	8.197951E-11	2.915011E-10	5.287448E-10	2.163827E-10
1.512632E+4	5.698782E-11	5.360657E-11	7.858090E-11	2.610447E-10	5.077919E-10	2.054979E-10
1.512752E+4	4.904018E-11	5.214643E-11	6.958756E-11	2.622186E-10	5.167220E-10	2.099753E-10
1.512872E+4	4.930678E-11	5.434309E-11	8.089517E-11	2.530130E-10	4.841944E-10	2.016093E-10
1.512992E+4	5.120604E-11	5.167259E-11	6.875583E-11	2.458959E-10	4.569909E-10	1.940133E-10
1.513112E+4	5.384685E-11	4.836135E-11	7.579445E-11	2.353680E-10	4.376611E-10	1.679894E-10
1.513232E+4	5.212066E-11	4.756154E-11	6.681289E-11	2.303524E-10	4.166102E-10	1.648792E-10
1.513352E+4	4.732687E-11	4.644585E-11	6.808597E-11	2.341067E-10	4.142897E-10	1.678051E-10
1.513472E+4	4.636128E-11	4.336929E-11	6.106135E-11	2.232443E-10	4.050685E-10	1.567372E-10
1.513592E+4	4.820844E-11	4.400331E-11	6.604053E-11	2.242211E-10	3.845406E-10	1.434391E-10
1.513712E+4	4.510220E-11	4.679759E-11	6.956684E-11	2.408266E-10	4.032667E-10	1.369437E-10
1.513832E+4	4.690064E-11	4.832999E-11	8.035302E-11	2.805128E-10	4.064385E-10	1.561296E-10
1.513952E+4	4.436456E-11	4.422062E-11	7.900208E-11	2.981309E-10	4.445076E-10	1.691269E-10
1.514072E+4	4.284561E-11	4.314917E-11	7.728709E-11	3.233180E-10	4.639667E-10	1.855370E-10
1.514192E+4	4.294530E-11	4.619493E-11	7.938126E-11	3.277505E-10	5.022454E-10	2.013998E-10
1.514312E+4	4.223791E-11	3.992699E-11	7.954033E-11	3.501894E-10	5.147314E-10	2.109090E-10
1.514432E+4	4.319510E-11	4.158821E-11	7.874836E-11	3.308966E-10	5.287841E-10	2.357371E-10
1.514552E+4	4.104156E-11	3.856821E-11	7.606330E-11	3.509080E-10	5.808901E-10	2.448895E-10
1.514672E+4	3.940387E-11	4.440209E-11	7.786230E-11	3.336427E-10	5.552784E-10	2.318657E-10
1.514792E+4	3.941114E-11	4.089426E-11	7.343368E-11	3.204470E-10	5.863595E-10	2.377730E-10
1.514912E+4	4.104212E-11	3.811062E-11	7.022270E-11	3.218069E-10	5.915906E-10	2.504091E-10
1.515032E+4	3.676193E-11	3.964358E-11	7.259691E-11	3.239963E-10	5.841964E-10	2.511031E-10
1.515152E+4	3.438268E-11	3.727609E-11	6.879616E-11	3.183148E-10	5.992549E-10	2.520961E-10
1.515272E+4	3.558407E-11	3.720720E-11	7.060469E-11	3.258748E-10	6.234087E-10	2.721120E-10
1.515392E+4	3.131059E-11	4.040978E-11	6.934056E-11	3.387642E-10	6.109713E-10	2.712198E-10
1.515512E+4	3.566472E-11	3.578906E-11	6.766086E-11	3.007067E-10	6.157556E-10	2.617834E-10
1.515632E+4	3.443588E-11	4.000708E-11	7.033640E-11	3.090274E-10	6.246548E-10	2.559792E-10
1.515752E+4	3.187292E-11	3.618280E-11	6.751076E-11	2.999069E-10	6.284175E-10	2.604980E-10
1.515872E+4	3.404102E-11	3.816215E-11	6.439331E-11	2.853217E-10	6.418227E-10	2.761945E-10
1.515992E+4	3.035116E-11	3.950020E-11	6.381586E-11	2.955393E-10	6.301252E-10	2.717110E-10
1.516112E+4	2.935477E-11	3.433563E-11	6.304350E-11	2.904213E-10	6.197115E-10	2.708406E-10
1.516232E+4	2.869386E-11	3.612287E-11	6.111792E-11	2.818676E-10	6.315355E-10	2.711980E-10
1.516352E+4	2.994230E-11	3.367808E-11	6.396428E-11	2.954430E-10	6.311827E-10	2.714797E-10
1.516472E+4	2.811193E-11	3.320481E-11	6.211823E-11	2.789770E-10	6.207936E-10	2.650823E-10
1.516592E+4	2.843006E-11	3.250358E-11	6.038028E-11	2.740398E-10	6.451513E-10	2.716146E-10
1.516712E+4	2.654425E-11	3.558911E-11	5.904671E-11	2.592087E-10	6.182900E-10	2.827805E-10
1.516832E+4	2.672908E-11	3.111065E-11	5.937772E-11	2.691194E-10	6.066391E-10	2.692130E-10
1.516952E+4	2.516307E-11	3.225435E-11	5.850791E-11	2.545930E-10	6.294901E-10	2.693973E-10
1.517072E+4	2.506169E-11	3.296678E-11	6.146405E-11	2.524837E-10	6.313120E-10	2.611611E-10
1.517192E+4	2.416611E-11	3.298750E-11	6.306534E-11	2.663963E-10	6.202503E-10	2.684445E-10
1.517312E+4	2.489703E-11	3.407911E-11	5.343239E-11	2.418426E-10	6.298866E-10	2.779061E-10
1.517432E+4	2.435822E-11	3.206783E-11	5.321452E-11	2.468509E-10	6.139538E-10	2.503554E-10
1.517552E+4	2.425517E-11	3.168641E-11	5.457833E-11	2.385426E-10	6.392922E-10	2.789389E-10
1.517672E+4	2.080895E-11	3.094374E-11	5.614378E-11	2.359286E-10	6.264337E-10	2.629473E-10
1.517792E+4	2.283254E-11	3.115489E-11	5.523419E-11	2.407000E-10	6.429176E-10	2.543449E-10
1.517912E+4	2.313555E-11	3.076955E-11	5.499055E-11	2.399937E-10	6.156061E-10	2.565836E-10
1.518032E+4	2.148777E-11	3.139461E-11	5.223604E-11	2.412293E-10	6.263704E-10	2.661840E-10
1.518152E+4	2.097081E-11	3.162256E-11	5.317587E-11	2.345256E-10	6.309026E-10	2.606772E-10
1.518272E+4	2.174485E-11	3.356103E-11	5.272332E-11	2.318154E-10	6.043366E-10	2.574354E-10
1.518392E+4	1.973470E-11	3.373857E-11	4.970781E-11	2.247381E-10	6.110145E-10	2.582274E-10
1.518512E+4	1.935832E-11	3.040325E-11	5.521347E-11	2.286677E-10	6.359367E-10	2.618327E-10
1.518632E+4	2.182215E-11	3.222354E-11	5.308513E-11	2.202255E-10	6.064620E-10	2.637594E-10
1.518752E+4	2.174485E-11	3.052983E-11	5.119652E-11	2.184147E-10	6.189560E-10	2.662036E-10
1.518872E+4	1.695162E-11	3.056456E-11	4.731735E-11	2.249532E-10	6.245512E-10	2.533798E-10
1.518992E+4	1.795362E-11	3.057016E-11	5.249256E-11	2.296394E-10	5.956742E-10	2.666147E-10
1.519112E+4	1.766461E-11	3.287604E-11	4.877973E-11	2.133173E-10	6.040318E-10	2.620629E-10
1.519232E+4	1.591770E-11	2.858352E-11	5.060674E-11	2.091990E-10	6.159701E-10	2.610329E-10
1.519352E+4	1.841289E-11	3.172058E-11	4.806675E-11	2.086764E-10	6.123362E-10	2.537831E-10
1.519472E+4	1.528424E-11	3.171330E-11	4.653490E-11	2.095328E-10	6.352612E-10	2.601760E-10
1.519592E+4	1.690625E-11	3.057016E-11	4.849185E-11	2.185894E-10	6.095369E-10	2.711341E-10
1.519712E+4	1.547971E-11	3.308103E-11	4.777606E-11	2.142207E-10	6.101705E-10	2.578516E-10
1.519832E+4	1.556316E-11	3.176707E-11	4.522374E-11	2.054991E-10	6.120870E-10	2.543679E-10
1.519952E+4	1.326960E-11	2.983084E-11	4.695665E-11	2.237988E-10	6.056494E-10	2.596080E-10
1.520072E+4	1.674215E-11	2.875043E-11	4.929278E-11	2.006476E-10	6.156789E-10	2.704614E-10
1.520192E+4	1.609245E-11	3.215241E-11	4.575526E-11	2.131605E-10	6.203623E-10	2.494088E-10
1.520312E+4	1.423519E-11	3.018258E-11	4.714876E-11	2.059639E-10	5.898403E-10	2.592490E-10
1.520432E+4	1.637305E-11	2.792094E-11	4.724229E-11	1.987097E-10	6.022698E-10	2.621402E-10
1.520552E+4	1.422287E-11	2.972442E-11	4.589528E-11	1.896749E-10	5.787086E-10	2.561069E-10
1.520672E+4	1.658980E-11	3.319473E-11	4.583536E-11	2.097484E-10	6.080975E-10	2.463340E-10
1.520792E+4	1.353509E-11	2.908481E-11	4.034201E-11	2.101635E-10	6.101452E-10	2.488672E-10
1.520912E+4	1.450348E-11	3.101543E-11	4.586896E-11	1.889025E-10	5.960209E-10	2.452233E-10
1.521032E+4	1.384145E-11	2.939901E-11	4.348691E-11	2.028118E-10	6.113382E-10	2.609170E-10
1.521152E+4	1.320351E-11	2.953792E-11	4.654442E-11	2.061919E-10	6.021141E-10	2.561517E-10
1.521272E+4	1.160334E-11	3.027499E-11	4.832775E-11	1.893013E-10	6.198762E-10	2.555065E-10
1.521392E+4	1.351828E-11	2.681869E-11	4.516997E-11	2.055920E-10	5.900112E-10	2.500944E-10
1.521512E+4	1.505012E-11	3.010305E-11	4.591769E-11	2.045295E-10	5.978266E-10	2.528276E-10
1.521632E+4	1.246252E-11	2.883109E-11	4.343930E-11	1.831348E-10	5.993832E-10	2.581445E-10
1.521752E+4	1.303605E-11	3.206336E-11	4.775926E-11	1.869075E-10	5.905366E-10	2.520670E-10
1.521872E+4	1.113287E-11	2.892742E-11	4.426319E-11	1.899196E-10	5.793662E-10	2.519863E-10
1.521992E+4	1.212086E-11	2.688814E-11	4.558724E-11	1.863956E-10	5.929718E-10	2.620242E-10
1.522112E+4	1.108526E-11	2.958496E-11	4.161285E-11	1.870386E-10	5.963653E-10	2.663151E-10
1.522232E+4	1.135018E-11	3.161528E-11	4.647049E-11	1.868481E-10	5.829305E-10	2.642108E-10
1.522352E+4	1.313462E-11	3.205551E-11	4.519965E-11	1.878720E-10	5.782269E-10	2.577071E-10
1.522472E+4	1.225416E-11	2.964545E-11	4.600450E-11	1.848341E-10	5.915912E-10	2.560946E-10
1.522592E+4	1.266191E-11	2.795791E-11	4.200043E-11	1.854160E-10	5.959996E-10	2.486684E-10
1.522712E+4	1.018072E-11	3.067097E-11	4.337489E-11	1.926669E-10	5.893155E-10	2.476305E-10
1.522832E+4	1.075313E-11	2.836789E-11	4.055933E-11	1.819401E-10	6.088867E-10	2.645631E-10
1.522952E+4	1.241211E-11	3.107536E-11	4.218358E-11	1.863401E-10	6.063445E-10	2.571397E-10
1.523072E+4	1.092844E-11	3.118346E-11	4.322031E-11	1.936442E-10	6.046256E-10	2.544222E-10
1.523192E+4	9.502452E-12	2.789462E-11	3.775944E-11	1.762199E-10	5.747197E-10	2.525185E-10
1.523312E+4	1.055262E-11	3.016017E-11	4.288369E-11	1.831661E-10	5.854818E-10	2.443720E-10
1.523432E+4	1.125217E-11	2.983365E-11	4.321022E-11	1.822324E-10	5.632457E-10	2.455594E-10
1.523552E+4	1.100461E-11	2.768963E-11	4.311276E-11	1.830065E-10	5.847794E-10	2.407028E-10
1.523672E+4	1.123088E-11	3.143998E-11	4.088194E-11	1.851012E-10	5.988606E-10	2.308789E-10
1.523792E+4	1.198308E-11	3.129491E-11	4.115638E-11	1.756598E-10	5.955443E-10	2.680088E-10
1.523912E+4	1.123312E-11	2.632077E-11	4.060413E-11	1.845535E-10	5.921194E-10	2.531172E-10
1.524032E+4	9.699603E-12	3.278923E-11	3.965423E-11	1.716675E-10	5.786542E-10	2.508376E-10
1.524152E+4	9.572463E-12	2.902151E-11	3.571680E-11	1.745447E-10	5.835780E-10	2.517080E-10
1.524272E+4	8.759775E-12	2.970594E-11	3.995219E-11	1.845529E-10	5.742845E-10	2.604678E-10
1.524392E+4	8.422603E-12	2.722363E-11	4.257956E-11	1.800436E-10	5.906849E-10	2.461614E-10
1.524512E+4	9.838505E-12	2.984484E-11	4.234433E-11	1.803052E-10	5.935885E-10	2.446671E-10
1.524632E+4	1.069432E-11	2.767842E-11	4.009557E-11	1.844459E-10	5.852476E-10	2.434288E-10
1.524752E+4	9.826744E-12	2.925787E-11	4.382800E-11	1.711281E-10	5.984119E-10	2.474967E-10
1.524872E+4	9.997009E-12	2.619139E-11	4.171591E-11	1.803629E-10	5.893716E-10	2.436663E-10
1.524992E+4	9.030297E-12	3.007616E-11	4.033249E-11	1.852754E-10	5.982182E-10	2.497735E-10
1.525112E+4	1.029050E-11	2.689374E-11	3.876088E-11	1.693980E-10	5.735553E-10	2.445686E-10
1.525232E+4	9.216807E-12	2.646080E-11	4.205420E-11	1.796840E-10	6.084375E-10	2.430843E-10
1.525352E+4	9.943242E-12	2.550472E-11	4.010958E-11	1.751899E-10	5.886636E-10	2.434282E-10
1.525471E+4	9.448123E-12	3.067546E-11	3.899892E-11	1.797849E-10	5.832996E-10	2.395065E-10
1.525592E+4	8.594549E-12	2.684277E-11	4.091386E-11	1.737544E-10	5.907130E-10	2.436187E-10
1.525712E+4	8.563744E-12	2.688478E-11	4.078280E-11	1.687528E-10	5.626336E-10	2.575167E-10
1.525832E+4	9.943801E-12	2.952616E-11	3.850436E-11	1.679003E-10	5.899558E-10	2.632497E-10
1.525951E+4	9.919157E-12	2.955584E-11	3.969175E-11	1.681328E-10	5.857848E-10	2.606823E-10
1.526071E+4	8.050703E-12	2.848999E-11	4.030113E-11	1.845630E-10	5.871911E-10	2.473102E-10
1.526192E+4	7.659763E-12	2.930436E-11	4.325055E-11	1.732262E-10	6.059473E-10	2.501840E-10
1.526312E+4	8.385076E-12	2.637230E-11	4.106621E-11	1.661775E-10	5.714577E-10	2.452384E-10
1.526432E+4	8.313946E-12	3.210592E-11	4.230176E-11	1.826867E-10	5.972789E-10	2.502630E-10
1.526551E+4	9.657036E-12	2.561954E-11	4.129808E-11	1.719616E-10	5.967508E-10	2.523986E-10
1.526671E+4	8.575506E-12	3.094654E-11	4.010565E-11	1.769536E-10	5.990510E-10	2.459396E-10
1.526792E+4	9.029178E-12	2.730541E-11	4.118102E-11	1.718893E-10	5.981218E-10	2.477106E-10
1.526912E+4	8.813544E-12	2.970202E-11	3.699213E-11	1.849114E-10	5.874460E-10	2.474553E-10
1.527032E+4	7.539343E-12	2.849111E-11	3.586635E-11	1.791654E-10	5.754870E-10	2.407129E-10
1.527151E+4	6.788825E-12	2.641711E-11	3.875472E-11	1.722136E-10	5.957538E-10	2.431196E-10
1.527271E+4	1.016000E-11	2.852080E-11	3.736458E-11	1.694115E-10	5.891464E-10	2.500865E-10
1.527391E+4	7.297386E-12	2.789966E-11	4.032745E-11	1.789823E-10	5.813623E-10	2.485166E-10
1.527511E+4	1.015271E-11	2.699960E-11	4.059013E-11	1.684789E-10	5.872998E-10	2.507027E-10
1.527631E+4	8.045104E-12	2.948079E-11	3.627689E-11	1.599779E-10	5.856968E-10	2.486589E-10
1.527751E+4	7.924123E-12	2.696431E-11	3.575545E-11	1.625672E-10	5.962085E-10	2.533910E-10
1.527871E+4	8.380035E-12	2.590631E-11	3.889587E-11	1.621914E-10	5.864541E-10	2.656771E-10
1.527991E+4	7.029663E-12	2.797303E-11	3.829265E-11	1.659675E-10	5.617296E-10	2.484791E-10
1.528111E+4	7.558387E-12	2.908200E-11	3.798628E-11	1.690413E-10	6.004529E-10	2.548187E-10
1.528231E+4	8.534059E-12	2.936373E-11	3.963574E-11	1.721021E-10	5.857175E-10	2.478322E-10
1.528351E+4	7.870355E-12	2.774171E-11	3.929185E-11	1.605447E-10	5.775285E-10	2.419681E-10
1.528471E+4	7.411083E-12	2.945390E-11	3.876929E-11	1.589944E-10	5.837488E-10	2.596663E-10
1.528591E+4	8.196326E-12	2.869666E-11	3.452214E-11	1.633832E-10	6.019747E-10	2.427779E-10
1.528711E+4	8.622553E-12	2.916714E-11	3.706158E-11	1.630612E-10	5.918079E-10	2.376716E-10
1.528831E+4	7.989095E-12	2.547056E-11	3.625785E-11	1.632180E-10	5.760521E-10	2.418067E-10
1.528951E+4	7.561747E-12	2.432350E-11	4.161901E-11	1.677990E-10	5.803166E-10	2.333405E-10
1.529071E+4	1.038907E-11	2.811081E-11	4.003172E-11	1.610062E-10	5.647557E-10	2.569963E-10
1.529191E+4	5.899966E-12	2.749752E-11	3.718031E-11	1.633681E-10	5.963642E-10	2.514812E-10
1.529311E+4	8.246735E-12	3.130500E-11	3.770232E-11	1.624395E-10	6.051206E-10	2.462555E-10
1.529431E+4	9.154078E-12	2.906464E-11	3.928064E-11	1.732677E-10	5.960282E-10	2.455728E-10
1.529551E+4	8.104473E-12	2.742134E-11	3.776505E-11	1.538477E-10	6.045035E-10	2.542474E-10
1.529671E+4	6.909804E-12	2.755017E-11	3.955901E-11	1.602484E-10	5.588081E-10	2.406961E-10
1.529791E+4	1.002669E-11	2.308347E-11	3.517856E-11	1.705893E-10	5.720761E-10	2.441748E-10
1.529911E+4	7.237456E-12	2.713626E-11	3.864327E-11	1.640100E-10	5.958160E-10	2.419412E-10
1.530031E+4	8.610792E-12	2.511882E-11	3.909358E-11	1.560002E-10	5.644174E-10	2.402867E-10
1.530151E+4	7.681046E-12	2.985213E-11	3.564512E-11	1.587541E-10	6.005235E-10	2.617918E-10
1.530271E+4	8.101672E-12	2.800384E-11	3.909245E-11	1.631693E-10	5.979650E-10	2.416023E-10
1.530391E+4	8.511656E-12	2.372532E-11	4.009333E-11	1.663691E-10	5.722698E-10	2.366164E-10
1.530511E+4	7.957729E-12	2.696655E-11	3.441404E-11	1.560708E-10	5.943899E-10	2.502932E-10
1.530631E+4	7.365155E-12	2.986109E-11	3.746036E-11	1.573528E-10	5.812811E-10	2.479095E-10
1.530751E+4	7.692247E-12	2.977035E-11	3.665271E-11	1.558971E-10	5.780746E-10	2.492413E-10
1.530871E+4	8.192966E-12	2.596287E-11	3.912494E-11	1.668239E-10	5.752366E-10	2.471270E-10
1.530991E+4	8.521738E-12	2.914418E-11	3.721224E-11	1.559257E-10	6.085344E-10	2.425545E-10
1.531111E+4	7.595913E-12	2.795455E-11	3.844107E-11	1.612420E-10	5.873861E-10	2.326773E-10
1.531231E+4	8.646077E-12	2.761738E-11	3.459775E-11	1.603997E-10	5.893766E-10	2.588995E-10
1.531351E+4	7.852432E-12	2.669099E-11	3.533483E-11	1.585620E-10	5.899350E-10	2.425119E-10
1.531471E+4	7.542704E-12	2.704888E-11	3.565688E-11	1.595198E-10	5.798035E-10	2.469545E-10
1.531591E+4	7.899480E-12	2.758153E-11	3.404382E-11	1.731025E-10	5.948425E-10	2.452558E-10
1.531711E+4	7.994135E-12	2.723091E-11	3.419561E-11	1.568341E-10	5.849194E-10	2.419636E-10
1.531831E+4	7.655842E-12	2.962025E-11	3.494276E-11	1.655368E-10	5.762683E-10	2.589516E-10
1.531951E+4	9.379792E-12	2.742414E-11	3.907285E-11	1.621987E-10	5.849782E-10	2.503296E-10
1.532071E+4	7.603194E-12	2.604857E-11	3.433395E-11	1.541048E-10	5.777727E-10	2.526613E-10
1.532191E+4	7.401002E-12	2.834213E-11	3.529506E-11	1.682532E-10	5.808218E-10	2.503492E-10
1.532311E+4	7.718011E-12	2.638014E-11	3.548661E-11	1.702230E-10	5.922040E-10	2.560627E-10
1.532431E+4	6.609598E-12	2.550864E-11	3.844891E-11	1.630304E-10	5.947798E-10	2.421943E-10
1.532551E+4	8.372754E-12	2.670051E-11	3.511975E-11	1.571965E-10	5.805484E-10	2.522916E-10
1.532671E+4	7.432366E-12	2.833933E-11	3.480274E-11	1.556602E-10	5.897171E-10	2.360608E-10
1.532791E+4	8.424282E-12	2.565819E-11	3.573193E-11	1.584130E-10	5.926392E-10	2.417149E-10
1.532911E+4	5.978939E-12	2.457666E-11	3.451318E-11	1.576311E-10	5.641076E-10	2.512638E-10
1.533031E+4	7.711291E-12	2.682653E-11	3.686891E-11	1.616968E-10	5.834817E-10	2.582487E-10
1.533151E+4	7.725853E-12	2.334054E-11	4.113230E-11	1.445486E-10	5.816418E-10	2.425136E-10
1.533271E+4	6.588314E-12	2.731717E-11	3.700893E-11	1.536086E-10	5.941676E-10	2.596506E-10
1.533391E+4	8.430444E-12	2.626308E-11	3.538747E-11	1.607816E-10	5.810464E-10	2.491333E-10
1.533511E+4	8.264657E-12	2.662154E-11	4.056661E-11	1.583895E-10	5.822265E-10	2.459324E-10
1.533631E+4	7.730334E-12	2.880252E-11	3.693164E-11	1.570123E-10	6.008897E-10	2.442403E-10
1.533751E+4	7.707370E-12	2.916994E-11	3.993539E-11	1.484911E-10	6.002020E-10	2.563579E-10
1.533871E+4	8.466849E-12	2.651232E-11	3.560087E-11	1.579386E-10	5.735748E-10	2.513378E-10
1.533991E+4	6.750179E-12	2.295576E-11	3.364000E-11	1.557442E-10	5.920017E-10	2.436948E-10
1.534111E+4	7.783542E-12	2.509306E-11	3.536115E-11	1.584562E-10	5.900291E-10	2.497494E-10
1.534231E+4	8.145359E-12	2.657953E-11	3.423593E-11	1.479775E-10	5.952631E-10	2.478512E-10
1.534351E+4	6.750179E-12	2.613090E-11	3.950692E-11	1.611423E-10	5.809406E-10	2.422358E-10
1.534471E+4	8.391237E-12	2.505217E-11	3.550677E-11	1.584942E-10	5.816602E-10	2.522356E-10
1.534591E+4	7.076150E-12	3.028339E-11	3.904093E-11	1.487773E-10	5.750423E-10	2.494951E-10
1.534711E+4	6.101598E-12	2.584246E-11	3.352238E-11	1.549119E-10	5.895861E-10	2.522793E-10
1.534831E+4	7.192649E-12	2.783133E-11	3.268225E-11	1.498112E-10	5.779160E-10	2.476485E-10
1.534951E+4	7.801465E-12	2.676940E-11	3.799748E-11	1.563497E-10	5.655169E-10	2.462628E-10
1.535071E+4	9.136155E-12	2.558594E-11	3.348766E-11	1.584214E-10	5.842350E-10	2.359600E-10
1.535191E+4	7.496216E-12	2.886917E-11	3.729849E-11	1.608987E-10	5.945451E-10	2.497987E-10
1.535311E+4	7.045346E-12	2.656665E-11	3.435131E-11	1.588846E-10	5.631634E-10	2.434562E-10
1.535431E+4	1.013087E-11	2.459234E-11	3.490804E-11	1.564774E-10	5.688477E-10	2.532958E-10
1.535551E+4	8.158241E-12	2.702144E-11	3.334203E-11	1.519468E-10	5.922582E-10	2.450312E-10
1.535671E+4	7.852432E-12	2.703377E-11	3.255623E-11	1.523126E-10	5.579137E-10	2.425080E-10
1.535791E+4	6.401245E-12	2.451393E-11	3.342213E-11	1.638442E-10	5.939430E-10	2.450513E-10
0.000000E+0	0.000000E+0	0.000000E+0	0.000000E+0	0.000000E+0	0.000000E+0	0.000000E+0
0.000000E+0	0.000000E+0	0.000000E+0	0.000000E+0	0.000000E+0	0.000000E+0	0.000000E+0
0.000000E+0	0.000000E+0	0.000000E+0	0.000000E+0	0.000000E+0	0.000000E+0	0.000000E+0
0.000000E+0	0.000000E+0	0.000000E+0	0.000000E+0	0.000000E+0	0.000000E+0	0.000000E+0
0.000000E+0	0.000000E+0	0.000000E+0	0.000000E+0	0.000000E+0	0.000000E+0	0.000000E+0
0.000000E+0	0.000000E+0	0.000000E+0	0.000000E+0	0.000000E+0	0.000000E+0	0.000000E+0
0.000000E+0	0.000000E+0	0.000000E+0	0.000000E+0	0.000000E+0	0.000000E+0	0.000000E+0
0.000000E+0	0.000000E+0	0.000000E+0	0.000000E+0	0.000000E+0	0.000000E+0	0.000000E+0
0.000000E+0	0.000000E+0	0.000000E+0	0.000000E+0	0.000000E+0	0.000000E+0	0.000000E+0
0.000000E+0	0.000000E+0	0.000000E+0	0.000000E+0	0.000000E+0	0.000000E+0	0.000000E+0
0.000000E+0	0.000000E+0	0.000000E+0	0.000000E+0	0.000000E+0	0.000000E+0	0.000000E+0
0.000000E+0	0.000000E+0	0.000000E+0	0.000000E+0	0.000000E+0	0.000000E+0	0.000000E+0
0.000000E+0	0.000000E+0	0.000000E+0	0.000000E+0	0.000000E+0	0.000000E+0	0.000000E+0
0.000000E+0	0.000000E+0	0.000000E+0	0.000000E+0	0.000000E+0	0.000000E+0	0.000000E+0
0.000000E+0	0.000000E+0	0.000000E+0	0.000000E+0	0.000000E+0	0.000000E+0	0.000000E+0
0.000000E+0	0.000000E+0	0.000000E+0	0.000000E+0	0.000000E+0	0.000000E+0	0.000000E+0
0.000000E+0	0.000000E+0	0.000000E+0	0.000000E+0	0.000000E+0	0.000000E+0	0.000000E+0
0.000000E+0	0.000000E+0	0.000000E+0	0.000000E+0	0.000000E+0	0.000000E+0	0.000000E+0
0.000000E+0	0.000000E+0	0.000000E+0	0.000000E+0	0.000000E+0	0.000000E+0	0.000000E+0
0.000000E+0	0.000000E+0	0.000000E+0	0.000000E+0	0.000000E+0	0.000000E+0	0.000000E+0
0.000000E+0	0.000000E+0	0.000000E+0	0.000000E+0	0.000000E+0	0.000000E+0	0.000000E+0
0.000000E+0	0.000000E+0	0.000000E+0	0.000000E+0	0.000000E+0	0.000000E+0	0.000000E+0
0.000000E+0	0.000000E+0	0.000000E+0	0.000000E+0	0.000000E+0	0.000000E+0	0.000000E+0
0.000000E+0	0.000000E+0	0.000000E+0	0.000000E+0	0.000000E+0	0.000000E+0	0.000000E+0
0.000000E+0	0.000000E+0	0.000000E+0	0.000000E+0	0.000000E+0	0.000000E+0	0.000000E+0
0.000000E+0	0.000000E+0	0.000000E+0	0.000000E+0	0.000000E+0	0.000000E+0	0.000000E+0
0.000000E+0	0.000000E+0	0.000000E+0	0.000000E+0	0.000000E+0	0.000000E+0	0.000000E+0
0.000000E+0	0.000000E+0	0.000000E+0	0.000000E+0	0.000000E+0	0.000000E+0	0.000000E+0
0.000000E+0	0.000000E+0	0.000000E+0	0.000000E+0	0.000000E+0	0.000000E+0	0.000000E+0
0.000000E+0	0.000000E+0	0.000000E+0	0.000000E+0	0.000000E+0	0.000000E+0	0.000000E+0
0.000000E+0	0.000000E+0	0.000000E+0	0.000000E+0	0.000000E+0	0.000000E+0	0.000000E+0
0.000000E+0	0.000000E+0	0.000000E+0	0.000000E+0	0.000000E+0	0.000000E+0	0.000000E+0
0.000000E+0	0.000000E+0	0.000000E+0	0.000000E+0	0.000000E+0	0.000000E+0	0.000000E+0
0.000000E+0	0.000000E+0	0.000000E+0	0.000000E+0	0.000000E+0	0.000000E+0	0.000000E+0
0.000000E+0	0.000000E+0	0.000000E+0	0.000000E+0	0.000000E+0	0.000000E+0	0.000000E+0
0.000000E+0	0.000000E+0	0.000000E+0	0.000000E+0	0.000000E+0	0.000000E+0	0.000000E+0
0.000000E+0	0.000000E+0	0.000000E+0	0.000000E+0	0.000000E+0	0.000000E+0	0.000000E+0
0.000000E+0	0.000000E+0	0.000000E+0	0.000000E+0	0.000000E+0	0.000000E+0	0.000000E+0
0.000000E+0	0.000000E+0	0.000000E+0	0.000000E+0	0.000000E+0	0.000000E+0	0.000000E+0
0.000000E+0	0.000000E+0	0.000000E+0	0.000000E+0	0.000000E+0	0.000000E+0	0.000000E+0
0.000000E+0	0.000000E+0	0.000000E+0	0.000000E+0	0.000000E+0	0.000000E+0	0.000000E+0
0.000000E+0	0.000000E+0	0.000000E+0	0.000000E+0	0.000000E+0	0.000000E+0	0.000000E+0
0.000000E+0	0.000000E+0	0.000000E+0	0.000000E+0	0.000000E+0	0.000000E+0	0.000000E+0
0.000000E+0	0.000000E+0	0.000000E+0	0.000000E+0	0.000000E+0	0.000000E+0	0.000000E+0
0.000000E+0	0.000000E+0	0.000000E+0	0.000000E+0	0.000000E+0	0.000000E+0	0.000000E+0
0.000000E+0	0.000000E+0	0.000000E+0	0.000000E+0	0.000000E+0	0.000000E+0	0.000000E+0
0.000000E+0	0.000000E+0	0.000000E+0	0.000000E+0	0.000000E+0	0.000000E+0	0.000000E+0
0.000000E+0	0.000000E+0	0.000000E+0	0.000000E+0	0.000000E+0	0.000000E+0	0.000000E+0
0.000000E+0	0.000000E+0	0.000000E+0	0.000000E+0	0.000000E+0	0.000000E+0	0.000000E+0
0.000000E+0	0.000000E+0	0.000000E+0	0.000000E+0	0.000000E+0	0.000000E+0	0.000000E+0
0.000000E+0	0.000000E+0	0.000000E+0	0.000000E+0	0.000000E+0	0.000000E+0	0.000000E+0
0.000000E+0	0.000000E+0	0.000000E+0	0.000000E+0	0.000000E+0	0.000000E+0	0.000000E+0
0.000000E+0	0.000000E+0	0.000000E+0	0.000000E+0	0.000000E+0	0.000000E+0	0.000000E+0
0.000000E+0	0.000000E+0	0.000000E+0	0.000000E+0	0.000000E+0	0.000000E+0	0.000000E+0
0.000000E+0	0.000000E+0	0.000000E+0	0.000000E+0	0.000000E+0	0.000000E+0	0.000000E+0
0.000000E+0	0.000000E+0	0.000000E+0	0.000000E+0	0.000000E+0	0.000000E+0	0.000000E+0
0.000000E+0	0.000000E+0	0.000000E+0	0.000000E+0	0.000000E+0	0.000000E+0	0.000000E+0
0.000000E+0	0.000000E+0	0.000000E+0	0.000000E+0	0.000000E+0	0.000000E+0	0.000000E+0
0.000000E+0	0.000000E+0	0.000000E+0	0.000000E+0	0.000000E+0	0.000000E+0	0.000000E+0
0.000000E+0	0.000000E+0	0.000000E+0	0.000000E+0	0.000000E+0	0.000000E+0	0.000000E+0
0.000000E+0	0.000000E+0	0.000000E+0	0.000000E+0	0.000000E+0	0.000000E+0	0.000000E+0
0.000000E+0	0.000000E+0	0.000000E+0	0.000000E+0	0.000000E+0	0.000000E+0	0.000000E+0
0.000000E+0	0.000000E+0	0.000000E+0	0.000000E+0	0.000000E+0	0.000000E+0	0.000000E+0
0.000000E+0	0.000000E+0	0.000000E+0	0.000000E+0	0.000000E+0	0.000000E+0	0.000000E+0
0.000000E+0	0.000000E+0	0.000000E+0	0.000000E+0	0.000000E+0	0.000000E+0	0.000000E+0
0.000000E+0	0.000000E+0	0.000000E+0	0.000000E+0	0.000000E+0	0.000000E+0	0.000000E+0
0.000000E+0	0.000000E+0	0.000000E+0	0.000000E+0	0.000000E+0	0.000000E+0	0.000000E+0
0.000000E+0	0.000000E+0	0.000000E+0	0.000000E+0	0.000000E+0	0.000000E+0	0.000000E+0
0.000000E+0	0.000000E+0	0.000000E+0	0.000000E+0	0.000000E+0	0.000000E+0	0.000000E+0
0.000000E+0	0.000000E+0	0.000000E+0	0.000000E+0	0.000000E+0	0.000000E+0	0.000000E+0
0.000000E+0	0.000000E+0	0.000000E+0	0.000000E+0	0.000000E+0	0.000000E+0	0.000000E+0
0.000000E+0	0.000000E+0	0.000000E+0	0.000000E+0	0.000000E+0	0.000000E+0	0.000000E+0
0.000000E+0	0.000000E+0	0.000000E+0	0.000000E+0	0.000000E+0	0.000000E+0	0.000000E+0
0.000000E+0	0.000000E+0	0.000000E+0	0.000000E+0	0.000000E+0	0.000000E+0	0.000000E+0
0.000000E+0	0.000000E+0	0.000000E+0	0.000000E+0	0.000000E+0	0.000000E+0	0.000000E+0
0.000000E+0	0.000000E+0	0.000000E+0	0.000000E+0	0.000000E+0	0.000000E+0	0.000000E+0
0.000000E+0	0.000000E+0	0.000000E+0	0.000000E+0	0.000000E+0	0.000000E+0	0.000000E+0
0.000000E+0	0.000000E+0	0.000000E+0	0.000000E+0	0.000000E+0	0.000000E+0	0.000000E+0
0.000000E+0	0.000000E+0	0.000000E+0	0.000000E+0	0.000000E+0	0.000000E+0	0.000000E+0
0.000000E+0	0.000000E+0	0.000000E+0	0.000000E+0	0.000000E+0	0.000000E+0	0.000000E+0
0.000000E+0	0.000000E+0	0.000000E+0	0.000000E+0	0.000000E+0	0.000000E+0	0.000000E+0
0.000000E+0	0.000000E+0	0.000000E+0	0.000000E+0	0.000000E+0	0.000000E+0	0.000000E+0
0.000000E+0	0.000000E+0	0.000000E+0	0.000000E+0	0.000000E+0	0.000000E+0	0.000000E+0
0.000000E+0	0.000000E+0	0.000000E+0	0.000000E+0	0.000000E+0	0.000000E+0	0.000000E+0
0.000000E+0	0.000000E+0	0.000000E+0	0.000000E+0	0.000000E+0	0.000000E+0	0.000000E+0
0.000000E+0	0.000000E+0	0.000000E+0	0.000000E+0	0.000000E+0	0.000000E+0	0.000000E+0
0.000000E+0	0.000000E+0	0.000000E+0	0.000000E+0	0.000000E+0	0.000000E+0	0.000000E+0
0.000000E+0	0.000000E+0	0.000000E+0	0.000000E+0	0.000000E+0	0.000000E+0	0.000000E+0
0.000000E+0	0.000000E+0	0.000000E+0	0.000000E+0	0.000000E+0	0.000000E+0	0.000000E+0
0.000000E+0	0.000000E+0	0.000000E+0	0.000000E+0	0.000000E+0	0.000000E+0	0.000000E+0
0.000000E+0	0.000000E+0	0.000000E+0	0.000000E+0	0.000000E+0	0.000000E+0	0.000000E+0
0.000000E+0	0.000000E+0	0.000000E+0	0.000000E+0	0.000000E+0	0.000000E+0	0.000000E+0
0.000000E+0	0.000000E+0	0.000000E+0	0.000000E+0	0.000000E+0	0.000000E+0	0.000000E+0
0.000000E+0	0.000000E+0	0.000000E+0	0.000000E+0	0.000000E+0	0.000000E+0	0.000000E+0
0.000000E+0	0.000000E+0	0.000000E+0	0.000000E+0	0.000000E+0	0.000000E+0	0.000000E+0
0.000000E+0	0.000000E+0	0.000000E+0	0.000000E+0	0.000000E+0	0.000000E+0	0.000000E+0
0.000000E+0	0.000000E+0	0.000000E+0	0.000000E+0	0.000000E+0	0.000000E+0	0.000000E+0
0.000000E+0	0.000000E+0	0.000000E+0	0.000000E+0	0.000000E+0	0.000000E+0	0.000000E+0
0.000000E+0	0.000000E+0	0.000000E+0	0.000000E+0	0.000000E+0	0.000000E+0	0.000000E+0
0.000000E+0	0.000000E+0	0.000000E+0	0.000000E+0	0.000000E+0	0.000000E+0	0.000000E+0
0.000000E+0	0.000000E+0	0.000000E+0	0.000000E+0	0.000000E+0	0.000000E+0	0.000000E+0
0.000000E+0	0.000000E+0	0.000000E+0	0.000000E+0	0.000000E+0	0.000000E+0	0.000000E+0
0.000000E+0	0.000000E+0	0.000000E+0	0.000000E+0	0.000000E+0	0.000000E+0	0.000000E+0
0.000000E+0	0.000000E+0	0.000000E+0	0.000000E+0	0.000000E+0	0.000000E+0	0.000000E+0
0.000000E+0	0.000000E+0	0.000000E+0	0.000000E+0	0.000000E+0	0.000000E+0	0.000000E+0
0.000000E+0	0.000000E+0	0.000000E+0	0.000000E+0	0.000000E+0	0.000000E+0	0.000000E+0
0.000000E+0	0.000000E+0	0.000000E+0	0.000000E+0	0.000000E+0	0.000000E+0	0.000000E+0
0.000000E+0	0.000000E+0	0.000000E+0	0.000000E+0	0.000000E+0	0.000000E+0	0.000000E+0
0.000000E+0	0.000000E+0	0.000000E+0	0.000000E+0	0.000000E+0	0.000000E+0	0.000000E+0
0.000000E+0	0.000000E+0	0.000000E+0	0.000000E+0	0.000000E+0	0.000000E+0	0.000000E+0
0.000000E+0	0.000000E+0	0.000000E+0	0.000000E+0	0.000000E+0	0.000000E+0	0.000000E+0
0.000000E+0	0.000000E+0	0.000000E+0	0.000000E+0	0.000000E+0	0.000000E+0	0.000000E+0
0.000000E+0	0.000000E+0	0.000000E+0	0.000000E+0	0.000000E+0	0.000000E+0	0.000000E+0
0.000000E+0	0.000000E+0	0.000000E+0	0.000000E+0	0.000000E+0	0.000000E+0	0.000000E+0
0.000000E+0	0.000000E+0	0.000000E+0	0.000000E+0	0.000000E+0	0.000000E+0	0.000000E+0
0.000000E+0	0.000000E+0	0.000000E+0	0.000000E+0	0.000000E+0	0.000000E+0	0.000000E+0
0.000000E+0	0.000000E+0	0.000000E+0	0.000000E+0	0.000000E+0	0.000000E+0	0.000000E+0
0.000000E+0	0.000000E+0	0.000000E+0	0.000000E+0	0.000000E+0	0.000000E+0	0.000000E+0
0.000000E+0	0.000000E+0	0.000000E+0	0.000000E+0	0.000000E+0	0.000000E+0	0.000000E+0
0.000000E+0	0.000000E+0	0.000000E+0	0.000000E+0	0.000000E+0	0.000000E+0	0.000000E+0
0.000000E+0	0.000000E+0	0.000000E+0	0.000000E+0	0.000000E+0	0.000000E+0	0.000000E+0
0.000000E+0	0.000000E+0	0.000000E+0	0.000000E+0	0.000000E+0	0.000000E+0	0.000000E+0
0.000000E+0	0.000000E+0	0.000000E+0	0.000000E+0	0.000000E+0	0.000000E+0	0.000000E+0
0.000000E+0	0.000000E+0	0.000000E+0	0.000000E+0	0.000000E+0	0.000000E+0	0.000000E+0
0.000000E+0	0.000000E+0	0.000000E+0	0.000000E+0	0.000000E+0	0.000000E+0	0.000000E+0
0.000000E+0	0.000000E+0	0.000000E+0	0.000000E+0	0.000000E+0	0.000000E+0	0.000000E+0
0.000000E+0	0.000000E+0	0.000000E+0	0.000000E+0	0.000000E+0	0.000000E+0	0.000000E+0
0.000000E+0	0.000000E+0	0.000000E+0	0.000000E+0	0.000000E+0	0.000000E+0	0.000000E+0
0.000000E+0	0.000000E+0	0.000000E+0	0.000000E+0	0.000000E+0	0.000000E+0	0.000000E+0
0.000000E+0	0.000000E+0	0.000000E+0	0.000000E+0	0.000000E+0	0.000000E+0	0.000000E+0
0.000000E+0	0.000000E+0	0.000000E+0	0.000000E+0	0.000000E+0	0.000000E+0	0.000000E+0
0.000000E+0	0.000000E+0	0.000000E+0	0.000000E+0	0.000000E+0	0.000000E+0	0.000000E+0
0.000000E+0	0.000000E+0	0.000000E+0	0.000000E+0	0.000000E+0	0.000000E+0	0.000000E+0
0.000000E+0	0.000000E+0	0.000000E+0	0.000000E+0	0.000000E+0	0.000000E+0	0.000000E+0
0.000000E+0	0.000000E+0	0.000000E+0	0.000000E+0	0.000000E+0	0.000000E+0	0.000000E+0
0.000000E+0	0.000000E+0	0.000000E+0	0.000000E+0	0.000000E+0	0.000000E+0	0.000000E+0
0.000000E+0	0.000000E+0	0.000000E+0	0.000000E+0	0.000000E+0	0.000000E+0	0.000000E+0
0.000000E+0	0.000000E+0	0.000000E+0	0.000000E+0	0.000000E+0	0.000000E+0	0.000000E+0
0.000000E+0	0.000000E+0	0.000000E+0	0.000000E+0	0.000000E+0	0.000000E+0	0.000000E+0
0.000000E+0	0.000000E+0	0.000000E+0	0.000000E+0	0.000000E+0	0.000000E+0	0.000000E+0
0.000000E+0	0.000000E+0	0.000000E+0	0.000000E+0	0.000000E+0	0.000000E+0	0.000000E+0
0.000000E+0	0.000000E+0	0.000000E+0	0.000000E+0	0.000000E+0	0.000000E+0	0.000000E+0
0.000000E+0	0.000000E+0	0.000000E+0	0.000000E+0	0.000000E+0	0.000000E+0	0.000000E+0
0.000000E+0	0.000000E+0	0.000000E+0	0.000000E+0	0.000000E+0	0.000000E+0	0.000000E+0
0.000000E+0	0.000000E+0	0.000000E+0	0.000000E+0	0.000000E+0	0.000000E+0	0.000000E+0
0.000000E+0	0.000000E+0	0.000000E+0	0.000000E+0	0.000000E+0	0.000000E+0	0.000000E+0
0.000000E+0	0.000000E+0	0.000000E+0	0.000000E+0	0.000000E+0	0.000000E+0	0.000000E+0
0.000000E+0	0.000000E+0	0.000000E+0	0.000000E+0	0.000000E+0	0.000000E+0	0.000000E+0
0.000000E+0	0.000000E+0	0.000000E+0	0.000000E+0	0.000000E+0	0.000000E+0	0.000000E+0
0.000000E+0	0.000000E+0	0.000000E+0	0.000000E+0	0.000000E+0	0.000000E+0	0.000000E+0
0.000000E+0	0.000000E+0	0.000000E+0	0.000000E+0	0.000000E+0	0.000000E+0	0.000000E+0
0.000000E+0	0.000000E+0	0.000000E+0	0.000000E+0	0.000000E+0	0.000000E+0	0.000000E+0
0.000000E+0	0.000000E+0	0.000000E+0	0.000000E+0	0.000000E+0	0.000000E+0	0.000000E+0
0.000000E+0	0.000000E+0	0.000000E+0	0.000000E+0	0.000000E+0	0.000000E+0	0.000000E+0
0.000000E+0	0.000000E+0	0.000000E+0	0.000000E+0	0.000000E+0	0.000000E+0	0.000000E+0
0.000000E+0	0.000000E+0	0.000000E+0	0.000000E+0	0.000000E+0	0.000000E+0	0.000000E+0
0.000000E+0	0.000000E+0	0.000000E+0	0.000000E+0	0.000000E+0	0.000000E+0	0.000000E+0
0.000000E+0	0.000000E+0	0.000000E+0	0.000000E+0	0.000000E+0	0.000000E+0	0.000000E+0
0.000000E+0	0.000000E+0	0.000000E+0	0.000000E+0	0.000000E+0	0.000000E+0	0.000000E+0
0.000000E+0	0.000000E+0	0.000000E+0	0.000000E+0	0.000000E+0	0.000000E+0	0.000000E+0
0.000000E+0	0.000000E+0	0.000000E+0	0.000000E+0	0.000000E+0	0.000000E+0	0.000000E+0
0.000000E+0	0.000000E+0	0.000000E+0	0.000000E+0	0.000000E+0	0.000000E+0	0.000000E+0
0.000000E+0	0.000000E+0	0.000000E+0	0.000000E+0	0.000000E+0	0.000000E+0	0.000000E+0
0.000000E+0	0.000000E+0	0.000000E+0	0.000000E+0	0.000000E+0	0.000000E+0	0.000000E+0
0.000000E+0	0.000000E+0	0.000000E+0	0.000000E+0	0.000000E+0	0.000000E+0	0.000000E+0
0.000000E+0	0.000000E+0	0.000000E+0	0.000000E+0	0.000000E+0	0.000000E+0	0.000000E+0
0.000000E+0	0.000000E+0	0.000000E+0	0.000000E+0	0.000000E+0	0.000000E+0	0.000000E+0
0.000000E+0	0.000000E+0	0.000000E+0	0.000000E+0	0.000000E+0	0.000000E+0	0.000000E+0
0.000000E+0	0.000000E+0	0.000000E+0	0.000000E+0	0.000000E+0	0.000000E+0	0.000000E+0
0.000000E+0	0.000000E+0	0.000000E+0	0.000000E+0	0.000000E+0	0.000000E+0	0.000000E+0
0.000000E+0	0.000000E+0	0.000000E+0	0.000000E+0	0.000000E+0	0.000000E+0	0.000000E+0
0.000000E+0	0.000000E+0	0.000000E+0	0.000000E+0	0.000000E+0	0.000000E+0	0.000000E+0
0.000000E+0	0.000000E+0	0.000000E+0	0.000000E+0	0.000000E+0	0.000000E+0	0.000000E+0
0.000000E+0	0.000000E+0	0.000000E+0	0.000000E+0	0.000000E+0	0.000000E+0	0.000000E+0
0.000000E+0	0.000000E+0	0.000000E+0	0.000000E+0	0.000000E+0	0.000000E+0	0.000000E+0
0.000000E+0	0.000000E+0	0.000000E+0	0.000000E+0	0.000000E+0	0.000000E+0	0.000000E+0
0.000000E+0	0.000000E+0	0.000000E+0	0.000000E+0	0.000000E+0	0.000000E+0	0.000000E+0
0.000000E+0	0.000000E+0	0.000000E+0	0.000000E+0	0.000000E+0	0.000000E+0	0.000000E+0
0.000000E+0	0.000000E+0	0.000000E+0	0.000000E+0	0.000000E+0	0.000000E+0	0.000000E+0
0.000000E+0	0.000000E+0	0.000000E+0	0.000000E+0	0.000000E+0	0.000000E+0	0.000000E+0
0.000000E+0	0.000000E+0	0.000000E+0	0.000000E+0	0.000000E+0	0.000000E+0	0.000000E+0
0.000000E+0	0.000000E+0	0.000000E+0	0.000000E+0	0.000000E+0	0.000000E+0	0.000000E+0
0.000000E+0	0.000000E+0	0.000000E+0	0.000000E+0	0.000000E+0	0.000000E+0	0.000000E+0
0.000000E+0	0.000000E+0	0.000000E+0	0.000000E+0	0.000000E+0	0.000000E+0	0.000000E+0
0.000000E+0	0.000000E+0	0.000000E+0	0.000000E+0	0.000000E+0	0.000000E+0	0.000000E+0
0.000000E+0	0.000000E+0	0.000000E+0	0.000000E+0	0.000000E+0	0.000000E+0	0.000000E+0
0.000000E+0	0.000000E+0	0.000000E+0	0.000000E+0	0.000000E+0	0.000000E+0	0.000000E+0
0.000000E+0	0.000000E+0	0.000000E+0	0.000000E+0	0.000000E+0	0.000000E+0	0.000000E+0
0.000000E+0	0.000000E+0	0.000000E+0	0.000000E+0	0.000000E+0	0.000000E+0	0.000000E+0
0.000000E+0	0.000000E+0	0.000000E+0	0.000000E+0	0.000000E+0	0.000000E+0	0.000000E+0
0.000000E+0	0.000000E+0	0.000000E+0	0.000000E+0	0.000000E+0	0.000000E+0	0.000000E+0
0.000000E+0	0.000000E+0	0.000000E+0	0.000000E+0	0.000000E+0	0.000000E+0	0.000000E+0
0.000000E+0	0.000000E+0	0.000000E+0	0.000000E+0	0.000000E+0	0.000000E+0	0.000000E+0
0.000000E+0	0.000000E+0	0.000000E+0	0.000000E+0	0.000000E+0	0.000000E+0	0.000000E+0
0.000000E+0	0.000000E+0	0.000000E+0	0.000000E+0	0.000000E+0	0.000000E+0	0.000000E+0
0.000000E+0	0.000000E+0	0.000000E+0	0.000000E+0	0.000000E+0	0.000000E+0	0.000000E+0
0.000000E+0	0.000000E+0	0.000000E+0	0.000000E+0	0.000000E+0	0.000000E+0	0.000000E+0
0.000000E+0	0.000000E+0	0.000000E+0	0.000000E+0	0.000000E+0	0.000000E+0	0.000000E+0
0.000000E+0	0.000000E+0	0.000000E+0	0.000000E+0	0.000000E+0	0.000000E+0	0.000000E+0
0.000000E+0	0.000000E+0	0.000000E+0	0.000000E+0	0.000000E+0	0.000000E+0	0.000000E+0
