# Supplementary material for: An in vitro lung model to assess true shunt fraction by multiple inert gas elimination
Source: PLoS One. 2017 Sep 6;12(9):e0184212. doi: 10.1371/journal.pone.0184212 (PMC5587330; doi:10.1371/journal.pone.0184212)
Supplement: S1 Data — Data sets pertaining to MMIMS-MIGET derived IVLM shunt fractions with blood and saline as priming fluids. (ZIP) [file pone.0184212.s001.zip › IVLMData/Data_Saline/dataBernExpt01Set11_Jan05_2012.txt]

Bern	Thursday, January 05, 2012
11:52 AM	Expt01	Set# 11

Sample Temperature (degC)	37.00
Samples Type:	all 3

Cardiac Output (ml/min)	2500.0
Minute Ventilation (ml/min)	2500.0
Description: T10_05012012
Comment: T10_05012012 40 % shunt sample 2

solubility method: default
species: pig
solubilities: 
0.007200	0.07000	0.3970	1.260	10.90	378.0
smoothing: 40.0
weights: 
10.0	2.00	70.0	70.0	50.0	50.0


valve times:
1.542607E+4	1.590705E+4

1.539041E+4	7.142241E-12	1.938856E-11	5.350520E-12	5.478781E-12	1.138132E-10	4.905754E-11
1.539161E+4	6.505421E-12	2.259955E-11	6.390043E-12	6.353637E-12	1.089987E-10	5.062298E-11
1.539281E+4	6.670087E-12	2.190616E-11	4.950057E-12	6.799467E-12	1.032410E-10	4.623974E-11
1.539401E+4	6.780985E-12	2.256818E-11	6.201854E-12	5.367323E-12	9.383209E-11	3.868135E-11
1.539521E+4	6.529505E-12	2.029142E-11	5.240182E-12	6.483017E-12	9.409533E-11	3.834418E-11
1.539641E+4	5.444054E-12	1.927375E-11	8.250094E-12	6.208015E-12	8.766216E-11	3.606742E-11
1.539761E+4	6.482458E-12	1.982823E-11	5.829395E-12	7.027983E-12	8.134829E-11	3.434403E-11
1.539881E+4	7.292905E-12	2.194928E-11	5.109682E-12	6.188971E-12	8.192350E-11	3.358175E-11
1.540001E+4	5.467579E-12	2.193640E-11	4.876126E-12	6.948451E-12	7.093513E-11	3.182308E-11
1.540121E+4	7.705689E-12	2.433190E-11	6.505421E-12	5.254185E-12	6.888354E-11	3.435859E-11
1.540241E+4	6.233778E-12	1.990496E-11	4.926534E-12	4.912531E-12	6.232266E-11	3.036069E-11
1.540361E+4	7.190408E-12	2.061852E-11	5.236822E-12	4.802754E-12	6.045533E-11	3.164161E-11
1.540481E+4	6.910365E-12	2.202098E-11	4.908610E-12	6.074154E-12	5.931387E-11	2.770083E-11
1.540601E+4	5.514626E-12	2.132983E-11	5.582396E-12	4.568637E-12	5.175380E-11	2.816234E-11
1.540721E+4	7.167445E-12	1.741593E-11	4.556875E-12	4.603362E-12	5.339486E-11	2.337023E-11
1.540841E+4	7.201051E-12	1.882455E-11	5.590797E-12	4.850361E-12	5.011555E-11	2.151186E-11
1.540961E+4	6.301549E-12	1.903067E-11	5.997422E-12	3.955341E-12	4.889455E-11	2.306722E-11
1.541081E+4	5.953174E-12	1.888784E-11	5.435654E-12	6.694731E-12	4.863411E-11	1.984896E-11
1.541201E+4	6.983736E-12	2.281518E-11	4.268430E-12	3.999028E-12	4.878030E-11	2.083247E-11
1.541321E+4	6.092076E-12	2.021021E-11	4.796593E-12	4.159773E-12	4.199371E-11	2.208427E-11
1.541441E+4	6.630321E-12	1.921606E-11	5.098480E-12	3.975504E-12	4.403467E-11	2.140656E-11
1.541561E+4	6.653844E-12	1.949162E-11	5.002705E-12	3.937978E-12	3.674513E-11	1.542874E-11
1.541681E+4	8.633196E-12	1.886432E-11	5.543190E-12	3.871888E-12	3.887122E-11	1.985176E-11
1.541801E+4	6.992698E-12	1.933592E-11	5.199857E-12	3.493828E-12	3.857549E-11	1.779735E-11
1.541921E+4	5.526387E-12	2.160035E-11	4.318838E-12	3.903813E-12	3.541996E-11	1.741705E-11
1.542041E+4	6.493099E-12	2.095177E-11	4.369246E-12	4.416293E-12	3.321601E-11	1.563373E-11
1.542161E+4	6.493099E-12	1.931967E-11	4.803874E-12	3.823720E-12	3.251142E-11	1.520022E-11
1.542281E+4	7.536543E-12	2.263147E-11	4.011910E-12	3.874128E-12	3.155479E-11	1.710061E-11
1.542401E+4	6.427569E-12	1.940200E-11	4.481824E-12	4.313797E-12	2.825364E-11	1.377312E-11
1.542521E+4	6.307150E-12	2.059947E-11	5.217779E-12	4.342362E-12	3.312696E-11	1.555700E-11
1.542642E+4	6.444931E-12	1.938352E-11	4.480703E-12	4.328920E-12	2.763530E-11	1.433993E-11
1.542762E+4	5.450776E-12	2.249313E-11	4.061197E-12	4.323879E-12	2.633310E-11	1.430241E-11
1.542882E+4	6.419728E-12	2.127326E-11	4.733863E-12	3.940219E-12	2.521068E-11	1.327016E-11
1.543001E+4	5.479340E-12	2.085880E-11	4.417413E-12	3.585683E-12	2.286111E-11	1.172824E-11
1.543121E+4	5.461417E-12	2.235871E-11	4.334520E-12	4.615124E-12	2.343744E-11	1.219927E-11
1.543242E+4	6.558630E-12	1.839833E-11	4.473423E-12	3.906053E-12	2.425069E-11	1.326400E-11
1.543362E+4	5.721298E-12	1.811605E-11	5.152249E-12	3.780033E-12	2.369396E-11	1.451188E-11
1.543482E+4	7.047026E-12	2.019733E-11	3.906613E-12	3.866287E-12	2.309186E-11	1.399212E-11
1.543601E+4	5.387486E-12	2.527845E-11	4.288033E-12	5.851239E-12	2.969194E-11	1.904075E-11
1.543721E+4	7.409963E-12	3.084348E-11	5.610960E-12	7.095754E-12	3.463248E-11	3.162424E-11
1.543842E+4	6.264023E-12	3.812294E-11	9.807699E-12	1.056774E-11	5.274124E-11	5.366034E-11
1.543962E+4	8.278100E-12	4.089538E-11	1.113231E-11	1.794186E-11	6.989785E-11	7.434943E-11
1.544082E+4	8.639917E-12	4.765228E-11	1.693034E-11	2.191176E-11	8.976585E-11	1.103194E-10
1.544201E+4	1.161566E-11	5.701695E-11	1.777775E-11	2.972275E-11	1.159180E-10	1.231997E-10
1.544321E+4	1.159886E-11	5.352704E-11	2.337975E-11	3.798796E-11	1.391628E-10	1.580249E-10
1.544442E+4	1.112559E-11	6.233890E-11	2.748743E-11	4.866996E-11	1.825674E-10	1.909749E-10
1.544562E+4	1.321976E-11	6.361647E-11	3.057016E-11	5.630228E-11	2.056363E-10	2.193041E-10
1.544681E+4	1.422567E-11	6.209415E-11	3.564847E-11	7.397753E-11	2.411178E-10	2.531362E-10
1.544801E+4	1.392379E-11	6.970854E-11	3.429194E-11	7.721820E-11	2.602118E-10	2.509625E-10
1.544921E+4	1.840225E-11	6.999923E-11	4.302315E-11	9.183482E-11	2.990612E-10	3.093691E-10
1.545041E+4	1.638201E-11	6.167183E-11	4.003116E-11	9.942513E-11	3.198421E-10	3.231584E-10
1.545161E+4	1.948098E-11	6.541603E-11	4.608179E-11	1.100338E-10	3.229881E-10	3.256060E-10
1.545281E+4	1.635961E-11	7.410579E-11	4.860667E-11	1.141028E-10	3.511381E-10	3.414699E-10
1.545401E+4	1.858652E-11	6.594868E-11	5.133542E-11	1.221350E-10	3.679514E-10	3.736856E-10
1.545521E+4	2.106323E-11	7.125830E-11	5.061906E-11	1.317590E-10	4.134149E-10	3.759534E-10
1.545641E+4	2.218508E-11	6.981216E-11	5.563409E-11	1.406230E-10	4.204670E-10	3.757518E-10
1.545761E+4	2.055075E-11	6.966150E-11	5.716929E-11	1.412648E-10	4.233609E-10	4.051564E-10
1.545881E+4	2.140712E-11	7.010285E-11	5.675203E-11	1.546391E-10	4.418864E-10	3.987412E-10
1.546001E+4	2.271324E-11	6.774935E-11	5.778371E-11	1.494533E-10	4.477936E-10	4.168953E-10
1.546121E+4	2.332262E-11	7.042937E-11	5.796742E-11	1.683064E-10	4.749843E-10	4.275958E-10
1.546241E+4	2.307954E-11	7.073295E-11	6.060431E-11	1.629699E-10	5.078099E-10	4.512118E-10
1.546361E+4	2.476373E-11	6.851892E-11	5.863560E-11	1.668160E-10	5.043765E-10	4.531520E-10
1.546481E+4	2.395888E-11	6.820303E-11	6.058471E-11	1.745548E-10	5.195291E-10	4.553884E-10
1.546601E+4	2.866250E-11	6.402533E-11	6.149877E-11	1.684431E-10	5.403756E-10	4.700784E-10
1.546721E+4	2.581333E-11	6.920838E-11	6.389875E-11	1.824772E-10	5.234386E-10	4.672007E-10
1.546841E+4	2.644791E-11	6.610829E-11	6.410431E-11	1.911894E-10	5.304441E-10	4.848003E-10
1.546961E+4	2.920635E-11	7.557379E-11	6.450365E-11	2.044114E-10	5.522971E-10	5.058322E-10
1.547081E+4	2.776692E-11	7.306011E-11	6.709629E-11	1.949162E-10	5.672621E-10	4.908851E-10
1.547201E+4	2.827044E-11	7.600674E-11	6.994939E-11	2.020780E-10	5.929830E-10	5.066477E-10
1.547321E+4	2.917274E-11	7.216117E-11	6.637210E-11	2.079080E-10	5.784168E-10	5.224495E-10
1.547441E+4	3.111232E-11	7.325165E-11	6.809044E-11	2.077327E-10	5.886104E-10	5.023535E-10
1.547561E+4	2.662826E-11	6.740882E-11	7.131208E-11	2.111806E-10	6.114884E-10	5.247408E-10
1.547681E+4	2.756249E-11	6.889977E-11	6.987489E-11	2.061124E-10	6.412491E-10	5.364287E-10
1.547801E+4	3.004816E-11	7.114628E-11	6.538298E-11	2.215797E-10	6.218707E-10	5.334446E-10
1.547921E+4	3.086028E-11	6.666559E-11	6.825399E-11	2.077523E-10	6.205600E-10	5.528840E-10
1.548041E+4	2.760786E-11	7.130983E-11	6.536618E-11	2.307422E-10	6.315809E-10	5.612215E-10
1.548161E+4	3.343557E-11	7.004124E-11	6.826744E-11	2.103718E-10	6.488596E-10	5.541952E-10
1.548281E+4	2.736590E-11	6.676528E-11	7.382463E-11	2.215148E-10	6.612162E-10	5.513416E-10
1.548401E+4	3.120137E-11	7.578550E-11	7.317381E-11	2.149449E-10	6.706140E-10	5.661800E-10
1.548521E+4	2.946287E-11	7.201163E-11	6.524015E-11	2.280538E-10	6.856154E-10	5.466861E-10
1.548641E+4	3.315104E-11	7.211132E-11	7.176350E-11	2.207732E-10	6.859884E-10	5.716890E-10
1.548761E+4	3.118569E-11	6.872167E-11	7.046690E-11	2.152082E-10	6.981748E-10	5.548909E-10
1.548881E+4	2.989749E-11	6.853516E-11	7.197074E-11	2.235490E-10	6.918592E-10	5.571043E-10
1.549001E+4	3.153631E-11	7.258684E-11	6.751804E-11	2.310475E-10	7.074268E-10	5.880828E-10
1.549121E+4	2.864962E-11	7.600953E-11	7.140953E-11	2.215719E-10	7.056301E-10	5.610054E-10
1.549241E+4	3.421577E-11	6.651157E-11	7.138097E-11	2.298282E-10	7.405612E-10	5.760611E-10
1.549361E+4	3.601253E-11	6.920222E-11	6.967046E-11	2.201465E-10	7.276601E-10	5.673242E-10
1.549481E+4	3.460559E-11	7.047250E-11	7.210404E-11	2.345195E-10	7.396841E-10	5.700121E-10
1.549601E+4	3.865447E-11	7.347849E-11	7.159380E-11	2.268743E-10	7.322365E-10	5.864619E-10
1.549721E+4	3.202415E-11	6.861245E-11	6.891826E-11	2.407992E-10	7.101399E-10	5.738241E-10
1.549841E+4	3.378002E-11	7.216509E-11	7.599273E-11	2.336043E-10	7.152312E-10	5.920426E-10
1.549961E+4	3.874072E-11	6.977575E-11	7.452698E-11	2.311942E-10	7.578349E-10	5.945546E-10
1.550081E+4	3.709742E-11	6.639786E-11	7.319061E-11	2.560095E-10	7.316114E-10	5.719215E-10
1.550201E+4	3.355319E-11	7.136809E-11	7.464852E-11	2.471383E-10	7.531945E-10	6.057648E-10
1.550321E+4	3.747828E-11	6.538579E-11	7.052907E-11	2.460959E-10	7.666707E-10	5.940712E-10
1.550441E+4	3.728729E-11	7.076207E-11	7.153107E-11	2.499572E-10	7.487620E-10	6.073593E-10
1.550561E+4	3.546253E-11	7.585943E-11	7.036665E-11	2.383751E-10	7.534919E-10	5.972845E-10
1.550681E+4	3.712823E-11	7.243953E-11	7.520692E-11	2.505329E-10	7.603944E-10	5.963318E-10
1.550801E+4	3.348037E-11	7.414724E-11	7.260868E-11	2.506265E-10	7.437699E-10	5.754181E-10
1.550921E+4	3.756621E-11	7.138265E-11	7.762819E-11	2.320360E-10	7.910962E-10	6.252256E-10
1.551041E+4	3.350614E-11	7.100626E-11	7.482942E-11	2.414478E-10	7.763076E-10	6.281476E-10
1.551161E+4	3.613967E-11	7.198754E-11	7.682614E-11	2.510757E-10	7.829934E-10	6.105927E-10
1.551281E+4	3.765919E-11	7.221829E-11	6.832233E-11	2.428497E-10	7.685813E-10	6.367191E-10
1.551401E+4	3.699549E-11	6.754044E-11	7.422397E-11	2.585719E-10	7.916557E-10	6.186070E-10
1.551521E+4	3.688795E-11	7.223958E-11	7.826165E-11	2.496205E-10	7.873850E-10	6.126387E-10
1.551641E+4	3.896644E-11	7.356194E-11	7.830869E-11	2.527722E-10	7.898640E-10	5.970056E-10
1.551761E+4	3.587083E-11	7.241600E-11	7.443401E-11	2.576572E-10	8.048452E-10	5.951102E-10
1.551881E+4	3.890091E-11	7.722997E-11	7.275934E-11	2.425752E-10	7.993877E-10	6.335658E-10
1.552001E+4	3.659055E-11	7.454769E-11	7.734142E-11	2.470240E-10	8.082758E-10	6.215464E-10
1.552121E+4	3.705766E-11	7.521869E-11	7.312228E-11	2.521056E-10	7.827346E-10	5.962343E-10
1.552241E+4	3.910254E-11	7.214548E-11	7.247650E-11	2.631920E-10	7.970667E-10	6.125525E-10
1.552361E+4	3.778185E-11	7.136192E-11	7.547689E-11	2.554432E-10	8.022588E-10	6.036336E-10
1.552481E+4	3.645781E-11	6.338627E-11	7.610475E-11	2.500888E-10	8.123353E-10	6.366985E-10
1.552601E+4	3.720440E-11	6.966037E-11	7.474093E-11	2.491232E-10	8.152169E-10	6.099066E-10
1.552721E+4	3.931985E-11	6.587978E-11	7.572781E-11	2.480853E-10	8.098440E-10	6.420657E-10
1.552841E+4	3.903981E-11	6.270632E-11	7.078335E-11	2.492621E-10	8.174051E-10	6.270688E-10
1.552961E+4	3.702797E-11	7.577373E-11	7.792447E-11	2.620618E-10	8.173620E-10	6.412531E-10
1.553081E+4	3.879561E-11	6.960436E-11	7.261652E-11	2.507385E-10	8.092856E-10	6.341674E-10
1.553201E+4	3.746820E-11	7.227991E-11	7.726021E-11	2.503576E-10	8.017720E-10	6.186294E-10
1.553321E+4	3.911430E-11	6.939209E-11	7.714315E-11	2.515467E-10	8.226621E-10	6.201389E-10
1.553441E+4	3.844051E-11	7.451465E-11	7.382071E-11	2.582929E-10	8.269160E-10	6.435069E-10
1.553561E+4	4.103372E-11	7.665139E-11	7.926868E-11	2.560089E-10	8.061362E-10	6.389220E-10
1.553681E+4	4.114126E-11	6.958196E-11	7.614339E-11	2.705768E-10	8.256351E-10	6.278305E-10
1.553801E+4	3.895579E-11	6.978919E-11	7.083600E-11	2.542822E-10	8.429468E-10	6.407221E-10
1.553921E+4	4.068087E-11	6.986089E-11	7.589639E-11	2.626045E-10	8.266629E-10	6.280927E-10
1.554041E+4	4.164590E-11	7.198194E-11	7.124711E-11	2.525885E-10	8.212149E-10	6.415488E-10
1.554161E+4	3.782945E-11	7.351602E-11	7.232527E-11	2.487048E-10	8.496607E-10	6.362633E-10
1.554281E+4	3.959821E-11	7.011853E-11	7.430406E-11	2.630856E-10	8.246073E-10	6.319987E-10
1.554401E+4	4.045739E-11	6.941898E-11	7.765507E-11	2.509631E-10	8.677526E-10	6.336594E-10
1.554521E+4	3.965031E-11	6.922238E-11	7.624029E-11	2.428469E-10	8.573439E-10	6.307778E-10
1.554641E+4	3.951308E-11	6.787313E-11	7.234040E-11	2.701321E-10	8.284647E-10	6.184614E-10
1.554761E+4	4.328023E-11	7.154172E-11	7.342025E-11	2.522854E-10	8.163197E-10	6.464546E-10
1.554881E+4	3.792355E-11	6.830776E-11	7.392040E-11	2.556381E-10	8.587587E-10	6.433971E-10
1.555001E+4	4.102028E-11	6.890257E-11	7.585606E-11	2.821101E-10	8.458123E-10	6.315529E-10
1.555121E+4	4.224015E-11	6.696747E-11	7.151258E-11	2.536806E-10	8.608451E-10	6.314548E-10
1.555241E+4	4.016614E-11	7.198922E-11	7.366781E-11	2.596422E-10	8.428673E-10	6.410777E-10
1.555361E+4	4.337937E-11	6.848588E-11	7.946527E-11	2.665738E-10	8.439137E-10	6.106795E-10
1.555481E+4	4.147171E-11	7.214213E-11	7.551666E-11	2.717883E-10	8.362455E-10	6.409327E-10
1.555601E+4	3.869871E-11	7.296937E-11	7.672420E-11	2.535608E-10	8.732420E-10	6.403547E-10
1.555721E+4	4.096875E-11	6.974383E-11	7.470285E-11	2.674291E-10	8.504028E-10	6.352321E-10
1.555841E+4	3.780986E-11	6.882808E-11	7.530998E-11	2.636787E-10	8.501558E-10	6.425284E-10
1.555961E+4	3.595541E-11	6.218152E-11	7.683566E-11	2.537842E-10	8.235695E-10	6.252273E-10
1.556081E+4	4.034481E-11	7.817875E-11	7.153331E-11	2.626392E-10	8.409624E-10	6.437315E-10
1.556201E+4	3.764407E-11	7.306795E-11	7.451465E-11	2.789658E-10	8.701951E-10	6.510770E-10
1.556321E+4	4.092002E-11	7.106676E-11	8.219794E-11	2.618490E-10	8.314572E-10	6.517346E-10
1.556441E+4	3.818735E-11	7.082872E-11	7.980637E-11	2.597391E-10	8.358545E-10	6.311989E-10
1.556561E+4	4.009277E-11	6.760597E-11	7.850529E-11	2.664405E-10	8.440463E-10	6.599332E-10
1.556681E+4	4.087578E-11	6.399957E-11	7.818827E-11	2.608408E-10	8.631431E-10	6.597466E-10
1.556801E+4	3.970967E-11	6.691035E-11	7.733358E-11	2.625317E-10	8.207109E-10	6.681339E-10
1.556921E+4	4.050500E-11	7.363980E-11	7.923508E-11	2.748872E-10	8.792395E-10	6.345191E-10
1.557041E+4	3.486715E-11	6.628417E-11	8.249647E-11	2.688932E-10	8.637340E-10	6.422921E-10
1.557161E+4	4.140282E-11	6.964077E-11	7.409627E-11	2.674633E-10	8.580625E-10	6.412217E-10
1.557281E+4	3.995051E-11	6.855364E-11	7.726748E-11	2.583534E-10	8.591060E-10	6.440877E-10
1.557401E+4	4.133505E-11	6.869590E-11	7.604873E-11	2.718095E-10	8.773828E-10	6.498336E-10
1.557521E+4	4.028096E-11	7.323821E-11	7.576309E-11	2.673994E-10	8.393439E-10	6.269545E-10
1.557641E+4	4.275656E-11	6.782273E-11	7.434271E-11	2.822894E-10	8.616431E-10	6.649151E-10
1.557761E+4	4.038682E-11	6.787537E-11	8.099656E-11	2.629910E-10	8.700416E-10	6.429759E-10
1.557881E+4	4.158933E-11	7.104267E-11	7.672925E-11	2.707728E-10	8.720479E-10	6.561929E-10
1.558001E+4	4.150811E-11	6.920054E-11	7.607282E-11	2.639672E-10	8.722843E-10	6.488265E-10
1.558121E+4	3.881129E-11	7.163468E-11	7.553290E-11	2.633713E-10	8.835146E-10	6.353520E-10
1.558241E+4	3.923920E-11	6.773759E-11	7.451354E-11	2.843404E-10	8.625041E-10	6.412783E-10
1.558361E+4	4.076936E-11	7.476726E-11	7.545784E-11	2.634855E-10	8.622419E-10	6.526217E-10
1.558481E+4	3.716687E-11	6.875583E-11	7.279519E-11	2.641655E-10	8.836104E-10	6.483566E-10
1.558601E+4	4.192090E-11	6.755556E-11	7.719300E-11	2.797942E-10	8.392038E-10	6.529141E-10
1.558721E+4	3.971696E-11	6.749955E-11	7.800849E-11	2.740891E-10	8.567917E-10	6.502716E-10
1.558841E+4	4.165094E-11	7.280303E-11	7.675725E-11	2.800395E-10	8.816473E-10	6.522123E-10
1.558961E+4	4.199427E-11	6.952987E-11	7.915723E-11	2.651238E-10	8.718082E-10	6.558248E-10
1.559081E+4	3.977577E-11	6.602092E-11	7.430798E-11	2.725102E-10	8.757580E-10	6.583172E-10
1.559201E+4	3.789443E-11	7.038344E-11	7.781301E-11	2.780657E-10	8.632008E-10	6.466322E-10
1.559321E+4	4.338217E-11	7.148402E-11	8.124299E-11	2.788196E-10	8.541189E-10	6.534674E-10
1.559441E+4	4.211077E-11	6.946602E-11	7.644192E-11	2.713794E-10	8.724854E-10	6.683479E-10
1.559561E+4	4.238017E-11	6.880400E-11	7.134568E-11	2.748738E-10	8.722496E-10	6.670222E-10
1.559681E+4	4.538112E-11	6.964357E-11	7.659875E-11	2.802058E-10	8.525143E-10	6.858299E-10
1.559801E+4	3.956909E-11	7.163468E-11	8.293278E-11	2.801756E-10	8.599293E-10	6.619371E-10
1.559921E+4	4.054364E-11	7.471293E-11	8.110409E-11	2.645967E-10	8.711002E-10	6.429389E-10
1.560041E+4	3.882641E-11	6.630545E-11	7.776708E-11	2.827615E-10	8.424081E-10	6.615299E-10
1.560161E+4	4.042379E-11	7.261372E-11	7.518228E-11	2.615090E-10	9.002501E-10	6.587514E-10
1.560281E+4	3.925825E-11	6.538690E-11	7.525006E-11	2.728462E-10	8.446188E-10	6.350960E-10
1.560401E+4	4.220879E-11	7.402626E-11	7.755985E-11	2.736920E-10	8.479967E-10	6.572604E-10
1.560521E+4	4.180888E-11	6.905099E-11	7.884022E-11	2.754742E-10	8.852268E-10	6.623448E-10
1.560641E+4	3.919439E-11	6.790506E-11	8.293054E-11	2.816441E-10	8.623359E-10	6.531560E-10
1.560761E+4	4.449282E-11	7.189065E-11	7.677797E-11	2.681662E-10	8.658752E-10	6.764462E-10
1.560880E+4	4.609804E-11	7.207156E-11	7.970780E-11	2.703696E-10	8.866651E-10	6.541507E-10
1.561000E+4	3.981497E-11	6.884097E-11	7.999736E-11	2.720106E-10	8.665770E-10	6.415622E-10
1.561121E+4	4.102196E-11	6.768774E-11	7.676117E-11	2.887466E-10	8.754465E-10	6.717476E-10
1.561241E+4	4.145826E-11	6.856820E-11	7.698128E-11	2.786807E-10	8.656848E-10	6.691543E-10
1.561361E+4	4.109589E-11	7.101691E-11	8.456711E-11	2.690371E-10	8.675493E-10	6.397644E-10
1.561480E+4	4.033361E-11	6.435467E-11	8.165410E-11	2.830550E-10	8.599069E-10	6.637333E-10
1.561600E+4	3.960885E-11	6.697812E-11	7.846832E-11	2.605249E-10	9.202177E-10	6.567081E-10
1.561721E+4	4.045907E-11	7.211357E-11	7.456170E-11	2.641694E-10	8.611161E-10	6.580125E-10
1.561841E+4	4.211413E-11	6.665998E-11	7.609970E-11	2.770060E-10	8.773828E-10	6.743531E-10
1.561961E+4	4.223679E-11	7.423237E-11	8.202376E-11	2.753213E-10	8.708482E-10	6.593271E-10
1.562080E+4	4.607619E-11	6.852788E-11	7.777549E-11	2.836145E-10	8.947786E-10	6.604776E-10
1.562200E+4	4.609916E-11	7.067470E-11	7.791831E-11	2.756596E-10	8.628944E-10	6.625986E-10
1.562320E+4	4.443569E-11	6.758413E-11	7.467204E-11	2.850231E-10	9.123390E-10	6.550470E-10
1.562440E+4	3.909470E-11	6.600580E-11	8.364241E-11	2.685683E-10	9.018497E-10	6.736111E-10
1.562560E+4	4.555979E-11	7.126839E-11	8.276419E-11	2.619598E-10	8.763719E-10	6.761253E-10
1.562680E+4	4.222839E-11	7.455835E-11	7.784830E-11	2.689105E-10	8.606681E-10	6.623258E-10
1.562800E+4	4.604707E-11	6.783225E-11	7.836078E-11	2.726458E-10	8.892538E-10	6.576368E-10
1.562920E+4	4.114854E-11	6.985865E-11	8.010769E-11	2.913437E-10	8.790065E-10	6.465711E-10
1.563040E+4	4.522374E-11	6.965589E-11	8.671001E-11	2.644248E-10	8.762626E-10	6.625526E-10
1.563160E+4	4.267534E-11	7.618259E-11	8.240238E-11	2.854695E-10	8.928501E-10	6.661283E-10
1.563280E+4	4.244682E-11	7.911130E-11	8.211449E-11	2.901009E-10	9.085387E-10	6.820527E-10
1.563400E+4	4.266526E-11	6.974944E-11	7.871475E-11	2.657723E-10	8.924178E-10	6.747928E-10
1.563520E+4	4.217630E-11	7.548529E-11	7.743103E-11	2.876555E-10	8.694357E-10	6.626552E-10
1.563640E+4	4.308028E-11	7.417301E-11	7.826501E-11	2.888065E-10	8.704814E-10	6.744819E-10
1.563760E+4	4.140058E-11	7.414220E-11	7.773797E-11	2.877676E-10	8.915099E-10	6.415756E-10
1.563880E+4	4.080521E-11	7.491512E-11	7.669339E-11	2.980328E-10	9.094097E-10	6.398613E-10
1.564000E+4	4.441721E-11	7.995479E-11	8.454079E-11	2.794928E-10	8.779552E-10	6.520992E-10
1.564120E+4	3.978416E-11	7.498569E-11	8.216938E-11	2.861450E-10	9.118725E-10	6.535582E-10
1.564240E+4	4.290722E-11	7.037449E-11	9.105181E-11	2.854959E-10	8.463522E-10	6.459012E-10
1.564360E+4	4.352555E-11	7.509603E-11	8.210273E-11	2.829144E-10	9.105949E-10	6.629884E-10
1.564480E+4	4.145099E-11	8.207753E-11	7.949608E-11	2.856207E-10	8.752214E-10	6.544912E-10
1.564600E+4	4.202395E-11	7.533182E-11	7.757778E-11	2.757671E-10	8.576408E-10	6.776683E-10
1.564720E+4	4.525118E-11	7.424918E-11	8.638180E-11	2.896343E-10	8.828773E-10	6.476706E-10
1.564840E+4	4.400555E-11	8.353263E-11	8.520674E-11	2.825408E-10	8.651214E-10	6.490221E-10
1.564960E+4	4.492689E-11	7.346953E-11	8.488188E-11	2.927552E-10	8.888841E-10	6.527645E-10
1.565080E+4	4.679030E-11	8.058209E-11	8.602559E-11	2.940204E-10	8.954653E-10	6.593333E-10
1.565200E+4	4.412933E-11	8.493677E-11	9.023633E-11	3.051712E-10	8.899249E-10	6.681653E-10
1.565320E+4	4.225023E-11	8.303808E-11	8.882323E-11	3.009694E-10	8.870924E-10	6.653363E-10
1.565440E+4	4.857642E-11	7.719804E-11	8.588444E-11	2.999545E-10	9.063432E-10	6.745010E-10
1.565560E+4	4.701770E-11	8.661535E-11	8.797749E-11	2.973103E-10	9.056118E-10	6.706661E-10
1.565680E+4	4.617141E-11	8.325875E-11	9.399340E-11	3.024027E-10	8.723789E-10	6.327167E-10
1.565800E+4	4.978285E-11	8.774281E-11	8.660135E-11	2.983152E-10	8.916308E-10	6.725531E-10
1.565920E+4	4.676119E-11	8.693460E-11	9.036290E-11	3.117852E-10	9.296781E-10	6.552917E-10
1.566040E+4	4.829974E-11	9.072865E-11	8.555399E-11	3.171358E-10	8.918678E-10	6.652103E-10
1.566160E+4	4.774245E-11	8.839756E-11	9.445379E-11	3.041787E-10	9.021274E-10	6.528133E-10
1.566280E+4	4.768252E-11	8.869889E-11	8.818304E-11	3.077941E-10	8.756655E-10	6.577096E-10
1.566400E+4	4.652203E-11	9.029289E-11	9.473104E-11	3.231186E-10	8.902586E-10	6.678942E-10
1.566520E+4	5.073108E-11	9.510349E-11	8.957991E-11	3.222253E-10	9.098914E-10	6.734385E-10
1.566640E+4	5.193919E-11	8.975689E-11	9.720830E-11	3.092391E-10	8.853047E-10	6.692317E-10
1.566760E+4	5.309017E-11	1.024967E-10	9.605339E-11	3.220707E-10	8.996216E-10	6.396131E-10
1.566880E+4	5.386086E-11	9.753427E-11	9.071296E-11	3.354159E-10	8.921281E-10	6.961596E-10
1.567000E+4	5.430500E-11	9.975670E-11	9.019935E-11	3.386224E-10	8.936096E-10	6.511593E-10
1.567120E+4	5.413810E-11	9.527320E-11	9.462293E-11	3.344011E-10	9.015551E-10	6.817138E-10
1.567240E+4	5.162834E-11	9.939936E-11	9.579464E-11	3.238031E-10	9.071257E-10	6.564516E-10
1.567360E+4	5.333045E-11	1.021102E-10	9.919605E-11	3.320846E-10	9.291444E-10	6.609979E-10
1.567480E+4	5.780275E-11	1.083557E-10	9.919045E-11	3.336046E-10	8.888214E-10	6.693488E-10
1.567600E+4	5.327108E-11	1.053161E-10	1.026014E-10	3.409535E-10	9.092613E-10	6.716070E-10
1.567720E+4	5.298432E-11	1.038201E-10	1.082191E-10	3.328099E-10	9.265798E-10	6.609301E-10
1.567840E+4	5.611241E-11	1.109517E-10	1.034158E-10	3.599674E-10	9.009608E-10	6.509073E-10
1.567960E+4	5.538709E-11	1.057827E-10	1.044788E-10	3.375381E-10	9.038313E-10	6.756895E-10
1.568080E+4	5.903831E-11	1.126875E-10	1.049123E-10	3.432902E-10	9.227740E-10	6.629582E-10
1.568200E+4	5.923434E-11	1.155792E-10	1.014414E-10	3.477944E-10	9.185352E-10	6.709086E-10
1.568320E+4	6.091180E-11	1.137690E-10	1.065170E-10	3.510295E-10	9.052287E-10	6.507455E-10
1.568440E+4	5.914640E-11	1.046351E-10	1.087640E-10	3.573927E-10	9.324063E-10	6.541143E-10
1.568560E+4	5.968914E-11	1.082723E-10	1.137331E-10	3.603247E-10	9.025979E-10	6.682336E-10
1.568680E+4	6.193060E-11	1.159483E-10	1.097817E-10	3.635536E-10	9.241338E-10	6.567815E-10
1.568800E+4	5.852919E-11	1.096243E-10	1.081110E-10	3.705777E-10	9.083702E-10	6.730521E-10
1.568920E+4	6.308158E-11	1.254205E-10	1.099005E-10	3.577808E-10	9.145244E-10	6.729944E-10
1.569040E+4	6.565967E-11	1.171009E-10	1.069219E-10	3.684762E-10	9.539474E-10	6.545277E-10
1.569160E+4	6.419392E-11	1.249399E-10	1.184300E-10	3.598223E-10	9.368294E-10	6.571259E-10
1.569280E+4	6.395028E-11	1.122685E-10	1.130823E-10	3.836244E-10	8.934534E-10	6.733382E-10
1.569400E+4	6.797787E-11	1.152252E-10	1.110957E-10	3.580771E-10	9.357081E-10	6.663921E-10
1.569520E+4	6.530009E-11	1.170371E-10	1.122304E-10	3.617468E-10	9.610656E-10	6.832277E-10
1.569640E+4	6.445883E-11	1.241877E-10	1.137931E-10	3.697673E-10	9.061640E-10	6.747530E-10
1.569760E+4	6.803780E-11	1.145839E-10	1.114642E-10	3.675913E-10	9.396858E-10	6.521131E-10
1.569880E+4	6.872783E-11	1.189218E-10	1.149709E-10	3.772999E-10	9.183521E-10	6.644424E-10
1.570000E+4	6.738474E-11	1.209392E-10	1.172258E-10	3.802101E-10	9.271432E-10	6.729529E-10
1.570120E+4	6.659950E-11	1.225960E-10	1.190982E-10	3.740038E-10	9.368832E-10	6.507656E-10
1.570240E+4	6.963349E-11	1.199764E-10	1.200095E-10	3.861694E-10	9.054684E-10	6.877683E-10
1.570360E+4	6.516847E-11	1.185353E-10	1.170343E-10	3.839783E-10	9.165469E-10	6.962212E-10
1.570480E+4	7.230119E-11	1.270005E-10	1.124987E-10	3.917636E-10	9.396002E-10	6.693521E-10
1.570600E+4	6.721111E-11	1.226604E-10	1.167257E-10	4.281480E-10	9.248631E-10	6.569921E-10
1.570720E+4	7.775645E-11	1.221014E-10	1.245193E-10	3.826711E-10	9.353384E-10	6.788328E-10
1.570840E+4	6.870934E-11	1.216410E-10	1.215990E-10	3.868264E-10	9.348304E-10	6.763258E-10
1.570960E+4	7.419428E-11	1.200235E-10	1.221888E-10	3.957789E-10	9.503365E-10	6.659994E-10
1.571080E+4	6.865782E-11	1.241687E-10	1.280742E-10	3.962235E-10	9.284000E-10	6.725060E-10
1.571200E+4	7.559002E-11	1.261268E-10	1.277717E-10	3.873137E-10	9.671151E-10	6.502413E-10
1.571320E+4	7.480422E-11	1.176246E-10	1.222700E-10	3.920201E-10	9.372696E-10	6.862505E-10
1.571440E+4	7.026527E-11	1.145520E-10	1.185280E-10	4.066485E-10	9.447266E-10	6.770136E-10
1.571560E+4	8.117915E-11	1.235756E-10	1.234092E-10	4.011440E-10	9.507078E-10	6.725518E-10
1.571680E+4	7.995423E-11	1.348524E-10	1.201719E-10	4.068143E-10	9.338441E-10	6.841188E-10
1.571800E+4	7.203402E-11	1.269428E-10	1.290566E-10	4.006589E-10	9.572944E-10	6.779220E-10
1.571920E+4	7.481431E-11	1.177803E-10	1.192601E-10	4.058627E-10	9.253112E-10	6.718837E-10
1.572040E+4	8.001696E-11	1.241614E-10	1.209594E-10	4.021661E-10	9.765996E-10	6.772017E-10
1.572160E+4	7.484006E-11	1.233532E-10	1.202570E-10	4.213267E-10	9.426195E-10	6.838741E-10
1.572280E+4	7.528926E-11	1.274721E-10	1.237789E-10	4.075586E-10	9.462556E-10	6.617909E-10
1.572400E+4	8.053785E-11	1.207286E-10	1.243233E-10	4.187083E-10	9.373917E-10	6.756833E-10
1.572520E+4	7.769708E-11	1.255723E-10	1.280484E-10	4.129668E-10	9.439184E-10	6.652635E-10
1.572640E+4	8.253399E-11	1.216892E-10	1.283044E-10	3.850240E-10	9.404508E-10	6.739303E-10
1.572760E+4	8.606590E-11	1.196538E-10	1.229410E-10	4.247365E-10	9.542688E-10	6.760535E-10
1.572880E+4	8.119763E-11	1.225635E-10	1.218488E-10	4.264470E-10	9.931893E-10	6.701284E-10
1.573000E+4	8.055521E-11	1.265166E-10	1.224974E-10	3.976221E-10	9.753225E-10	6.808933E-10
1.573120E+4	8.075123E-11	1.198146E-10	1.245910E-10	4.133175E-10	9.493585E-10	6.965282E-10
1.573240E+4	7.797096E-11	1.251830E-10	1.193967E-10	4.054572E-10	9.795658E-10	6.711606E-10
1.573360E+4	7.833614E-11	1.260567E-10	1.232737E-10	4.244559E-10	9.569444E-10	6.724870E-10
1.573480E+4	8.710992E-11	1.206373E-10	1.236758E-10	4.247208E-10	9.445361E-10	6.849343E-10
1.573600E+4	7.950336E-11	1.241076E-10	1.266303E-10	3.991691E-10	9.594603E-10	6.510142E-10
1.573720E+4	7.974923E-11	1.231068E-10	1.259599E-10	4.019096E-10	9.820067E-10	6.768628E-10
1.573840E+4	8.505831E-11	1.195603E-10	1.287060E-10	4.138663E-10	9.656352E-10	6.724987E-10
1.573960E+4	7.898752E-11	1.167374E-10	1.270279E-10	4.143917E-10	9.730625E-10	6.705547E-10
1.574080E+4	8.570634E-11	1.236394E-10	1.264477E-10	4.284886E-10	9.527817E-10	6.634718E-10
1.574200E+4	8.443494E-11	1.229550E-10	1.225433E-10	4.238969E-10	9.346035E-10	6.718815E-10
1.574320E+4	8.246791E-11	1.200246E-10	1.274659E-10	4.195103E-10	9.822122E-10	6.925790E-10
1.574440E+4	8.626530E-11	1.215996E-10	1.290112E-10	4.017723E-10	9.859491E-10	6.589093E-10
1.574560E+4	8.728130E-11	1.190484E-10	1.298581E-10	4.299089E-10	9.668288E-10	6.996881E-10
1.574680E+4	8.214753E-11	1.240903E-10	1.292173E-10	4.182092E-10	9.563356E-10	6.739672E-10
1.574800E+4	7.805665E-11	1.152711E-10	1.266908E-10	4.309277E-10	9.688536E-10	6.595511E-10
1.574920E+4	8.709872E-11	1.261525E-10	1.272100E-10	4.333686E-10	9.617656E-10	6.975061E-10
1.575040E+4	8.707238E-11	1.287978E-10	1.265961E-10	4.084928E-10	9.696673E-10	6.743576E-10
1.575160E+4	8.159809E-11	1.112648E-10	1.304977E-10	4.252747E-10	9.395850E-10	6.758553E-10
1.575280E+4	8.098815E-11	1.267266E-10	1.279879E-10	4.384200E-10	9.451736E-10	6.826212E-10
1.575400E+4	8.753222E-11	1.218253E-10	1.266107E-10	4.137386E-10	9.783363E-10	6.882573E-10
1.575520E+4	8.353936E-11	1.248643E-10	1.226492E-10	4.203913E-10	9.477327E-10	6.755960E-10
1.575640E+4	8.501463E-11	1.257694E-10	1.250632E-10	4.251476E-10	9.444880E-10	6.753036E-10
1.575760E+4	8.524875E-11	1.264298E-10	1.220728E-10	4.366109E-10	9.819696E-10	6.867176E-10
1.575880E+4	8.543189E-11	1.143604E-10	1.341388E-10	4.215642E-10	9.843450E-10	6.670361E-10
1.576000E+4	8.365753E-11	1.175972E-10	1.266656E-10	4.157460E-10	9.840907E-10	6.938974E-10
1.576120E+4	8.679794E-11	1.157618E-10	1.278423E-10	4.237782E-10	9.840044E-10	6.761230E-10
1.576240E+4	9.120360E-11	1.260455E-10	1.264953E-10	4.282679E-10	9.648421E-10	6.871293E-10
1.576360E+4	8.174483E-11	1.233868E-10	1.233246E-10	4.318732E-10	9.735157E-10	6.682118E-10
1.576480E+4	8.064930E-11	1.250385E-10	1.219625E-10	4.247528E-10	1.019049E-9	6.772689E-10
1.576600E+4	7.959017E-11	1.186591E-10	1.257129E-10	4.197231E-10	9.723949E-10	6.840018E-10
1.576720E+4	8.842444E-11	1.240752E-10	1.231712E-10	4.264392E-10	9.470230E-10	6.941102E-10
1.576840E+4	8.884283E-11	1.194399E-10	1.300541E-10	4.313618E-10	1.001604E-9	6.963394E-10
1.576960E+4	8.555959E-11	1.204811E-10	1.286136E-10	4.430049E-10	9.711498E-10	6.775490E-10
1.577080E+4	8.526890E-11	1.231695E-10	1.263642E-10	4.115705E-10	9.469793E-10	6.825456E-10
1.577200E+4	8.445342E-11	1.192836E-10	1.249707E-10	4.306471E-10	9.826143E-10	6.986604E-10
1.577320E+4	8.389893E-11	1.215116E-10	1.285312E-10	4.231727E-10	9.709068E-10	6.681183E-10
1.577440E+4	8.573210E-11	1.193615E-10	1.295237E-10	4.117179E-10	9.636986E-10	7.047822E-10
1.577560E+4	8.936763E-11	1.183337E-10	1.270246E-10	4.044725E-10	9.875605E-10	6.845579E-10
1.577680E+4	9.200732E-11	1.210641E-10	1.267429E-10	4.403926E-10	9.491138E-10	6.597802E-10
1.577800E+4	8.755631E-11	1.207499E-10	1.345516E-10	4.268021E-10	9.567114E-10	7.036233E-10
1.577920E+4	9.456021E-11	1.246689E-10	1.204878E-10	4.288223E-10	9.816589E-10	6.827119E-10
1.578039E+4	8.378915E-11	1.246145E-10	1.295366E-10	4.293992E-10	9.861406E-10	6.805600E-10
1.578159E+4	8.986275E-11	1.278177E-10	1.289563E-10	4.138327E-10	9.552054E-10	7.024101E-10
1.578279E+4	8.305320E-11	1.173838E-10	1.292694E-10	4.530434E-10	9.613785E-10	6.865804E-10
1.578400E+4	8.642101E-11	1.236775E-10	1.289177E-10	4.281676E-10	9.733695E-10	6.554854E-10
1.578520E+4	9.119463E-11	1.230833E-10	1.257481E-10	4.314357E-10	1.006369E-9	6.912952E-10
1.578639E+4	9.424992E-11	1.168814E-10	1.301023E-10	4.248575E-10	9.700891E-10	6.826536E-10
1.578759E+4	9.086643E-11	1.208278E-10	1.312051E-10	4.422197E-10	9.875465E-10	6.964856E-10
1.578879E+4	8.873473E-11	1.293176E-10	1.296452E-10	4.267086E-10	9.436507E-10	7.029344E-10
1.579000E+4	8.706567E-11	1.283834E-10	1.311076E-10	4.222805E-10	9.911898E-10	6.942384E-10
1.579120E+4	8.628434E-11	1.252715E-10	1.290605E-10	4.380767E-10	9.655344E-10	6.786715E-10
1.579239E+4	8.794501E-11	1.238332E-10	1.302686E-10	4.312296E-10	9.784299E-10	7.009949E-10
1.579359E+4	9.152677E-11	1.258764E-10	1.303644E-10	4.309221E-10	9.625238E-10	7.064170E-10
1.579479E+4	9.193227E-11	1.225344E-10	1.323056E-10	4.508540E-10	9.599045E-10	6.799815E-10
1.579600E+4	9.490802E-11	1.247585E-10	1.324238E-10	4.268099E-10	9.587265E-10	6.996753E-10
1.579719E+4	8.739835E-11	1.167907E-10	1.300894E-10	4.296871E-10	9.619611E-10	6.931094E-10
1.579839E+4	8.550134E-11	1.159516E-10	1.249304E-10	4.519484E-10	9.890957E-10	6.866807E-10
1.579959E+4	8.914695E-11	1.276933E-10	1.359597E-10	4.366894E-10	9.816756E-10	6.737662E-10
1.580079E+4	8.692733E-11	1.262365E-10	1.319987E-10	4.131931E-10	9.869959E-10	7.022343E-10
1.580199E+4	8.531539E-11	1.183270E-10	1.330758E-10	4.304606E-10	9.677663E-10	6.932651E-10
1.580319E+4	9.178497E-11	1.220051E-10	1.353273E-10	4.185374E-10	9.664943E-10	6.861917E-10
1.580439E+4	8.973057E-11	1.307128E-10	1.301885E-10	4.180541E-10	1.003046E-9	6.705865E-10
1.580559E+4	8.897669E-11	1.224531E-10	1.368396E-10	4.431914E-10	9.851353E-10	6.695935E-10
1.580679E+4	8.879634E-11	1.261206E-10	1.253662E-10	4.346876E-10	9.980862E-10	6.843193E-10
1.580799E+4	8.998428E-11	1.258932E-10	1.333144E-10	4.402134E-10	9.989112E-10	6.907794E-10
1.580919E+4	8.841716E-11	1.231684E-10	1.351447E-10	4.305833E-10	9.553851E-10	6.771805E-10
1.581039E+4	8.495973E-11	1.314437E-10	1.351005E-10	4.362469E-10	9.894910E-10	6.850217E-10
1.581159E+4	8.639020E-11	1.331514E-10	1.317450E-10	4.368316E-10	9.775035E-10	6.674949E-10
1.581279E+4	8.996972E-11	1.252877E-10	1.317091E-10	4.373648E-10	9.662106E-10	6.717522E-10
1.581399E+4	8.178404E-11	1.198874E-10	1.301252E-10	4.202877E-10	9.823443E-10	6.905582E-10
1.581519E+4	9.203757E-11	1.226800E-10	1.441381E-10	4.279178E-10	1.000548E-9	6.742574E-10
1.581639E+4	8.493901E-11	1.237184E-10	1.299023E-10	4.272334E-10	9.769714E-10	7.120784E-10
1.581759E+4	8.630954E-11	1.246235E-10	1.286371E-10	4.095559E-10	9.683981E-10	6.913272E-10
1.581879E+4	8.039670E-11	1.178319E-10	1.273757E-10	4.277386E-10	1.007087E-9	6.830166E-10
1.581999E+4	9.215911E-11	1.321729E-10	1.285301E-10	4.252003E-10	9.663281E-10	6.782261E-10
1.582119E+4	9.202916E-11	1.179909E-10	1.274418E-10	4.436412E-10	9.571136E-10	6.835879E-10
1.582239E+4	8.445118E-11	1.242656E-10	1.296794E-10	4.253308E-10	9.843942E-10	6.827807E-10
1.582359E+4	8.533388E-11	1.189946E-10	1.360655E-10	4.334240E-10	9.450531E-10	6.651649E-10
1.582479E+4	8.950485E-11	1.195390E-10	1.320659E-10	4.272911E-10	9.825544E-10	6.954646E-10
1.582599E+4	8.424338E-11	1.234126E-10	1.316061E-10	4.305855E-10	9.896222E-10	6.784625E-10
1.582719E+4	8.595221E-11	1.159382E-10	1.314666E-10	4.496834E-10	9.840762E-10	6.620128E-10
1.582839E+4	9.228289E-11	1.260120E-10	1.345460E-10	4.282331E-10	9.920041E-10	6.863199E-10
1.582959E+4	8.651230E-11	1.349946E-10	1.309211E-10	4.276131E-10	9.745368E-10	6.761247E-10
1.583079E+4	8.743813E-11	1.213722E-10	1.208295E-10	4.414115E-10	9.640317E-10	6.898905E-10
1.583199E+4	9.159902E-11	1.222095E-10	1.282898E-10	4.247427E-10	9.497159E-10	6.898995E-10
1.583319E+4	8.728130E-11	1.213593E-10	1.235711E-10	4.419435E-10	9.664552E-10	6.622883E-10
1.583439E+4	8.730258E-11	1.218135E-10	1.305487E-10	4.304287E-10	9.367225E-10	6.867518E-10
1.583559E+4	8.860870E-11	1.245658E-10	1.311899E-10	4.088664E-10	9.624859E-10	6.700180E-10
1.583679E+4	8.538708E-11	1.226794E-10	1.276956E-10	4.525729E-10	9.665986E-10	6.790327E-10
1.583799E+4	9.347531E-11	1.247663E-10	1.297124E-10	4.320031E-10	9.231689E-10	6.770802E-10
1.583919E+4	9.540929E-11	1.204822E-10	1.278042E-10	4.198111E-10	9.654056E-10	6.853169E-10
1.584039E+4	8.320666E-11	1.180553E-10	1.278944E-10	4.172050E-10	9.531526E-10	6.660672E-10
1.584159E+4	8.442821E-11	1.186838E-10	1.300524E-10	4.252804E-10	9.353810E-10	6.898480E-10
1.584279E+4	8.862159E-11	1.227349E-10	1.224739E-10	4.154531E-10	9.612621E-10	6.808428E-10
1.584399E+4	8.789908E-11	1.122898E-10	1.316380E-10	4.230579E-10	9.352835E-10	6.602658E-10
1.584519E+4	8.998596E-11	1.169480E-10	1.277331E-10	4.313696E-10	9.346680E-10	6.671184E-10
1.584639E+4	8.947628E-11	1.202979E-10	1.299141E-10	4.137997E-10	9.497674E-10	6.706784E-10
1.584759E+4	9.345235E-11	1.206541E-10	1.181254E-10	4.171199E-10	9.117212E-10	6.583928E-10
1.584879E+4	9.074824E-11	1.178201E-10	1.283895E-10	4.291326E-10	9.730783E-10	6.630595E-10
1.584999E+4	8.904670E-11	1.255807E-10	1.251746E-10	4.223494E-10	9.319308E-10	6.674294E-10
1.585119E+4	9.207173E-11	1.187342E-10	1.235571E-10	4.016917E-10	9.241686E-10	6.563474E-10
1.585239E+4	8.747677E-11	1.198112E-10	1.302440E-10	4.161638E-10	9.108423E-10	6.260125E-10
1.585359E+4	8.692116E-11	1.121206E-10	1.250856E-10	4.145608E-10	9.331698E-10	6.619942E-10
1.585479E+4	8.839924E-11	1.143156E-10	1.199837E-10	4.089639E-10	8.893922E-10	6.359384E-10
1.585599E+4	8.075123E-11	1.150118E-10	1.182021E-10	4.086726E-10	8.984533E-10	6.369225E-10
1.585719E+4	9.209245E-11	1.152997E-10	1.172902E-10	4.196044E-10	8.981110E-10	6.313014E-10
1.585839E+4	8.570017E-11	1.108330E-10	1.258982E-10	4.083685E-10	8.716077E-10	6.213347E-10
1.585959E+4	8.452511E-11	1.041545E-10	1.161734E-10	4.102011E-10	8.742861E-10	6.437964E-10
1.586079E+4	8.467745E-11	1.217362E-10	1.180139E-10	3.925258E-10	8.753849E-10	6.231292E-10
1.586199E+4	8.263537E-11	1.079351E-10	1.194466E-10	4.090916E-10	8.854475E-10	6.089561E-10
1.586319E+4	8.251495E-11	1.086565E-10	1.154005E-10	4.081641E-10	8.458168E-10	5.869962E-10
1.586439E+4	8.583627E-11	1.076909E-10	1.207667E-10	3.929448E-10	8.647242E-10	6.176683E-10
1.586559E+4	8.292941E-11	1.066391E-10	1.158161E-10	3.762239E-10	8.358349E-10	5.930794E-10
1.586679E+4	8.273338E-11	1.095678E-10	1.123419E-10	4.119245E-10	8.240741E-10	6.177176E-10
1.586799E+4	8.309688E-11	1.050523E-10	1.162972E-10	3.773878E-10	8.410936E-10	5.765954E-10
1.586919E+4	8.017714E-11	1.056992E-10	1.091343E-10	3.764827E-10	8.009252E-10	5.718890E-10
1.587039E+4	8.166866E-11	1.057256E-10	1.105367E-10	3.814400E-10	8.161596E-10	5.693848E-10
1.587159E+4	7.986294E-11	9.980151E-11	1.089898E-10	3.790994E-10	8.004895E-10	5.679919E-10
1.587279E+4	7.727869E-11	9.596266E-11	1.114357E-10	3.879555E-10	7.817282E-10	5.629965E-10
1.587399E+4	8.185461E-11	9.403092E-11	1.094753E-10	3.740362E-10	7.656155E-10	5.484594E-10
1.587519E+4	8.202040E-11	9.593970E-11	1.097683E-10	3.547070E-10	7.614949E-10	5.422760E-10
1.587639E+4	7.531670E-11	9.403485E-11	1.052472E-10	3.757165E-10	7.659796E-10	5.432220E-10
1.587759E+4	7.773684E-11	1.011121E-10	1.101273E-10	3.574834E-10	7.315823E-10	5.357236E-10
1.587879E+4	7.705017E-11	9.412782E-11	1.030875E-10	3.419824E-10	7.358222E-10	5.206185E-10
1.587999E+4	7.730781E-11	8.299047E-11	9.534600E-11	3.742121E-10	7.156434E-10	4.930482E-10
1.588119E+4	8.006065E-11	8.613817E-11	1.031671E-10	3.529590E-10	7.114915E-10	5.155604E-10
1.588239E+4	7.463508E-11	8.486452E-11	9.539698E-11	3.442524E-10	7.037437E-10	4.784546E-10
1.588359E+4	7.601682E-11	8.057817E-11	1.036936E-10	3.326093E-10	6.540919E-10	4.599957E-10
1.588479E+4	7.434495E-11	7.932861E-11	9.681007E-11	3.341070E-10	6.602927E-10	4.833105E-10
1.588599E+4	7.330542E-11	8.388212E-11	9.471703E-11	3.139551E-10	6.457511E-10	4.530798E-10
1.588719E+4	6.742058E-11	7.594737E-11	9.441962E-11	3.326508E-10	6.324956E-10	4.357232E-10
1.588839E+4	7.354515E-11	7.440151E-11	8.947461E-11	3.155888E-10	6.255437E-10	4.184305E-10
1.588959E+4	6.808653E-11	7.872259E-11	8.634259E-11	3.054143E-10	6.034527E-10	4.241831E-10
1.589079E+4	7.066349E-11	7.133896E-11	8.655991E-11	2.984238E-10	6.069258E-10	4.075004E-10
1.589199E+4	7.233088E-11	7.445305E-11	8.534731E-11	3.140094E-10	5.828650E-10	3.958029E-10
1.589319E+4	6.922127E-11	7.360115E-11	8.397959E-11	3.030675E-10	5.812285E-10	3.769039E-10
1.589439E+4	6.965645E-11	6.478537E-11	8.112930E-11	2.887959E-10	5.408623E-10	3.753144E-10
1.589559E+4	7.012300E-11	6.939041E-11	8.128836E-11	2.823745E-10	5.356345E-10	3.575915E-10
1.589679E+4	6.824951E-11	6.524520E-11	7.786902E-11	2.693524E-10	5.348593E-10	3.601141E-10
1.589799E+4	6.663814E-11	6.502508E-11	8.047008E-11	2.718751E-10	5.146787E-10	3.400563E-10
1.589919E+4	7.024623E-11	5.946398E-11	7.176575E-11	2.771791E-10	4.824552E-10	3.332714E-10
1.590039E+4	6.476521E-11	5.675987E-11	7.278510E-11	2.601860E-10	5.102009E-10	3.187903E-10
1.590159E+4	6.333418E-11	5.308010E-11	7.148234E-11	2.593403E-10	4.701087E-10	3.112313E-10
1.590279E+4	6.024362E-11	5.357465E-11	7.341969E-11	2.589729E-10	4.716545E-10	3.093007E-10
1.590399E+4	5.826539E-11	5.403952E-11	6.901908E-11	2.519847E-10	4.565887E-10	2.801235E-10
1.590519E+4	5.735133E-11	5.054850E-11	7.093458E-11	2.356038E-10	4.281447E-10	2.735637E-10
1.590639E+4	5.890388E-11	5.019900E-11	6.380858E-11	2.455633E-10	4.323548E-10	2.819387E-10
1.590759E+4	5.730820E-11	4.864644E-11	6.251477E-11	2.221751E-10	4.042222E-10	2.534213E-10
1.590879E+4	6.074041E-11	4.442785E-11	6.135763E-11	2.193612E-10	3.831113E-10	2.547582E-10
1.590999E+4	5.984035E-11	4.850697E-11	6.086980E-11	2.071283E-10	3.753284E-10	2.285960E-10
1.591119E+4	5.010994E-11	4.239866E-11	5.586765E-11	2.048443E-10	3.787785E-10	2.322998E-10
1.591239E+4	5.094223E-11	4.255380E-11	5.669658E-11	1.980852E-10	3.337234E-10	2.260419E-10
1.591359E+4	5.085206E-11	3.991299E-11	5.720514E-11	2.125942E-10	3.511006E-10	2.047934E-10
1.591479E+4	5.207978E-11	3.899892E-11	5.525212E-11	1.887446E-10	3.372088E-10	2.013628E-10
1.591599E+4	5.355113E-11	3.781266E-11	5.144632E-11	1.903448E-10	3.094060E-10	1.893590E-10
1.591719E+4	4.922165E-11	3.880401E-11	5.342063E-11	1.658510E-10	3.011050E-10	1.819726E-10
1.591839E+4	4.820452E-11	3.826073E-11	4.770493E-11	1.763078E-10	2.994560E-10	1.735724E-10
1.591959E+4	5.175829E-11	3.353190E-11	4.738736E-11	1.660151E-10	2.787770E-10	1.646838E-10
1.592079E+4	4.598882E-11	3.557398E-11	4.695945E-11	1.730610E-10	2.649266E-10	1.611317E-10
1.592199E+4	4.342754E-11	3.780425E-11	4.671301E-11	1.598048E-10	2.624942E-10	1.556977E-10
1.592319E+4	4.225975E-11	3.521329E-11	4.538393E-11	1.717952E-10	2.544250E-10	1.442490E-10
1.592439E+4	4.232304E-11	3.459271E-11	5.064259E-11	1.785689E-10	2.540178E-10	1.586427E-10
1.592559E+4	4.171759E-11	3.562607E-11	5.341614E-11	2.075395E-10	2.940523E-10	1.601123E-10
1.592679E+4	4.069095E-11	3.275002E-11	5.869161E-11	2.459593E-10	2.914334E-10	1.743363E-10
1.592799E+4	4.421558E-11	3.044134E-11	6.072473E-11	2.484595E-10	3.522001E-10	2.039566E-10
1.592919E+4	3.826129E-11	3.112464E-11	6.203813E-11	2.668567E-10	3.492450E-10	2.107975E-10
1.593039E+4	3.746932E-11	2.969810E-11	6.144556E-11	2.489977E-10	3.645618E-10	2.332665E-10
1.593159E+4	4.044787E-11	3.053039E-11	5.877786E-11	2.640215E-10	3.849960E-10	2.410898E-10
1.593279E+4	3.345349E-11	2.951495E-11	5.506392E-11	2.547661E-10	3.803551E-10	2.526181E-10
1.593399E+4	3.937138E-11	3.277075E-11	6.170153E-11	2.587735E-10	3.967461E-10	2.567510E-10
1.593519E+4	3.928849E-11	2.953736E-11	5.763529E-11	2.509334E-10	3.957587E-10	2.578975E-10
1.593639E+4	3.559471E-11	2.865970E-11	5.180757E-11	2.509732E-10	4.110479E-10	2.661146E-10
1.593759E+4	3.498421E-11	2.929652E-11	5.549183E-11	2.435677E-10	4.054006E-10	2.677388E-10
1.593879E+4	3.223194E-11	3.075163E-11	5.671226E-11	2.369637E-10	4.247203E-10	2.709251E-10
1.593999E+4	3.246997E-11	2.954688E-11	5.575059E-11	2.361913E-10	4.176716E-10	2.793153E-10
1.594119E+4	3.165617E-11	2.603289E-11	5.647758E-11	2.483670E-10	4.175360E-10	2.846277E-10
1.594239E+4	3.432051E-11	2.725108E-11	4.777830E-11	2.311304E-10	4.217653E-10	2.871285E-10
1.594359E+4	3.149542E-11	2.490151E-11	4.527751E-11	2.277049E-10	4.266839E-10	2.807961E-10
1.594479E+4	2.856728E-11	2.342120E-11	5.578980E-11	2.190201E-10	4.277038E-10	2.896103E-10
1.594599E+4	3.337620E-11	2.479005E-11	5.036871E-11	2.307372E-10	4.114042E-10	2.943296E-10
1.594719E+4	2.728972E-11	2.537870E-11	5.392975E-11	2.247583E-10	4.261961E-10	2.880409E-10
1.594839E+4	2.786998E-11	2.233743E-11	4.954538E-11	2.282700E-10	4.436400E-10	2.808057E-10
1.594959E+4	2.794951E-11	2.478165E-11	4.865707E-11	2.208656E-10	4.277677E-10	2.914485E-10
1.595079E+4	2.628325E-11	2.481357E-11	4.769820E-11	2.113419E-10	4.373906E-10	2.843314E-10
1.595199E+4	2.984821E-11	2.227134E-11	4.527919E-11	2.169730E-10	4.275594E-10	2.737480E-10
1.595319E+4	2.808729E-11	2.701360E-11	4.842353E-11	1.978757E-10	4.446499E-10	2.940450E-10
1.595438E+4	2.366764E-11	2.337415E-11	4.541417E-11	1.955704E-10	4.377373E-10	2.827251E-10
1.595558E+4	2.567891E-11	2.618523E-11	4.441833E-11	2.015314E-10	4.365482E-10	2.943895E-10
1.595679E+4	2.445008E-11	2.253122E-11	4.359108E-11	2.072656E-10	4.346394E-10	2.756831E-10
1.595799E+4	2.414203E-11	2.425293E-11	4.256220E-11	1.955748E-10	4.340849E-10	2.881988E-10
1.595918E+4	2.209827E-11	2.117524E-11	4.425759E-11	2.093435E-10	4.209318E-10	2.875492E-10
1.596038E+4	2.156002E-11	2.379590E-11	4.554747E-11	2.026555E-10	4.372153E-10	2.903585E-10
1.596158E+4	2.235815E-11	2.330750E-11	4.302651E-11	2.014720E-10	4.205896E-10	2.814515E-10
1.596279E+4	2.351081E-11	2.142952E-11	4.158484E-11	1.965046E-10	4.325436E-10	2.934704E-10
1.596399E+4	2.150849E-11	2.405410E-11	3.756006E-11	1.927095E-10	4.174946E-10	2.762729E-10
1.596518E+4	2.359314E-11	2.466123E-11	4.001268E-11	1.868347E-10	4.268682E-10	2.780590E-10
1.596638E+4	2.129790E-11	2.323469E-11	3.711815E-11	1.784412E-10	4.171098E-10	2.715402E-10
1.596758E+4	1.988256E-11	2.234079E-11	4.095923E-11	1.864751E-10	4.418528E-10	2.832219E-10
1.596879E+4	1.876855E-11	2.146201E-11	4.069655E-11	1.861990E-10	4.298669E-10	2.777784E-10
1.596999E+4	1.927319E-11	2.393256E-11	3.772752E-11	1.830888E-10	4.258248E-10	2.672930E-10
1.597118E+4	2.125254E-11	2.210667E-11	3.585683E-11	1.926137E-10	4.426123E-10	2.777638E-10
1.597238E+4	1.900490E-11	2.172805E-11	3.949292E-11	1.859402E-10	4.273471E-10	2.746441E-10
1.597358E+4	1.805667E-11	2.078766E-11	3.957077E-11	1.801674E-10	4.231649E-10	2.783760E-10
1.597478E+4	1.957339E-11	2.198289E-11	3.867463E-11	1.783662E-10	4.441979E-10	2.727337E-10
1.597598E+4	1.874446E-11	2.125366E-11	3.410768E-11	1.692099E-10	4.148616E-10	2.740751E-10
1.597718E+4	1.942609E-11	2.060227E-11	3.812350E-11	1.796560E-10	4.147826E-10	2.765994E-10
1.597838E+4	1.670070E-11	2.034911E-11	3.991971E-11	1.603649E-10	4.322820E-10	2.542810E-10
1.597958E+4	1.897522E-11	2.183951E-11	3.907005E-11	1.739252E-10	4.297006E-10	2.720398E-10
1.598078E+4	1.878255E-11	2.187255E-11	3.751077E-11	1.752969E-10	3.983351E-10	2.737010E-10
1.598198E+4	1.669118E-11	2.078598E-11	3.632226E-11	1.570481E-10	4.234539E-10	2.615123E-10
1.598318E+4	1.606500E-11	2.186415E-11	3.579522E-11	1.585060E-10	4.141475E-10	2.690685E-10
1.598438E+4	1.725295E-11	2.170565E-11	3.539980E-11	1.628725E-10	4.103188E-10	2.780293E-10
1.598558E+4	1.496387E-11	2.199689E-11	3.971471E-11	1.654315E-10	4.107747E-10	2.804511E-10
1.598678E+4	1.537049E-11	1.896290E-11	3.706102E-11	1.713774E-10	4.108984E-10	2.722671E-10
1.598798E+4	1.562421E-11	2.291824E-11	3.561151E-11	1.622351E-10	4.069918E-10	2.785468E-10
1.598918E+4	1.483785E-11	2.202378E-11	3.492652E-11	1.650579E-10	4.051934E-10	2.722817E-10
1.599038E+4	1.308869E-11	1.965909E-11	3.498757E-11	1.608214E-10	3.989730E-10	2.721871E-10
1.599158E+4	1.341467E-11	2.129062E-11	3.544628E-11	1.603095E-10	4.061651E-10	2.686781E-10
1.599278E+4	1.385321E-11	2.022141E-11	3.332467E-11	1.616957E-10	4.162478E-10	2.628207E-10
1.599398E+4	1.245972E-11	1.972686E-11	3.637435E-11	1.557991E-10	4.048523E-10	2.727841E-10
1.599518E+4	1.391594E-11	2.212795E-11	3.455910E-11	1.554082E-10	4.102588E-10	2.857356E-10
1.599638E+4	1.353004E-11	2.116628E-11	3.790059E-11	1.564510E-10	4.113342E-10	2.680413E-10
1.599758E+4	1.343427E-11	2.171965E-11	3.327258E-11	1.528122E-10	4.186629E-10	2.789333E-10
1.599878E+4	1.372888E-11	2.218732E-11	3.704701E-11	1.598541E-10	4.173809E-10	2.623917E-10
1.599998E+4	1.405261E-11	2.189384E-11	3.862646E-11	1.502699E-10	4.212713E-10	2.721103E-10
1.600118E+4	1.331273E-11	2.103410E-11	3.595596E-11	1.551029E-10	4.322893E-10	2.629797E-10
1.600238E+4	1.217631E-11	2.146313E-11	3.566080E-11	1.454095E-10	4.052040E-10	2.567779E-10
1.600358E+4	1.355021E-11	1.902395E-11	3.249798E-11	1.478145E-10	4.018608E-10	2.658553E-10
1.600478E+4	1.072176E-11	2.125254E-11	3.491028E-11	1.424130E-10	3.885251E-10	2.695182E-10
1.600598E+4	1.287026E-11	2.004387E-11	3.589884E-11	1.559884E-10	4.128750E-10	2.692802E-10
1.600718E+4	1.097660E-11	2.056195E-11	3.235404E-11	1.492892E-10	4.257150E-10	2.586637E-10
1.600838E+4	9.681680E-12	2.090528E-11	3.802717E-11	1.472712E-10	3.976854E-10	2.626471E-10
1.600958E+4	1.290163E-11	2.178966E-11	3.531858E-11	1.378679E-10	4.051648E-10	2.735284E-10
1.601078E+4	1.061031E-11	2.346152E-11	3.350278E-11	1.490153E-10	4.108558E-10	2.675988E-10
1.601198E+4	1.228441E-11	2.083695E-11	3.239829E-11	1.532490E-10	4.042250E-10	2.635152E-10
1.601318E+4	1.129921E-11	2.257994E-11	3.743684E-11	1.486143E-10	4.141828E-10	2.679819E-10
1.601438E+4	1.023393E-11	2.055858E-11	3.318521E-11	1.423816E-10	4.049374E-10	2.567471E-10
1.601558E+4	9.285698E-12	1.927935E-11	3.341316E-11	1.519832E-10	4.209313E-10	2.708809E-10
1.601678E+4	1.004406E-11	2.138360E-11	3.332523E-11	1.479175E-10	3.938880E-10	2.692298E-10
1.601798E+4	9.873790E-12	1.955211E-11	3.304743E-11	1.497563E-10	4.152301E-10	2.770184E-10
1.601918E+4	9.793698E-12	2.171629E-11	3.203927E-11	1.522593E-10	4.059624E-10	2.680777E-10
1.602038E+4	9.172000E-12	2.155555E-11	3.527938E-11	1.422567E-10	3.882339E-10	2.646410E-10
1.602158E+4	9.127193E-12	2.053282E-11	3.298134E-11	1.358168E-10	3.850655E-10	2.698924E-10
1.602278E+4	9.718086E-12	1.962380E-11	3.185500E-11	1.371151E-10	3.945063E-10	2.746122E-10
1.602398E+4	1.080746E-11	1.931015E-11	3.225546E-11	1.454582E-10	3.986779E-10	2.590502E-10
1.602518E+4	1.170192E-11	1.961876E-11	3.465656E-11	1.443991E-10	4.083685E-10	2.656430E-10
1.602638E+4	1.136026E-11	1.792786E-11	3.228683E-11	1.563609E-10	3.990822E-10	2.570882E-10
1.602758E+4	1.116647E-11	1.826839E-11	3.607526E-11	1.380045E-10	3.987501E-10	2.775941E-10
1.602878E+4	1.036051E-11	1.946305E-11	3.467672E-11	1.463801E-10	3.974115E-10	2.725410E-10
1.602998E+4	9.485089E-12	2.010716E-11	3.378394E-11	1.541155E-10	3.992760E-10	2.690881E-10
1.603118E+4	9.510293E-12	2.142504E-11	3.289564E-11	1.510109E-10	4.038491E-10	2.628711E-10
1.603238E+4	1.000205E-11	2.096857E-11	2.976139E-11	1.397800E-10	3.871989E-10	2.697720E-10
1.603358E+4	1.159550E-11	2.099321E-11	3.262288E-11	1.410357E-10	4.000966E-10	2.630380E-10
1.603478E+4	8.913240E-12	1.909844E-11	3.336332E-11	1.450986E-10	4.067919E-10	2.545790E-10
1.603598E+4	1.084498E-11	2.120941E-11	3.167801E-11	1.533515E-10	3.952731E-10	2.569028E-10
1.603718E+4	8.812424E-12	1.918525E-11	3.118906E-11	1.382493E-10	3.911884E-10	2.663437E-10
1.603838E+4	9.983567E-12	1.992625E-11	3.117001E-11	1.455361E-10	3.837112E-10	2.724945E-10
1.603958E+4	8.350910E-12	2.161379E-11	3.420849E-11	1.366122E-10	4.127803E-10	2.630050E-10
1.604078E+4	8.720569E-12	1.722774E-11	3.255399E-11	1.420131E-10	3.889077E-10	2.743154E-10
1.604198E+4	8.518377E-12	1.926927E-11	3.368705E-11	1.454139E-10	3.936298E-10	2.674980E-10
1.604318E+4	8.184565E-12	1.889625E-11	2.967514E-11	1.402667E-10	4.035607E-10	2.715810E-10
1.604438E+4	8.276979E-12	1.715493E-11	3.112633E-11	1.513178E-10	4.005838E-10	2.799577E-10
1.604558E+4	8.490373E-12	1.879151E-11	3.264417E-11	1.367595E-10	3.971914E-10	2.720638E-10
1.604678E+4	7.272742E-12	1.988760E-11	2.858409E-11	1.455590E-10	4.006572E-10	2.838727E-10
1.604798E+4	8.333548E-12	1.982151E-11	3.082668E-11	1.307178E-10	3.953342E-10	2.626101E-10
1.604918E+4	9.094147E-12	1.897242E-11	3.082780E-11	1.324003E-10	4.074427E-10	2.693284E-10
1.605038E+4	9.731527E-12	2.035528E-11	3.117057E-11	1.410145E-10	4.052275E-10	2.762202E-10
1.605158E+4	8.613592E-12	2.125366E-11	3.564007E-11	1.391303E-10	3.937054E-10	2.646275E-10
1.605278E+4	7.402122E-12	1.897746E-11	2.804304E-11	1.402533E-10	4.003497E-10	2.787670E-10
1.605398E+4	7.005020E-12	1.761868E-11	3.151334E-11	1.380656E-10	4.067784E-10	2.658188E-10
1.605518E+4	8.448926E-12	1.930175E-11	2.805760E-11	1.361652E-10	3.943506E-10	2.620399E-10
1.605638E+4	7.271622E-12	1.864701E-11	3.126635E-11	1.387007E-10	3.971074E-10	2.690298E-10
1.605758E+4	7.524222E-12	1.878199E-11	3.115097E-11	1.354584E-10	4.150039E-10	2.744677E-10
1.605878E+4	8.386196E-12	1.820678E-11	3.005992E-11	1.388867E-10	3.982399E-10	2.586436E-10
1.605998E+4	9.647515E-12	2.085992E-11	3.339468E-11	1.363954E-10	3.961614E-10	2.693580E-10
1.606118E+4	9.230249E-12	1.938352E-11	3.006720E-11	1.371935E-10	4.173658E-10	2.749976E-10
1.606238E+4	6.541267E-12	1.870301E-11	3.168866E-11	1.294979E-10	3.913121E-10	2.713083E-10
1.606358E+4	7.492856E-12	1.935328E-11	2.977035E-11	1.358958E-10	3.952104E-10	2.699388E-10
1.606478E+4	7.278343E-12	1.660605E-11	3.298638E-11	1.264398E-10	3.990548E-10	2.695950E-10
1.606598E+4	8.466849E-12	2.030543E-11	2.947351E-11	1.346401E-10	3.911979E-10	2.860649E-10
1.606718E+4	6.848755E-12	1.996545E-11	3.142709E-11	1.330237E-10	3.971298E-10	2.625076E-10
1.606838E+4	8.113993E-12	1.911580E-11	2.961577E-11	1.316901E-10	4.171002E-10	2.790537E-10
1.606958E+4	8.922201E-12	2.019005E-11	3.182868E-11	1.349465E-10	3.995566E-10	2.708916E-10
1.607078E+4	9.279536E-12	2.327893E-11	2.900527E-11	1.279902E-10	3.961692E-10	2.619906E-10
1.607198E+4	7.594232E-12	1.828127E-11	2.978884E-11	1.325560E-10	3.934002E-10	2.765871E-10
1.607318E+4	7.570149E-12	1.750051E-11	3.062561E-11	1.299757E-10	3.927740E-10	2.671250E-10
1.607438E+4	7.582470E-12	1.727031E-11	3.084180E-11	1.359821E-10	4.015226E-10	2.664977E-10
1.607558E+4	6.529505E-12	2.052498E-11	3.121258E-11	1.274390E-10	3.929303E-10	2.608968E-10
1.607678E+4	9.313703E-12	1.867613E-11	2.894142E-11	1.373156E-10	4.170896E-10	2.759447E-10
1.607798E+4	8.208648E-12	1.898474E-11	2.991710E-11	1.257453E-10	4.046288E-10	2.679164E-10
1.607918E+4	7.044786E-12	2.055467E-11	3.161305E-11	1.390009E-10	4.146757E-10	2.630005E-10
1.608038E+4	8.181204E-12	1.710788E-11	3.033324E-11	1.381894E-10	4.093498E-10	2.680206E-10
1.608158E+4	7.976772E-12	1.969381E-11	3.357055E-11	1.299740E-10	4.089835E-10	2.604885E-10
1.608278E+4	7.920764E-12	1.789761E-11	3.005375E-11	1.368653E-10	4.049346E-10	2.577838E-10
1.608398E+4	6.899163E-12	1.931015E-11	3.049455E-11	1.326383E-10	3.851456E-10	2.599693E-10
1.608518E+4	7.513580E-12	1.837648E-11	3.046598E-11	1.357603E-10	3.848487E-10	2.749656E-10
1.608638E+4	8.483652E-12	1.753579E-11	3.005375E-11	1.408621E-10	3.957340E-10	2.671272E-10
1.608758E+4	8.493733E-12	1.835464E-11	2.774003E-11	1.378024E-10	3.963535E-10	2.518362E-10
1.608878E+4	6.703132E-12	1.860836E-11	2.751208E-11	1.307906E-10	3.988436E-10	2.720722E-10
1.608998E+4	8.093830E-12	2.000074E-11	2.868210E-11	1.310264E-10	3.998619E-10	2.600561E-10
1.609118E+4	6.993818E-12	1.780352E-11	3.195302E-11	1.351683E-10	3.862691E-10	2.489473E-10
1.609238E+4	6.747379E-12	1.685584E-11	2.926908E-11	1.303101E-10	4.098192E-10	2.668236E-10
1.609358E+4	6.171048E-12	2.089856E-11	3.081772E-11	1.277807E-10	3.977151E-10	2.693166E-10
1.609478E+4	7.015661E-12	2.148217E-11	3.081604E-11	1.311155E-10	3.947634E-10	2.610413E-10
1.609598E+4	7.275541E-12	1.985904E-11	2.768571E-11	1.306416E-10	3.899898E-10	2.652369E-10
1.609718E+4	6.946771E-12	1.976494E-11	2.965442E-11	1.279392E-10	4.037903E-10	2.494054E-10
1.609838E+4	7.627277E-12	1.959860E-11	2.937885E-11	1.320351E-10	4.005054E-10	2.680110E-10
1.609958E+4	8.018779E-12	1.895841E-11	2.956648E-11	1.341590E-10	3.814075E-10	2.578785E-10
1.610078E+4	6.202413E-12	1.785728E-11	2.897503E-11	1.279610E-10	3.852923E-10	2.531452E-10
1.610198E+4	9.119911E-12	1.795474E-11	3.110784E-11	1.324591E-10	3.982566E-10	2.552270E-10
1.610318E+4	7.840111E-12	1.633609E-11	2.914250E-11	1.246050E-10	3.913457E-10	2.674857E-10
1.610438E+4	7.105275E-12	1.890521E-11	3.108264E-11	1.268963E-10	3.944727E-10	2.681947E-10
1.610558E+4	8.853870E-12	1.753355E-11	2.679965E-11	1.251298E-10	3.973062E-10	2.622606E-10
1.610678E+4	7.366836E-12	1.958740E-11	2.852584E-11	1.351251E-10	3.938398E-10	2.606151E-10
1.610798E+4	8.476371E-12	1.962156E-11	2.659801E-11	1.353133E-10	3.906691E-10	2.652879E-10
1.610918E+4	8.376115E-12	1.652539E-11	3.122770E-11	1.238853E-10	4.134088E-10	2.645340E-10
1.611038E+4	8.075907E-12	1.938464E-11	3.038869E-11	1.268073E-10	4.011607E-10	2.619105E-10
1.611158E+4	6.376601E-12	1.822470E-11	2.716370E-11	1.249775E-10	4.068041E-10	2.808981E-10
1.611278E+4	8.055744E-12	1.971341E-11	3.115993E-11	1.314202E-10	3.962006E-10	2.674829E-10
1.611398E+4	6.596716E-12	1.658868E-11	3.210032E-11	1.300911E-10	4.047571E-10	2.640411E-10
1.611518E+4	5.935812E-12	1.630528E-11	3.195414E-11	1.332746E-10	3.798723E-10	2.574321E-10
1.611638E+4	8.279780E-12	1.707036E-11	2.788846E-11	1.302938E-10	3.957873E-10	2.682564E-10
1.611758E+4	7.052067E-12	1.955323E-11	2.842166E-11	1.148920E-10	3.934634E-10	2.737217E-10
1.611878E+4	7.548865E-12	2.254074E-11	2.697944E-11	1.314414E-10	4.030051E-10	2.641078E-10
1.611998E+4	7.086793E-12	1.638033E-11	2.761794E-11	1.281616E-10	4.007497E-10	2.672353E-10
1.612118E+4	6.854356E-12	1.893993E-11	2.844967E-11	1.294206E-10	3.948177E-10	2.679965E-10
1.612238E+4	7.021823E-12	1.694098E-11	2.893134E-11	1.321522E-10	3.831254E-10	2.702928E-10
1.612358E+4	7.897239E-12	1.959804E-11	3.126803E-11	1.284181E-10	3.909179E-10	2.650980E-10
1.612478E+4	7.431807E-12	1.976158E-11	2.540671E-11	1.315294E-10	4.043684E-10	2.741871E-10
1.612598E+4	6.666167E-12	1.738961E-11	3.020330E-11	1.272861E-10	3.967399E-10	2.576623E-10
1.612718E+4	6.737297E-12	1.689729E-11	2.752440E-11	1.240679E-10	3.992015E-10	2.582263E-10
1.612838E+4	5.971097E-12	1.863580E-11	2.751040E-11	1.235862E-10	4.007670E-10	2.612609E-10
1.612958E+4	6.971975E-12	1.938408E-11	2.690102E-11	1.291658E-10	4.064782E-10	2.667060E-10
1.613078E+4	8.718329E-12	1.851203E-11	2.809905E-11	1.287032E-10	4.089571E-10	2.702996E-10
1.613197E+4	6.879560E-12	1.943225E-11	2.712170E-11	1.360890E-10	3.820741E-10	2.570630E-10
1.613317E+4	6.610718E-12	1.711909E-11	2.990533E-11	1.256961E-10	4.059820E-10	2.557557E-10
1.613437E+4	6.456693E-12	1.795530E-11	2.857568E-11	1.267703E-10	4.108889E-10	2.585147E-10
1.613558E+4	6.365399E-12	1.745850E-11	2.946847E-11	1.239262E-10	3.956663E-10	2.423596E-10
1.613678E+4	6.383882E-12	1.831935E-11	2.741014E-11	1.200229E-10	4.037825E-10	2.491025E-10
1.613797E+4	6.640402E-12	1.708212E-11	2.677164E-11	1.260170E-10	4.052701E-10	2.632267E-10
1.613917E+4	8.436044E-12	1.810764E-11	2.863002E-11	1.257386E-10	3.858686E-10	2.640126E-10
1.614037E+4	7.766739E-12	1.884584E-11	2.924723E-11	1.271338E-10	3.973852E-10	2.529917E-10
1.614158E+4	7.691127E-12	1.856636E-11	3.133972E-11	1.274542E-10	3.817178E-10	2.633965E-10
1.614278E+4	7.279463E-12	1.849578E-11	3.014225E-11	1.268201E-10	3.815772E-10	2.473454E-10
1.614397E+4	5.795790E-12	1.722382E-11	2.747847E-11	1.321880E-10	3.853153E-10	2.651047E-10
1.614517E+4	7.422845E-12	1.571607E-11	2.728860E-11	1.215094E-10	3.848510E-10	2.685807E-10
0.000000E+0	0.000000E+0	0.000000E+0	0.000000E+0	0.000000E+0	0.000000E+0	0.000000E+0
0.000000E+0	0.000000E+0	0.000000E+0	0.000000E+0	0.000000E+0	0.000000E+0	0.000000E+0
0.000000E+0	0.000000E+0	0.000000E+0	0.000000E+0	0.000000E+0	0.000000E+0	0.000000E+0
0.000000E+0	0.000000E+0	0.000000E+0	0.000000E+0	0.000000E+0	0.000000E+0	0.000000E+0
0.000000E+0	0.000000E+0	0.000000E+0	0.000000E+0	0.000000E+0	0.000000E+0	0.000000E+0
0.000000E+0	0.000000E+0	0.000000E+0	0.000000E+0	0.000000E+0	0.000000E+0	0.000000E+0
0.000000E+0	0.000000E+0	0.000000E+0	0.000000E+0	0.000000E+0	0.000000E+0	0.000000E+0
0.000000E+0	0.000000E+0	0.000000E+0	0.000000E+0	0.000000E+0	0.000000E+0	0.000000E+0
0.000000E+0	0.000000E+0	0.000000E+0	0.000000E+0	0.000000E+0	0.000000E+0	0.000000E+0
0.000000E+0	0.000000E+0	0.000000E+0	0.000000E+0	0.000000E+0	0.000000E+0	0.000000E+0
0.000000E+0	0.000000E+0	0.000000E+0	0.000000E+0	0.000000E+0	0.000000E+0	0.000000E+0
0.000000E+0	0.000000E+0	0.000000E+0	0.000000E+0	0.000000E+0	0.000000E+0	0.000000E+0
0.000000E+0	0.000000E+0	0.000000E+0	0.000000E+0	0.000000E+0	0.000000E+0	0.000000E+0
0.000000E+0	0.000000E+0	0.000000E+0	0.000000E+0	0.000000E+0	0.000000E+0	0.000000E+0
0.000000E+0	0.000000E+0	0.000000E+0	0.000000E+0	0.000000E+0	0.000000E+0	0.000000E+0
0.000000E+0	0.000000E+0	0.000000E+0	0.000000E+0	0.000000E+0	0.000000E+0	0.000000E+0
0.000000E+0	0.000000E+0	0.000000E+0	0.000000E+0	0.000000E+0	0.000000E+0	0.000000E+0
0.000000E+0	0.000000E+0	0.000000E+0	0.000000E+0	0.000000E+0	0.000000E+0	0.000000E+0
0.000000E+0	0.000000E+0	0.000000E+0	0.000000E+0	0.000000E+0	0.000000E+0	0.000000E+0
0.000000E+0	0.000000E+0	0.000000E+0	0.000000E+0	0.000000E+0	0.000000E+0	0.000000E+0
0.000000E+0	0.000000E+0	0.000000E+0	0.000000E+0	0.000000E+0	0.000000E+0	0.000000E+0
0.000000E+0	0.000000E+0	0.000000E+0	0.000000E+0	0.000000E+0	0.000000E+0	0.000000E+0
0.000000E+0	0.000000E+0	0.000000E+0	0.000000E+0	0.000000E+0	0.000000E+0	0.000000E+0
0.000000E+0	0.000000E+0	0.000000E+0	0.000000E+0	0.000000E+0	0.000000E+0	0.000000E+0
0.000000E+0	0.000000E+0	0.000000E+0	0.000000E+0	0.000000E+0	0.000000E+0	0.000000E+0
0.000000E+0	0.000000E+0	0.000000E+0	0.000000E+0	0.000000E+0	0.000000E+0	0.000000E+0
0.000000E+0	0.000000E+0	0.000000E+0	0.000000E+0	0.000000E+0	0.000000E+0	0.000000E+0
0.000000E+0	0.000000E+0	0.000000E+0	0.000000E+0	0.000000E+0	0.000000E+0	0.000000E+0
0.000000E+0	0.000000E+0	0.000000E+0	0.000000E+0	0.000000E+0	0.000000E+0	0.000000E+0
0.000000E+0	0.000000E+0	0.000000E+0	0.000000E+0	0.000000E+0	0.000000E+0	0.000000E+0
0.000000E+0	0.000000E+0	0.000000E+0	0.000000E+0	0.000000E+0	0.000000E+0	0.000000E+0
0.000000E+0	0.000000E+0	0.000000E+0	0.000000E+0	0.000000E+0	0.000000E+0	0.000000E+0
0.000000E+0	0.000000E+0	0.000000E+0	0.000000E+0	0.000000E+0	0.000000E+0	0.000000E+0
0.000000E+0	0.000000E+0	0.000000E+0	0.000000E+0	0.000000E+0	0.000000E+0	0.000000E+0
0.000000E+0	0.000000E+0	0.000000E+0	0.000000E+0	0.000000E+0	0.000000E+0	0.000000E+0
0.000000E+0	0.000000E+0	0.000000E+0	0.000000E+0	0.000000E+0	0.000000E+0	0.000000E+0
0.000000E+0	0.000000E+0	0.000000E+0	0.000000E+0	0.000000E+0	0.000000E+0	0.000000E+0
0.000000E+0	0.000000E+0	0.000000E+0	0.000000E+0	0.000000E+0	0.000000E+0	0.000000E+0
0.000000E+0	0.000000E+0	0.000000E+0	0.000000E+0	0.000000E+0	0.000000E+0	0.000000E+0
0.000000E+0	0.000000E+0	0.000000E+0	0.000000E+0	0.000000E+0	0.000000E+0	0.000000E+0
0.000000E+0	0.000000E+0	0.000000E+0	0.000000E+0	0.000000E+0	0.000000E+0	0.000000E+0
0.000000E+0	0.000000E+0	0.000000E+0	0.000000E+0	0.000000E+0	0.000000E+0	0.000000E+0
0.000000E+0	0.000000E+0	0.000000E+0	0.000000E+0	0.000000E+0	0.000000E+0	0.000000E+0
0.000000E+0	0.000000E+0	0.000000E+0	0.000000E+0	0.000000E+0	0.000000E+0	0.000000E+0
0.000000E+0	0.000000E+0	0.000000E+0	0.000000E+0	0.000000E+0	0.000000E+0	0.000000E+0
0.000000E+0	0.000000E+0	0.000000E+0	0.000000E+0	0.000000E+0	0.000000E+0	0.000000E+0
0.000000E+0	0.000000E+0	0.000000E+0	0.000000E+0	0.000000E+0	0.000000E+0	0.000000E+0
0.000000E+0	0.000000E+0	0.000000E+0	0.000000E+0	0.000000E+0	0.000000E+0	0.000000E+0
0.000000E+0	0.000000E+0	0.000000E+0	0.000000E+0	0.000000E+0	0.000000E+0	0.000000E+0
0.000000E+0	0.000000E+0	0.000000E+0	0.000000E+0	0.000000E+0	0.000000E+0	0.000000E+0
0.000000E+0	0.000000E+0	0.000000E+0	0.000000E+0	0.000000E+0	0.000000E+0	0.000000E+0
0.000000E+0	0.000000E+0	0.000000E+0	0.000000E+0	0.000000E+0	0.000000E+0	0.000000E+0
0.000000E+0	0.000000E+0	0.000000E+0	0.000000E+0	0.000000E+0	0.000000E+0	0.000000E+0
0.000000E+0	0.000000E+0	0.000000E+0	0.000000E+0	0.000000E+0	0.000000E+0	0.000000E+0
0.000000E+0	0.000000E+0	0.000000E+0	0.000000E+0	0.000000E+0	0.000000E+0	0.000000E+0
0.000000E+0	0.000000E+0	0.000000E+0	0.000000E+0	0.000000E+0	0.000000E+0	0.000000E+0
0.000000E+0	0.000000E+0	0.000000E+0	0.000000E+0	0.000000E+0	0.000000E+0	0.000000E+0
0.000000E+0	0.000000E+0	0.000000E+0	0.000000E+0	0.000000E+0	0.000000E+0	0.000000E+0
0.000000E+0	0.000000E+0	0.000000E+0	0.000000E+0	0.000000E+0	0.000000E+0	0.000000E+0
0.000000E+0	0.000000E+0	0.000000E+0	0.000000E+0	0.000000E+0	0.000000E+0	0.000000E+0
0.000000E+0	0.000000E+0	0.000000E+0	0.000000E+0	0.000000E+0	0.000000E+0	0.000000E+0
0.000000E+0	0.000000E+0	0.000000E+0	0.000000E+0	0.000000E+0	0.000000E+0	0.000000E+0
0.000000E+0	0.000000E+0	0.000000E+0	0.000000E+0	0.000000E+0	0.000000E+0	0.000000E+0
0.000000E+0	0.000000E+0	0.000000E+0	0.000000E+0	0.000000E+0	0.000000E+0	0.000000E+0
0.000000E+0	0.000000E+0	0.000000E+0	0.000000E+0	0.000000E+0	0.000000E+0	0.000000E+0
0.000000E+0	0.000000E+0	0.000000E+0	0.000000E+0	0.000000E+0	0.000000E+0	0.000000E+0
0.000000E+0	0.000000E+0	0.000000E+0	0.000000E+0	0.000000E+0	0.000000E+0	0.000000E+0
0.000000E+0	0.000000E+0	0.000000E+0	0.000000E+0	0.000000E+0	0.000000E+0	0.000000E+0
0.000000E+0	0.000000E+0	0.000000E+0	0.000000E+0	0.000000E+0	0.000000E+0	0.000000E+0
0.000000E+0	0.000000E+0	0.000000E+0	0.000000E+0	0.000000E+0	0.000000E+0	0.000000E+0
0.000000E+0	0.000000E+0	0.000000E+0	0.000000E+0	0.000000E+0	0.000000E+0	0.000000E+0
0.000000E+0	0.000000E+0	0.000000E+0	0.000000E+0	0.000000E+0	0.000000E+0	0.000000E+0
0.000000E+0	0.000000E+0	0.000000E+0	0.000000E+0	0.000000E+0	0.000000E+0	0.000000E+0
0.000000E+0	0.000000E+0	0.000000E+0	0.000000E+0	0.000000E+0	0.000000E+0	0.000000E+0
0.000000E+0	0.000000E+0	0.000000E+0	0.000000E+0	0.000000E+0	0.000000E+0	0.000000E+0
0.000000E+0	0.000000E+0	0.000000E+0	0.000000E+0	0.000000E+0	0.000000E+0	0.000000E+0
0.000000E+0	0.000000E+0	0.000000E+0	0.000000E+0	0.000000E+0	0.000000E+0	0.000000E+0
0.000000E+0	0.000000E+0	0.000000E+0	0.000000E+0	0.000000E+0	0.000000E+0	0.000000E+0
0.000000E+0	0.000000E+0	0.000000E+0	0.000000E+0	0.000000E+0	0.000000E+0	0.000000E+0
0.000000E+0	0.000000E+0	0.000000E+0	0.000000E+0	0.000000E+0	0.000000E+0	0.000000E+0
0.000000E+0	0.000000E+0	0.000000E+0	0.000000E+0	0.000000E+0	0.000000E+0	0.000000E+0
0.000000E+0	0.000000E+0	0.000000E+0	0.000000E+0	0.000000E+0	0.000000E+0	0.000000E+0
0.000000E+0	0.000000E+0	0.000000E+0	0.000000E+0	0.000000E+0	0.000000E+0	0.000000E+0
0.000000E+0	0.000000E+0	0.000000E+0	0.000000E+0	0.000000E+0	0.000000E+0	0.000000E+0
0.000000E+0	0.000000E+0	0.000000E+0	0.000000E+0	0.000000E+0	0.000000E+0	0.000000E+0
0.000000E+0	0.000000E+0	0.000000E+0	0.000000E+0	0.000000E+0	0.000000E+0	0.000000E+0
0.000000E+0	0.000000E+0	0.000000E+0	0.000000E+0	0.000000E+0	0.000000E+0	0.000000E+0
0.000000E+0	0.000000E+0	0.000000E+0	0.000000E+0	0.000000E+0	0.000000E+0	0.000000E+0
0.000000E+0	0.000000E+0	0.000000E+0	0.000000E+0	0.000000E+0	0.000000E+0	0.000000E+0
0.000000E+0	0.000000E+0	0.000000E+0	0.000000E+0	0.000000E+0	0.000000E+0	0.000000E+0
0.000000E+0	0.000000E+0	0.000000E+0	0.000000E+0	0.000000E+0	0.000000E+0	0.000000E+0
0.000000E+0	0.000000E+0	0.000000E+0	0.000000E+0	0.000000E+0	0.000000E+0	0.000000E+0
0.000000E+0	0.000000E+0	0.000000E+0	0.000000E+0	0.000000E+0	0.000000E+0	0.000000E+0
0.000000E+0	0.000000E+0	0.000000E+0	0.000000E+0	0.000000E+0	0.000000E+0	0.000000E+0
0.000000E+0	0.000000E+0	0.000000E+0	0.000000E+0	0.000000E+0	0.000000E+0	0.000000E+0
0.000000E+0	0.000000E+0	0.000000E+0	0.000000E+0	0.000000E+0	0.000000E+0	0.000000E+0
0.000000E+0	0.000000E+0	0.000000E+0	0.000000E+0	0.000000E+0	0.000000E+0	0.000000E+0
0.000000E+0	0.000000E+0	0.000000E+0	0.000000E+0	0.000000E+0	0.000000E+0	0.000000E+0
0.000000E+0	0.000000E+0	0.000000E+0	0.000000E+0	0.000000E+0	0.000000E+0	0.000000E+0
0.000000E+0	0.000000E+0	0.000000E+0	0.000000E+0	0.000000E+0	0.000000E+0	0.000000E+0
0.000000E+0	0.000000E+0	0.000000E+0	0.000000E+0	0.000000E+0	0.000000E+0	0.000000E+0
0.000000E+0	0.000000E+0	0.000000E+0	0.000000E+0	0.000000E+0	0.000000E+0	0.000000E+0
0.000000E+0	0.000000E+0	0.000000E+0	0.000000E+0	0.000000E+0	0.000000E+0	0.000000E+0
0.000000E+0	0.000000E+0	0.000000E+0	0.000000E+0	0.000000E+0	0.000000E+0	0.000000E+0
0.000000E+0	0.000000E+0	0.000000E+0	0.000000E+0	0.000000E+0	0.000000E+0	0.000000E+0
0.000000E+0	0.000000E+0	0.000000E+0	0.000000E+0	0.000000E+0	0.000000E+0	0.000000E+0
0.000000E+0	0.000000E+0	0.000000E+0	0.000000E+0	0.000000E+0	0.000000E+0	0.000000E+0
0.000000E+0	0.000000E+0	0.000000E+0	0.000000E+0	0.000000E+0	0.000000E+0	0.000000E+0
0.000000E+0	0.000000E+0	0.000000E+0	0.000000E+0	0.000000E+0	0.000000E+0	0.000000E+0
0.000000E+0	0.000000E+0	0.000000E+0	0.000000E+0	0.000000E+0	0.000000E+0	0.000000E+0
0.000000E+0	0.000000E+0	0.000000E+0	0.000000E+0	0.000000E+0	0.000000E+0	0.000000E+0
0.000000E+0	0.000000E+0	0.000000E+0	0.000000E+0	0.000000E+0	0.000000E+0	0.000000E+0
0.000000E+0	0.000000E+0	0.000000E+0	0.000000E+0	0.000000E+0	0.000000E+0	0.000000E+0
0.000000E+0	0.000000E+0	0.000000E+0	0.000000E+0	0.000000E+0	0.000000E+0	0.000000E+0
0.000000E+0	0.000000E+0	0.000000E+0	0.000000E+0	0.000000E+0	0.000000E+0	0.000000E+0
0.000000E+0	0.000000E+0	0.000000E+0	0.000000E+0	0.000000E+0	0.000000E+0	0.000000E+0
0.000000E+0	0.000000E+0	0.000000E+0	0.000000E+0	0.000000E+0	0.000000E+0	0.000000E+0
0.000000E+0	0.000000E+0	0.000000E+0	0.000000E+0	0.000000E+0	0.000000E+0	0.000000E+0
0.000000E+0	0.000000E+0	0.000000E+0	0.000000E+0	0.000000E+0	0.000000E+0	0.000000E+0
0.000000E+0	0.000000E+0	0.000000E+0	0.000000E+0	0.000000E+0	0.000000E+0	0.000000E+0
0.000000E+0	0.000000E+0	0.000000E+0	0.000000E+0	0.000000E+0	0.000000E+0	0.000000E+0
0.000000E+0	0.000000E+0	0.000000E+0	0.000000E+0	0.000000E+0	0.000000E+0	0.000000E+0
0.000000E+0	0.000000E+0	0.000000E+0	0.000000E+0	0.000000E+0	0.000000E+0	0.000000E+0
0.000000E+0	0.000000E+0	0.000000E+0	0.000000E+0	0.000000E+0	0.000000E+0	0.000000E+0
0.000000E+0	0.000000E+0	0.000000E+0	0.000000E+0	0.000000E+0	0.000000E+0	0.000000E+0
0.000000E+0	0.000000E+0	0.000000E+0	0.000000E+0	0.000000E+0	0.000000E+0	0.000000E+0
0.000000E+0	0.000000E+0	0.000000E+0	0.000000E+0	0.000000E+0	0.000000E+0	0.000000E+0
0.000000E+0	0.000000E+0	0.000000E+0	0.000000E+0	0.000000E+0	0.000000E+0	0.000000E+0
0.000000E+0	0.000000E+0	0.000000E+0	0.000000E+0	0.000000E+0	0.000000E+0	0.000000E+0
0.000000E+0	0.000000E+0	0.000000E+0	0.000000E+0	0.000000E+0	0.000000E+0	0.000000E+0
0.000000E+0	0.000000E+0	0.000000E+0	0.000000E+0	0.000000E+0	0.000000E+0	0.000000E+0
0.000000E+0	0.000000E+0	0.000000E+0	0.000000E+0	0.000000E+0	0.000000E+0	0.000000E+0
0.000000E+0	0.000000E+0	0.000000E+0	0.000000E+0	0.000000E+0	0.000000E+0	0.000000E+0
0.000000E+0	0.000000E+0	0.000000E+0	0.000000E+0	0.000000E+0	0.000000E+0	0.000000E+0
0.000000E+0	0.000000E+0	0.000000E+0	0.000000E+0	0.000000E+0	0.000000E+0	0.000000E+0
0.000000E+0	0.000000E+0	0.000000E+0	0.000000E+0	0.000000E+0	0.000000E+0	0.000000E+0
0.000000E+0	0.000000E+0	0.000000E+0	0.000000E+0	0.000000E+0	0.000000E+0	0.000000E+0
0.000000E+0	0.000000E+0	0.000000E+0	0.000000E+0	0.000000E+0	0.000000E+0	0.000000E+0
0.000000E+0	0.000000E+0	0.000000E+0	0.000000E+0	0.000000E+0	0.000000E+0	0.000000E+0
0.000000E+0	0.000000E+0	0.000000E+0	0.000000E+0	0.000000E+0	0.000000E+0	0.000000E+0
0.000000E+0	0.000000E+0	0.000000E+0	0.000000E+0	0.000000E+0	0.000000E+0	0.000000E+0
0.000000E+0	0.000000E+0	0.000000E+0	0.000000E+0	0.000000E+0	0.000000E+0	0.000000E+0
0.000000E+0	0.000000E+0	0.000000E+0	0.000000E+0	0.000000E+0	0.000000E+0	0.000000E+0
0.000000E+0	0.000000E+0	0.000000E+0	0.000000E+0	0.000000E+0	0.000000E+0	0.000000E+0
0.000000E+0	0.000000E+0	0.000000E+0	0.000000E+0	0.000000E+0	0.000000E+0	0.000000E+0
0.000000E+0	0.000000E+0	0.000000E+0	0.000000E+0	0.000000E+0	0.000000E+0	0.000000E+0
0.000000E+0	0.000000E+0	0.000000E+0	0.000000E+0	0.000000E+0	0.000000E+0	0.000000E+0
0.000000E+0	0.000000E+0	0.000000E+0	0.000000E+0	0.000000E+0	0.000000E+0	0.000000E+0
0.000000E+0	0.000000E+0	0.000000E+0	0.000000E+0	0.000000E+0	0.000000E+0	0.000000E+0
0.000000E+0	0.000000E+0	0.000000E+0	0.000000E+0	0.000000E+0	0.000000E+0	0.000000E+0
0.000000E+0	0.000000E+0	0.000000E+0	0.000000E+0	0.000000E+0	0.000000E+0	0.000000E+0
0.000000E+0	0.000000E+0	0.000000E+0	0.000000E+0	0.000000E+0	0.000000E+0	0.000000E+0
0.000000E+0	0.000000E+0	0.000000E+0	0.000000E+0	0.000000E+0	0.000000E+0	0.000000E+0
0.000000E+0	0.000000E+0	0.000000E+0	0.000000E+0	0.000000E+0	0.000000E+0	0.000000E+0
0.000000E+0	0.000000E+0	0.000000E+0	0.000000E+0	0.000000E+0	0.000000E+0	0.000000E+0
0.000000E+0	0.000000E+0	0.000000E+0	0.000000E+0	0.000000E+0	0.000000E+0	0.000000E+0
0.000000E+0	0.000000E+0	0.000000E+0	0.000000E+0	0.000000E+0	0.000000E+0	0.000000E+0
0.000000E+0	0.000000E+0	0.000000E+0	0.000000E+0	0.000000E+0	0.000000E+0	0.000000E+0
0.000000E+0	0.000000E+0	0.000000E+0	0.000000E+0	0.000000E+0	0.000000E+0	0.000000E+0
0.000000E+0	0.000000E+0	0.000000E+0	0.000000E+0	0.000000E+0	0.000000E+0	0.000000E+0
0.000000E+0	0.000000E+0	0.000000E+0	0.000000E+0	0.000000E+0	0.000000E+0	0.000000E+0
0.000000E+0	0.000000E+0	0.000000E+0	0.000000E+0	0.000000E+0	0.000000E+0	0.000000E+0
0.000000E+0	0.000000E+0	0.000000E+0	0.000000E+0	0.000000E+0	0.000000E+0	0.000000E+0
0.000000E+0	0.000000E+0	0.000000E+0	0.000000E+0	0.000000E+0	0.000000E+0	0.000000E+0
0.000000E+0	0.000000E+0	0.000000E+0	0.000000E+0	0.000000E+0	0.000000E+0	0.000000E+0
0.000000E+0	0.000000E+0	0.000000E+0	0.000000E+0	0.000000E+0	0.000000E+0	0.000000E+0
0.000000E+0	0.000000E+0	0.000000E+0	0.000000E+0	0.000000E+0	0.000000E+0	0.000000E+0
0.000000E+0	0.000000E+0	0.000000E+0	0.000000E+0	0.000000E+0	0.000000E+0	0.000000E+0
0.000000E+0	0.000000E+0	0.000000E+0	0.000000E+0	0.000000E+0	0.000000E+0	0.000000E+0
0.000000E+0	0.000000E+0	0.000000E+0	0.000000E+0	0.000000E+0	0.000000E+0	0.000000E+0
0.000000E+0	0.000000E+0	0.000000E+0	0.000000E+0	0.000000E+0	0.000000E+0	0.000000E+0
0.000000E+0	0.000000E+0	0.000000E+0	0.000000E+0	0.000000E+0	0.000000E+0	0.000000E+0
0.000000E+0	0.000000E+0	0.000000E+0	0.000000E+0	0.000000E+0	0.000000E+0	0.000000E+0
0.000000E+0	0.000000E+0	0.000000E+0	0.000000E+0	0.000000E+0	0.000000E+0	0.000000E+0
0.000000E+0	0.000000E+0	0.000000E+0	0.000000E+0	0.000000E+0	0.000000E+0	0.000000E+0
0.000000E+0	0.000000E+0	0.000000E+0	0.000000E+0	0.000000E+0	0.000000E+0	0.000000E+0
0.000000E+0	0.000000E+0	0.000000E+0	0.000000E+0	0.000000E+0	0.000000E+0	0.000000E+0
0.000000E+0	0.000000E+0	0.000000E+0	0.000000E+0	0.000000E+0	0.000000E+0	0.000000E+0
0.000000E+0	0.000000E+0	0.000000E+0	0.000000E+0	0.000000E+0	0.000000E+0	0.000000E+0
0.000000E+0	0.000000E+0	0.000000E+0	0.000000E+0	0.000000E+0	0.000000E+0	0.000000E+0
0.000000E+0	0.000000E+0	0.000000E+0	0.000000E+0	0.000000E+0	0.000000E+0	0.000000E+0
0.000000E+0	0.000000E+0	0.000000E+0	0.000000E+0	0.000000E+0	0.000000E+0	0.000000E+0
0.000000E+0	0.000000E+0	0.000000E+0	0.000000E+0	0.000000E+0	0.000000E+0	0.000000E+0
0.000000E+0	0.000000E+0	0.000000E+0	0.000000E+0	0.000000E+0	0.000000E+0	0.000000E+0
0.000000E+0	0.000000E+0	0.000000E+0	0.000000E+0	0.000000E+0	0.000000E+0	0.000000E+0
0.000000E+0	0.000000E+0	0.000000E+0	0.000000E+0	0.000000E+0	0.000000E+0	0.000000E+0
0.000000E+0	0.000000E+0	0.000000E+0	0.000000E+0	0.000000E+0	0.000000E+0	0.000000E+0
0.000000E+0	0.000000E+0	0.000000E+0	0.000000E+0	0.000000E+0	0.000000E+0	0.000000E+0
0.000000E+0	0.000000E+0	0.000000E+0	0.000000E+0	0.000000E+0	0.000000E+0	0.000000E+0
0.000000E+0	0.000000E+0	0.000000E+0	0.000000E+0	0.000000E+0	0.000000E+0	0.000000E+0
0.000000E+0	0.000000E+0	0.000000E+0	0.000000E+0	0.000000E+0	0.000000E+0	0.000000E+0
0.000000E+0	0.000000E+0	0.000000E+0	0.000000E+0	0.000000E+0	0.000000E+0	0.000000E+0
0.000000E+0	0.000000E+0	0.000000E+0	0.000000E+0	0.000000E+0	0.000000E+0	0.000000E+0
0.000000E+0	0.000000E+0	0.000000E+0	0.000000E+0	0.000000E+0	0.000000E+0	0.000000E+0
0.000000E+0	0.000000E+0	0.000000E+0	0.000000E+0	0.000000E+0	0.000000E+0	0.000000E+0
0.000000E+0	0.000000E+0	0.000000E+0	0.000000E+0	0.000000E+0	0.000000E+0	0.000000E+0
0.000000E+0	0.000000E+0	0.000000E+0	0.000000E+0	0.000000E+0	0.000000E+0	0.000000E+0
0.000000E+0	0.000000E+0	0.000000E+0	0.000000E+0	0.000000E+0	0.000000E+0	0.000000E+0
0.000000E+0	0.000000E+0	0.000000E+0	0.000000E+0	0.000000E+0	0.000000E+0	0.000000E+0
0.000000E+0	0.000000E+0	0.000000E+0	0.000000E+0	0.000000E+0	0.000000E+0	0.000000E+0
