# Supplementary material for: An in vitro lung model to assess true shunt fraction by multiple inert gas elimination
Source: PLoS One. 2017 Sep 6;12(9):e0184212. doi: 10.1371/journal.pone.0184212 (PMC5587330; doi:10.1371/journal.pone.0184212)
Supplement: S1 Data — Data sets pertaining to MMIMS-MIGET derived IVLM shunt fractions with blood and saline as priming fluids. (ZIP) [file pone.0184212.s001.zip › IVLMData/Data_Saline/dataBernExpt01Set12_Jan05_2012.txt]

Bern	Thursday, January 05, 2012
12:05 PM	Expt01	Set# 12

Sample Temperature (degC)	37.00
Samples Type:	all 3

Cardiac Output (ml/min)	2500.0
Minute Ventilation (ml/min)	2500.0
Description: T11_05012012
Comment: T11_05012012 60 % shunt sample 1

solubility method: default
species: pig
solubilities: 
0.007200	0.07000	0.3970	1.260	10.90	378.0
smoothing: 40.0
weights: 
10.0	2.00	70.0	70.0	50.0	50.0


valve times:
1.618598E+4	1.666695E+4

1.615009E+4	7.580790E-12	1.829023E-11	2.428877E-11	1.116972E-10	3.764704E-10	2.299357E-10
1.615129E+4	7.681606E-12	1.674439E-11	2.387823E-11	1.086963E-10	3.591838E-10	2.363930E-10
1.615249E+4	6.684650E-12	1.475104E-11	2.159811E-11	9.292083E-11	3.351992E-10	2.215125E-10
1.615369E+4	6.774823E-12	1.623247E-11	1.775479E-11	9.215967E-11	3.265704E-10	2.133313E-10
1.615489E+4	6.744018E-12	1.685305E-11	1.565502E-11	8.048295E-11	3.237975E-10	2.092388E-10
1.615609E+4	6.074154E-12	1.547299E-11	1.793625E-11	7.825549E-11	3.064202E-10	1.909905E-10
1.615729E+4	8.484772E-12	1.559117E-11	1.616302E-11	6.277241E-11	2.806057E-10	1.763056E-10
1.615849E+4	7.114236E-12	1.479192E-11	1.295203E-11	5.391798E-11	2.624270E-10	1.753747E-10
1.615969E+4	7.444129E-12	1.419823E-11	1.051901E-11	5.017883E-11	2.284285E-10	1.636414E-10
1.616089E+4	6.068553E-12	1.397699E-11	8.069186E-12	3.702181E-11	2.390058E-10	1.610561E-10
1.616209E+4	5.789068E-12	1.708044E-11	7.705129E-12	3.036181E-11	2.075383E-10	1.417202E-10
1.616329E+4	6.898043E-12	1.454716E-11	7.053188E-12	2.530421E-11	1.804889E-10	1.313210E-10
1.616449E+4	6.364279E-12	1.396411E-11	5.649047E-12	1.921998E-11	1.710273E-10	1.125704E-10
1.616569E+4	7.476054E-12	1.385377E-11	6.453333E-12	1.178929E-11	1.640716E-10	1.089080E-10
1.616689E+4	5.791869E-12	1.429568E-11	6.125122E-12	9.436921E-12	1.362039E-10	1.010724E-10
1.616809E+4	7.972291E-12	1.390082E-11	5.206577E-12	8.033902E-12	1.364088E-10	8.972273E-11
1.616929E+4	6.886281E-12	1.634617E-11	4.591040E-12	5.790189E-12	1.233437E-10	7.505795E-11
1.617049E+4	6.288107E-12	1.321751E-11	3.243469E-12	6.109999E-12	1.136558E-10	7.385599E-11
1.617169E+4	6.109999E-12	1.416014E-11	4.142410E-12	5.383005E-12	1.031503E-10	7.036553E-11
1.617289E+4	6.094316E-12	1.404588E-11	3.356607E-12	5.451895E-12	9.865500E-11	6.339747E-11
1.617409E+4	5.460298E-12	1.390810E-11	4.791552E-12	4.265070E-12	8.750086E-11	6.060880E-11
1.617529E+4	7.076711E-12	1.441162E-11	3.790675E-12	5.601999E-12	8.295854E-11	5.832924E-11
1.617649E+4	6.121761E-12	1.372103E-11	3.102887E-12	5.366202E-12	8.018667E-11	5.313722E-11
1.617769E+4	6.396764E-12	1.394395E-11	3.794036E-12	4.752906E-12	7.877245E-11	4.784103E-11
1.617889E+4	5.847318E-12	1.413942E-11	3.413176E-12	3.688179E-12	6.450421E-11	4.734647E-11
1.618009E+4	5.652968E-12	1.336426E-11	3.547037E-12	3.074322E-12	6.587249E-11	4.297386E-11
1.618129E+4	5.936372E-12	1.359949E-11	4.341242E-12	3.301718E-12	5.827939E-11	4.216062E-11
1.618249E+4	6.689690E-12	1.516046E-11	3.908293E-12	3.682578E-12	5.573603E-11	3.828033E-11
1.618369E+4	5.613201E-12	1.365662E-11	3.567760E-12	3.751469E-12	5.219907E-11	3.971975E-11
1.618489E+4	6.218656E-12	1.583089E-11	4.004629E-12	4.039914E-12	5.072660E-11	3.193286E-11
1.618609E+4	7.228494E-12	1.588185E-11	3.876928E-12	5.058714E-12	4.873605E-11	3.314600E-11
1.618729E+4	5.486061E-12	1.362078E-11	2.864850E-12	3.307319E-12	4.841120E-11	3.038085E-11
1.618849E+4	7.372438E-12	1.286914E-11	3.027835E-12	2.983028E-12	4.626886E-11	3.014113E-11
1.618969E+4	5.724659E-12	1.476448E-11	4.094243E-12	3.854525E-12	4.527415E-11	2.788398E-11
1.619089E+4	5.772266E-12	1.303549E-11	2.184903E-12	2.971827E-12	4.307972E-11	2.689150E-11
1.619209E+4	6.898043E-12	1.512293E-11	3.949180E-12	3.305079E-12	3.985193E-11	2.821891E-11
1.619329E+4	6.025986E-12	1.422959E-11	3.293877E-12	3.028395E-12	3.461232E-11	2.582734E-11
1.619449E+4	6.192332E-12	1.775311E-11	3.079923E-12	3.533595E-12	3.620521E-11	2.598752E-11
1.619569E+4	6.247220E-12	2.202154E-11	4.990384E-12	5.454136E-12	4.082145E-11	2.985717E-11
1.619689E+4	7.939246E-12	3.163936E-11	6.273545E-12	1.056270E-11	5.435877E-11	4.167670E-11
1.619809E+4	7.892758E-12	4.220431E-11	1.221384E-11	1.875847E-11	6.829320E-11	6.086363E-11
1.619929E+4	1.039747E-11	5.975522E-11	1.623247E-11	3.310568E-11	9.623319E-11	9.086531E-11
1.620049E+4	1.137371E-11	7.039913E-11	2.708641E-11	4.816252E-11	1.264466E-10	1.282248E-10
1.620169E+4	1.516494E-11	8.123908E-11	3.416200E-11	6.879168E-11	1.601359E-10	1.715521E-10
1.620289E+4	1.656796E-11	9.810164E-11	3.846292E-11	9.033434E-11	2.048751E-10	2.087212E-10
1.620409E+4	1.770438E-11	9.928454E-11	5.096856E-11	1.080062E-10	2.595834E-10	2.425668E-10
1.620529E+4	1.873830E-11	1.083003E-10	5.800719E-11	1.319360E-10	3.061015E-10	2.815344E-10
1.620649E+4	2.268692E-11	1.159461E-10	6.924984E-11	1.617377E-10	3.441684E-10	3.065792E-10
1.620769E+4	2.485054E-11	1.153126E-10	8.099656E-11	1.980056E-10	3.692547E-10	3.282351E-10
1.620889E+4	2.616059E-11	1.164249E-10	8.652126E-11	2.131840E-10	4.234881E-10	3.598279E-10
1.621009E+4	2.459682E-11	1.170595E-10	9.707444E-11	2.413620E-10	4.477040E-10	3.671444E-10
1.621129E+4	2.977707E-11	1.190260E-10	9.494947E-11	2.640602E-10	5.049277E-10	4.048585E-10
1.621249E+4	3.135540E-11	1.142983E-10	1.159628E-10	2.768839E-10	5.177548E-10	4.353104E-10
1.621369E+4	3.015906E-11	1.216757E-10	1.103827E-10	3.077162E-10	5.598471E-10	4.411941E-10
1.621489E+4	3.344453E-11	1.277426E-10	1.208591E-10	3.109188E-10	5.737680E-10	4.470286E-10
1.621609E+4	3.401806E-11	1.220056E-10	1.187358E-10	3.273115E-10	6.047332E-10	4.742634E-10
1.621729E+4	3.623769E-11	1.116524E-10	1.211705E-10	3.511695E-10	6.224296E-10	4.936206E-10
1.621849E+4	4.018407E-11	1.133472E-10	1.246464E-10	3.537247E-10	6.432195E-10	5.180214E-10
1.621969E+4	3.997908E-11	1.244482E-10	1.381177E-10	3.734857E-10	6.830619E-10	5.122083E-10
1.622089E+4	3.767656E-11	1.228228E-10	1.392171E-10	3.885845E-10	7.069648E-10	5.215696E-10
1.622209E+4	3.925713E-11	1.217194E-10	1.501495E-10	4.025346E-10	7.213585E-10	5.384949E-10
1.622329E+4	4.401115E-11	1.189307E-10	1.391247E-10	4.139033E-10	7.689711E-10	5.552459E-10
1.622449E+4	4.209509E-11	1.213016E-10	1.445335E-10	4.148778E-10	7.546984E-10	5.596712E-10
1.622569E+4	4.761363E-11	1.259285E-10	1.419285E-10	4.420337E-10	8.091753E-10	5.833949E-10
1.622689E+4	4.598602E-11	1.188445E-10	1.450241E-10	4.240694E-10	8.185501E-10	5.827496E-10
1.622809E+4	4.568525E-11	1.135315E-10	1.504945E-10	4.422090E-10	8.312568E-10	5.809131E-10
1.622929E+4	5.026061E-11	1.218152E-10	1.566930E-10	4.689039E-10	8.170294E-10	6.003095E-10
1.623049E+4	5.296920E-11	1.289944E-10	1.570895E-10	4.547242E-10	8.634999E-10	6.114855E-10
1.623169E+4	5.036367E-11	1.259694E-10	1.632667E-10	4.708659E-10	8.864724E-10	6.267888E-10
1.623289E+4	4.896904E-11	1.221227E-10	1.489868E-10	4.567780E-10	9.045319E-10	6.122617E-10
1.623409E+4	4.779455E-11	1.172533E-10	1.579476E-10	4.742947E-10	9.347940E-10	6.120618E-10
1.623529E+4	5.126485E-11	1.183051E-10	1.602484E-10	4.874580E-10	9.432115E-10	6.385086E-10
1.623649E+4	4.791608E-11	1.137158E-10	1.590762E-10	5.089905E-10	9.526719E-10	6.368726E-10
1.623769E+4	5.165915E-11	1.203864E-10	1.674388E-10	4.841557E-10	9.388837E-10	6.301364E-10
1.623889E+4	5.737597E-11	1.147799E-10	1.569758E-10	4.968534E-10	9.812919E-10	6.427989E-10
1.624009E+4	5.494910E-11	1.260484E-10	1.604349E-10	4.810433E-10	9.916956E-10	6.351626E-10
1.624129E+4	5.763024E-11	1.237951E-10	1.635703E-10	4.966036E-10	1.007260E-9	6.581941E-10
1.624249E+4	5.435990E-11	1.184267E-10	1.704286E-10	5.086791E-10	1.030208E-9	6.702510E-10
1.624369E+4	5.969641E-11	1.208104E-10	1.669672E-10	5.441395E-10	1.036934E-9	6.603408E-10
1.624489E+4	5.461417E-11	1.202128E-10	1.659322E-10	5.090460E-10	1.041523E-9	6.715639E-10
1.624609E+4	6.335042E-11	1.169917E-10	1.622939E-10	5.144649E-10	1.043402E-9	6.652259E-10
1.624729E+4	6.298580E-11	1.221613E-10	1.588712E-10	5.312501E-10	1.050857E-9	6.869517E-10
1.624849E+4	5.842669E-11	1.281184E-10	1.644687E-10	5.355734E-10	1.106283E-9	6.870705E-10
1.624969E+4	6.112015E-11	1.207174E-10	1.769934E-10	5.394896E-10	1.056736E-9	6.953856E-10
1.625089E+4	6.257526E-11	1.273315E-10	1.688592E-10	5.292131E-10	1.106899E-9	7.015348E-10
1.625209E+4	5.690886E-11	1.228418E-10	1.781869E-10	5.410768E-10	1.129355E-9	6.821697E-10
1.625329E+4	6.283291E-11	1.206385E-10	1.726432E-10	5.408198E-10	1.059738E-9	6.883324E-10
1.625449E+4	6.275897E-11	1.241267E-10	1.793430E-10	5.364125E-10	1.112328E-9	7.144806E-10
1.625569E+4	6.253829E-11	1.273903E-10	1.692804E-10	5.325557E-10	1.125187E-9	7.054571E-10
1.625689E+4	6.709013E-11	1.200151E-10	1.847125E-10	5.403011E-10	1.129559E-9	7.089256E-10
1.625809E+4	6.482177E-11	1.220756E-10	1.675374E-10	5.453380E-10	1.140048E-9	7.233390E-10
1.625929E+4	6.105014E-11	1.219345E-10	1.727894E-10	5.260979E-10	1.147246E-9	7.042327E-10
1.626049E+4	6.734665E-11	1.243395E-10	1.628881E-10	5.604934E-10	1.159365E-9	7.265976E-10
1.626169E+4	7.194722E-11	1.214187E-10	1.701032E-10	5.655409E-10	1.162353E-9	7.318517E-10
1.626289E+4	6.113247E-11	1.179825E-10	1.743666E-10	5.325187E-10	1.168809E-9	7.178675E-10
1.626409E+4	6.985697E-11	1.234568E-10	1.768360E-10	5.601148E-10	1.170875E-9	7.300309E-10
1.626529E+4	7.283159E-11	1.243121E-10	1.760804E-10	5.671663E-10	1.189878E-9	7.255816E-10
1.626649E+4	6.159175E-11	1.229863E-10	1.745912E-10	5.823789E-10	1.208594E-9	7.527973E-10
1.626769E+4	6.505197E-11	1.202391E-10	1.690569E-10	5.538939E-10	1.182012E-9	7.257977E-10
1.626889E+4	7.103371E-11	1.222342E-10	1.660386E-10	5.801783E-10	1.228490E-9	7.498731E-10
1.627009E+4	6.575096E-11	1.292588E-10	1.847529E-10	5.636613E-10	1.189948E-9	7.380569E-10
1.627129E+4	6.667119E-11	1.197216E-10	1.757192E-10	5.568719E-10	1.238726E-9	7.301659E-10
1.627249E+4	7.286408E-11	1.206015E-10	1.701900E-10	5.582245E-10	1.225769E-9	7.495629E-10
1.627369E+4	6.926103E-11	1.176795E-10	1.838113E-10	5.543364E-10	1.218061E-9	7.225532E-10
1.627489E+4	6.591563E-11	1.122248E-10	1.768405E-10	5.864658E-10	1.200836E-9	7.380861E-10
1.627609E+4	6.844442E-11	1.258053E-10	1.699077E-10	5.670067E-10	1.205525E-9	7.531094E-10
1.627729E+4	6.731192E-11	1.237850E-10	1.786400E-10	5.693681E-10	1.263096E-9	7.518061E-10
1.627849E+4	6.887513E-11	1.198560E-10	1.802452E-10	5.603898E-10	1.247147E-9	7.447058E-10
1.627969E+4	7.065005E-11	1.262606E-10	1.904288E-10	5.825284E-10	1.235066E-9	7.570781E-10
1.628089E+4	7.293801E-11	1.199176E-10	1.710738E-10	5.592444E-10	1.237445E-9	7.332772E-10
1.628209E+4	7.410075E-11	1.217609E-10	1.742383E-10	5.574622E-10	1.235500E-9	7.611768E-10
1.628329E+4	6.639114E-11	1.269271E-10	1.819882E-10	5.813102E-10	1.226299E-9	7.528573E-10
1.628449E+4	7.819052E-11	1.263480E-10	1.808804E-10	5.505743E-10	1.251739E-9	7.520810E-10
1.628569E+4	6.858893E-11	1.212131E-10	1.801142E-10	5.792625E-10	1.252958E-9	7.798211E-10
1.628689E+4	6.765862E-11	1.285855E-10	1.794035E-10	5.675040E-10	1.262001E-9	7.864284E-10
1.628809E+4	7.559282E-11	1.202414E-10	1.770880E-10	5.778136E-10	1.258568E-9	7.618590E-10
1.628929E+4	7.018405E-11	1.246089E-10	1.881722E-10	5.670560E-10	1.271870E-9	7.668528E-10
1.629049E+4	7.252523E-11	1.252704E-10	1.717846E-10	5.905920E-10	1.252560E-9	8.008916E-10
1.629169E+4	6.905660E-11	1.226038E-10	1.759494E-10	5.776321E-10	1.294300E-9	7.611953E-10
1.629289E+4	7.205587E-11	1.211330E-10	1.764490E-10	5.825715E-10	1.287072E-9	7.723988E-10
1.629409E+4	7.159940E-11	1.177646E-10	1.712351E-10	5.861740E-10	1.257337E-9	7.877110E-10
1.629529E+4	7.581014E-11	1.209773E-10	1.861004E-10	5.718867E-10	1.259414E-9	7.656962E-10
1.629649E+4	7.556706E-11	1.271260E-10	1.846996E-10	5.805428E-10	1.256878E-9	7.601682E-10
1.629769E+4	7.022438E-11	1.308141E-10	1.727121E-10	5.939480E-10	1.298640E-9	7.971440E-10
1.629889E+4	7.114405E-11	1.233123E-10	1.717442E-10	5.805933E-10	1.296911E-9	7.409997E-10
1.630009E+4	7.074583E-11	1.231331E-10	1.933222E-10	5.770003E-10	1.322858E-9	7.539389E-10
1.630129E+4	7.532342E-11	1.198829E-10	1.807572E-10	5.992145E-10	1.281555E-9	7.871185E-10
1.630249E+4	7.593504E-11	1.247489E-10	1.810210E-10	5.776399E-10	1.305743E-9	7.666495E-10
1.630368E+4	7.394337E-11	1.177002E-10	1.780480E-10	5.598706E-10	1.265159E-9	7.715508E-10
1.630488E+4	6.946266E-11	1.264169E-10	1.864673E-10	5.728288E-10	1.298226E-9	7.692802E-10
1.630608E+4	7.442728E-11	1.262080E-10	1.852368E-10	5.969781E-10	1.331795E-9	7.815030E-10
1.630729E+4	6.910421E-11	1.299987E-10	1.864729E-10	5.794882E-10	1.290832E-9	7.634486E-10
1.630849E+4	7.256667E-11	1.166596E-10	1.853801E-10	5.628278E-10	1.327573E-9	8.052042E-10
1.630968E+4	7.078503E-11	1.237251E-10	1.830558E-10	5.833075E-10	1.313416E-9	7.733980E-10
1.631088E+4	7.463003E-11	1.248470E-10	1.816348E-10	6.039602E-10	1.272523E-9	7.892961E-10
1.631208E+4	8.341278E-11	1.248962E-10	1.795043E-10	5.867302E-10	1.332140E-9	7.795785E-10
1.631329E+4	7.346448E-11	1.288320E-10	1.825691E-10	6.111702E-10	1.322137E-9	7.771338E-10
1.631449E+4	7.348353E-11	1.217810E-10	1.903425E-10	5.880078E-10	1.316960E-9	7.836504E-10
1.631568E+4	7.618204E-11	1.187946E-10	1.721464E-10	5.763568E-10	1.314286E-9	7.981947E-10
1.631688E+4	7.622181E-11	1.230928E-10	1.948081E-10	6.155596E-10	1.315319E-9	7.992006E-10
1.631808E+4	7.883293E-11	1.273819E-10	1.782934E-10	5.727224E-10	1.301551E-9	7.981920E-10
1.631929E+4	7.711402E-11	1.263525E-10	1.805012E-10	6.099352E-10	1.332530E-9	7.895223E-10
1.632049E+4	7.315644E-11	1.211907E-10	1.818471E-10	6.001695E-10	1.308955E-9	7.811356E-10
1.632168E+4	7.752457E-11	1.196751E-10	1.819328E-10	6.110548E-10	1.308960E-9	7.816957E-10
1.632288E+4	8.286389E-11	1.320178E-10	1.892431E-10	5.861404E-10	1.319003E-9	7.891476E-10
1.632408E+4	7.765451E-11	1.205348E-10	1.931088E-10	6.136525E-10	1.307603E-9	7.841696E-10
1.632528E+4	7.366276E-11	1.250744E-10	1.883592E-10	5.915453E-10	1.293385E-9	7.973300E-10
1.632648E+4	8.188877E-11	1.255611E-10	1.801052E-10	6.353934E-10	1.298073E-9	7.990881E-10
1.632768E+4	7.811770E-11	1.276849E-10	1.772281E-10	5.916668E-10	1.318732E-9	8.138548E-10
1.632888E+4	7.444408E-11	1.125754E-10	1.843025E-10	6.210092E-10	1.293772E-9	8.008664E-10
1.633008E+4	7.557210E-11	1.207572E-10	1.841031E-10	5.937660E-10	1.300633E-9	7.952318E-10
1.633128E+4	7.492800E-11	1.206788E-10	1.854877E-10	6.046956E-10	1.317188E-9	7.732955E-10
1.633248E+4	7.532958E-11	1.213503E-10	1.822179E-10	6.177960E-10	1.297034E-9	7.835888E-10
1.633368E+4	7.589752E-11	1.253174E-10	1.834826E-10	5.957325E-10	1.314699E-9	7.804920E-10
1.633488E+4	7.154115E-11	1.235408E-10	1.919069E-10	6.029592E-10	1.356849E-9	7.909455E-10
1.633608E+4	7.506690E-11	1.163157E-10	1.868801E-10	6.153882E-10	1.351030E-9	7.969485E-10
1.633728E+4	7.655730E-11	1.264359E-10	1.809274E-10	6.194337E-10	1.325347E-9	8.112420E-10
1.633848E+4	7.703113E-11	1.225864E-10	1.841899E-10	6.022642E-10	1.370491E-9	7.700565E-10
1.633968E+4	8.131020E-11	1.164339E-10	1.949246E-10	6.003661E-10	1.342109E-9	8.038276E-10
1.634088E+4	7.437351E-11	1.257336E-10	1.870117E-10	6.138413E-10	1.354883E-9	7.802613E-10
1.634208E+4	7.775253E-11	1.230479E-10	1.812316E-10	6.001656E-10	1.377508E-9	8.095376E-10
1.634328E+4	7.681606E-11	1.187364E-10	1.890790E-10	5.982024E-10	1.319562E-9	7.847555E-10
1.634448E+4	7.564772E-11	1.255672E-10	1.786641E-10	5.907315E-10	1.339999E-9	7.993676E-10
1.634568E+4	7.817259E-11	1.221563E-10	2.003199E-10	6.071454E-10	1.341625E-9	7.950717E-10
1.634688E+4	7.834454E-11	1.301280E-10	1.945678E-10	6.317400E-10	1.349560E-9	7.893683E-10
1.634808E+4	7.939414E-11	1.173216E-10	1.889311E-10	5.958545E-10	1.326063E-9	8.146910E-10
1.634928E+4	8.028524E-11	1.279885E-10	1.893680E-10	6.083893E-10	1.358422E-9	8.196097E-10
1.635048E+4	8.071595E-11	1.253656E-10	1.851180E-10	6.287429E-10	1.321439E-9	8.082601E-10
1.635168E+4	8.369617E-11	1.242241E-10	1.854507E-10	6.133921E-10	1.328230E-9	8.151716E-10
1.635288E+4	7.655226E-11	1.256904E-10	1.789845E-10	6.363601E-10	1.378035E-9	7.906940E-10
1.635408E+4	7.191977E-11	1.321090E-10	1.911961E-10	6.030679E-10	1.341784E-9	8.032562E-10
1.635528E+4	7.759122E-11	1.281862E-10	1.850312E-10	5.837690E-10	1.347235E-9	8.281427E-10
1.635648E+4	7.742208E-11	1.288852E-10	1.895315E-10	6.173037E-10	1.314754E-9	7.812100E-10
1.635768E+4	8.037262E-11	1.161415E-10	1.917159E-10	6.125502E-10	1.351037E-9	7.869896E-10
1.635888E+4	7.535478E-11	1.246291E-10	1.786574E-10	6.117846E-10	1.365009E-9	8.019597E-10
1.636008E+4	7.333623E-11	1.344788E-10	1.926288E-10	5.959481E-10	1.320523E-9	7.927787E-10
1.636128E+4	8.100663E-11	1.287037E-10	1.886572E-10	6.092402E-10	1.320646E-9	8.080327E-10
1.636248E+4	7.959410E-11	1.235526E-10	1.829897E-10	6.240169E-10	1.357045E-9	7.971687E-10
1.636368E+4	7.835126E-11	1.201204E-10	1.834383E-10	5.916337E-10	1.359402E-9	7.807385E-10
1.636488E+4	7.400946E-11	1.240712E-10	1.911171E-10	6.344329E-10	1.343432E-9	8.181440E-10
1.636608E+4	8.132812E-11	1.327100E-10	1.893086E-10	5.966561E-10	1.315386E-9	7.999523E-10
1.636728E+4	7.722997E-11	1.238209E-10	1.954197E-10	6.206121E-10	1.387567E-9	8.043120E-10
1.636848E+4	7.381567E-11	1.241060E-10	1.957563E-10	6.094844E-10	1.386227E-9	8.169420E-10
1.636968E+4	7.654329E-11	1.235520E-10	1.887440E-10	6.085428E-10	1.342813E-9	8.309391E-10
1.637088E+4	7.666315E-11	1.233459E-10	2.037779E-10	5.932306E-10	1.417748E-9	7.946270E-10
1.637208E+4	7.865875E-11	1.227998E-10	1.851012E-10	6.426023E-10	1.360208E-9	7.930296E-10
1.637328E+4	7.312675E-11	1.221787E-10	1.961305E-10	6.144730E-10	1.363629E-9	8.098989E-10
1.637448E+4	7.680877E-11	1.247898E-10	1.785404E-10	6.047813E-10	1.348906E-9	8.027309E-10
1.637568E+4	8.063641E-11	1.293725E-10	1.910253E-10	6.342519E-10	1.373661E-9	7.953562E-10
1.637688E+4	8.162330E-11	1.309194E-10	2.025306E-10	6.071667E-10	1.334044E-9	7.990797E-10
1.637808E+4	7.443288E-11	1.237637E-10	1.995308E-10	6.175457E-10	1.370181E-9	7.931730E-10
1.637928E+4	7.770156E-11	1.318649E-10	1.935143E-10	6.263934E-10	1.383372E-9	8.006787E-10
1.638048E+4	7.854617E-11	1.334723E-10	1.866594E-10	6.178795E-10	1.353893E-9	8.182695E-10
1.638168E+4	7.993967E-11	1.168836E-10	1.944894E-10	6.356874E-10	1.357941E-9	8.024161E-10
1.638288E+4	7.799784E-11	1.228945E-10	2.081443E-10	6.150521E-10	1.358375E-9	8.301595E-10
1.638408E+4	7.623020E-11	1.265832E-10	1.975049E-10	6.202956E-10	1.368333E-9	7.679388E-10
1.638528E+4	8.165745E-11	1.214534E-10	1.882786E-10	6.175944E-10	1.378093E-9	8.068822E-10
1.638648E+4	8.259169E-11	1.246369E-10	1.939215E-10	6.115499E-10	1.369536E-9	8.082657E-10
1.638768E+4	7.930172E-11	1.294996E-10	1.897981E-10	6.203483E-10	1.368321E-9	8.219295E-10
1.638888E+4	7.709666E-11	1.243031E-10	1.862539E-10	6.402214E-10	1.377712E-9	8.352373E-10
1.639008E+4	7.940478E-11	1.256333E-10	1.927206E-10	6.281963E-10	1.367648E-9	8.160022E-10
1.639128E+4	7.633046E-11	1.220829E-10	2.036620E-10	6.256809E-10	1.370898E-9	8.193471E-10
1.639248E+4	7.840447E-11	1.272581E-10	1.924972E-10	6.085725E-10	1.368120E-9	8.019092E-10
1.639368E+4	8.102624E-11	1.209353E-10	2.058726E-10	6.163896E-10	1.382224E-9	8.221340E-10
1.639488E+4	7.877861E-11	1.205012E-10	2.006672E-10	6.234652E-10	1.388740E-9	8.108987E-10
1.639608E+4	7.915330E-11	1.231824E-10	2.041862E-10	6.158032E-10	1.403506E-9	7.967614E-10
1.639728E+4	8.090469E-11	1.312387E-10	1.930528E-10	6.085193E-10	1.396344E-9	8.243334E-10
1.639848E+4	7.902393E-11	1.220678E-10	1.911283E-10	6.239727E-10	1.333214E-9	8.056064E-10
1.639968E+4	8.296134E-11	1.268095E-10	2.028515E-10	6.510837E-10	1.373358E-9	8.012640E-10
1.640088E+4	7.741983E-11	1.289138E-10	2.066853E-10	6.259313E-10	1.331638E-9	8.145045E-10
1.640208E+4	7.831318E-11	1.354035E-10	1.910146E-10	6.174432E-10	1.368047E-9	8.093086E-10
1.640328E+4	8.108561E-11	1.299824E-10	2.123999E-10	6.304143E-10	1.388003E-9	8.388991E-10
1.640448E+4	7.952912E-11	1.325118E-10	1.964676E-10	6.397403E-10	1.394865E-9	8.389204E-10
1.640568E+4	8.185796E-11	1.278866E-10	2.076246E-10	6.528150E-10	1.394516E-9	7.879720E-10
1.640688E+4	8.087838E-11	1.378545E-10	2.047261E-10	6.153143E-10	1.361663E-9	8.276828E-10
1.640808E+4	8.328451E-11	1.288639E-10	2.053282E-10	6.346378E-10	1.407886E-9	8.034741E-10
1.640928E+4	8.729474E-11	1.405692E-10	2.009780E-10	6.496852E-10	1.393190E-9	8.439069E-10
1.641048E+4	7.828573E-11	1.319203E-10	2.037348E-10	6.243955E-10	1.384844E-9	8.125005E-10
1.641168E+4	7.946527E-11	1.428521E-10	2.073798E-10	6.514859E-10	1.342086E-9	8.431826E-10
1.641288E+4	8.095567E-11	1.354869E-10	2.073249E-10	6.419615E-10	1.385833E-9	7.850887E-10
1.641408E+4	7.829469E-11	1.428331E-10	2.114606E-10	6.528217E-10	1.414219E-9	8.194232E-10
1.641528E+4	8.610847E-11	1.494488E-10	2.052885E-10	6.622799E-10	1.406078E-9	8.355257E-10
1.641648E+4	8.018835E-11	1.428717E-10	2.008587E-10	6.404823E-10	1.384836E-9	8.230094E-10
1.641768E+4	8.332820E-11	1.448522E-10	2.106233E-10	6.493060E-10	1.410734E-9	7.980878E-10
1.641888E+4	8.551029E-11	1.454560E-10	2.114735E-10	6.709612E-10	1.396731E-9	7.981527E-10
1.642008E+4	8.989299E-11	1.439454E-10	2.139032E-10	6.742949E-10	1.410928E-9	8.290197E-10
1.642128E+4	8.504711E-11	1.451053E-10	2.097938E-10	6.357413E-10	1.377937E-9	8.116615E-10
1.642248E+4	8.186917E-11	1.377295E-10	2.081880E-10	6.551656E-10	1.381287E-9	8.319831E-10
1.642368E+4	8.817520E-11	1.485291E-10	2.204674E-10	6.765790E-10	1.385310E-9	8.104613E-10
1.642488E+4	8.622666E-11	1.566056E-10	2.167966E-10	6.558070E-10	1.439545E-9	8.019423E-10
1.642608E+4	8.471274E-11	1.507740E-10	2.180938E-10	6.669051E-10	1.370714E-9	8.104640E-10
1.642728E+4	9.515726E-11	1.568313E-10	2.183374E-10	6.652203E-10	1.394943E-9	8.445493E-10
1.642848E+4	8.787163E-11	1.595601E-10	2.156859E-10	6.437035E-10	1.422444E-9	8.071528E-10
1.642968E+4	9.473999E-11	1.567294E-10	2.189591E-10	6.735769E-10	1.376796E-9	8.326010E-10
1.643088E+4	9.325016E-11	1.618217E-10	2.261943E-10	6.734677E-10	1.385769E-9	8.124009E-10
1.643208E+4	8.651902E-11	1.655088E-10	2.192811E-10	6.817346E-10	1.412882E-9	8.452903E-10
1.643328E+4	8.897220E-11	1.570123E-10	2.297839E-10	6.912124E-10	1.410371E-9	8.325142E-10
1.643448E+4	9.921229E-11	1.737684E-10	2.343195E-10	6.941282E-10	1.393631E-9	8.292348E-10
1.643568E+4	8.874873E-11	1.642508E-10	2.293034E-10	6.713298E-10	1.377506E-9	8.074301E-10
1.643688E+4	9.646002E-11	1.641433E-10	2.268334E-10	6.922435E-10	1.424021E-9	8.378300E-10
1.643808E+4	9.296844E-11	1.677822E-10	2.246412E-10	6.696792E-10	1.404792E-9	8.380948E-10
1.643928E+4	9.225153E-11	1.577023E-10	2.392455E-10	6.895589E-10	1.410982E-9	8.029465E-10
1.644048E+4	9.917982E-11	1.640514E-10	2.284968E-10	6.801624E-10	1.401111E-9	8.261202E-10
1.644168E+4	9.393571E-11	1.720226E-10	2.313925E-10	7.093687E-10	1.429268E-9	8.293956E-10
1.644288E+4	9.834248E-11	1.679099E-10	2.335040E-10	7.216184E-10	1.444228E-9	8.369880E-10
1.644408E+4	1.010740E-10	1.714698E-10	2.457716E-10	7.014916E-10	1.411550E-9	8.342179E-10
1.644528E+4	1.003314E-10	1.776347E-10	2.288329E-10	6.829146E-10	1.413361E-9	8.323864E-10
1.644648E+4	9.690305E-11	1.828614E-10	2.383499E-10	7.108087E-10	1.420137E-9	8.210430E-10
1.644768E+4	1.001140E-10	1.754559E-10	2.415228E-10	7.172895E-10	1.418456E-9	8.260160E-10
1.644888E+4	9.983175E-11	1.781897E-10	2.495085E-10	7.068489E-10	1.412669E-9	8.385458E-10
1.645008E+4	9.664373E-11	1.745598E-10	2.314037E-10	7.257373E-10	1.442050E-9	8.466631E-10
1.645128E+4	1.061641E-10	1.776061E-10	2.379483E-10	7.261624E-10	1.457026E-9	8.325629E-10
1.645248E+4	1.029654E-10	1.816628E-10	2.523045E-10	7.285472E-10	1.441183E-9	8.321025E-10
1.645368E+4	1.012068E-10	1.735746E-10	2.375098E-10	6.956914E-10	1.446274E-9	8.553551E-10
1.645488E+4	1.076371E-10	1.817995E-10	2.342719E-10	7.476659E-10	1.419702E-9	7.992668E-10
1.645608E+4	1.067208E-10	1.869417E-10	2.421540E-10	7.300365E-10	1.451620E-9	8.294079E-10
1.645728E+4	1.047835E-10	1.851225E-10	2.553906E-10	7.099098E-10	1.417773E-9	8.219626E-10
1.645848E+4	1.052170E-10	1.741140E-10	2.533384E-10	7.657041E-10	1.402548E-9	8.296773E-10
1.645968E+4	1.104303E-10	1.814326E-10	2.433196E-10	7.392024E-10	1.413806E-9	8.401453E-10
1.646088E+4	1.040940E-10	1.793749E-10	2.403892E-10	7.423097E-10	1.419299E-9	8.180454E-10
1.646208E+4	1.062823E-10	1.834691E-10	2.519449E-10	7.599239E-10	1.441785E-9	8.192159E-10
1.646328E+4	1.077161E-10	1.896475E-10	2.495477E-10	7.617325E-10	1.435974E-9	8.732555E-10
1.646448E+4	1.074092E-10	1.865406E-10	2.642584E-10	7.559804E-10	1.425061E-9	8.269423E-10
1.646568E+4	1.114771E-10	1.768864E-10	2.533468E-10	7.695177E-10	1.456141E-9	8.472165E-10
1.646688E+4	1.082168E-10	1.773754E-10	2.440886E-10	7.296814E-10	1.440686E-9	8.120434E-10
1.646808E+4	1.150774E-10	1.901835E-10	2.548803E-10	7.300752E-10	1.442548E-9	8.238205E-10
1.646928E+4	1.096731E-10	1.823047E-10	2.668668E-10	7.515255E-10	1.467734E-9	8.244695E-10
1.647048E+4	1.058594E-10	1.951990E-10	2.452603E-10	7.449528E-10	1.447084E-9	8.249703E-10
1.647168E+4	1.119151E-10	1.890229E-10	2.585382E-10	7.404323E-10	1.452445E-9	8.196635E-10
1.647288E+4	1.127143E-10	1.798325E-10	2.647580E-10	7.645878E-10	1.439457E-9	8.406292E-10
1.647408E+4	1.041136E-10	1.869462E-10	2.430714E-10	7.761199E-10	1.455537E-9	8.584070E-10
1.647528E+4	1.083059E-10	1.929660E-10	2.702570E-10	7.526842E-10	1.452005E-9	8.116542E-10
1.647648E+4	1.129266E-10	1.898698E-10	2.496973E-10	7.669128E-10	1.478189E-9	8.393271E-10
1.647768E+4	1.131736E-10	1.932897E-10	2.691385E-10	7.835294E-10	1.441706E-9	8.543979E-10
1.647887E+4	1.151871E-10	1.881811E-10	2.550142E-10	7.741031E-10	1.462388E-9	8.132213E-10
1.648007E+4	1.147430E-10	1.837788E-10	2.565158E-10	7.841164E-10	1.443811E-9	8.477670E-10
1.648128E+4	1.105216E-10	1.948193E-10	2.496625E-10	7.632817E-10	1.479085E-9	8.340947E-10
1.648247E+4	1.095196E-10	1.896194E-10	2.694600E-10	7.566043E-10	1.464232E-9	8.400826E-10
1.648368E+4	1.121022E-10	1.869725E-10	2.531317E-10	8.062382E-10	1.443803E-9	8.463399E-10
1.648487E+4	1.174118E-10	1.875779E-10	2.587494E-10	7.679791E-10	1.450784E-9	8.507422E-10
1.648607E+4	1.139493E-10	1.895998E-10	2.595184E-10	7.872731E-10	1.475064E-9	8.473464E-10
1.648728E+4	1.199204E-10	1.911294E-10	2.714617E-10	7.854774E-10	1.440730E-9	8.410437E-10
1.648847E+4	1.210731E-10	1.922580E-10	2.468431E-10	7.783026E-10	1.418007E-9	8.311946E-10
1.648968E+4	1.162715E-10	1.872956E-10	2.814139E-10	7.531894E-10	1.487753E-9	8.386403E-10
1.649087E+4	1.146707E-10	1.980437E-10	2.608105E-10	7.905860E-10	1.467377E-9	8.266500E-10
1.649207E+4	1.151636E-10	1.873192E-10	2.645060E-10	7.675848E-10	1.423015E-9	8.342084E-10
1.649328E+4	1.159746E-10	1.923611E-10	2.502691E-10	7.749763E-10	1.477266E-9	8.168955E-10
1.649447E+4	1.200789E-10	1.800201E-10	2.710417E-10	7.667469E-10	1.442097E-9	8.266046E-10
1.649568E+4	1.162182E-10	1.959311E-10	2.631450E-10	7.949646E-10	1.466814E-9	8.420580E-10
1.649687E+4	1.230172E-10	2.047441E-10	2.627143E-10	7.844983E-10	1.474411E-9	8.317317E-10
1.649807E+4	1.211924E-10	1.777097E-10	2.577161E-10	7.613796E-10	1.474298E-9	8.258922E-10
1.649927E+4	1.189319E-10	1.838954E-10	2.663325E-10	7.572423E-10	1.471638E-9	8.576828E-10
1.650047E+4	1.130750E-10	1.863015E-10	2.799090E-10	7.669440E-10	1.462145E-9	8.233528E-10
1.650167E+4	1.188904E-10	1.817877E-10	2.761021E-10	7.845627E-10	1.429825E-9	8.457328E-10
1.650287E+4	1.173636E-10	1.905195E-10	2.515836E-10	7.922931E-10	1.480677E-9	8.530666E-10
1.650407E+4	1.140585E-10	1.901807E-10	2.742487E-10	7.781968E-10	1.490159E-9	8.429631E-10
1.650527E+4	1.171497E-10	1.854754E-10	2.594646E-10	7.651523E-10	1.470256E-9	8.481758E-10
1.650647E+4	1.180693E-10	1.803074E-10	2.649742E-10	7.874001E-10	1.481428E-9	8.423173E-10
1.650767E+4	1.218068E-10	1.970008E-10	2.756495E-10	7.687005E-10	1.470224E-9	8.545654E-10
1.650887E+4	1.115662E-10	1.835072E-10	2.688696E-10	7.895952E-10	1.485762E-9	8.174416E-10
1.651007E+4	1.143963E-10	1.914543E-10	2.714186E-10	7.928751E-10	1.465608E-9	8.398233E-10
1.651127E+4	1.242891E-10	1.880669E-10	2.587012E-10	7.803924E-10	1.469988E-9	8.531623E-10
1.651247E+4	1.217906E-10	1.903128E-10	2.816346E-10	8.198506E-10	1.501520E-9	8.599982E-10
1.651367E+4	1.175154E-10	1.855202E-10	2.637588E-10	7.803510E-10	1.470778E-9	8.554811E-10
1.651487E+4	1.173849E-10	1.881291E-10	2.628845E-10	7.961677E-10	1.458435E-9	8.111848E-10
1.651607E+4	1.214848E-10	1.927727E-10	2.595324E-10	7.986646E-10	1.471265E-9	8.386924E-10
1.651727E+4	1.174331E-10	1.838819E-10	2.569711E-10	7.883355E-10	1.475680E-9	8.212059E-10
1.651847E+4	1.251965E-10	1.844246E-10	2.614283E-10	8.123039E-10	1.465077E-9	8.420681E-10
1.651967E+4	1.244163E-10	1.827169E-10	2.649390E-10	7.872596E-10	1.460197E-9	8.454017E-10
1.652087E+4	1.184171E-10	1.933765E-10	2.526999E-10	8.083962E-10	1.478911E-9	8.602535E-10
1.652207E+4	1.233991E-10	1.845630E-10	2.614233E-10	7.712820E-10	1.474361E-9	8.408757E-10
1.652327E+4	1.172701E-10	1.865373E-10	2.675658E-10	8.067350E-10	1.451609E-9	8.484571E-10
1.652447E+4	1.195799E-10	1.820398E-10	2.586934E-10	7.823112E-10	1.480190E-9	8.764710E-10
1.652567E+4	1.210356E-10	1.872626E-10	2.721590E-10	7.574601E-10	1.452309E-9	8.649740E-10
1.652687E+4	1.175949E-10	1.910258E-10	2.775913E-10	8.044118E-10	1.459013E-9	8.043635E-10
1.652807E+4	1.307587E-10	1.924826E-10	2.645088E-10	8.121756E-10	1.517612E-9	8.487595E-10
1.652927E+4	1.183774E-10	1.834534E-10	2.646219E-10	8.076995E-10	1.504611E-9	8.545094E-10
1.653047E+4	1.211067E-10	1.874121E-10	2.757526E-10	7.965278E-10	1.465250E-9	8.367467E-10
1.653167E+4	1.245630E-10	1.993375E-10	2.630408E-10	7.815915E-10	1.448605E-9	8.736649E-10
1.653287E+4	1.215996E-10	1.875942E-10	2.712125E-10	8.079560E-10	1.455920E-9	8.635161E-10
1.653407E+4	1.214422E-10	1.860086E-10	2.651417E-10	8.019401E-10	1.485275E-9	8.442614E-10
1.653527E+4	1.177271E-10	1.841978E-10	2.575497E-10	8.151301E-10	1.486056E-9	8.537325E-10
1.653647E+4	1.279795E-10	1.799148E-10	2.703371E-10	7.733195E-10	1.492232E-9	8.364420E-10
1.653767E+4	1.228362E-10	1.851018E-10	2.682748E-10	7.780853E-10	1.455232E-9	8.221878E-10
1.653887E+4	1.264208E-10	1.936840E-10	2.653758E-10	7.914468E-10	1.466557E-9	8.606036E-10
1.654007E+4	1.232115E-10	1.843137E-10	2.805329E-10	7.991122E-10	1.481959E-9	8.478768E-10
1.654127E+4	1.259895E-10	1.782620E-10	2.856947E-10	7.940272E-10	1.478024E-9	8.672648E-10
1.654247E+4	1.227948E-10	1.910723E-10	2.699120E-10	8.019653E-10	1.443172E-9	8.616711E-10
1.654367E+4	1.317702E-10	1.855151E-10	2.814671E-10	7.724246E-10	1.496583E-9	8.160123E-10
1.654487E+4	1.269434E-10	2.017033E-10	2.669984E-10	8.035845E-10	1.503334E-9	8.682012E-10
1.654607E+4	1.217906E-10	1.820112E-10	2.637073E-10	8.149509E-10	1.489055E-9	8.484083E-10
1.654727E+4	1.295142E-10	1.877678E-10	2.571627E-10	7.935118E-10	1.510060E-9	8.349846E-10
1.654847E+4	1.224638E-10	1.864902E-10	2.664165E-10	7.790985E-10	1.482904E-9	8.484721E-10
1.654967E+4	1.200319E-10	1.936426E-10	2.701304E-10	8.226750E-10	1.492027E-9	8.441080E-10
1.655087E+4	1.258439E-10	1.875947E-10	2.723842E-10	8.006468E-10	1.504318E-9	8.388330E-10
1.655207E+4	1.244218E-10	1.881996E-10	2.907120E-10	8.050625E-10	1.443925E-9	8.609140E-10
1.655327E+4	1.252273E-10	1.822352E-10	2.700100E-10	7.949440E-10	1.470711E-9	8.518993E-10
1.655447E+4	1.206043E-10	1.914711E-10	2.739211E-10	7.770150E-10	1.463395E-9	8.658915E-10
1.655567E+4	1.170993E-10	1.921942E-10	2.705410E-10	8.000789E-10	1.484973E-9	8.504628E-10
1.655687E+4	1.248638E-10	1.874984E-10	2.608934E-10	8.106181E-10	1.478141E-9	8.612628E-10
1.655807E+4	1.213430E-10	1.965320E-10	2.754944E-10	8.086762E-10	1.493435E-9	8.574632E-10
1.655927E+4	1.168954E-10	1.906355E-10	2.743451E-10	7.908161E-10	1.488425E-9	8.287145E-10
1.656047E+4	1.215951E-10	1.909967E-10	2.637790E-10	8.001046E-10	1.479932E-9	8.312052E-10
1.656167E+4	1.268448E-10	1.922199E-10	2.702424E-10	7.874399E-10	1.533773E-9	8.123783E-10
1.656287E+4	1.231611E-10	1.869428E-10	2.746296E-10	7.863892E-10	1.471477E-9	8.259998E-10
1.656407E+4	1.260455E-10	1.855846E-10	2.713346E-10	7.983555E-10	1.469618E-9	8.373096E-10
1.656527E+4	1.273063E-10	1.864510E-10	2.738640E-10	8.169722E-10	1.499876E-9	8.401806E-10
1.656647E+4	1.250548E-10	1.972406E-10	2.763743E-10	8.052188E-10	1.481619E-9	8.566662E-10
1.656767E+4	1.279594E-10	1.863323E-10	2.882778E-10	7.747444E-10	1.488557E-9	8.422428E-10
1.656887E+4	1.252514E-10	1.807902E-10	2.700615E-10	8.009778E-10	1.496639E-9	8.229322E-10
1.657007E+4	1.273959E-10	1.859184E-10	2.735284E-10	8.121802E-10	1.498249E-9	8.605908E-10
1.657127E+4	1.238309E-10	1.844101E-10	2.585304E-10	8.233164E-10	1.466454E-9	8.706802E-10
1.657247E+4	1.213150E-10	1.869932E-10	2.818139E-10	7.861601E-10	1.502157E-9	8.567799E-10
1.657367E+4	1.219345E-10	1.961316E-10	2.736584E-10	8.098305E-10	1.494836E-9	8.529238E-10
1.657487E+4	1.283761E-10	1.835302E-10	2.746273E-10	7.880118E-10	1.509178E-9	8.696082E-10
1.657607E+4	1.176952E-10	1.813475E-10	2.670662E-10	8.157445E-10	1.539970E-9	8.504504E-10
1.657727E+4	1.200997E-10	1.800800E-10	2.685767E-10	8.113860E-10	1.490873E-9	8.525983E-10
1.657847E+4	1.250811E-10	1.921774E-10	2.596708E-10	8.113507E-10	1.503312E-9	8.824718E-10
1.657967E+4	1.209319E-10	1.993157E-10	2.847358E-10	8.202079E-10	1.490042E-9	8.553074E-10
1.658087E+4	1.244504E-10	1.910247E-10	2.859339E-10	8.095208E-10	1.455695E-9	8.489303E-10
1.658207E+4	1.162479E-10	1.873175E-10	2.757677E-10	7.968925E-10	1.502923E-9	8.359536E-10
1.658327E+4	1.198784E-10	1.947247E-10	2.636317E-10	8.057616E-10	1.492718E-9	8.349506E-10
1.658447E+4	1.206155E-10	1.816068E-10	2.680598E-10	8.007974E-10	1.483529E-9	8.435087E-10
1.658567E+4	1.287138E-10	1.961641E-10	2.628739E-10	7.956362E-10	1.470968E-9	8.531886E-10
1.658687E+4	1.240964E-10	1.962604E-10	2.740309E-10	8.281040E-10	1.498789E-9	8.328468E-10
1.658807E+4	1.292576E-10	1.866286E-10	2.607052E-10	8.126164E-10	1.482087E-9	8.276414E-10
1.658927E+4	1.187224E-10	1.804570E-10	2.714287E-10	7.826837E-10	1.448903E-9	8.617473E-10
1.659047E+4	1.300093E-10	1.843227E-10	2.859663E-10	8.196516E-10	1.466796E-9	8.173526E-10
1.659167E+4	1.239032E-10	1.965354E-10	2.838962E-10	7.897811E-10	1.464194E-9	8.425146E-10
1.659287E+4	1.272777E-10	1.809274E-10	2.589992E-10	8.021058E-10	1.490140E-9	8.635844E-10
1.659407E+4	1.361624E-10	1.907307E-10	2.789288E-10	7.976262E-10	1.460828E-9	8.321417E-10
1.659527E+4	1.187935E-10	1.900888E-10	2.719720E-10	8.298828E-10	1.458007E-9	8.536524E-10
1.659647E+4	1.288370E-10	1.862785E-10	2.648622E-10	8.001730E-10	1.450453E-9	8.288875E-10
1.659767E+4	1.295472E-10	1.906349E-10	2.605512E-10	7.963750E-10	1.453476E-9	8.365361E-10
1.659887E+4	1.300983E-10	1.908421E-10	2.581736E-10	8.092632E-10	1.485066E-9	8.202762E-10
1.660007E+4	1.206681E-10	1.926462E-10	2.587701E-10	7.954951E-10	1.485491E-9	8.660779E-10
1.660127E+4	1.172062E-10	1.855986E-10	2.635774E-10	8.150007E-10	1.465644E-9	8.176220E-10
1.660247E+4	1.255398E-10	1.866549E-10	2.707179E-10	8.192255E-10	1.452001E-9	8.267733E-10
1.660367E+4	1.225696E-10	1.959725E-10	2.634390E-10	7.690786E-10	1.461849E-9	8.280373E-10
1.660487E+4	1.267720E-10	1.781528E-10	2.676403E-10	7.916350E-10	1.450702E-9	8.249737E-10
1.660607E+4	1.234804E-10	1.851264E-10	2.495265E-10	7.921900E-10	1.388932E-9	8.385289E-10
1.660727E+4	1.212473E-10	1.889770E-10	2.481380E-10	7.728491E-10	1.427948E-9	8.385810E-10
1.660847E+4	1.191716E-10	1.808854E-10	2.603406E-10	7.596758E-10	1.386301E-9	8.094570E-10
1.660967E+4	1.225607E-10	1.747250E-10	2.575536E-10	8.014354E-10	1.392157E-9	8.231092E-10
1.661087E+4	1.212870E-10	1.761370E-10	2.509883E-10	7.696409E-10	1.406139E-9	8.200650E-10
1.661207E+4	1.249847E-10	1.832473E-10	2.546899E-10	7.767467E-10	1.428557E-9	8.050676E-10
1.661327E+4	1.168019E-10	1.835151E-10	2.616434E-10	7.823555E-10	1.419742E-9	7.987509E-10
1.661447E+4	1.230384E-10	1.786529E-10	2.481430E-10	7.479682E-10	1.432514E-9	7.821953E-10
1.661567E+4	1.250211E-10	1.701138E-10	2.570294E-10	7.582969E-10	1.351825E-9	8.015569E-10
1.661687E+4	1.216365E-10	1.787123E-10	2.400095E-10	7.593896E-10	1.347145E-9	7.869958E-10
1.661807E+4	1.192758E-10	1.749295E-10	2.451690E-10	7.587740E-10	1.342693E-9	7.935841E-10
1.661927E+4	1.190114E-10	1.690149E-10	2.425293E-10	7.624169E-10	1.359584E-9	7.962271E-10
1.662047E+4	1.268230E-10	1.758284E-10	2.668068E-10	7.482148E-10	1.365559E-9	7.802513E-10
1.662167E+4	1.220230E-10	1.758374E-10	2.374784E-10	7.353344E-10	1.340925E-9	7.714763E-10
1.662287E+4	1.141409E-10	1.646434E-10	2.557165E-10	7.287158E-10	1.319445E-9	7.505184E-10
1.662407E+4	1.130532E-10	1.646429E-10	2.517713E-10	7.352761E-10	1.286120E-9	7.562503E-10
1.662527E+4	1.213268E-10	1.580759E-10	2.435094E-10	7.260783E-10	1.298120E-9	7.253317E-10
1.662647E+4	1.175507E-10	1.588219E-10	2.372068E-10	7.141395E-10	1.286258E-9	7.108378E-10
1.662767E+4	1.151961E-10	1.616671E-10	2.350532E-10	7.279978E-10	1.259171E-9	7.102453E-10
1.662887E+4	1.140770E-10	1.569120E-10	2.356111E-10	7.256544E-10	1.243765E-9	6.998792E-10
1.663007E+4	1.165179E-10	1.509689E-10	2.344814E-10	7.093054E-10	1.244930E-9	6.957088E-10
1.663127E+4	1.067606E-10	1.597741E-10	2.213619E-10	6.874693E-10	1.221482E-9	7.159278E-10
1.663247E+4	1.165868E-10	1.412402E-10	2.262475E-10	6.855851E-10	1.218513E-9	6.929839E-10
1.663367E+4	1.090553E-10	1.500033E-10	2.206337E-10	6.786485E-10	1.150483E-9	6.648350E-10
1.663487E+4	1.071829E-10	1.476224E-10	2.148951E-10	6.863127E-10	1.136461E-9	6.570386E-10
1.663607E+4	1.082353E-10	1.457763E-10	2.068713E-10	6.464597E-10	1.175889E-9	6.518583E-10
1.663727E+4	1.177400E-10	1.382420E-10	2.188745E-10	6.669056E-10	1.108693E-9	6.529320E-10
1.663847E+4	1.033530E-10	1.353682E-10	2.051171E-10	6.497440E-10	1.085734E-9	6.099783E-10
1.663967E+4	1.123609E-10	1.278451E-10	2.068024E-10	6.622860E-10	1.114374E-9	6.295169E-10
1.664087E+4	1.064839E-10	1.339999E-10	2.055590E-10	6.577711E-10	1.058773E-9	5.849496E-10
1.664207E+4	1.016117E-10	1.234338E-10	1.932292E-10	6.352994E-10	1.034872E-9	5.790133E-10
1.664327E+4	1.065534E-10	1.196146E-10	1.933636E-10	6.176812E-10	1.042079E-9	5.958383E-10
1.664447E+4	1.103468E-10	1.236489E-10	2.024499E-10	6.072283E-10	1.012844E-9	5.734359E-10
1.664567E+4	1.050243E-10	1.175070E-10	1.934034E-10	6.067320E-10	9.838252E-10	5.461339E-10
1.664687E+4	1.074770E-10	1.163779E-10	1.843961E-10	5.886681E-10	9.696618E-10	5.567088E-10
1.664807E+4	1.015059E-10	1.136978E-10	1.802968E-10	5.862473E-10	9.016082E-10	5.305416E-10
1.664927E+4	1.017618E-10	1.050837E-10	1.840925E-10	5.918745E-10	9.101093E-10	5.081980E-10
1.665047E+4	1.026115E-10	1.087203E-10	1.665282E-10	5.920801E-10	8.973532E-10	5.117887E-10
1.665167E+4	9.318855E-11	1.081776E-10	1.860864E-10	5.577658E-10	8.834485E-10	4.843780E-10
1.665287E+4	9.379737E-11	1.065046E-10	1.705636E-10	5.688623E-10	8.476461E-10	4.936900E-10
1.665406E+4	9.916413E-11	9.864716E-11	1.516774E-10	5.408355E-10	8.291581E-10	4.606818E-10
1.665527E+4	8.630059E-11	9.342267E-11	1.627576E-10	5.325955E-10	7.912793E-10	4.319891E-10
1.665646E+4	9.354085E-11	9.250693E-11	1.504368E-10	5.230885E-10	7.692752E-10	4.458249E-10
1.665766E+4	9.071744E-11	9.353972E-11	1.448427E-10	5.095546E-10	7.826899E-10	4.230540E-10
1.665887E+4	8.504374E-11	8.673073E-11	1.541295E-10	4.987420E-10	7.465927E-10	3.996339E-10
1.666006E+4	8.783355E-11	8.215593E-11	1.355318E-10	5.027646E-10	7.226635E-10	3.813314E-10
1.666127E+4	8.891396E-11	7.857250E-11	1.472135E-10	4.824234E-10	6.978650E-10	3.940605E-10
1.666246E+4	8.558199E-11	7.507307E-11	1.313244E-10	4.737817E-10	6.683009E-10	3.694945E-10
1.666366E+4	8.853197E-11	7.954817E-11	1.406851E-10	4.586235E-10	6.666290E-10	3.616314E-10
1.666487E+4	8.643949E-11	7.204747E-11	1.226576E-10	4.406643E-10	6.259884E-10	3.561896E-10
1.666606E+4	8.104584E-11	6.691146E-11	1.249859E-10	4.426011E-10	6.171071E-10	3.249070E-10
1.666727E+4	8.070811E-11	6.430426E-11	1.246543E-10	4.433331E-10	6.059894E-10	3.172411E-10
1.666846E+4	7.976772E-11	6.642139E-11	1.136054E-10	4.346713E-10	5.627047E-10	3.058590E-10
1.666966E+4	8.031661E-11	6.702236E-11	1.137869E-10	3.974698E-10	5.566467E-10	3.061608E-10
1.667086E+4	7.199482E-11	5.756975E-11	1.171609E-10	4.270945E-10	5.432181E-10	2.745349E-10
1.667206E+4	7.177527E-11	5.875547E-11	1.135612E-10	3.971785E-10	5.264574E-10	2.728099E-10
1.667326E+4	7.508707E-11	5.542518E-11	1.153630E-10	4.113773E-10	5.075875E-10	2.573599E-10
1.667446E+4	6.895466E-11	5.316355E-11	1.079564E-10	3.557113E-10	4.832898E-10	2.610082E-10
1.667566E+4	7.321861E-11	5.373652E-11	1.084532E-10	3.675913E-10	4.746370E-10	2.404368E-10
1.667686E+4	7.464124E-11	4.762931E-11	1.043914E-10	3.516848E-10	4.607334E-10	2.307585E-10
1.667806E+4	7.183128E-11	4.790432E-11	9.212550E-11	3.517117E-10	4.442197E-10	2.260324E-10
1.667926E+4	6.773311E-11	4.712915E-11	8.884618E-11	3.377117E-10	4.185430E-10	2.150525E-10
1.668046E+4	6.524072E-11	4.522822E-11	9.001117E-11	3.316354E-10	3.910579E-10	2.021940E-10
1.668166E+4	6.462406E-11	4.173999E-11	8.664840E-11	3.165359E-10	3.803327E-10	1.923017E-10
1.668286E+4	6.055614E-11	3.882697E-11	8.703038E-11	3.143090E-10	3.733434E-10	1.790075E-10
1.668406E+4	5.522467E-11	4.134625E-11	8.362896E-11	3.035453E-10	3.543038E-10	1.725317E-10
1.668526E+4	5.923826E-11	4.142186E-11	7.800344E-11	3.008467E-10	3.334394E-10	1.868627E-10
1.668646E+4	6.038196E-11	3.811566E-11	8.094167E-11	3.011251E-10	3.427295E-10	1.847573E-10
1.668766E+4	5.578308E-11	3.413456E-11	7.782085E-11	2.644416E-10	3.257746E-10	1.885194E-10
1.668886E+4	5.759889E-11	3.793027E-11	7.651025E-11	2.649148E-10	3.176135E-10	2.029787E-10
1.669006E+4	5.277821E-11	3.474730E-11	6.881912E-11	2.727096E-10	2.995177E-10	2.197186E-10
1.669126E+4	5.474523E-11	3.366521E-11	7.113116E-11	2.611645E-10	2.909237E-10	2.341593E-10
1.669246E+4	5.270148E-11	3.258648E-11	6.571568E-11	2.539298E-10	2.834370E-10	2.208679E-10
1.669366E+4	4.797209E-11	2.988741E-11	6.226385E-11	2.512767E-10	2.770945E-10	2.313735E-10
1.669486E+4	4.964956E-11	2.866642E-11	6.184490E-11	2.433795E-10	2.723803E-10	2.338037E-10
1.669606E+4	4.497226E-11	2.703488E-11	6.656253E-11	2.293459E-10	2.535512E-10	2.270070E-10
1.669726E+4	4.686648E-11	2.884957E-11	6.030747E-11	2.151499E-10	2.484365E-10	2.298590E-10
1.669846E+4	5.219571E-11	2.978884E-11	5.513002E-11	2.137419E-10	2.275945E-10	2.303154E-10
1.669966E+4	4.484288E-11	2.553945E-11	5.671675E-11	2.081953E-10	2.295649E-10	2.428306E-10
1.670086E+4	4.220934E-11	2.506394E-11	5.150736E-11	2.071435E-10	2.133313E-10	2.372263E-10
1.670206E+4	4.249107E-11	2.407034E-11	5.423555E-11	1.869764E-10	2.148458E-10	2.257916E-10
1.670326E+4	4.476951E-11	2.604409E-11	5.349736E-11	1.718865E-10	1.911602E-10	2.424845E-10
1.670446E+4	4.317942E-11	2.546832E-11	5.291263E-11	1.808737E-10	1.879168E-10	2.241377E-10
1.670566E+4	3.883538E-11	2.481973E-11	4.970892E-11	1.751742E-10	1.784042E-10	2.113548E-10
1.670686E+4	3.883313E-11	2.492391E-11	4.642233E-11	1.573377E-10	1.723256E-10	2.218900E-10
1.670806E+4	3.839459E-11	2.509922E-11	4.573510E-11	1.537464E-10	1.548587E-10	2.215366E-10
1.670926E+4	3.391108E-11	2.106042E-11	4.273191E-11	1.499333E-10	1.589944E-10	2.217831E-10
1.671046E+4	3.430202E-11	2.253122E-11	3.998355E-11	1.458519E-10	1.574693E-10	2.066097E-10
1.671166E+4	3.716968E-11	2.463715E-11	3.934282E-11	1.360818E-10	1.438479E-10	2.034967E-10
1.671286E+4	3.181579E-11	2.320892E-11	3.858222E-11	1.420999E-10	1.413208E-10	2.222614E-10
1.671406E+4	3.371729E-11	2.244608E-11	4.007597E-11	1.441666E-10	1.317646E-10	1.996842E-10
1.671526E+4	3.267161E-11	2.298321E-11	3.850772E-11	1.324501E-10	1.290151E-10	2.117838E-10
1.671646E+4	3.230195E-11	2.153930E-11	3.667568E-11	1.318161E-10	1.209095E-10	1.986016E-10
1.671766E+4	3.171442E-11	2.067397E-11	3.553590E-11	1.286724E-10	1.177058E-10	1.974007E-10
1.671886E+4	3.011257E-11	1.990945E-11	3.651661E-11	1.151009E-10	1.153221E-10	1.989500E-10
1.672006E+4	2.981236E-11	1.852715E-11	3.465376E-11	1.134380E-10	1.129143E-10	1.908735E-10
1.672126E+4	3.021674E-11	1.833112E-11	3.897540E-11	1.118994E-10	1.022474E-10	2.031780E-10
1.672246E+4	3.000503E-11	2.101730E-11	3.370889E-11	1.159388E-10	1.041427E-10	1.870571E-10
1.672366E+4	2.993334E-11	2.001026E-11	3.299030E-11	1.015977E-10	9.762444E-11	1.879381E-10
1.672486E+4	2.860425E-11	1.833448E-11	3.270969E-11	9.956740E-11	9.500715E-11	2.004572E-10
1.672606E+4	2.878460E-11	1.907772E-11	3.264024E-11	1.034124E-10	8.899573E-11	1.884041E-10
1.672726E+4	2.578141E-11	2.142840E-11	3.290012E-11	1.040593E-10	8.636163E-11	1.842314E-10
1.672846E+4	2.454081E-11	2.104250E-11	3.114369E-11	1.022670E-10	8.851069E-11	1.814646E-10
1.672966E+4	2.580045E-11	2.145585E-11	3.255567E-11	9.531913E-11	8.844740E-11	1.921516E-10
1.673086E+4	2.464499E-11	1.869965E-11	2.874203E-11	9.380521E-11	7.962658E-11	1.856921E-10
1.673206E+4	2.350689E-11	1.778055E-11	3.254839E-11	8.906238E-11	7.942438E-11	1.886903E-10
1.673326E+4	2.387431E-11	2.129230E-11	2.881877E-11	8.236765E-11	7.347737E-11	1.781119E-10
1.673446E+4	2.176670E-11	2.073054E-11	2.607433E-11	8.728802E-11	7.100458E-11	1.767811E-10
1.673566E+4	2.207082E-11	1.976606E-11	2.811865E-11	8.764704E-11	6.796555E-11	1.827808E-10
1.673686E+4	2.157123E-11	1.973862E-11	2.969810E-11	7.913202E-11	6.470640E-11	1.828989E-10
1.673806E+4	2.020069E-11	1.960028E-11	2.813657E-11	8.261410E-11	6.443027E-11	1.768595E-10
1.673926E+4	2.173925E-11	1.856299E-11	2.737934E-11	7.679365E-11	6.574032E-11	1.811156E-10
1.674046E+4	1.881839E-11	2.017269E-11	2.554001E-11	7.684855E-11	6.027778E-11	1.801231E-10
1.674166E+4	2.025166E-11	1.751003E-11	2.519051E-11	7.156355E-11	6.340867E-11	1.759835E-10
1.674286E+4	2.031775E-11	2.037600E-11	2.241976E-11	7.768420E-11	5.870898E-11	1.727272E-10
1.674406E+4	2.149618E-11	2.021973E-11	2.699176E-11	6.727440E-11	5.247744E-11	1.778794E-10
1.674526E+4	1.759628E-11	1.833672E-11	2.476485E-11	7.066910E-11	5.703936E-11	1.795373E-10
1.674646E+4	1.734704E-11	1.960700E-11	2.537254E-11	7.366892E-11	5.444670E-11	1.746746E-10
1.674766E+4	1.886152E-11	1.812052E-11	2.152530E-11	6.822207E-11	5.254241E-11	1.684302E-10
1.674886E+4	1.909956E-11	2.017045E-11	2.379253E-11	6.442859E-11	5.294959E-11	1.761001E-10
1.675006E+4	1.946586E-11	1.721430E-11	2.054795E-11	6.396876E-11	4.985399E-11	1.672014E-10
1.675126E+4	1.740305E-11	1.687825E-11	2.413811E-11	6.141532E-11	4.687992E-11	1.710436E-10
1.675246E+4	1.633384E-11	1.703227E-11	1.924014E-11	5.958328E-11	4.811659E-11	1.783863E-10
1.675366E+4	1.753355E-11	1.824935E-11	1.903291E-11	5.996301E-11	4.295986E-11	1.762053E-10
1.675486E+4	1.452140E-11	1.655396E-11	2.101338E-11	5.686629E-11	4.374567E-11	1.658997E-10
1.675606E+4	1.582080E-11	1.601739E-11	2.122285E-11	5.774394E-11	4.862123E-11	1.714116E-10
1.675726E+4	1.761701E-11	1.632320E-11	2.255250E-11	5.792317E-11	4.405987E-11	1.667947E-10
1.675846E+4	1.565222E-11	1.806732E-11	1.954203E-11	5.253457E-11	4.053525E-11	1.625465E-10
1.675966E+4	1.471519E-11	1.740249E-11	1.854731E-11	5.459289E-11	4.170079E-11	1.590622E-10
1.676086E+4	1.705244E-11	1.764389E-11	2.113604E-11	4.779790E-11	3.872952E-11	1.679614E-10
1.676206E+4	1.443235E-11	1.644642E-11	2.096521E-11	5.353825E-11	3.784066E-11	1.483886E-10
1.676326E+4	1.435673E-11	1.631816E-11	2.090976E-11	5.228701E-11	3.826465E-11	1.592660E-10
1.676446E+4	1.359221E-11	1.824991E-11	2.244329E-11	5.335117E-11	3.705374E-11	1.642368E-10
1.676566E+4	1.595299E-11	1.885424E-11	1.935664E-11	5.175941E-11	3.855533E-11	1.698310E-10
1.676686E+4	1.293467E-11	1.668894E-11	1.977839E-11	4.835239E-11	3.583667E-11	1.529662E-10
1.676806E+4	1.424136E-11	1.648787E-11	2.154490E-11	5.501632E-11	3.442972E-11	1.690648E-10
1.676926E+4	1.397755E-11	1.862964E-11	1.773014E-11	4.661556E-11	3.451934E-11	1.519283E-10
1.677046E+4	1.333289E-11	1.861844E-11	1.656068E-11	4.834455E-11	3.756118E-11	1.643651E-10
1.677166E+4	1.288706E-11	1.528872E-11	1.993129E-11	4.529599E-11	3.260272E-11	1.775322E-10
1.677286E+4	1.313910E-11	1.770494E-11	1.744674E-11	4.415957E-11	3.095494E-11	1.637411E-10
1.677406E+4	1.234770E-11	1.640049E-11	1.980079E-11	4.282376E-11	3.355879E-11	1.559794E-10
1.677526E+4	1.135466E-11	1.708324E-11	1.841009E-11	4.252355E-11	3.088997E-11	1.649694E-10
1.677646E+4	1.380225E-11	1.842913E-11	1.894497E-11	4.348074E-11	3.136829E-11	1.620418E-10
1.677766E+4	1.213206E-11	1.865037E-11	1.738681E-11	4.448162E-11	2.878516E-11	1.602070E-10
1.677886E+4	1.128017E-11	1.641674E-11	1.968989E-11	4.350931E-11	3.003696E-11	1.624434E-10
1.678006E+4	1.135074E-11	2.148553E-11	1.840505E-11	4.350763E-11	3.006720E-11	1.620553E-10
1.678126E+4	1.227041E-11	1.684576E-11	1.537721E-11	3.717136E-11	3.121202E-11	1.601818E-10
1.678246E+4	1.252357E-11	1.625543E-11	1.783544E-11	4.392265E-11	2.935589E-11	1.573113E-10
1.678366E+4	1.194724E-11	1.754755E-11	1.697907E-11	4.094859E-11	3.027107E-11	1.602961E-10
1.678486E+4	1.025913E-11	1.804267E-11	1.943225E-11	4.149188E-11	2.673244E-11	1.553174E-10
1.678606E+4	1.081362E-11	1.816029E-11	1.813509E-11	3.554598E-11	2.566043E-11	1.567798E-10
1.678726E+4	1.224408E-11	1.670014E-11	1.626103E-11	3.513431E-11	2.514235E-11	1.708716E-10
1.678846E+4	1.124713E-11	1.654108E-11	1.539962E-11	3.879001E-11	2.971883E-11	1.521720E-10
1.678966E+4	1.037507E-11	1.637417E-11	1.939696E-11	3.402702E-11	2.678900E-11	1.615982E-10
1.679086E+4	1.141235E-11	1.649235E-11	1.728263E-11	3.303342E-11	2.436326E-11	1.576317E-10
1.679206E+4	1.188451E-11	1.667326E-11	1.675279E-11	3.658663E-11	2.555457E-11	1.658308E-10
1.679326E+4	1.183466E-11	1.656796E-11	1.670966E-11	3.204655E-11	2.575956E-11	1.659412E-10
1.679446E+4	1.026809E-11	1.860220E-11	1.744954E-11	3.625897E-11	2.272837E-11	1.628820E-10
1.679566E+4	8.162721E-12	1.570935E-11	1.575807E-11	3.815991E-11	2.419524E-11	1.573449E-10
1.679686E+4	8.579427E-12	1.772902E-11	1.433713E-11	3.428354E-11	2.525716E-11	1.622345E-10
1.679806E+4	9.472766E-12	1.783320E-11	1.369695E-11	3.601757E-11	2.520339E-11	1.503158E-10
1.679926E+4	1.036051E-11	1.567854E-11	1.631424E-11	3.431883E-11	2.186695E-11	1.629794E-10
1.680046E+4	1.040251E-11	1.868173E-11	1.606108E-11	3.480162E-11	2.223829E-11	1.590543E-10
1.680166E+4	1.056102E-11	1.642346E-11	1.566958E-11	3.690923E-11	2.560610E-11	1.652724E-10
1.680286E+4	1.127065E-11	1.582528E-11	1.513750E-11	3.738587E-11	2.405578E-11	1.529455E-10
1.680406E+4	9.569663E-12	1.326008E-11	1.486361E-11	3.327762E-11	2.129006E-11	1.552222E-10
1.680526E+4	9.688961E-12	1.712021E-11	1.405485E-11	2.968130E-11	2.165132E-11	1.526536E-10
1.680646E+4	1.027145E-11	1.473703E-11	1.427440E-11	3.053151E-11	2.256930E-11	1.430358E-10
1.680766E+4	9.478928E-12	1.678247E-11	1.392659E-11	2.988349E-11	2.270205E-11	1.610846E-10
1.680886E+4	7.327070E-12	1.491570E-11	1.246924E-11	3.415416E-11	2.346544E-11	1.504200E-10
1.681006E+4	9.751691E-12	1.669734E-11	1.623023E-11	2.705841E-11	2.477213E-11	1.565871E-10
1.681126E+4	1.056214E-11	1.904411E-11	1.463678E-11	2.762970E-11	2.433414E-11	1.485588E-10
1.681246E+4	8.132476E-12	1.630080E-11	1.315030E-11	2.905456E-11	2.231670E-11	1.558820E-10
1.681366E+4	8.223210E-12	1.604316E-11	1.460261E-11	2.920186E-11	1.909788E-11	1.482721E-10
1.681486E+4	9.620631E-12	1.820622E-11	1.637249E-11	2.939229E-11	1.783936E-11	1.501999E-10
1.681606E+4	7.343873E-12	1.805051E-11	1.297052E-11	2.925955E-11	2.122789E-11	1.532479E-10
1.681726E+4	7.918523E-12	1.676623E-11	1.367175E-11	3.010809E-11	2.108115E-11	1.475675E-10
1.681846E+4	9.297460E-12	1.638761E-11	1.357205E-11	2.841102E-11	2.259619E-11	1.646395E-10
1.681966E+4	7.854113E-12	1.694658E-11	1.408117E-11	2.520228E-11	1.836304E-11	1.579073E-10
1.682086E+4	8.931161E-12	1.828127E-11	1.140787E-11	2.650840E-11	1.830031E-11	1.505606E-10
1.682206E+4	8.255136E-12	1.447547E-11	1.323040E-11	2.996526E-11	2.117580E-11	1.468707E-10
1.682326E+4	9.068383E-12	1.455052E-11	1.335306E-11	2.673468E-11	2.162387E-11	1.524520E-10
1.682446E+4	9.236410E-12	1.930343E-11	1.408845E-11	2.867818E-11	2.156899E-11	1.475311E-10
1.682566E+4	9.866509E-12	1.753971E-11	1.312118E-11	2.522804E-11	2.111700E-11	1.500918E-10
1.682686E+4	9.513654E-12	1.556988E-11	1.352892E-11	2.469036E-11	1.804547E-11	1.670126E-10
1.682805E+4	9.230249E-12	1.602467E-11	1.259358E-11	2.397568E-11	1.897858E-11	1.509286E-10
1.682926E+4	8.284261E-12	1.617086E-11	1.213319E-11	2.790078E-11	1.763773E-11	1.551836E-10
1.683046E+4	7.245858E-12	1.588073E-11	1.237962E-11	2.331758E-11	1.873102E-11	1.482883E-10
1.683165E+4	7.490055E-12	1.579896E-11	1.260870E-11	2.302465E-11	1.657916E-11	1.495580E-10
1.683286E+4	8.376115E-12	1.855571E-11	1.377984E-11	2.410338E-11	1.933311E-11	1.578530E-10
1.683405E+4	6.700892E-12	1.726975E-11	1.252973E-11	2.132255E-11	2.009988E-11	1.484608E-10
1.683526E+4	7.874276E-12	1.516774E-11	1.197244E-11	2.536750E-11	1.734928E-11	1.519440E-10
1.683646E+4	7.185368E-12	1.798890E-11	1.311054E-11	2.336967E-11	1.770718E-11	1.527304E-10
1.683765E+4	8.112874E-12	1.375968E-11	1.061087E-11	2.404402E-11	1.831319E-11	1.488013E-10
1.683886E+4	7.756098E-12	1.653884E-11	1.141347E-11	2.542071E-11	1.779063E-11	1.449144E-10
1.684005E+4	8.678562E-12	1.780352E-11	1.243115E-11	2.162051E-11	1.915949E-11	1.532171E-10
1.684126E+4	6.439331E-12	1.711181E-11	1.181729E-11	2.221029E-11	1.557941E-11	1.506816E-10
1.684246E+4	7.632879E-12	1.663181E-11	1.359277E-11	2.407818E-11	1.782872E-11	1.529202E-10
1.684365E+4	8.786659E-12	1.544891E-11	1.195172E-11	2.550640E-11	1.708660E-11	1.450885E-10
1.684486E+4	8.113993E-12	1.516382E-11	1.301868E-11	2.170229E-11	1.743106E-11	1.432710E-10
1.684605E+4	6.867238E-12	1.554300E-11	1.125553E-11	1.984672E-11	1.798834E-11	1.499199E-10
1.684725E+4	9.154637E-12	1.789257E-11	1.184474E-11	2.485558E-11	1.633609E-11	1.427009E-10
1.684845E+4	7.046467E-12	1.513078E-11	1.195564E-11	2.308570E-11	1.867053E-11	1.518734E-10
1.684965E+4	7.600393E-12	1.368463E-11	1.211302E-11	2.110915E-11	1.762485E-11	1.428140E-10
1.685085E+4	7.215052E-12	1.799115E-11	1.145884E-11	1.819726E-11	1.545787E-11	1.517877E-10
1.685205E+4	6.354198E-12	1.588633E-11	1.112559E-11	1.978231E-11	1.463342E-11	1.504614E-10
1.685325E+4	7.260420E-12	1.637921E-11	1.209006E-11	2.055131E-11	1.892201E-11	1.469940E-10
1.685445E+4	8.026060E-12	1.560069E-11	1.135522E-11	2.172693E-11	1.535649E-11	1.577264E-10
1.685565E+4	7.393161E-12	1.850418E-11	1.149524E-11	2.109011E-11	1.640722E-11	1.477366E-10
1.685685E+4	6.708173E-12	1.420047E-11	1.150477E-11	1.974254E-11	1.527920E-11	1.523932E-10
1.685805E+4	7.707931E-12	1.449172E-11	1.077721E-11	1.839945E-11	1.400332E-11	1.557011E-10
1.685925E+4	6.800588E-12	1.623807E-11	9.749450E-12	2.121501E-11	1.552564E-11	1.483158E-10
1.686045E+4	7.924123E-12	1.356589E-11	1.060806E-11	2.084535E-11	1.667046E-11	1.534764E-10
1.686165E+4	6.849875E-12	1.608292E-11	1.013983E-11	2.102570E-11	1.676063E-11	1.673224E-10
1.686285E+4	6.639843E-12	1.503276E-11	1.105950E-11	2.001362E-11	1.600899E-11	1.480060E-10
1.686405E+4	6.034948E-12	1.445363E-11	1.036387E-11	1.635737E-11	1.623919E-11	1.470147E-10
1.686525E+4	7.743216E-12	1.565502E-11	9.456525E-12	1.895674E-11	1.527136E-11	1.514091E-10
1.686645E+4	5.879803E-12	1.594458E-11	9.270015E-12	1.514254E-11	1.721150E-11	1.480559E-10
1.686765E+4	6.598956E-12	1.519687E-11	1.126617E-11	1.926646E-11	1.677575E-11	1.426802E-10
1.686885E+4	6.097677E-12	1.607396E-11	1.056158E-11	1.877695E-11	1.879207E-11	1.528670E-10
1.687005E+4	6.946210E-12	1.472079E-11	8.735131E-12	1.637193E-11	1.594514E-11	1.516858E-10
1.687125E+4	7.543265E-12	1.434105E-11	9.140634E-12	1.906203E-11	1.726695E-11	1.477092E-10
1.687245E+4	7.775141E-12	1.471911E-11	8.513896E-12	1.830199E-11	1.422175E-11	1.517200E-10
1.687365E+4	7.576870E-12	1.417975E-11	1.035155E-11	1.634281E-11	1.376640E-11	1.468662E-10
1.687485E+4	7.175846E-12	1.614902E-11	8.587828E-12	1.537889E-11	1.622015E-11	1.434139E-10
1.687605E+4	6.007503E-12	1.501204E-11	8.921081E-12	1.703731E-11	1.475104E-11	1.482273E-10
1.687725E+4	9.301940E-12	1.411366E-11	9.160799E-12	1.552788E-11	1.440098E-11	1.509364E-10
1.687845E+4	8.214810E-12	1.589418E-11	8.328506E-12	1.834400E-11	1.377368E-11	1.517883E-10
1.687965E+4	6.067992E-12	1.591602E-11	1.009390E-11	1.522375E-11	1.576535E-11	1.559705E-10
1.688085E+4	6.560870E-12	1.697627E-11	1.131042E-11	1.431921E-11	1.567294E-11	1.505253E-10
1.688205E+4	5.989580E-12	1.779735E-11	9.862028E-12	1.526240E-11	1.469055E-11	1.520415E-10
1.688325E+4	6.377161E-12	1.396187E-11	9.868189E-12	1.646098E-11	1.151765E-11	1.479405E-10
1.688445E+4	6.959092E-12	1.485969E-11	8.851629E-12	1.780519E-11	1.524055E-11	1.458447E-10
1.688565E+4	8.188485E-12	1.453484E-11	9.660956E-12	1.608349E-11	1.177641E-11	1.481494E-10
1.688685E+4	7.141681E-12	1.682056E-11	9.623990E-12	1.678808E-11	1.403973E-11	1.573685E-10
1.688805E+4	7.182007E-12	1.519518E-11	8.147039E-12	1.473031E-11	1.557885E-11	1.445290E-10
1.688925E+4	7.238576E-12	1.401788E-11	1.057334E-11	1.474599E-11	1.351884E-11	1.537206E-10
1.689045E+4	5.748182E-12	1.431305E-11	9.065582E-12	1.516942E-11	1.419767E-11	1.462048E-10
1.689165E+4	8.132476E-12	1.682896E-11	8.120155E-12	1.407669E-11	1.399828E-11	1.491060E-10
1.689285E+4	6.391723E-12	1.651083E-11	7.017901E-12	1.561637E-11	1.547299E-11	1.433052E-10
1.689405E+4	6.014784E-12	1.491514E-11	8.955806E-12	1.249668E-11	1.335866E-11	1.511364E-10
1.689525E+4	6.097677E-12	1.653380E-11	1.006254E-11	1.353620E-11	1.385714E-11	1.467010E-10
1.689645E+4	6.863878E-12	1.682448E-11	1.001941E-11	1.294531E-11	1.393611E-11	1.535509E-10
1.689765E+4	7.119838E-12	1.475888E-11	7.730894E-12	1.444075E-11	1.350708E-11	1.455568E-10
1.689885E+4	6.178330E-12	1.459477E-11	7.957729E-12	1.256221E-11	1.665645E-11	1.499322E-10
1.690005E+4	6.289227E-12	1.431697E-11	7.739855E-12	1.599219E-11	1.438250E-11	1.413158E-10
1.690125E+4	8.503255E-12	1.473143E-11	8.066386E-12	1.314246E-11	1.191755E-11	1.577476E-10
1.690245E+4	6.290907E-12	1.467934E-11	7.555586E-12	1.351268E-11	1.388738E-11	1.492601E-10
1.690365E+4	7.998055E-12	1.502772E-11	9.133914E-12	1.282825E-11	1.308645E-11	1.498902E-10
1.690485E+4	7.794744E-12	1.423799E-11	8.986051E-12	1.417526E-11	1.490058E-11	1.473462E-10
0.000000E+0	0.000000E+0	0.000000E+0	0.000000E+0	0.000000E+0	0.000000E+0	0.000000E+0
0.000000E+0	0.000000E+0	0.000000E+0	0.000000E+0	0.000000E+0	0.000000E+0	0.000000E+0
0.000000E+0	0.000000E+0	0.000000E+0	0.000000E+0	0.000000E+0	0.000000E+0	0.000000E+0
0.000000E+0	0.000000E+0	0.000000E+0	0.000000E+0	0.000000E+0	0.000000E+0	0.000000E+0
0.000000E+0	0.000000E+0	0.000000E+0	0.000000E+0	0.000000E+0	0.000000E+0	0.000000E+0
0.000000E+0	0.000000E+0	0.000000E+0	0.000000E+0	0.000000E+0	0.000000E+0	0.000000E+0
0.000000E+0	0.000000E+0	0.000000E+0	0.000000E+0	0.000000E+0	0.000000E+0	0.000000E+0
0.000000E+0	0.000000E+0	0.000000E+0	0.000000E+0	0.000000E+0	0.000000E+0	0.000000E+0
0.000000E+0	0.000000E+0	0.000000E+0	0.000000E+0	0.000000E+0	0.000000E+0	0.000000E+0
0.000000E+0	0.000000E+0	0.000000E+0	0.000000E+0	0.000000E+0	0.000000E+0	0.000000E+0
0.000000E+0	0.000000E+0	0.000000E+0	0.000000E+0	0.000000E+0	0.000000E+0	0.000000E+0
0.000000E+0	0.000000E+0	0.000000E+0	0.000000E+0	0.000000E+0	0.000000E+0	0.000000E+0
0.000000E+0	0.000000E+0	0.000000E+0	0.000000E+0	0.000000E+0	0.000000E+0	0.000000E+0
0.000000E+0	0.000000E+0	0.000000E+0	0.000000E+0	0.000000E+0	0.000000E+0	0.000000E+0
0.000000E+0	0.000000E+0	0.000000E+0	0.000000E+0	0.000000E+0	0.000000E+0	0.000000E+0
0.000000E+0	0.000000E+0	0.000000E+0	0.000000E+0	0.000000E+0	0.000000E+0	0.000000E+0
0.000000E+0	0.000000E+0	0.000000E+0	0.000000E+0	0.000000E+0	0.000000E+0	0.000000E+0
0.000000E+0	0.000000E+0	0.000000E+0	0.000000E+0	0.000000E+0	0.000000E+0	0.000000E+0
0.000000E+0	0.000000E+0	0.000000E+0	0.000000E+0	0.000000E+0	0.000000E+0	0.000000E+0
0.000000E+0	0.000000E+0	0.000000E+0	0.000000E+0	0.000000E+0	0.000000E+0	0.000000E+0
0.000000E+0	0.000000E+0	0.000000E+0	0.000000E+0	0.000000E+0	0.000000E+0	0.000000E+0
0.000000E+0	0.000000E+0	0.000000E+0	0.000000E+0	0.000000E+0	0.000000E+0	0.000000E+0
0.000000E+0	0.000000E+0	0.000000E+0	0.000000E+0	0.000000E+0	0.000000E+0	0.000000E+0
0.000000E+0	0.000000E+0	0.000000E+0	0.000000E+0	0.000000E+0	0.000000E+0	0.000000E+0
0.000000E+0	0.000000E+0	0.000000E+0	0.000000E+0	0.000000E+0	0.000000E+0	0.000000E+0
0.000000E+0	0.000000E+0	0.000000E+0	0.000000E+0	0.000000E+0	0.000000E+0	0.000000E+0
0.000000E+0	0.000000E+0	0.000000E+0	0.000000E+0	0.000000E+0	0.000000E+0	0.000000E+0
0.000000E+0	0.000000E+0	0.000000E+0	0.000000E+0	0.000000E+0	0.000000E+0	0.000000E+0
0.000000E+0	0.000000E+0	0.000000E+0	0.000000E+0	0.000000E+0	0.000000E+0	0.000000E+0
0.000000E+0	0.000000E+0	0.000000E+0	0.000000E+0	0.000000E+0	0.000000E+0	0.000000E+0
0.000000E+0	0.000000E+0	0.000000E+0	0.000000E+0	0.000000E+0	0.000000E+0	0.000000E+0
0.000000E+0	0.000000E+0	0.000000E+0	0.000000E+0	0.000000E+0	0.000000E+0	0.000000E+0
0.000000E+0	0.000000E+0	0.000000E+0	0.000000E+0	0.000000E+0	0.000000E+0	0.000000E+0
0.000000E+0	0.000000E+0	0.000000E+0	0.000000E+0	0.000000E+0	0.000000E+0	0.000000E+0
0.000000E+0	0.000000E+0	0.000000E+0	0.000000E+0	0.000000E+0	0.000000E+0	0.000000E+0
0.000000E+0	0.000000E+0	0.000000E+0	0.000000E+0	0.000000E+0	0.000000E+0	0.000000E+0
0.000000E+0	0.000000E+0	0.000000E+0	0.000000E+0	0.000000E+0	0.000000E+0	0.000000E+0
0.000000E+0	0.000000E+0	0.000000E+0	0.000000E+0	0.000000E+0	0.000000E+0	0.000000E+0
0.000000E+0	0.000000E+0	0.000000E+0	0.000000E+0	0.000000E+0	0.000000E+0	0.000000E+0
0.000000E+0	0.000000E+0	0.000000E+0	0.000000E+0	0.000000E+0	0.000000E+0	0.000000E+0
0.000000E+0	0.000000E+0	0.000000E+0	0.000000E+0	0.000000E+0	0.000000E+0	0.000000E+0
0.000000E+0	0.000000E+0	0.000000E+0	0.000000E+0	0.000000E+0	0.000000E+0	0.000000E+0
0.000000E+0	0.000000E+0	0.000000E+0	0.000000E+0	0.000000E+0	0.000000E+0	0.000000E+0
0.000000E+0	0.000000E+0	0.000000E+0	0.000000E+0	0.000000E+0	0.000000E+0	0.000000E+0
0.000000E+0	0.000000E+0	0.000000E+0	0.000000E+0	0.000000E+0	0.000000E+0	0.000000E+0
0.000000E+0	0.000000E+0	0.000000E+0	0.000000E+0	0.000000E+0	0.000000E+0	0.000000E+0
0.000000E+0	0.000000E+0	0.000000E+0	0.000000E+0	0.000000E+0	0.000000E+0	0.000000E+0
0.000000E+0	0.000000E+0	0.000000E+0	0.000000E+0	0.000000E+0	0.000000E+0	0.000000E+0
0.000000E+0	0.000000E+0	0.000000E+0	0.000000E+0	0.000000E+0	0.000000E+0	0.000000E+0
0.000000E+0	0.000000E+0	0.000000E+0	0.000000E+0	0.000000E+0	0.000000E+0	0.000000E+0
0.000000E+0	0.000000E+0	0.000000E+0	0.000000E+0	0.000000E+0	0.000000E+0	0.000000E+0
0.000000E+0	0.000000E+0	0.000000E+0	0.000000E+0	0.000000E+0	0.000000E+0	0.000000E+0
0.000000E+0	0.000000E+0	0.000000E+0	0.000000E+0	0.000000E+0	0.000000E+0	0.000000E+0
0.000000E+0	0.000000E+0	0.000000E+0	0.000000E+0	0.000000E+0	0.000000E+0	0.000000E+0
0.000000E+0	0.000000E+0	0.000000E+0	0.000000E+0	0.000000E+0	0.000000E+0	0.000000E+0
0.000000E+0	0.000000E+0	0.000000E+0	0.000000E+0	0.000000E+0	0.000000E+0	0.000000E+0
0.000000E+0	0.000000E+0	0.000000E+0	0.000000E+0	0.000000E+0	0.000000E+0	0.000000E+0
0.000000E+0	0.000000E+0	0.000000E+0	0.000000E+0	0.000000E+0	0.000000E+0	0.000000E+0
0.000000E+0	0.000000E+0	0.000000E+0	0.000000E+0	0.000000E+0	0.000000E+0	0.000000E+0
0.000000E+0	0.000000E+0	0.000000E+0	0.000000E+0	0.000000E+0	0.000000E+0	0.000000E+0
0.000000E+0	0.000000E+0	0.000000E+0	0.000000E+0	0.000000E+0	0.000000E+0	0.000000E+0
0.000000E+0	0.000000E+0	0.000000E+0	0.000000E+0	0.000000E+0	0.000000E+0	0.000000E+0
0.000000E+0	0.000000E+0	0.000000E+0	0.000000E+0	0.000000E+0	0.000000E+0	0.000000E+0
0.000000E+0	0.000000E+0	0.000000E+0	0.000000E+0	0.000000E+0	0.000000E+0	0.000000E+0
0.000000E+0	0.000000E+0	0.000000E+0	0.000000E+0	0.000000E+0	0.000000E+0	0.000000E+0
0.000000E+0	0.000000E+0	0.000000E+0	0.000000E+0	0.000000E+0	0.000000E+0	0.000000E+0
0.000000E+0	0.000000E+0	0.000000E+0	0.000000E+0	0.000000E+0	0.000000E+0	0.000000E+0
0.000000E+0	0.000000E+0	0.000000E+0	0.000000E+0	0.000000E+0	0.000000E+0	0.000000E+0
0.000000E+0	0.000000E+0	0.000000E+0	0.000000E+0	0.000000E+0	0.000000E+0	0.000000E+0
0.000000E+0	0.000000E+0	0.000000E+0	0.000000E+0	0.000000E+0	0.000000E+0	0.000000E+0
0.000000E+0	0.000000E+0	0.000000E+0	0.000000E+0	0.000000E+0	0.000000E+0	0.000000E+0
0.000000E+0	0.000000E+0	0.000000E+0	0.000000E+0	0.000000E+0	0.000000E+0	0.000000E+0
0.000000E+0	0.000000E+0	0.000000E+0	0.000000E+0	0.000000E+0	0.000000E+0	0.000000E+0
0.000000E+0	0.000000E+0	0.000000E+0	0.000000E+0	0.000000E+0	0.000000E+0	0.000000E+0
0.000000E+0	0.000000E+0	0.000000E+0	0.000000E+0	0.000000E+0	0.000000E+0	0.000000E+0
0.000000E+0	0.000000E+0	0.000000E+0	0.000000E+0	0.000000E+0	0.000000E+0	0.000000E+0
0.000000E+0	0.000000E+0	0.000000E+0	0.000000E+0	0.000000E+0	0.000000E+0	0.000000E+0
0.000000E+0	0.000000E+0	0.000000E+0	0.000000E+0	0.000000E+0	0.000000E+0	0.000000E+0
0.000000E+0	0.000000E+0	0.000000E+0	0.000000E+0	0.000000E+0	0.000000E+0	0.000000E+0
0.000000E+0	0.000000E+0	0.000000E+0	0.000000E+0	0.000000E+0	0.000000E+0	0.000000E+0
0.000000E+0	0.000000E+0	0.000000E+0	0.000000E+0	0.000000E+0	0.000000E+0	0.000000E+0
0.000000E+0	0.000000E+0	0.000000E+0	0.000000E+0	0.000000E+0	0.000000E+0	0.000000E+0
0.000000E+0	0.000000E+0	0.000000E+0	0.000000E+0	0.000000E+0	0.000000E+0	0.000000E+0
0.000000E+0	0.000000E+0	0.000000E+0	0.000000E+0	0.000000E+0	0.000000E+0	0.000000E+0
0.000000E+0	0.000000E+0	0.000000E+0	0.000000E+0	0.000000E+0	0.000000E+0	0.000000E+0
0.000000E+0	0.000000E+0	0.000000E+0	0.000000E+0	0.000000E+0	0.000000E+0	0.000000E+0
0.000000E+0	0.000000E+0	0.000000E+0	0.000000E+0	0.000000E+0	0.000000E+0	0.000000E+0
0.000000E+0	0.000000E+0	0.000000E+0	0.000000E+0	0.000000E+0	0.000000E+0	0.000000E+0
0.000000E+0	0.000000E+0	0.000000E+0	0.000000E+0	0.000000E+0	0.000000E+0	0.000000E+0
0.000000E+0	0.000000E+0	0.000000E+0	0.000000E+0	0.000000E+0	0.000000E+0	0.000000E+0
0.000000E+0	0.000000E+0	0.000000E+0	0.000000E+0	0.000000E+0	0.000000E+0	0.000000E+0
0.000000E+0	0.000000E+0	0.000000E+0	0.000000E+0	0.000000E+0	0.000000E+0	0.000000E+0
0.000000E+0	0.000000E+0	0.000000E+0	0.000000E+0	0.000000E+0	0.000000E+0	0.000000E+0
0.000000E+0	0.000000E+0	0.000000E+0	0.000000E+0	0.000000E+0	0.000000E+0	0.000000E+0
0.000000E+0	0.000000E+0	0.000000E+0	0.000000E+0	0.000000E+0	0.000000E+0	0.000000E+0
0.000000E+0	0.000000E+0	0.000000E+0	0.000000E+0	0.000000E+0	0.000000E+0	0.000000E+0
0.000000E+0	0.000000E+0	0.000000E+0	0.000000E+0	0.000000E+0	0.000000E+0	0.000000E+0
0.000000E+0	0.000000E+0	0.000000E+0	0.000000E+0	0.000000E+0	0.000000E+0	0.000000E+0
0.000000E+0	0.000000E+0	0.000000E+0	0.000000E+0	0.000000E+0	0.000000E+0	0.000000E+0
0.000000E+0	0.000000E+0	0.000000E+0	0.000000E+0	0.000000E+0	0.000000E+0	0.000000E+0
0.000000E+0	0.000000E+0	0.000000E+0	0.000000E+0	0.000000E+0	0.000000E+0	0.000000E+0
0.000000E+0	0.000000E+0	0.000000E+0	0.000000E+0	0.000000E+0	0.000000E+0	0.000000E+0
0.000000E+0	0.000000E+0	0.000000E+0	0.000000E+0	0.000000E+0	0.000000E+0	0.000000E+0
0.000000E+0	0.000000E+0	0.000000E+0	0.000000E+0	0.000000E+0	0.000000E+0	0.000000E+0
0.000000E+0	0.000000E+0	0.000000E+0	0.000000E+0	0.000000E+0	0.000000E+0	0.000000E+0
0.000000E+0	0.000000E+0	0.000000E+0	0.000000E+0	0.000000E+0	0.000000E+0	0.000000E+0
0.000000E+0	0.000000E+0	0.000000E+0	0.000000E+0	0.000000E+0	0.000000E+0	0.000000E+0
0.000000E+0	0.000000E+0	0.000000E+0	0.000000E+0	0.000000E+0	0.000000E+0	0.000000E+0
0.000000E+0	0.000000E+0	0.000000E+0	0.000000E+0	0.000000E+0	0.000000E+0	0.000000E+0
0.000000E+0	0.000000E+0	0.000000E+0	0.000000E+0	0.000000E+0	0.000000E+0	0.000000E+0
0.000000E+0	0.000000E+0	0.000000E+0	0.000000E+0	0.000000E+0	0.000000E+0	0.000000E+0
0.000000E+0	0.000000E+0	0.000000E+0	0.000000E+0	0.000000E+0	0.000000E+0	0.000000E+0
0.000000E+0	0.000000E+0	0.000000E+0	0.000000E+0	0.000000E+0	0.000000E+0	0.000000E+0
0.000000E+0	0.000000E+0	0.000000E+0	0.000000E+0	0.000000E+0	0.000000E+0	0.000000E+0
0.000000E+0	0.000000E+0	0.000000E+0	0.000000E+0	0.000000E+0	0.000000E+0	0.000000E+0
0.000000E+0	0.000000E+0	0.000000E+0	0.000000E+0	0.000000E+0	0.000000E+0	0.000000E+0
0.000000E+0	0.000000E+0	0.000000E+0	0.000000E+0	0.000000E+0	0.000000E+0	0.000000E+0
0.000000E+0	0.000000E+0	0.000000E+0	0.000000E+0	0.000000E+0	0.000000E+0	0.000000E+0
0.000000E+0	0.000000E+0	0.000000E+0	0.000000E+0	0.000000E+0	0.000000E+0	0.000000E+0
0.000000E+0	0.000000E+0	0.000000E+0	0.000000E+0	0.000000E+0	0.000000E+0	0.000000E+0
0.000000E+0	0.000000E+0	0.000000E+0	0.000000E+0	0.000000E+0	0.000000E+0	0.000000E+0
0.000000E+0	0.000000E+0	0.000000E+0	0.000000E+0	0.000000E+0	0.000000E+0	0.000000E+0
0.000000E+0	0.000000E+0	0.000000E+0	0.000000E+0	0.000000E+0	0.000000E+0	0.000000E+0
0.000000E+0	0.000000E+0	0.000000E+0	0.000000E+0	0.000000E+0	0.000000E+0	0.000000E+0
0.000000E+0	0.000000E+0	0.000000E+0	0.000000E+0	0.000000E+0	0.000000E+0	0.000000E+0
0.000000E+0	0.000000E+0	0.000000E+0	0.000000E+0	0.000000E+0	0.000000E+0	0.000000E+0
0.000000E+0	0.000000E+0	0.000000E+0	0.000000E+0	0.000000E+0	0.000000E+0	0.000000E+0
0.000000E+0	0.000000E+0	0.000000E+0	0.000000E+0	0.000000E+0	0.000000E+0	0.000000E+0
0.000000E+0	0.000000E+0	0.000000E+0	0.000000E+0	0.000000E+0	0.000000E+0	0.000000E+0
0.000000E+0	0.000000E+0	0.000000E+0	0.000000E+0	0.000000E+0	0.000000E+0	0.000000E+0
0.000000E+0	0.000000E+0	0.000000E+0	0.000000E+0	0.000000E+0	0.000000E+0	0.000000E+0
0.000000E+0	0.000000E+0	0.000000E+0	0.000000E+0	0.000000E+0	0.000000E+0	0.000000E+0
0.000000E+0	0.000000E+0	0.000000E+0	0.000000E+0	0.000000E+0	0.000000E+0	0.000000E+0
0.000000E+0	0.000000E+0	0.000000E+0	0.000000E+0	0.000000E+0	0.000000E+0	0.000000E+0
0.000000E+0	0.000000E+0	0.000000E+0	0.000000E+0	0.000000E+0	0.000000E+0	0.000000E+0
0.000000E+0	0.000000E+0	0.000000E+0	0.000000E+0	0.000000E+0	0.000000E+0	0.000000E+0
0.000000E+0	0.000000E+0	0.000000E+0	0.000000E+0	0.000000E+0	0.000000E+0	0.000000E+0
0.000000E+0	0.000000E+0	0.000000E+0	0.000000E+0	0.000000E+0	0.000000E+0	0.000000E+0
0.000000E+0	0.000000E+0	0.000000E+0	0.000000E+0	0.000000E+0	0.000000E+0	0.000000E+0
0.000000E+0	0.000000E+0	0.000000E+0	0.000000E+0	0.000000E+0	0.000000E+0	0.000000E+0
0.000000E+0	0.000000E+0	0.000000E+0	0.000000E+0	0.000000E+0	0.000000E+0	0.000000E+0
0.000000E+0	0.000000E+0	0.000000E+0	0.000000E+0	0.000000E+0	0.000000E+0	0.000000E+0
0.000000E+0	0.000000E+0	0.000000E+0	0.000000E+0	0.000000E+0	0.000000E+0	0.000000E+0
0.000000E+0	0.000000E+0	0.000000E+0	0.000000E+0	0.000000E+0	0.000000E+0	0.000000E+0
0.000000E+0	0.000000E+0	0.000000E+0	0.000000E+0	0.000000E+0	0.000000E+0	0.000000E+0
0.000000E+0	0.000000E+0	0.000000E+0	0.000000E+0	0.000000E+0	0.000000E+0	0.000000E+0
0.000000E+0	0.000000E+0	0.000000E+0	0.000000E+0	0.000000E+0	0.000000E+0	0.000000E+0
0.000000E+0	0.000000E+0	0.000000E+0	0.000000E+0	0.000000E+0	0.000000E+0	0.000000E+0
0.000000E+0	0.000000E+0	0.000000E+0	0.000000E+0	0.000000E+0	0.000000E+0	0.000000E+0
0.000000E+0	0.000000E+0	0.000000E+0	0.000000E+0	0.000000E+0	0.000000E+0	0.000000E+0
0.000000E+0	0.000000E+0	0.000000E+0	0.000000E+0	0.000000E+0	0.000000E+0	0.000000E+0
0.000000E+0	0.000000E+0	0.000000E+0	0.000000E+0	0.000000E+0	0.000000E+0	0.000000E+0
0.000000E+0	0.000000E+0	0.000000E+0	0.000000E+0	0.000000E+0	0.000000E+0	0.000000E+0
0.000000E+0	0.000000E+0	0.000000E+0	0.000000E+0	0.000000E+0	0.000000E+0	0.000000E+0
0.000000E+0	0.000000E+0	0.000000E+0	0.000000E+0	0.000000E+0	0.000000E+0	0.000000E+0
0.000000E+0	0.000000E+0	0.000000E+0	0.000000E+0	0.000000E+0	0.000000E+0	0.000000E+0
0.000000E+0	0.000000E+0	0.000000E+0	0.000000E+0	0.000000E+0	0.000000E+0	0.000000E+0
0.000000E+0	0.000000E+0	0.000000E+0	0.000000E+0	0.000000E+0	0.000000E+0	0.000000E+0
0.000000E+0	0.000000E+0	0.000000E+0	0.000000E+0	0.000000E+0	0.000000E+0	0.000000E+0
0.000000E+0	0.000000E+0	0.000000E+0	0.000000E+0	0.000000E+0	0.000000E+0	0.000000E+0
0.000000E+0	0.000000E+0	0.000000E+0	0.000000E+0	0.000000E+0	0.000000E+0	0.000000E+0
0.000000E+0	0.000000E+0	0.000000E+0	0.000000E+0	0.000000E+0	0.000000E+0	0.000000E+0
0.000000E+0	0.000000E+0	0.000000E+0	0.000000E+0	0.000000E+0	0.000000E+0	0.000000E+0
0.000000E+0	0.000000E+0	0.000000E+0	0.000000E+0	0.000000E+0	0.000000E+0	0.000000E+0
0.000000E+0	0.000000E+0	0.000000E+0	0.000000E+0	0.000000E+0	0.000000E+0	0.000000E+0
0.000000E+0	0.000000E+0	0.000000E+0	0.000000E+0	0.000000E+0	0.000000E+0	0.000000E+0
0.000000E+0	0.000000E+0	0.000000E+0	0.000000E+0	0.000000E+0	0.000000E+0	0.000000E+0
0.000000E+0	0.000000E+0	0.000000E+0	0.000000E+0	0.000000E+0	0.000000E+0	0.000000E+0
0.000000E+0	0.000000E+0	0.000000E+0	0.000000E+0	0.000000E+0	0.000000E+0	0.000000E+0
0.000000E+0	0.000000E+0	0.000000E+0	0.000000E+0	0.000000E+0	0.000000E+0	0.000000E+0
0.000000E+0	0.000000E+0	0.000000E+0	0.000000E+0	0.000000E+0	0.000000E+0	0.000000E+0
0.000000E+0	0.000000E+0	0.000000E+0	0.000000E+0	0.000000E+0	0.000000E+0	0.000000E+0
0.000000E+0	0.000000E+0	0.000000E+0	0.000000E+0	0.000000E+0	0.000000E+0	0.000000E+0
0.000000E+0	0.000000E+0	0.000000E+0	0.000000E+0	0.000000E+0	0.000000E+0	0.000000E+0
0.000000E+0	0.000000E+0	0.000000E+0	0.000000E+0	0.000000E+0	0.000000E+0	0.000000E+0
0.000000E+0	0.000000E+0	0.000000E+0	0.000000E+0	0.000000E+0	0.000000E+0	0.000000E+0
0.000000E+0	0.000000E+0	0.000000E+0	0.000000E+0	0.000000E+0	0.000000E+0	0.000000E+0
0.000000E+0	0.000000E+0	0.000000E+0	0.000000E+0	0.000000E+0	0.000000E+0	0.000000E+0
0.000000E+0	0.000000E+0	0.000000E+0	0.000000E+0	0.000000E+0	0.000000E+0	0.000000E+0
0.000000E+0	0.000000E+0	0.000000E+0	0.000000E+0	0.000000E+0	0.000000E+0	0.000000E+0
0.000000E+0	0.000000E+0	0.000000E+0	0.000000E+0	0.000000E+0	0.000000E+0	0.000000E+0
0.000000E+0	0.000000E+0	0.000000E+0	0.000000E+0	0.000000E+0	0.000000E+0	0.000000E+0
0.000000E+0	0.000000E+0	0.000000E+0	0.000000E+0	0.000000E+0	0.000000E+0	0.000000E+0
0.000000E+0	0.000000E+0	0.000000E+0	0.000000E+0	0.000000E+0	0.000000E+0	0.000000E+0
0.000000E+0	0.000000E+0	0.000000E+0	0.000000E+0	0.000000E+0	0.000000E+0	0.000000E+0
0.000000E+0	0.000000E+0	0.000000E+0	0.000000E+0	0.000000E+0	0.000000E+0	0.000000E+0
0.000000E+0	0.000000E+0	0.000000E+0	0.000000E+0	0.000000E+0	0.000000E+0	0.000000E+0
0.000000E+0	0.000000E+0	0.000000E+0	0.000000E+0	0.000000E+0	0.000000E+0	0.000000E+0
0.000000E+0	0.000000E+0	0.000000E+0	0.000000E+0	0.000000E+0	0.000000E+0	0.000000E+0
0.000000E+0	0.000000E+0	0.000000E+0	0.000000E+0	0.000000E+0	0.000000E+0	0.000000E+0
0.000000E+0	0.000000E+0	0.000000E+0	0.000000E+0	0.000000E+0	0.000000E+0	0.000000E+0
0.000000E+0	0.000000E+0	0.000000E+0	0.000000E+0	0.000000E+0	0.000000E+0	0.000000E+0
0.000000E+0	0.000000E+0	0.000000E+0	0.000000E+0	0.000000E+0	0.000000E+0	0.000000E+0
0.000000E+0	0.000000E+0	0.000000E+0	0.000000E+0	0.000000E+0	0.000000E+0	0.000000E+0
0.000000E+0	0.000000E+0	0.000000E+0	0.000000E+0	0.000000E+0	0.000000E+0	0.000000E+0
0.000000E+0	0.000000E+0	0.000000E+0	0.000000E+0	0.000000E+0	0.000000E+0	0.000000E+0
0.000000E+0	0.000000E+0	0.000000E+0	0.000000E+0	0.000000E+0	0.000000E+0	0.000000E+0
0.000000E+0	0.000000E+0	0.000000E+0	0.000000E+0	0.000000E+0	0.000000E+0	0.000000E+0
0.000000E+0	0.000000E+0	0.000000E+0	0.000000E+0	0.000000E+0	0.000000E+0	0.000000E+0
0.000000E+0	0.000000E+0	0.000000E+0	0.000000E+0	0.000000E+0	0.000000E+0	0.000000E+0
