# Supplementary material for: An in vitro lung model to assess true shunt fraction by multiple inert gas elimination
Source: PLoS One. 2017 Sep 6;12(9):e0184212. doi: 10.1371/journal.pone.0184212 (PMC5587330; doi:10.1371/journal.pone.0184212)
Supplement: S1 Data — Data sets pertaining to MMIMS-MIGET derived IVLM shunt fractions with blood and saline as priming fluids. (ZIP) [file pone.0184212.s001.zip › IVLMData/Data_Saline/dataBernExpt01Set13_Jan05_2012.txt]

Bern	Thursday, January 05, 2012
12:30 PM	Expt01	Set# 13

Sample Temperature (degC)	37.00
Samples Type:	all 3

Cardiac Output (ml/min)	2500.0
Minute Ventilation (ml/min)	2500.0
Description: T12_05012012
Comment: T12_05012012 60 % sample 2

solubility method: default
species: pig
solubilities: 
0.007200	0.07000	0.3970	1.260	10.90	378.0
smoothing: 40.0
weights: 
10.0	2.00	70.0	70.0	50.0	50.0


valve times:
1.766296E+4	1.814394E+4

1.762733E+4	5.047512E-12	5.869721E-12	5.135446E-12	-1.330209E-12	5.185294E-12	5.018388E-12
1.762853E+4	4.473982E-12	5.055914E-12	5.429492E-12	4.451019E-12	3.825400E-12	5.355000E-12
1.762973E+4	4.845321E-12	7.213372E-12	4.568077E-12	4.583760E-12	4.887327E-12	4.808355E-12
1.763093E+4	5.133766E-12	4.758507E-12	-3.405334E-13	-1.264679E-12	5.036871E-12	5.666410E-12
1.763212E+4	5.079998E-12	5.430613E-12	1.120176E-13	4.631367E-12	5.766105E-12	4.600002E-12
1.763332E+4	4.406772E-12	5.305153E-12	3.779473E-12	3.145454E-12	3.438380E-12	6.062952E-12
1.763453E+4	4.820117E-12	5.868041E-12	5.204897E-12	4.716500E-12	1.239475E-12	3.329723E-12
1.763572E+4	5.360041E-12	4.820677E-12	-6.104958E-14	4.134009E-12	4.178256E-12	3.535275E-12
1.763693E+4	6.159287E-12	5.478219E-12	3.067602E-12	5.744822E-12	4.729382E-12	4.838600E-12
1.763812E+4	4.288033E-12	5.122564E-12	4.426935E-12	-1.947986E-12	3.562159E-12	4.881727E-12
1.763932E+4	4.409012E-12	5.323636E-12	4.847001E-12	-4.788751E-13	-3.203703E-13	4.156412E-12
1.764053E+4	6.792186E-12	5.713457E-12	-5.046392E-13	4.496946E-12	5.707296E-13	3.659054E-12
1.764172E+4	5.269867E-12	7.178647E-12	3.674177E-12	2.412859E-12	4.070719E-12	6.135203E-12
1.764293E+4	4.645929E-12	6.450533E-12	4.062318E-12	1.893097E-13	3.002071E-13	5.152249E-12
1.764412E+4	5.186975E-12	6.578793E-12	2.026398E-12	-2.161939E-13	4.415733E-12	3.883650E-12
1.764532E+4	5.103521E-12	5.332597E-12	4.197299E-12	3.126971E-12	2.621211E-12	5.129285E-12
1.764653E+4	4.616245E-12	5.599759E-12	1.662341E-12	5.269308E-12	3.669136E-12	3.699381E-12
1.764772E+4	6.377721E-12	5.120884E-12	4.794352E-12	-1.672423E-12	4.661052E-12	3.686499E-12
1.764893E+4	4.288033E-12	5.174652E-12	5.068796E-12	1.977670E-12	4.106004E-12	4.936055E-12
1.765012E+4	5.814273E-12	6.122321E-12	4.813956E-12	3.407575E-12	3.422697E-12	5.985659E-12
1.765132E+4	5.730260E-12	4.914771E-12	3.643372E-12	3.754269E-12	3.140413E-12	3.938538E-12
1.765252E+4	4.720981E-12	6.166568E-12	4.085281E-12	-1.329649E-12	1.810764E-12	5.907247E-12
1.765372E+4	3.940219E-12	6.504861E-12	4.108805E-12	-3.416536E-14	4.938295E-12	4.950617E-12
1.765492E+4	7.245297E-12	6.152006E-12	9.521495E-14	-1.375016E-12	1.005358E-12	4.506467E-12
1.765612E+4	5.413250E-12	7.441889E-12	1.265799E-13	-1.269159E-12	1.121296E-12	5.083918E-12
1.765732E+4	5.092319E-12	5.082798E-12	-4.323879E-13	5.267627E-12	3.955341E-12	4.983102E-12
1.765852E+4	6.530065E-12	4.909170E-12	1.229393E-12	3.323562E-12	5.065435E-12	4.207940E-12
1.765972E+4	5.491662E-12	5.817634E-12	3.130892E-13	5.716818E-12	3.622089E-12	5.101841E-12
1.766092E+4	4.088642E-12	6.402365E-12	4.510388E-12	3.996227E-12	5.455256E-13	5.064875E-12
1.766212E+4	3.561599E-12	5.436214E-12	2.411178E-12	-3.814199E-13	1.009839E-12	4.956778E-12
1.766333E+4	5.084478E-12	6.201854E-12	5.526387E-12	4.534472E-12	5.150568E-12	4.001268E-12
1.766453E+4	5.156730E-12	4.404531E-12	-2.677220E-13	3.911094E-12	5.272668E-12	4.878926E-12
1.766573E+4	4.899089E-12	5.092879E-12	5.267627E-12	3.076563E-12	4.625766E-12	3.606406E-12
1.766693E+4	6.002462E-12	6.457254E-12	4.163694E-12	-1.548643E-12	3.906613E-12	3.713943E-12
1.766813E+4	5.126485E-12	4.632487E-12	4.954538E-12	4.149131E-12	4.445978E-12	5.862441E-12
1.766933E+4	5.634484E-12	5.721298E-12	1.217631E-12	-2.878852E-13	4.973020E-12	5.556072E-12
1.767053E+4	5.057594E-12	5.154489E-12	-2.979668E-13	-1.413662E-12	3.857325E-12	4.296994E-12
1.767173E+4	5.097920E-12	8.228252E-12	3.674177E-12	5.076077E-12	4.953417E-12	4.116086E-12
1.767293E+4	6.585514E-12	1.408901E-11	2.019677E-12	1.655620E-12	5.929650E-12	7.518620E-12
1.767413E+4	6.352517E-12	2.882156E-11	3.584563E-12	6.657765E-12	2.047065E-11	2.174765E-11
1.767533E+4	7.692247E-12	3.863711E-11	8.075907E-12	1.649851E-11	3.956293E-11	4.603699E-11
1.767653E+4	9.738809E-12	5.266395E-11	1.660717E-11	2.945446E-11	6.940386E-11	7.298841E-11
1.767773E+4	1.052125E-11	6.849875E-11	2.184343E-11	4.539065E-11	1.047252E-10	1.089326E-10
1.767893E+4	1.147676E-11	8.660135E-11	3.243021E-11	5.864120E-11	1.415292E-10	1.424561E-10
1.768013E+4	1.471631E-11	9.074039E-11	4.180104E-11	8.778370E-11	1.840796E-10	1.748785E-10
1.768133E+4	1.445307E-11	9.542050E-11	4.773574E-11	1.097509E-10	2.413335E-10	2.152726E-10
1.768253E+4	1.783488E-11	1.022642E-10	5.656440E-11	1.418916E-10	2.911102E-10	2.344993E-10
1.768373E+4	1.770886E-11	1.109786E-10	6.966934E-11	1.658129E-10	3.312758E-10	2.850030E-10
1.768493E+4	2.338367E-11	1.098685E-10	8.029701E-11	1.962593E-10	3.650306E-10	2.986910E-10
1.768613E+4	2.516755E-11	1.077032E-10	8.596510E-11	2.184007E-10	4.129948E-10	3.227523E-10
1.768733E+4	2.569571E-11	1.084711E-10	9.435689E-11	2.275721E-10	4.536169E-10	3.384303E-10
1.768853E+4	2.849952E-11	1.181091E-10	1.022793E-10	2.593840E-10	4.821310E-10	3.625774E-10
1.768973E+4	2.996918E-11	1.140210E-10	1.048193E-10	2.773326E-10	5.077023E-10	3.764513E-10
1.769093E+4	3.601085E-11	1.173496E-10	1.159444E-10	2.981510E-10	5.521996E-10	3.952210E-10
1.769213E+4	3.288332E-11	1.102886E-10	1.191878E-10	3.259566E-10	5.987575E-10	4.275056E-10
1.769333E+4	3.715455E-11	1.095829E-10	1.321852E-10	3.357811E-10	5.945473E-10	4.305497E-10
1.769453E+4	3.633234E-11	1.129563E-10	1.256384E-10	3.636119E-10	6.315372E-10	4.721530E-10
1.769573E+4	3.395365E-11	1.090922E-10	1.301079E-10	3.782996E-10	6.806872E-10	4.695195E-10
1.769693E+4	3.893283E-11	1.220700E-10	1.322580E-10	3.780314E-10	6.921729E-10	4.653435E-10
1.769813E+4	3.855141E-11	1.123458E-10	1.355189E-10	4.034963E-10	7.133072E-10	5.169141E-10
1.769933E+4	4.153612E-11	1.173950E-10	1.339036E-10	3.962510E-10	7.535602E-10	5.053152E-10
1.770053E+4	4.129528E-11	1.093336E-10	1.475227E-10	4.188422E-10	7.769780E-10	5.216345E-10
1.770173E+4	4.275431E-11	1.129176E-10	1.410363E-10	4.447669E-10	7.876707E-10	5.523257E-10
1.770293E+4	4.166382E-11	1.105249E-10	1.366054E-10	4.383500E-10	8.097863E-10	5.553983E-10
1.770412E+4	4.108189E-11	1.154487E-10	1.416003E-10	4.482456E-10	8.734274E-10	5.462134E-10
1.770532E+4	4.772453E-11	1.128258E-10	1.537290E-10	4.663169E-10	8.749969E-10	5.759025E-10
1.770653E+4	4.780462E-11	1.161326E-10	1.593932E-10	4.723289E-10	8.961206E-10	5.581763E-10
1.770772E+4	4.593953E-11	1.191391E-10	1.554832E-10	4.876702E-10	9.290340E-10	5.763159E-10
1.770893E+4	5.099712E-11	1.218494E-10	1.555504E-10	4.823393E-10	9.717884E-10	5.902061E-10
1.771012E+4	4.861563E-11	1.200375E-10	1.522997E-10	4.762091E-10	9.909389E-10	6.050299E-10
1.771132E+4	4.870357E-11	1.160116E-10	1.707540E-10	5.015027E-10	9.941297E-10	5.964180E-10
1.771253E+4	5.650559E-11	1.197703E-10	1.547921E-10	5.133430E-10	1.025221E-9	6.124561E-10
1.771372E+4	5.418738E-11	1.174997E-10	1.618139E-10	5.120671E-10	1.034740E-9	6.146685E-10
1.771493E+4	5.344471E-11	1.135931E-10	1.643354E-10	4.929872E-10	1.061181E-9	6.226984E-10
1.771612E+4	5.469762E-11	1.177339E-10	1.650344E-10	5.165153E-10	1.037394E-9	6.518023E-10
1.771732E+4	5.933291E-11	1.198924E-10	1.626277E-10	5.160364E-10	1.111028E-9	6.460653E-10
1.771853E+4	5.731156E-11	1.193441E-10	1.706151E-10	5.310832E-10	1.088247E-9	6.404538E-10
1.771972E+4	5.658064E-11	1.133663E-10	1.681266E-10	4.993705E-10	1.140242E-9	6.502800E-10
1.772092E+4	5.850847E-11	1.182390E-10	1.712301E-10	5.224338E-10	1.148981E-9	6.625291E-10
1.772212E+4	5.610624E-11	1.176274E-10	1.696002E-10	5.081000E-10	1.133010E-9	6.587939E-10
1.772332E+4	6.050126E-11	1.179372E-10	1.707338E-10	5.285796E-10	1.160275E-9	6.755125E-10
1.772452E+4	5.735749E-11	1.091158E-10	1.746752E-10	5.136320E-10	1.210230E-9	6.930516E-10
1.772572E+4	5.466346E-11	1.220404E-10	1.726757E-10	5.357134E-10	1.187636E-9	6.983255E-10
1.772692E+4	6.137779E-11	1.144299E-10	1.605268E-10	5.569985E-10	1.198312E-9	6.994983E-10
1.772812E+4	6.052087E-11	1.182956E-10	1.720898E-10	5.545693E-10	1.229608E-9	6.950629E-10
1.772932E+4	6.142317E-11	1.153540E-10	1.756973E-10	5.476786E-10	1.237604E-9	6.966816E-10
1.773052E+4	6.234227E-11	1.147883E-10	1.632880E-10	5.693355E-10	1.222908E-9	7.058732E-10
1.773172E+4	6.589714E-11	1.099408E-10	1.739432E-10	5.353068E-10	1.217871E-9	7.063380E-10
1.773292E+4	6.513095E-11	1.223927E-10	1.703815E-10	5.473952E-10	1.227961E-9	7.330089E-10
1.773412E+4	5.872577E-11	1.137326E-10	1.809666E-10	5.580498E-10	1.236714E-9	7.271706E-10
1.773532E+4	6.759645E-11	1.246918E-10	1.679211E-10	5.443954E-10	1.269944E-9	7.280448E-10
1.773652E+4	6.673000E-11	1.257229E-10	1.811828E-10	5.535282E-10	1.263523E-9	7.047105E-10
1.773772E+4	5.957431E-11	1.137511E-10	1.776711E-10	5.645300E-10	1.272564E-9	6.994574E-10
1.773892E+4	6.413342E-11	1.201344E-10	1.728246E-10	5.740604E-10	1.296882E-9	7.148122E-10
1.774012E+4	5.960120E-11	1.226481E-10	1.791581E-10	5.787405E-10	1.302985E-9	7.073036E-10
1.774132E+4	6.365680E-11	1.086094E-10	1.684772E-10	5.762408E-10	1.295457E-9	7.207205E-10
1.774252E+4	6.661294E-11	1.185801E-10	1.749076E-10	5.831439E-10	1.313702E-9	7.731006E-10
1.774372E+4	6.664542E-11	1.177131E-10	1.750258E-10	5.572046E-10	1.328862E-9	7.456159E-10
1.774492E+4	5.981123E-11	1.209437E-10	1.761398E-10	5.796417E-10	1.332746E-9	7.679757E-10
1.774612E+4	6.768887E-11	1.218522E-10	1.844398E-10	5.790139E-10	1.368355E-9	7.427730E-10
1.774732E+4	6.486434E-11	1.223999E-10	1.876692E-10	5.718117E-10	1.361071E-9	7.412209E-10
1.774852E+4	6.523680E-11	1.252642E-10	1.696714E-10	5.674183E-10	1.317237E-9	7.667592E-10
1.774972E+4	6.780872E-11	1.248699E-10	1.742954E-10	5.708652E-10	1.372788E-9	7.692595E-10
1.775092E+4	6.569775E-11	1.132016E-10	1.828967E-10	5.975035E-10	1.403692E-9	7.487261E-10
1.775212E+4	6.800083E-11	1.171228E-10	1.857291E-10	5.992062E-10	1.363756E-9	7.545672E-10
1.775332E+4	7.058788E-11	1.180604E-10	1.764826E-10	5.688595E-10	1.374682E-9	7.883894E-10
1.775452E+4	6.855196E-11	1.162328E-10	1.857173E-10	5.677426E-10	1.388609E-9	7.746621E-10
1.775572E+4	6.707277E-11	1.197541E-10	1.843518E-10	5.910720E-10	1.387973E-9	7.791775E-10
1.775692E+4	6.727888E-11	1.239503E-10	1.833952E-10	5.871704E-10	1.434412E-9	7.752132E-10
1.775812E+4	7.079399E-11	1.126869E-10	1.793329E-10	5.712146E-10	1.406721E-9	7.726312E-10
1.775932E+4	6.770678E-11	1.246633E-10	1.787610E-10	5.726837E-10	1.405183E-9	7.599782E-10
1.776052E+4	7.073798E-11	1.188787E-10	1.898491E-10	5.782874E-10	1.432608E-9	7.877581E-10
1.776172E+4	6.757628E-11	1.182446E-10	1.719067E-10	5.702019E-10	1.455447E-9	7.859530E-10
1.776292E+4	7.176070E-11	1.219491E-10	1.799249E-10	5.833534E-10	1.427977E-9	7.841758E-10
1.776412E+4	6.780312E-11	1.249478E-10	1.893019E-10	5.947753E-10	1.474119E-9	7.844647E-10
1.776532E+4	7.151651E-11	1.218471E-10	1.877370E-10	5.997847E-10	1.432175E-9	7.695630E-10
1.776652E+4	7.667043E-11	1.199697E-10	1.669611E-10	5.943866E-10	1.443649E-9	8.041967E-10
1.776772E+4	6.978135E-11	1.273343E-10	1.845787E-10	6.000462E-10	1.446839E-9	7.921469E-10
1.776892E+4	6.817950E-11	1.172096E-10	1.827348E-10	6.119868E-10	1.481281E-9	7.641610E-10
1.777012E+4	6.809605E-11	1.221776E-10	1.753854E-10	6.161885E-10	1.468008E-9	7.910155E-10
1.777132E+4	6.824783E-11	1.212803E-10	1.800968E-10	6.009379E-10	1.440906E-9	7.974538E-10
1.777252E+4	7.171701E-11	1.248453E-10	1.834254E-10	6.076551E-10	1.436899E-9	8.062280E-10
1.777372E+4	7.276774E-11	1.130952E-10	1.960156E-10	6.196639E-10	1.447328E-9	7.951859E-10
1.777492E+4	7.190241E-11	1.198387E-10	2.017403E-10	6.036460E-10	1.459386E-9	7.986664E-10
1.777612E+4	7.654050E-11	1.072636E-10	1.872178E-10	6.135601E-10	1.450919E-9	8.020991E-10
1.777732E+4	7.380446E-11	1.129759E-10	1.881218E-10	6.043074E-10	1.514042E-9	8.039154E-10
1.777852E+4	7.459811E-11	1.203377E-10	1.865810E-10	5.761328E-10	1.502211E-9	8.279713E-10
1.777972E+4	6.906948E-11	1.133254E-10	1.900944E-10	5.933331E-10	1.530781E-9	8.253433E-10
1.778092E+4	7.459811E-11	1.161482E-10	1.924552E-10	6.000530E-10	1.478563E-9	8.214204E-10
1.778212E+4	6.827192E-11	1.227136E-10	1.777680E-10	6.026215E-10	1.514230E-9	8.154628E-10
1.778332E+4	6.893954E-11	1.134139E-10	1.983915E-10	6.093695E-10	1.499589E-9	8.110050E-10
1.778452E+4	7.200266E-11	1.118983E-10	1.810714E-10	6.202251E-10	1.494642E-9	7.904621E-10
1.778572E+4	7.141233E-11	1.140513E-10	1.775238E-10	6.069013E-10	1.501740E-9	8.388034E-10
1.778692E+4	7.362076E-11	1.156554E-10	1.835134E-10	6.277124E-10	1.490946E-9	8.167045E-10
1.778812E+4	6.967325E-11	1.153820E-10	1.762362E-10	5.998860E-10	1.555482E-9	8.407480E-10
1.778932E+4	7.291841E-11	1.168887E-10	1.872760E-10	6.126231E-10	1.560170E-9	8.466933E-10
1.779052E+4	7.403635E-11	1.234725E-10	1.920032E-10	5.992935E-10	1.490229E-9	8.314690E-10
1.779172E+4	7.905417E-11	1.230446E-10	1.916442E-10	6.166624E-10	1.532496E-9	8.234530E-10
1.779292E+4	7.435167E-11	1.220628E-10	1.869798E-10	6.111002E-10	1.511014E-9	8.374222E-10
1.779412E+4	7.007932E-11	1.246392E-10	1.877757E-10	6.195043E-10	1.499359E-9	8.455771E-10
1.779532E+4	7.432759E-11	1.196174E-10	1.893618E-10	5.993562E-10	1.501893E-9	8.519067E-10
1.779652E+4	7.347401E-11	1.193234E-10	1.917971E-10	6.069768E-10	1.533533E-9	8.343988E-10
1.779772E+4	7.700257E-11	1.180313E-10	1.931530E-10	6.044598E-10	1.536916E-9	8.216613E-10
1.779892E+4	7.891359E-11	1.159847E-10	1.875819E-10	6.060773E-10	1.514800E-9	8.505920E-10
1.780012E+4	7.130367E-11	1.118036E-10	2.045111E-10	6.075604E-10	1.530175E-9	8.427531E-10
1.780132E+4	6.996507E-11	1.193648E-10	1.880361E-10	5.990634E-10	1.527869E-9	8.398949E-10
1.780252E+4	7.398313E-11	1.179108E-10	1.888493E-10	6.277897E-10	1.541880E-9	8.261773E-10
1.780372E+4	7.245914E-11	1.223910E-10	1.924496E-10	6.209672E-10	1.559117E-9	8.235612E-10
1.780492E+4	7.540744E-11	1.139768E-10	2.007266E-10	6.157803E-10	1.530042E-9	8.447419E-10
1.780612E+4	7.481375E-11	1.158155E-10	1.885256E-10	5.986242E-10	1.501142E-9	8.697219E-10
1.780732E+4	7.657634E-11	1.207337E-10	2.005641E-10	6.009531E-10	1.531735E-9	8.330406E-10
1.780852E+4	7.540071E-11	1.152482E-10	2.053882E-10	6.286079E-10	1.523555E-9	8.647528E-10
1.780972E+4	7.715883E-11	1.114553E-10	1.931060E-10	6.084107E-10	1.521725E-9	9.017416E-10
1.781092E+4	7.311891E-11	1.257761E-10	1.965651E-10	6.249719E-10	1.570370E-9	8.594750E-10
1.781212E+4	7.479190E-11	1.144943E-10	1.905077E-10	6.142193E-10	1.560855E-9	8.443566E-10
1.781332E+4	7.516772E-11	1.217682E-10	1.922507E-10	6.219200E-10	1.546281E-9	8.574985E-10
1.781452E+4	7.511788E-11	1.140081E-10	2.079114E-10	6.450947E-10	1.585597E-9	8.356976E-10
1.781572E+4	7.495265E-11	1.141762E-10	1.869938E-10	6.334801E-10	1.552169E-9	8.375426E-10
1.781692E+4	7.583255E-11	1.195463E-10	1.875533E-10	6.257033E-10	1.568476E-9	8.916409E-10
1.781812E+4	6.870879E-11	1.151524E-10	1.776666E-10	6.232289E-10	1.577591E-9	8.354305E-10
1.781932E+4	7.254986E-11	1.223210E-10	1.831566E-10	6.237111E-10	1.573398E-9	8.678613E-10
1.782052E+4	7.615628E-11	1.145716E-10	1.839469E-10	6.204676E-10	1.568843E-9	8.474292E-10
1.782172E+4	7.836022E-11	1.137578E-10	1.850861E-10	6.155528E-10	1.583942E-9	8.474432E-10
1.782292E+4	7.698521E-11	1.219894E-10	2.134299E-10	6.371006E-10	1.556756E-9	8.507472E-10
1.782412E+4	7.894775E-11	1.171508E-10	1.847058E-10	6.207813E-10	1.532805E-9	8.852235E-10
1.782532E+4	7.378319E-11	1.214842E-10	2.008391E-10	6.340581E-10	1.588568E-9	8.498080E-10
1.782652E+4	7.245857E-11	1.158912E-10	2.009679E-10	6.352114E-10	1.575217E-9	8.559902E-10
1.782772E+4	7.871756E-11	1.115236E-10	1.947582E-10	6.346098E-10	1.569169E-9	8.725823E-10
1.782892E+4	7.303771E-11	1.205545E-10	1.945253E-10	6.018010E-10	1.592492E-9	8.556720E-10
1.783012E+4	7.095642E-11	1.225338E-10	1.901863E-10	6.232154E-10	1.592600E-9	8.538031E-10
1.783132E+4	7.823252E-11	1.292532E-10	1.913361E-10	6.323241E-10	1.548623E-9	8.691315E-10
1.783252E+4	7.742599E-11	1.238024E-10	1.990972E-10	6.263217E-10	1.616161E-9	8.714072E-10
1.783372E+4	7.574798E-11	1.235027E-10	1.856641E-10	6.365601E-10	1.622301E-9	8.655851E-10
1.783492E+4	7.595632E-11	1.264880E-10	2.075417E-10	6.324479E-10	1.616915E-9	8.795660E-10
1.783612E+4	7.779958E-11	1.164227E-10	2.007641E-10	6.414160E-10	1.601200E-9	8.331800E-10
1.783732E+4	7.377422E-11	1.116703E-10	1.922698E-10	6.334034E-10	1.646160E-9	8.958981E-10
1.783852E+4	7.550040E-11	1.177092E-10	2.010010E-10	6.339271E-10	1.602375E-9	8.653436E-10
1.783972E+4	7.767188E-11	1.135427E-10	1.989533E-10	6.299528E-10	1.654416E-9	8.493913E-10
1.784092E+4	7.512907E-11	1.211521E-10	1.940794E-10	6.265160E-10	1.551487E-9	8.555433E-10
1.784212E+4	7.385263E-11	1.225540E-10	1.952153E-10	6.497513E-10	1.568609E-9	8.548645E-10
1.784332E+4	7.626830E-11	1.185925E-10	1.986811E-10	6.261671E-10	1.584790E-9	8.987568E-10
1.784452E+4	7.969043E-11	1.141739E-10	1.911575E-10	6.303313E-10	1.597496E-9	8.676367E-10
1.784572E+4	7.758001E-11	1.172034E-10	1.985125E-10	6.148551E-10	1.607094E-9	8.919865E-10
1.784692E+4	7.510555E-11	1.212288E-10	1.971078E-10	6.344447E-10	1.610535E-9	8.770490E-10
1.784812E+4	7.922948E-11	1.113057E-10	2.050185E-10	6.629626E-10	1.594161E-9	8.383744E-10
1.784932E+4	7.496777E-11	1.244857E-10	1.847876E-10	6.389130E-10	1.641614E-9	8.982628E-10
1.785052E+4	7.551666E-11	1.166613E-10	2.039689E-10	6.357362E-10	1.584140E-9	8.631946E-10
1.785172E+4	7.418253E-11	1.238326E-10	2.028588E-10	6.457158E-10	1.644904E-9	8.444121E-10
1.785292E+4	7.298057E-11	1.233280E-10	2.003726E-10	6.348165E-10	1.580365E-9	8.890959E-10
1.785412E+4	7.684630E-11	1.300838E-10	1.895427E-10	6.334124E-10	1.586476E-9	8.566192E-10
1.785532E+4	7.611987E-11	1.156604E-10	2.016888E-10	6.196202E-10	1.627477E-9	8.858345E-10
1.785652E+4	7.370533E-11	1.173692E-10	2.005154E-10	6.351173E-10	1.605123E-9	8.718228E-10
1.785772E+4	7.502658E-11	1.297869E-10	1.982179E-10	6.338364E-10	1.587148E-9	8.582686E-10
1.785892E+4	8.043870E-11	1.191934E-10	2.082261E-10	6.420461E-10	1.597515E-9	8.888545E-10
1.786012E+4	7.512011E-11	1.215570E-10	1.874827E-10	6.251163E-10	1.583708E-9	8.687826E-10
1.786132E+4	7.787015E-11	1.228732E-10	1.953749E-10	6.289653E-10	1.654872E-9	8.836462E-10
1.786252E+4	7.688271E-11	1.208888E-10	1.975621E-10	6.457327E-10	1.648565E-9	8.845222E-10
1.786372E+4	7.652201E-11	1.214668E-10	1.990872E-10	6.457271E-10	1.635744E-9	8.662577E-10
1.786492E+4	7.363588E-11	1.152599E-10	2.051328E-10	6.165083E-10	1.593520E-9	8.983977E-10
1.786612E+4	7.571324E-11	1.225086E-10	1.913512E-10	6.329889E-10	1.592243E-9	8.671231E-10
1.786732E+4	7.632822E-11	1.218847E-10	1.983720E-10	6.476975E-10	1.651437E-9	9.175551E-10
1.786852E+4	7.742375E-11	1.241827E-10	2.049121E-10	6.279403E-10	1.660931E-9	8.583062E-10
1.786972E+4	7.335751E-11	1.183303E-10	1.989527E-10	6.478066E-10	1.636828E-9	8.638897E-10
1.787092E+4	7.960473E-11	1.233252E-10	2.011785E-10	6.462704E-10	1.588002E-9	8.986006E-10
1.787212E+4	8.090134E-11	1.178974E-10	2.021172E-10	6.419442E-10	1.649085E-9	8.786391E-10
1.787332E+4	7.467540E-11	1.177305E-10	1.900171E-10	6.741263E-10	1.597006E-9	8.945186E-10
1.787452E+4	7.232975E-11	1.145581E-10	1.970843E-10	6.549579E-10	1.588210E-9	8.892482E-10
1.787572E+4	7.839047E-11	1.236601E-10	2.005283E-10	6.392401E-10	1.672658E-9	8.782515E-10
1.787691E+4	7.843191E-11	1.239906E-10	2.037264E-10	6.427843E-10	1.622825E-9	8.873591E-10
1.787812E+4	7.685415E-11	1.260842E-10	1.967202E-10	6.572704E-10	1.661317E-9	9.210596E-10
1.787931E+4	7.255827E-11	1.220762E-10	2.005025E-10	6.485661E-10	1.633088E-9	8.966453E-10
1.788052E+4	8.069915E-11	1.168047E-10	1.992838E-10	6.566510E-10	1.606938E-9	9.280954E-10
1.788171E+4	7.494089E-11	1.224627E-10	2.022511E-10	6.639013E-10	1.654287E-9	8.994973E-10
1.788291E+4	7.725405E-11	1.297460E-10	2.064501E-10	6.601432E-10	1.687276E-9	8.808542E-10
1.788412E+4	7.724005E-11	1.188831E-10	2.146011E-10	6.569937E-10	1.665415E-9	9.102795E-10
1.788531E+4	8.364578E-11	1.309502E-10	2.031747E-10	6.671381E-10	1.639122E-9	9.131454E-10
1.788652E+4	8.195486E-11	1.232630E-10	1.993723E-10	6.664738E-10	1.632473E-9	8.847552E-10
1.788771E+4	7.586503E-11	1.284590E-10	2.010027E-10	6.759707E-10	1.623019E-9	8.933430E-10
1.788891E+4	8.274683E-11	1.288908E-10	1.999195E-10	6.463067E-10	1.638664E-9	9.367397E-10
1.789012E+4	7.979405E-11	1.328221E-10	2.020041E-10	6.524235E-10	1.661648E-9	8.855432E-10
1.789131E+4	7.905865E-11	1.342732E-10	2.132551E-10	6.533935E-10	1.670061E-9	9.045823E-10
1.789252E+4	8.795061E-11	1.397307E-10	2.214033E-10	6.418994E-10	1.686704E-9	8.876139E-10
1.789371E+4	8.482756E-11	1.305761E-10	2.175830E-10	6.774812E-10	1.651080E-9	9.130733E-10
1.789491E+4	8.394821E-11	1.283273E-10	2.219416E-10	6.640022E-10	1.666647E-9	9.261956E-10
1.789611E+4	8.268466E-11	1.364139E-10	2.257636E-10	6.680331E-10	1.683302E-9	9.159997E-10
1.789731E+4	8.012786E-11	1.373532E-10	2.214767E-10	6.573757E-10	1.671396E-9	9.112407E-10
1.789851E+4	8.051264E-11	1.396372E-10	2.209284E-10	6.862454E-10	1.644881E-9	8.854912E-10
1.789971E+4	7.775589E-11	1.453927E-10	2.045671E-10	6.544498E-10	1.634668E-9	9.021796E-10
1.790091E+4	8.525322E-11	1.375296E-10	2.222317E-10	6.497530E-10	1.663662E-9	9.067437E-10
1.790211E+4	8.561617E-11	1.419459E-10	2.173276E-10	6.792662E-10	1.662030E-9	8.812396E-10
1.790331E+4	8.309969E-11	1.466405E-10	2.150626E-10	6.823724E-10	1.704929E-9	9.156318E-10
1.790451E+4	8.831243E-11	1.420697E-10	2.175381E-10	6.812444E-10	1.681819E-9	8.936550E-10
1.790571E+4	8.876722E-11	1.485656E-10	2.188515E-10	6.948462E-10	1.659968E-9	9.073934E-10
1.790691E+4	8.910047E-11	1.602339E-10	2.294361E-10	6.853151E-10	1.653756E-9	8.999728E-10
1.790811E+4	9.237586E-11	1.584517E-10	2.233222E-10	6.780654E-10	1.696625E-9	9.123239E-10
1.790931E+4	8.823625E-11	1.508642E-10	2.174413E-10	7.017628E-10	1.675409E-9	9.156211E-10
1.791051E+4	9.366966E-11	1.679855E-10	2.352834E-10	6.778078E-10	1.668908E-9	8.963272E-10
1.791171E+4	8.863504E-11	1.574676E-10	2.267353E-10	6.893013E-10	1.678362E-9	9.027558E-10
1.791291E+4	8.411849E-11	1.560013E-10	2.265970E-10	6.924776E-10	1.683872E-9	9.115364E-10
1.791411E+4	9.289786E-11	1.688542E-10	2.285534E-10	6.864689E-10	1.693304E-9	9.102168E-10
1.791531E+4	9.386178E-11	1.584354E-10	2.354542E-10	7.127685E-10	1.713680E-9	9.175147E-10
1.791651E+4	1.015350E-10	1.652674E-10	2.414281E-10	6.981602E-10	1.679260E-9	8.935038E-10
1.791771E+4	9.334201E-11	1.780200E-10	2.366433E-10	7.035208E-10	1.691683E-9	9.104946E-10
1.791891E+4	9.315942E-11	1.640850E-10	2.509273E-10	7.007148E-10	1.702701E-9	9.156805E-10
1.792011E+4	9.266991E-11	1.652203E-10	2.465025E-10	7.139945E-10	1.709687E-9	8.938068E-10
1.792131E+4	9.650875E-11	1.688609E-10	2.314115E-10	7.084003E-10	1.716190E-9	8.921170E-10
1.792251E+4	1.004366E-10	1.672478E-10	2.332234E-10	7.258000E-10	1.704489E-9	8.988458E-10
1.792371E+4	1.003073E-10	1.571808E-10	2.215893E-10	7.279821E-10	1.688668E-9	8.983464E-10
1.792491E+4	1.023488E-10	1.771844E-10	2.459044E-10	7.097272E-10	1.736434E-9	9.267338E-10
1.792611E+4	9.628863E-11	1.791833E-10	2.361745E-10	7.133274E-10	1.760724E-9	8.981805E-10
1.792731E+4	1.027235E-10	1.661955E-10	2.342904E-10	7.540654E-10	1.694893E-9	9.103669E-10
1.792851E+4	1.033665E-10	1.808849E-10	2.353333E-10	7.243471E-10	1.757667E-9	9.410267E-10
1.792971E+4	9.654851E-11	1.767537E-10	2.435721E-10	7.200406E-10	1.752459E-9	8.780336E-10
1.793091E+4	9.722847E-11	1.698058E-10	2.397708E-10	7.414925E-10	1.711025E-9	9.210018E-10
1.793211E+4	1.000608E-10	1.744092E-10	2.490235E-10	7.313264E-10	1.690935E-9	9.028129E-10
1.793331E+4	9.927278E-11	1.758329E-10	2.505699E-10	7.376358E-10	1.754777E-9	9.214382E-10
1.793451E+4	1.063601E-10	1.697005E-10	2.475964E-10	7.658648E-10	1.716752E-9	8.941753E-10
1.793571E+4	1.005195E-10	1.909569E-10	2.392976E-10	7.580684E-10	1.714753E-9	9.225308E-10
1.793691E+4	1.013742E-10	1.703866E-10	2.464353E-10	7.657158E-10	1.696609E-9	8.893569E-10
1.793811E+4	9.962452E-11	1.894783E-10	2.466033E-10	7.497505E-10	1.703465E-9	9.073368E-10
1.793931E+4	1.039887E-10	1.762098E-10	2.554751E-10	7.312216E-10	1.703784E-9	9.343645E-10
1.794051E+4	1.080774E-10	1.774683E-10	2.371177E-10	7.312430E-10	1.725557E-9	9.213755E-10
1.794171E+4	1.088066E-10	1.772521E-10	2.469680E-10	7.458780E-10	1.710839E-9	9.199355E-10
1.794291E+4	1.093874E-10	1.860041E-10	2.556353E-10	7.467131E-10	1.720051E-9	9.093795E-10
1.794411E+4	1.110234E-10	1.865866E-10	2.586833E-10	7.510572E-10	1.771892E-9	8.999436E-10
1.794531E+4	1.085299E-10	1.808109E-10	2.570837E-10	7.487743E-10	1.774479E-9	9.081047E-10
1.794651E+4	1.104521E-10	1.812232E-10	2.389156E-10	7.523039E-10	1.757172E-9	9.441486E-10
1.794771E+4	1.051677E-10	1.887625E-10	2.510572E-10	7.452944E-10	1.780401E-9	9.394400E-10
1.794891E+4	1.102970E-10	1.731277E-10	2.483912E-10	7.598411E-10	1.713842E-9	9.344462E-10
1.795011E+4	1.072255E-10	1.918643E-10	2.572954E-10	7.601564E-10	1.767487E-9	9.330057E-10
1.795131E+4	1.160401E-10	1.829410E-10	2.656374E-10	7.602701E-10	1.761366E-9	9.040950E-10
1.795251E+4	1.110682E-10	1.819955E-10	2.555513E-10	7.535714E-10	1.729858E-9	8.713921E-10
1.795371E+4	1.154571E-10	1.837240E-10	2.569045E-10	7.535479E-10	1.769342E-9	9.527718E-10
1.795491E+4	1.124617E-10	1.784440E-10	2.631567E-10	7.861641E-10	1.756449E-9	9.330929E-10
1.795611E+4	1.159399E-10	1.753249E-10	2.632536E-10	7.704737E-10	1.715988E-9	9.068405E-10
1.795731E+4	1.144075E-10	1.844521E-10	2.648801E-10	7.527302E-10	1.769849E-9	9.434664E-10
1.795851E+4	1.054836E-10	1.930281E-10	2.688187E-10	7.539120E-10	1.788481E-9	9.350387E-10
1.795971E+4	1.129826E-10	1.717487E-10	2.582677E-10	7.826198E-10	1.779187E-9	9.166635E-10
1.796091E+4	1.206609E-10	1.873393E-10	2.614474E-10	7.564015E-10	1.752614E-9	9.259255E-10
1.796211E+4	1.182642E-10	1.805919E-10	2.669844E-10	7.678621E-10	1.747287E-9	9.084604E-10
1.796331E+4	1.153115E-10	1.795412E-10	2.593106E-10	7.657808E-10	1.736395E-9	9.270077E-10
1.796451E+4	1.232182E-10	1.761617E-10	2.532264E-10	7.880740E-10	1.703626E-9	9.561009E-10
1.796571E+4	1.151787E-10	1.892375E-10	2.699282E-10	7.695810E-10	1.810582E-9	9.238684E-10
1.796691E+4	1.162793E-10	1.795479E-10	2.500658E-10	7.981186E-10	1.744279E-9	9.346860E-10
1.796811E+4	1.137348E-10	1.833549E-10	2.590967E-10	7.783362E-10	1.786157E-9	9.335132E-10
1.796931E+4	1.175087E-10	1.793189E-10	2.562301E-10	7.901844E-10	1.777686E-9	9.069856E-10
1.797051E+4	1.115141E-10	1.838707E-10	2.663095E-10	7.773617E-10	1.772698E-9	9.497232E-10
1.797171E+4	1.169240E-10	1.752459E-10	2.614093E-10	7.901390E-10	1.760246E-9	9.406833E-10
1.797291E+4	1.123183E-10	1.797177E-10	2.667934E-10	7.971384E-10	1.752792E-9	9.136547E-10
1.797411E+4	1.276227E-10	1.794544E-10	2.682541E-10	7.848366E-10	1.757384E-9	9.656442E-10
1.797531E+4	1.240981E-10	1.814091E-10	2.617677E-10	7.723825E-10	1.762204E-9	9.387858E-10
1.797651E+4	1.147816E-10	1.774034E-10	2.599088E-10	7.871017E-10	1.758160E-9	9.097132E-10
1.797771E+4	1.213464E-10	1.635065E-10	2.675221E-10	7.652890E-10	1.761554E-9	9.164741E-10
1.797891E+4	1.205578E-10	1.844672E-10	2.592821E-10	7.804137E-10	1.759053E-9	9.401031E-10
1.798011E+4	1.178123E-10	1.949560E-10	2.687308E-10	7.620365E-10	1.770555E-9	9.335535E-10
1.798131E+4	1.207432E-10	1.905117E-10	2.708451E-10	7.977461E-10	1.752867E-9	9.339225E-10
1.798251E+4	1.226206E-10	1.873752E-10	2.763182E-10	7.808560E-10	1.794299E-9	9.578197E-10
1.798371E+4	1.151866E-10	1.758917E-10	2.630173E-10	7.630873E-10	1.804440E-9	9.209201E-10
1.798491E+4	1.182379E-10	1.913669E-10	2.599390E-10	7.758808E-10	1.781602E-9	9.632140E-10
1.798611E+4	1.154324E-10	1.943936E-10	2.529329E-10	7.990018E-10	1.734547E-9	9.113824E-10
1.798731E+4	1.194684E-10	1.787336E-10	2.800529E-10	8.142536E-10	1.762285E-9	9.505705E-10
1.798851E+4	1.218830E-10	1.953822E-10	2.610267E-10	8.136374E-10	1.752735E-9	9.475859E-10
1.798971E+4	1.224851E-10	1.876048E-10	2.650891E-10	7.894629E-10	1.775589E-9	9.385398E-10
1.799091E+4	1.181853E-10	1.820431E-10	2.792587E-10	7.830208E-10	1.792645E-9	9.350308E-10
1.799211E+4	1.309418E-10	1.758004E-10	2.483867E-10	7.904364E-10	1.778738E-9	9.238846E-10
1.799331E+4	1.226525E-10	1.841143E-10	2.689828E-10	7.764661E-10	1.821883E-9	9.191670E-10
1.799451E+4	1.184760E-10	1.711461E-10	2.770408E-10	7.875592E-10	1.800934E-9	9.331927E-10
1.799571E+4	1.199826E-10	1.852547E-10	2.551217E-10	7.911359E-10	1.753872E-9	9.528915E-10
1.799691E+4	1.215761E-10	1.765722E-10	2.657214E-10	7.739570E-10	1.814020E-9	9.586090E-10
1.799811E+4	1.272486E-10	1.938352E-10	2.704659E-10	7.598484E-10	1.745401E-9	9.094730E-10
1.799931E+4	1.238517E-10	1.798761E-10	2.619217E-10	7.916557E-10	1.785857E-9	9.155029E-10
1.800051E+4	1.302468E-10	1.935137E-10	2.667497E-10	8.012075E-10	1.826088E-9	9.565808E-10
1.800171E+4	1.198790E-10	1.843109E-10	2.707795E-10	7.852702E-10	1.817926E-9	9.446258E-10
1.800291E+4	1.283789E-10	1.823456E-10	2.576382E-10	7.873660E-10	1.788998E-9	9.629255E-10
1.800411E+4	1.248962E-10	1.917596E-10	2.702278E-10	7.687963E-10	1.798184E-9	9.348657E-10
1.800531E+4	1.251875E-10	1.815279E-10	2.572316E-10	7.894680E-10	1.800638E-9	9.755403E-10
1.800651E+4	1.176980E-10	1.851410E-10	2.502148E-10	8.287313E-10	1.748320E-9	9.173265E-10
1.800771E+4	1.208390E-10	1.850637E-10	2.554404E-10	7.855508E-10	1.791922E-9	9.431231E-10
1.800891E+4	1.295791E-10	1.893870E-10	2.687470E-10	7.971423E-10	1.800753E-9	9.321796E-10
1.801011E+4	1.245759E-10	1.861570E-10	2.614826E-10	7.902661E-10	1.763246E-9	9.250121E-10
1.801131E+4	1.191666E-10	1.753467E-10	2.545975E-10	8.214971E-10	1.799338E-9	9.830030E-10
1.801251E+4	1.219603E-10	1.792684E-10	2.726189E-10	8.162296E-10	1.839171E-9	9.262645E-10
1.801371E+4	1.372686E-10	1.846599E-10	2.702217E-10	7.889746E-10	1.810136E-9	9.419687E-10
1.801491E+4	1.203450E-10	1.934112E-10	2.552914E-10	7.891079E-10	1.834063E-9	9.426442E-10
1.801611E+4	1.157494E-10	1.866773E-10	2.775790E-10	8.046425E-10	1.791153E-9	9.529122E-10
1.801731E+4	1.244818E-10	1.911910E-10	2.508163E-10	8.115618E-10	1.788641E-9	9.411981E-10
1.801851E+4	1.268930E-10	1.890756E-10	2.697831E-10	7.740863E-10	1.805128E-9	9.270979E-10
1.801971E+4	1.279599E-10	1.860662E-10	2.629243E-10	8.053762E-10	1.799643E-9	9.270681E-10
1.802091E+4	1.249971E-10	1.847993E-10	2.708384E-10	7.835832E-10	1.800801E-9	9.367717E-10
1.802211E+4	1.228727E-10	1.978757E-10	2.520939E-10	7.884705E-10	1.834211E-9	9.537160E-10
1.802331E+4	1.279056E-10	1.834277E-10	2.832600E-10	8.030188E-10	1.757913E-9	9.472380E-10
1.802451E+4	1.274318E-10	1.820280E-10	2.711722E-10	7.961896E-10	1.777418E-9	9.362368E-10
1.802571E+4	1.291188E-10	1.974483E-10	2.876774E-10	8.053717E-10	1.832057E-9	9.697895E-10
1.802691E+4	1.299953E-10	1.978785E-10	2.794340E-10	7.905350E-10	1.808728E-9	9.469323E-10
1.802811E+4	1.285570E-10	1.785034E-10	2.718661E-10	8.337911E-10	1.794838E-9	9.461896E-10
1.802931E+4	1.233778E-10	2.179285E-10	2.753151E-10	8.024553E-10	1.839661E-9	9.567842E-10
1.803051E+4	1.210826E-10	1.883906E-10	2.721697E-10	8.065221E-10	1.779407E-9	9.471686E-10
1.803171E+4	1.245294E-10	1.899000E-10	2.653131E-10	8.100888E-10	1.774031E-9	9.547029E-10
1.803291E+4	1.216052E-10	1.838657E-10	2.717440E-10	7.999333E-10	1.798704E-9	9.311703E-10
1.803411E+4	1.249847E-10	1.805393E-10	2.784191E-10	8.081302E-10	1.760326E-9	9.777976E-10
1.803531E+4	1.229740E-10	1.786053E-10	2.565931E-10	8.055134E-10	1.801956E-9	9.517893E-10
1.803651E+4	1.230760E-10	1.866073E-10	2.754148E-10	7.924679E-10	1.845234E-9	9.829576E-10
1.803771E+4	1.293579E-10	1.903235E-10	2.604353E-10	8.365904E-10	1.772772E-9	9.448314E-10
1.803891E+4	1.281223E-10	1.945673E-10	2.577508E-10	8.150192E-10	1.787377E-9	9.391655E-10
1.804011E+4	1.213442E-10	1.856003E-10	2.618831E-10	8.246197E-10	1.831862E-9	9.297219E-10
1.804131E+4	1.196953E-10	1.868571E-10	2.780792E-10	8.046340E-10	1.800446E-9	9.462786E-10
1.804251E+4	1.247652E-10	1.846537E-10	2.729236E-10	7.924006E-10	1.774699E-9	9.771866E-10
1.804371E+4	1.149799E-10	2.060871E-10	2.783469E-10	7.874545E-10	1.807833E-9	9.673407E-10
1.804491E+4	1.221328E-10	1.784278E-10	2.707768E-10	7.773359E-10	1.793903E-9	9.242644E-10
1.804611E+4	1.303957E-10	1.818751E-10	2.676050E-10	8.186290E-10	1.825046E-9	9.686911E-10
1.804731E+4	1.211173E-10	1.825651E-10	2.837220E-10	7.957337E-10	1.888583E-9	9.853234E-10
1.804851E+4	1.182122E-10	1.756340E-10	2.730742E-10	7.810589E-10	1.794295E-9	9.520077E-10
1.804971E+4	1.243882E-10	1.920670E-10	2.532057E-10	8.066762E-10	1.777169E-9	9.700722E-10
1.805091E+4	1.272850E-10	1.819222E-10	2.651798E-10	7.856348E-10	1.813630E-9	9.599089E-10
1.805211E+4	1.345141E-10	1.858719E-10	2.733296E-10	7.981930E-10	1.839244E-9	9.361993E-10
1.805330E+4	1.282680E-10	1.869422E-10	2.726430E-10	7.860101E-10	1.818478E-9	9.534035E-10
1.805451E+4	1.320586E-10	1.864516E-10	2.785256E-10	8.171850E-10	1.804955E-9	9.547437E-10
1.805571E+4	1.226133E-10	1.814718E-10	2.633965E-10	8.217447E-10	1.798610E-9	9.492964E-10
1.805690E+4	1.265928E-10	1.895214E-10	2.702576E-10	7.914827E-10	1.761301E-9	9.707001E-10
1.805811E+4	1.251707E-10	1.758497E-10	2.772883E-10	7.866295E-10	1.831704E-9	9.409864E-10
1.805930E+4	1.272861E-10	1.895102E-10	2.707123E-10	8.119321E-10	1.769192E-9	9.094832E-10
1.806051E+4	1.237285E-10	1.910566E-10	2.696258E-10	8.022352E-10	1.797335E-9	9.693683E-10
1.806171E+4	1.239766E-10	1.872099E-10	2.741815E-10	7.849375E-10	1.829770E-9	9.643885E-10
1.806290E+4	1.308819E-10	1.894643E-10	2.752754E-10	7.923038E-10	1.800054E-9	9.392624E-10
1.806411E+4	1.372092E-10	1.956337E-10	2.686081E-10	8.071578E-10	1.826473E-9	9.754799E-10
1.806530E+4	1.240712E-10	1.889916E-10	2.728883E-10	7.893398E-10	1.811446E-9	9.824664E-10
1.806651E+4	1.278333E-10	1.804771E-10	2.747730E-10	7.950459E-10	1.785817E-9	9.490365E-10
1.806771E+4	1.218555E-10	1.866947E-10	2.810006E-10	7.803761E-10	1.772961E-9	9.960962E-10
1.806890E+4	1.279655E-10	1.771698E-10	2.645805E-10	7.838302E-10	1.816511E-9	9.684800E-10
1.807010E+4	1.230872E-10	1.763633E-10	2.603087E-10	7.897290E-10	1.789863E-9	9.333064E-10
1.807130E+4	1.299757E-10	1.901650E-10	2.830936E-10	8.017043E-10	1.837147E-9	9.402190E-10
1.807250E+4	1.216080E-10	1.862186E-10	2.652173E-10	8.038930E-10	1.830941E-9	9.431264E-10
1.807370E+4	1.184076E-10	1.831196E-10	2.607036E-10	8.077325E-10	1.738576E-9	9.559816E-10
1.807490E+4	1.225864E-10	1.974265E-10	2.667889E-10	7.884190E-10	1.752840E-9	9.596568E-10
1.807610E+4	1.233443E-10	1.887748E-10	2.689016E-10	7.963912E-10	1.777103E-9	9.430078E-10
1.807730E+4	1.186552E-10	1.814030E-10	2.630576E-10	8.017345E-10	1.731994E-9	9.548747E-10
1.807850E+4	1.285928E-10	1.812702E-10	2.627064E-10	7.637382E-10	1.770248E-9	9.414036E-10
1.807970E+4	1.344547E-10	1.793525E-10	2.600752E-10	7.605143E-10	1.778449E-9	9.362485E-10
1.808090E+4	1.269798E-10	1.839738E-10	2.641817E-10	7.885265E-10	1.756586E-9	9.239323E-10
1.808210E+4	1.378455E-10	1.798409E-10	2.574478E-10	8.287845E-10	1.759552E-9	9.466046E-10
1.808330E+4	1.225316E-10	1.792069E-10	2.618204E-10	7.888906E-10	1.752620E-9	9.375299E-10
1.808450E+4	1.174392E-10	1.937703E-10	2.636435E-10	7.852931E-10	1.770488E-9	9.304880E-10
1.808570E+4	1.268941E-10	1.839262E-10	2.517775E-10	7.646051E-10	1.731786E-9	9.073458E-10
1.808690E+4	1.176655E-10	1.860719E-10	2.690993E-10	7.636620E-10	1.751150E-9	9.054455E-10
1.808810E+4	1.211420E-10	1.686094E-10	2.701539E-10	7.849665E-10	1.716448E-9	9.302388E-10
1.808930E+4	1.133428E-10	1.742517E-10	2.483178E-10	7.997232E-10	1.710395E-9	9.115694E-10
1.809050E+4	1.178907E-10	1.879353E-10	2.551380E-10	7.667543E-10	1.703950E-9	9.193383E-10
1.809170E+4	1.261167E-10	1.686845E-10	2.622964E-10	7.787770E-10	1.670178E-9	8.871978E-10
1.809290E+4	1.251113E-10	1.762697E-10	2.521544E-10	7.696935E-10	1.638687E-9	8.692794E-10
1.809410E+4	1.217278E-10	1.665309E-10	2.600242E-10	7.518542E-10	1.670537E-9	8.632327E-10
1.809530E+4	1.208177E-10	1.728969E-10	2.427410E-10	7.498787E-10	1.654510E-9	8.660444E-10
1.809650E+4	1.243059E-10	1.678544E-10	2.480456E-10	7.344483E-10	1.645824E-9	8.784604E-10
1.809770E+4	1.212865E-10	1.720758E-10	2.426609E-10	7.436819E-10	1.650726E-9	8.659631E-10
1.809890E+4	1.246565E-10	1.699587E-10	2.406065E-10	7.379887E-10	1.600669E-9	8.378254E-10
1.810010E+4	1.225316E-10	1.631615E-10	2.405298E-10	7.180775E-10	1.545928E-9	8.283135E-10
1.810130E+4	1.126449E-10	1.549433E-10	2.400576E-10	7.244502E-10	1.573974E-9	8.249635E-10
1.810250E+4	1.168887E-10	1.560170E-10	2.345301E-10	7.292625E-10	1.576048E-9	8.149856E-10
1.810370E+4	1.276737E-10	1.588415E-10	2.248899E-10	7.113822E-10	1.511254E-9	8.221989E-10
1.810490E+4	1.223932E-10	1.547545E-10	2.426586E-10	7.006840E-10	1.520606E-9	7.853855E-10
1.810610E+4	1.191923E-10	1.489050E-10	2.311192E-10	7.112053E-10	1.479503E-9	7.881636E-10
1.810730E+4	1.163711E-10	1.483701E-10	2.227654E-10	7.061152E-10	1.473542E-9	7.772093E-10
1.810850E+4	1.210585E-10	1.567686E-10	2.234633E-10	6.885363E-10	1.488522E-9	7.738315E-10
1.810970E+4	1.149289E-10	1.396036E-10	2.351585E-10	6.758984E-10	1.447542E-9	7.508185E-10
1.811090E+4	1.162334E-10	1.407865E-10	2.174631E-10	6.606371E-10	1.419058E-9	7.677725E-10
1.811210E+4	1.107574E-10	1.364626E-10	2.120196E-10	6.552367E-10	1.408170E-9	7.452463E-10
1.811330E+4	1.076013E-10	1.399805E-10	2.133325E-10	6.987707E-10	1.349934E-9	7.399400E-10
1.811450E+4	1.109865E-10	1.431915E-10	2.132266E-10	6.590750E-10	1.354130E-9	7.003569E-10
1.811570E+4	1.102488E-10	1.287468E-10	2.061616E-10	6.355776E-10	1.334682E-9	7.008677E-10
1.811690E+4	1.087696E-10	1.236635E-10	2.042058E-10	6.430212E-10	1.264472E-9	6.896323E-10
1.811810E+4	1.155741E-10	1.181007E-10	1.957675E-10	6.406101E-10	1.276231E-9	7.105426E-10
1.811930E+4	1.106017E-10	1.234546E-10	2.085840E-10	6.281526E-10	1.265295E-9	6.326937E-10
1.812050E+4	1.056225E-10	1.208905E-10	2.021083E-10	6.302316E-10	1.204619E-9	6.557504E-10
1.812170E+4	1.053889E-10	1.181147E-10	1.932180E-10	6.109931E-10	1.199821E-9	6.220723E-10
1.812290E+4	1.039232E-10	1.101962E-10	1.926977E-10	6.014264E-10	1.204248E-9	6.253920E-10
1.812410E+4	1.113612E-10	1.096327E-10	1.796196E-10	6.228391E-10	1.109845E-9	6.153977E-10
1.812530E+4	1.028629E-10	1.137001E-10	1.725844E-10	5.965172E-10	1.129888E-9	5.869615E-10
1.812650E+4	9.665493E-11	1.008063E-10	1.769127E-10	5.958422E-10	1.112727E-9	5.747595E-10
1.812770E+4	9.874406E-11	1.001700E-10	1.691510E-10	5.701515E-10	1.052502E-9	5.583847E-10
1.812890E+4	1.031822E-10	1.022497E-10	1.713186E-10	5.759984E-10	1.039776E-9	5.420855E-10
1.813010E+4	9.673783E-11	9.735784E-11	1.635641E-10	5.454802E-10	1.033408E-9	5.396973E-10
1.813130E+4	9.687448E-11	9.099133E-11	1.571724E-10	5.351511E-10	9.914497E-10	5.115154E-10
1.813250E+4	9.695122E-11	9.365847E-11	1.460900E-10	5.339638E-10	9.828893E-10	5.117965E-10
1.813370E+4	9.509117E-11	8.800326E-11	1.555196E-10	5.254661E-10	9.039964E-10	4.807100E-10
1.813490E+4	8.782738E-11	8.751094E-11	1.552261E-10	5.119091E-10	8.998910E-10	4.775326E-10
1.813610E+4	8.932954E-11	7.913594E-11	1.431176E-10	5.195493E-10	8.540288E-10	4.502166E-10
1.813730E+4	8.841156E-11	7.477454E-11	1.543020E-10	4.911344E-10	8.776745E-10	4.316682E-10
1.813850E+4	8.739108E-11	7.829301E-11	1.377329E-10	4.927587E-10	8.315228E-10	4.156816E-10
1.813970E+4	8.478219E-11	6.459326E-11	1.263592E-10	4.687017E-10	8.288450E-10	4.091795E-10
1.814090E+4	8.010825E-11	6.881632E-11	1.287933E-10	4.540789E-10	7.550114E-10	4.013736E-10
1.814210E+4	8.108505E-11	6.714278E-11	1.195944E-10	4.691302E-10	7.314238E-10	3.913015E-10
1.814330E+4	8.467465E-11	6.025874E-11	1.192814E-10	4.495417E-10	7.100195E-10	3.697824E-10
1.814450E+4	8.020627E-11	6.028451E-11	1.269899E-10	4.314268E-10	6.877269E-10	3.515986E-10
1.814570E+4	8.460520E-11	5.687357E-11	1.149911E-10	4.285636E-10	6.702074E-10	3.367103E-10
1.814690E+4	7.822300E-11	5.233573E-11	1.095907E-10	4.156373E-10	6.490573E-10	3.341899E-10
1.814810E+4	8.098647E-11	5.252728E-11	1.147833E-10	4.090104E-10	6.354724E-10	3.129177E-10
1.814930E+4	8.141327E-11	4.882455E-11	1.116367E-10	3.944649E-10	6.006803E-10	3.058646E-10
1.815050E+4	7.640664E-11	5.061459E-11	1.054500E-10	3.935413E-10	5.773856E-10	3.014982E-10
1.815170E+4	7.465804E-11	4.788248E-11	1.031732E-10	3.605600E-10	5.582150E-10	2.859977E-10
1.815290E+4	6.900396E-11	4.205532E-11	9.559021E-11	3.628474E-10	5.253221E-10	2.786628E-10
1.815410E+4	6.933104E-11	4.509156E-11	8.828161E-11	3.537269E-10	5.297110E-10	2.520732E-10
1.815530E+4	6.739762E-11	3.990850E-11	1.005537E-10	3.473469E-10	4.879183E-10	2.416723E-10
1.815650E+4	7.165372E-11	3.921624E-11	9.410373E-11	3.437170E-10	4.795137E-10	2.297313E-10
1.815770E+4	6.708117E-11	3.813919E-11	8.656270E-11	3.152472E-10	4.580825E-10	2.342590E-10
1.815890E+4	6.589266E-11	4.105052E-11	8.579763E-11	3.227608E-10	4.271113E-10	2.237277E-10
1.816010E+4	6.478761E-11	3.989955E-11	8.098143E-11	3.105637E-10	4.289142E-10	2.046124E-10
1.816130E+4	6.238315E-11	3.071746E-11	7.748312E-11	3.034326E-10	4.167384E-10	1.832221E-10
1.816250E+4	6.144053E-11	3.497469E-11	7.749208E-11	2.921116E-10	4.043784E-10	1.937523E-10
1.816370E+4	5.943766E-11	3.313200E-11	7.464347E-11	2.775219E-10	3.872734E-10	1.831594E-10
1.816490E+4	5.398407E-11	3.094542E-11	7.581462E-11	2.677024E-10	3.723604E-10	1.888560E-10
1.816610E+4	5.421539E-11	3.419897E-11	6.868527E-11	2.675546E-10	3.431709E-10	2.029893E-10
1.816730E+4	5.454976E-11	2.744543E-11	6.846795E-11	2.512487E-10	3.262299E-10	1.974142E-10
1.816850E+4	5.106434E-11	2.920130E-11	6.584226E-11	2.414701E-10	3.193907E-10	1.916430E-10
1.816970E+4	5.158690E-11	2.713402E-11	7.191249E-11	2.406334E-10	3.161086E-10	1.908360E-10
1.817090E+4	5.581612E-11	2.353265E-11	6.600804E-11	2.506136E-10	2.993267E-10	2.023502E-10
1.817210E+4	4.941040E-11	2.663610E-11	5.794053E-11	2.093049E-10	2.967676E-10	1.815766E-10
1.817330E+4	4.816420E-11	2.008643E-11	5.584412E-11	2.102408E-10	2.900813E-10	1.911093E-10
1.817450E+4	4.892984E-11	2.380654E-11	5.864456E-11	2.172794E-10	2.700486E-10	1.818331E-10
1.817570E+4	5.069020E-11	2.226461E-11	5.432125E-11	2.006100E-10	2.513277E-10	1.692894E-10
1.817690E+4	4.484008E-11	2.025222E-11	5.455481E-11	1.938229E-10	2.475163E-10	1.698383E-10
1.817810E+4	4.424471E-11	2.169221E-11	5.310194E-11	1.896536E-10	2.340114E-10	1.665914E-10
1.817930E+4	4.612156E-11	1.907491E-11	4.693537E-11	1.658017E-10	2.108843E-10	1.650826E-10
1.818050E+4	4.257732E-11	2.049474E-11	5.299720E-11	1.815329E-10	2.176210E-10	1.576519E-10
1.818170E+4	4.171199E-11	2.088680E-11	5.021188E-11	1.558445E-10	1.991779E-10	1.487504E-10
1.818290E+4	4.344490E-11	1.951122E-11	4.375015E-11	1.606427E-10	1.951492E-10	1.603868E-10
1.818410E+4	3.684930E-11	1.827903E-11	4.180664E-11	1.476117E-10	1.777557E-10	1.535145E-10
1.818530E+4	3.890707E-11	1.735264E-11	4.411644E-11	1.557324E-10	1.760183E-10	1.465229E-10
1.818650E+4	3.369433E-11	1.869854E-11	4.000652E-11	1.396590E-10	1.764148E-10	1.440882E-10
1.818770E+4	3.568096E-11	1.645482E-11	4.092506E-11	1.386106E-10	1.632774E-10	1.408285E-10
1.818890E+4	3.526649E-11	1.609413E-11	3.848588E-11	1.359182E-10	1.438524E-10	1.439112E-10
1.819010E+4	3.061664E-11	1.638705E-11	3.736010E-11	1.229309E-10	1.456335E-10	1.388861E-10
1.819130E+4	3.384779E-11	1.691913E-11	3.887458E-11	1.258170E-10	1.385820E-10	1.328176E-10
1.819250E+4	3.294157E-11	1.530048E-11	3.528778E-11	1.250777E-10	1.270363E-10	1.383669E-10
1.819370E+4	3.147862E-11	1.680376E-11	3.641467E-11	1.119101E-10	1.207779E-10	1.291837E-10
1.819490E+4	3.035285E-11	1.517838E-11	3.556838E-11	1.166249E-10	1.234283E-10	1.360918E-10
1.819610E+4	3.254895E-11	1.625655E-11	3.474170E-11	1.112122E-10	1.137074E-10	1.221759E-10
1.819730E+4	2.867370E-11	1.456565E-11	3.496797E-11	1.090211E-10	1.111007E-10	1.303095E-10
1.819850E+4	3.043574E-11	1.535705E-11	3.445437E-11	9.789161E-11	1.105160E-10	1.189615E-10
1.819970E+4	3.038477E-11	1.596251E-11	2.959505E-11	1.042531E-10	1.001504E-10	1.199563E-10
1.820090E+4	2.801616E-11	1.346507E-11	3.038645E-11	9.980375E-11	9.923638E-11	1.203864E-10
1.820210E+4	2.605865E-11	1.390642E-11	3.106472E-11	9.878719E-11	9.398611E-11	1.204738E-10
1.820330E+4	2.752832E-11	1.376640E-11	2.941862E-11	9.756228E-11	8.972496E-11	1.127944E-10
1.820450E+4	2.699400E-11	1.563037E-11	2.812873E-11	8.944884E-11	8.749414E-11	1.103412E-10
1.820570E+4	2.305042E-11	1.586281E-11	2.766666E-11	8.356624E-11	8.316578E-11	1.082364E-10
1.820690E+4	2.455929E-11	1.801747E-11	2.919514E-11	8.899405E-11	7.977612E-11	1.158441E-10
1.820810E+4	2.509586E-11	1.610645E-11	2.723091E-11	8.877898E-11	7.641616E-11	1.040122E-10
1.820930E+4	2.387599E-11	1.265463E-11	2.520396E-11	8.256704E-11	7.365884E-11	1.069085E-10
1.821050E+4	2.593935E-11	1.232473E-11	2.757201E-11	8.185069E-11	7.015493E-11	1.039932E-10
1.821170E+4	2.303138E-11	1.657580E-11	2.620539E-11	7.631926E-11	6.704421E-11	1.057642E-10
1.821290E+4	2.270764E-11	1.163751E-11	2.624068E-11	8.019395E-11	6.620575E-11	9.997009E-11
1.821410E+4	2.402105E-11	1.498795E-11	2.689654E-11	7.166213E-11	6.498252E-11	1.030803E-10
1.821530E+4	2.361891E-11	1.236954E-11	2.152754E-11	7.343425E-11	5.771034E-11	1.078617E-10
1.821650E+4	1.904131E-11	1.498963E-11	2.525100E-11	7.357203E-11	5.884564E-11	9.851050E-11
1.821770E+4	1.869182E-11	1.422959E-11	2.600992E-11	6.507493E-11	5.595447E-11	1.005520E-10
1.821890E+4	1.954875E-11	1.220880E-11	2.285719E-11	6.827863E-11	5.388158E-11	9.880399E-11
1.822010E+4	1.858876E-11	1.489330E-11	1.975934E-11	6.559581E-11	5.342511E-11	9.993145E-11
1.822130E+4	2.037992E-11	1.473647E-11	2.150233E-11	6.842538E-11	5.036031E-11	9.408805E-11
1.822250E+4	1.960140E-11	1.244683E-11	2.164964E-11	5.895206E-11	4.741480E-11	9.729792E-11
1.822370E+4	1.895449E-11	1.366390E-11	2.201762E-11	6.090956E-11	4.939135E-11	9.238986E-11
1.822490E+4	1.891921E-11	1.378768E-11	2.226518E-11	6.195188E-11	4.258740E-11	9.569438E-11
1.822610E+4	1.788585E-11	1.610421E-11	2.045329E-11	5.928306E-11	4.233424E-11	9.608084E-11
1.822729E+4	2.006179E-11	1.297164E-11	2.143904E-11	5.721130E-11	4.602466E-11	9.556612E-11
1.822849E+4	1.916509E-11	1.323264E-11	1.904747E-11	5.467466E-11	4.101524E-11	9.922237E-11
1.822970E+4	1.651139E-11	1.292907E-11	1.955155E-11	5.689653E-11	4.132049E-11	9.568878E-11
1.823089E+4	1.772398E-11	1.225864E-11	1.948658E-11	5.126541E-11	4.166662E-11	8.485108E-11
1.823210E+4	1.677855E-11	1.387226E-11	2.080335E-11	5.252449E-11	3.998020E-11	9.561709E-11
1.823329E+4	1.609188E-11	1.482273E-11	2.044545E-11	5.372755E-11	3.852173E-11	8.978378E-11
1.823449E+4	1.398316E-11	1.190411E-11	1.918469E-11	5.232845E-11	3.622257E-11	9.295555E-11
1.823570E+4	1.419375E-11	1.288594E-11	2.037992E-11	4.589305E-11	3.315160E-11	9.300707E-11
1.823689E+4	1.463566E-11	1.322536E-11	2.013460E-11	4.360621E-11	3.116273E-11	8.614152E-11
1.823810E+4	1.649683E-11	1.269103E-11	1.834568E-11	4.716836E-11	3.154079E-11	9.983792E-11
1.823929E+4	1.700707E-11	1.416742E-11	1.818829E-11	5.071148E-11	3.444036E-11	9.204037E-11
1.824049E+4	1.414558E-11	1.332337E-11	1.737505E-11	4.334800E-11	3.114649E-11	9.234170E-11
1.824170E+4	1.387842E-11	1.366222E-11	1.872822E-11	4.700370E-11	2.825140E-11	8.556238E-11
1.824289E+4	1.322648E-11	1.280025E-11	1.659765E-11	4.307020E-11	3.062561E-11	9.310454E-11
1.824409E+4	1.407445E-11	1.383137E-11	1.698859E-11	4.353451E-11	3.093253E-11	8.895596E-11
1.824529E+4	1.249052E-11	1.296379E-11	1.762709E-11	4.801970E-11	3.041389E-11	8.797693E-11
1.824649E+4	1.368631E-11	1.220936E-11	1.935496E-11	4.121911E-11	2.689766E-11	9.247444E-11
1.824769E+4	1.201781E-11	1.262550E-11	1.728599E-11	4.115862E-11	2.894983E-11	9.434457E-11
1.824889E+4	1.264959E-11	1.195452E-11	1.741593E-11	3.778073E-11	2.772827E-11	8.694021E-11
1.825009E+4	1.367007E-11	1.224296E-11	1.606164E-11	4.179096E-11	2.379478E-11	8.441309E-11
1.825129E+4	1.266639E-11	1.135186E-11	1.463062E-11	3.792075E-11	2.449545E-11	8.161433E-11
1.825249E+4	1.251012E-11	1.244852E-11	1.454660E-11	3.933945E-11	2.620764E-11	8.809958E-11
1.825369E+4	1.196628E-11	1.205421E-11	1.241043E-11	3.517296E-11	2.209043E-11	8.610176E-11
1.825489E+4	1.109590E-11	1.270391E-11	1.465862E-11	3.477922E-11	2.228478E-11	8.065098E-11
1.825609E+4	1.150085E-11	1.082146E-11	1.573063E-11	3.675185E-11	2.335511E-11	8.404231E-11
1.825729E+4	1.173608E-11	1.043052E-11	1.490786E-11	3.894795E-11	2.525548E-11	8.341557E-11
1.825849E+4	1.104101E-11	1.246308E-11	1.460933E-11	3.702741E-11	2.208203E-11	8.327891E-11
1.825969E+4	1.104045E-11	1.268319E-11	1.501428E-11	3.671993E-11	2.262755E-11	8.246343E-11
1.826089E+4	9.623990E-12	1.180329E-11	1.404140E-11	3.575153E-11	2.004443E-11	8.369954E-11
1.826209E+4	9.751130E-12	1.212702E-11	1.724399E-11	3.137949E-11	2.143569E-11	8.374434E-11
1.826329E+4	1.153221E-11	1.306629E-11	1.646378E-11	3.773592E-11	1.992793E-11	7.913539E-11
1.826449E+4	1.252637E-11	1.664413E-11	1.295763E-11	3.321770E-11	2.017773E-11	8.886523E-11
1.826569E+4	9.345067E-12	1.459533E-11	1.339450E-11	3.558238E-11	1.968989E-11	7.895447E-11
1.826689E+4	8.762015E-12	1.299964E-11	1.532345E-11	3.291076E-11	2.262363E-11	8.591021E-11
1.826809E+4	1.138771E-11	1.251348E-11	1.316039E-11	3.028171E-11	1.902283E-11	8.520786E-11
1.826929E+4	1.011855E-11	1.312398E-11	1.460205E-11	3.159736E-11	1.970221E-11	8.451447E-11
1.827049E+4	9.559581E-12	1.383249E-11	1.582304E-11	3.666784E-11	1.997105E-11	7.986518E-11
1.827169E+4	1.161734E-11	1.352948E-11	1.351044E-11	3.128987E-11	1.958067E-11	8.179412E-11
1.827289E+4	1.107406E-11	1.306125E-11	1.242219E-11	3.152175E-11	1.842129E-11	7.556706E-11
1.827409E+4	1.018464E-11	1.017512E-11	1.312846E-11	2.947743E-11	1.708100E-11	8.136341E-11
1.827529E+4	9.608308E-12	1.368295E-11	1.360678E-11	2.947799E-11	1.789201E-11	8.409887E-11
1.827649E+4	9.786977E-12	1.293411E-11	1.131434E-11	2.945558E-11	1.903067E-11	8.018611E-11
1.827769E+4	8.623673E-12	1.294531E-11	1.250956E-11	3.092301E-11	1.668670E-11	7.646041E-11
1.827889E+4	1.019864E-11	1.241435E-11	1.386442E-11	2.940853E-11	1.759012E-11	8.395998E-11
1.828009E+4	8.725610E-12	1.543658E-11	1.298508E-11	2.841606E-11	1.665701E-11	8.107049E-11
1.828129E+4	1.049437E-11	1.286074E-11	1.370983E-11	2.961409E-11	1.688609E-11	8.418682E-11
1.828249E+4	8.285380E-12	1.440826E-11	1.129249E-11	2.814554E-11	1.564494E-11	8.285829E-11
1.828369E+4	8.112874E-12	1.071112E-11	1.181953E-11	2.650560E-11	1.432985E-11	7.789199E-11
1.828489E+4	8.859470E-12	1.473983E-11	1.260030E-11	2.705785E-11	1.510165E-11	7.253698E-11
1.828609E+4	7.663683E-12	1.174392E-11	1.263894E-11	2.712002E-11	1.470735E-11	7.708882E-11
1.828729E+4	6.782104E-12	1.230233E-11	1.318839E-11	2.390735E-11	1.735488E-11	8.026060E-11
1.828849E+4	9.014055E-12	1.261318E-11	1.388234E-11	2.956592E-11	1.365046E-11	7.921436E-11
1.828969E+4	1.032298E-11	1.445643E-11	1.166943E-11	2.539607E-11	1.380113E-11	7.664243E-11
1.829089E+4	7.770660E-12	9.853067E-12	1.248660E-11	2.469091E-11	1.454716E-11	7.893543E-11
1.829209E+4	7.762259E-12	1.311054E-11	1.314414E-11	2.734349E-11	1.500700E-11	8.398911E-11
1.829329E+4	8.956365E-12	1.217911E-11	1.122528E-11	2.520676E-11	1.523831E-11	8.490149E-11
1.829449E+4	7.668723E-12	1.132834E-11	1.081474E-11	2.428877E-11	1.482161E-11	7.971171E-11
1.829569E+4	8.481412E-12	1.168904E-11	1.268879E-11	2.402721E-11	1.377256E-11	8.215426E-11
1.829689E+4	7.736494E-12	1.236226E-11	1.142131E-11	2.287511E-11	1.488042E-11	8.502415E-11
1.829809E+4	9.439161E-12	1.253085E-11	1.090155E-11	2.122845E-11	1.183634E-11	8.330803E-11
1.829929E+4	8.397959E-12	9.276736E-12	1.145940E-11	2.101394E-11	1.193771E-11	8.121779E-11
1.830049E+4	8.378916E-12	1.178369E-11	1.162183E-11	2.461362E-11	1.220880E-11	7.783206E-11
1.830169E+4	7.615515E-12	1.233370E-11	1.199596E-11	2.500288E-11	1.399156E-11	7.539624E-11
1.830289E+4	8.014859E-12	1.110094E-11	1.105838E-11	2.097977E-11	1.295875E-11	7.665363E-11
1.830409E+4	1.046300E-11	1.249668E-11	1.008774E-11	2.287399E-11	1.239082E-11	7.950280E-11
1.830529E+4	6.307150E-12	1.174168E-11	1.189627E-11	1.812500E-11	1.209398E-11	7.451410E-11
1.830649E+4	7.440208E-12	1.211582E-11	1.221888E-11	2.072885E-11	1.331777E-11	7.944231E-11
1.830769E+4	8.581667E-12	1.275880E-11	8.570466E-12	2.059723E-11	1.089875E-11	8.153480E-11
1.830889E+4	6.492539E-12	1.175680E-11	1.190523E-11	2.154658E-11	1.100517E-11	8.693012E-11
1.831009E+4	7.227375E-12	1.150813E-11	1.098668E-11	2.249593E-11	1.139555E-11	7.814011E-11
1.831129E+4	7.238016E-12	1.124152E-11	9.622310E-12	1.829527E-11	1.277000E-11	7.790599E-11
1.831249E+4	6.591675E-12	1.253309E-11	9.270015E-12	2.037152E-11	1.413662E-11	7.428166E-11
1.831369E+4	9.255453E-12	1.221496E-11	1.159774E-11	1.842129E-11	1.039019E-11	8.337637E-11
1.831489E+4	8.265778E-12	1.341355E-11	1.004182E-11	2.118981E-11	1.253533E-11	7.570429E-11
1.831609E+4	8.216490E-12	1.311054E-11	1.096540E-11	2.048914E-11	1.295819E-11	7.584207E-11
1.831729E+4	7.464852E-12	1.270895E-11	1.164423E-11	1.865485E-11	1.025801E-11	7.877300E-11
1.831849E+4	7.998055E-12	1.168904E-11	9.935960E-12	1.896066E-11	1.299012E-11	7.841679E-11
1.831969E+4	6.641523E-12	9.690081E-12	1.027537E-11	1.980135E-11	1.234770E-11	8.180756E-11
1.832089E+4	6.862197E-12	1.167783E-11	9.741049E-12	1.758620E-11	1.292123E-11	7.917235E-11
1.832209E+4	7.358434E-12	1.145268E-11	1.036499E-11	1.896010E-11	1.105277E-11	7.699360E-11
1.832329E+4	6.679609E-12	1.356477E-11	1.238522E-11	1.781528E-11	9.151276E-12	7.394673E-11
1.832449E+4	8.141438E-12	1.076657E-11	1.059742E-11	1.965628E-11	9.294659E-12	7.939527E-11
1.832569E+4	7.842911E-12	1.161118E-11	9.268896E-12	1.703620E-11	9.119911E-12	8.121442E-11
1.832689E+4	6.784905E-12	1.328136E-11	9.132793E-12	1.836976E-11	8.136957E-12	7.741871E-11
1.832809E+4	7.417804E-12	1.227041E-11	9.283457E-12	1.881839E-11	1.121912E-11	7.341464E-11
1.832929E+4	6.871159E-12	1.094300E-11	9.053262E-12	1.919141E-11	1.101133E-11	8.077812E-11
1.833049E+4	9.157997E-12	1.229113E-11	9.730968E-12	1.778839E-11	1.135130E-11	7.908665E-11
1.833169E+4	7.788023E-12	1.214887E-11	9.497972E-12	1.779847E-11	9.066143E-12	7.650296E-11
1.833289E+4	7.818267E-12	1.245019E-11	8.256815E-12	1.854899E-11	1.084106E-11	7.519629E-11
1.833409E+4	5.237942E-12	1.416070E-11	1.083378E-11	1.515990E-11	1.001101E-11	7.934654E-11
1.833529E+4	7.356195E-12	1.220376E-11	7.806505E-12	1.760300E-11	8.978769E-12	7.273582E-11
1.833649E+4	6.672327E-12	1.229393E-11	8.812424E-12	1.478016E-11	1.159046E-11	8.228251E-11
1.833769E+4	7.591992E-12	1.235218E-11	9.354028E-12	1.390194E-11	9.509733E-12	7.248994E-11
1.833889E+4	7.026863E-12	1.115527E-11	7.718011E-12	1.652651E-11	1.085842E-11	7.247313E-11
1.834009E+4	6.595595E-12	1.281145E-11	8.941804E-12	1.585721E-11	1.004406E-11	8.235141E-11
1.834129E+4	6.718814E-12	1.108750E-11	8.638795E-12	1.379497E-11	1.023113E-11	7.434271E-11
1.834249E+4	7.938126E-12	9.767374E-12	1.108134E-11	1.511285E-11	1.005358E-11	7.623636E-11
1.834369E+4	6.998859E-12	1.099901E-11	8.570466E-12	1.493138E-11	9.124392E-12	8.041182E-11
1.834489E+4	5.231782E-12	1.031010E-11	1.016000E-11	1.499299E-11	8.870672E-12	8.117410E-11
1.834609E+4	8.357631E-12	1.147228E-11	1.022552E-11	1.559621E-11	9.501891E-12	7.959857E-11
1.834729E+4	6.584393E-12	1.330153E-11	8.532380E-12	1.436850E-11	9.529336E-12	7.575413E-11
1.834849E+4	6.687449E-12	1.103317E-11	7.974532E-12	1.444915E-11	1.092171E-11	7.304218E-11
1.834969E+4	7.066630E-12	1.137034E-11	8.160481E-12	1.270447E-11	9.537177E-12	7.667100E-11
1.835089E+4	7.623916E-12	1.327072E-11	8.280340E-12	1.277785E-11	8.214810E-12	8.052160E-11
1.835209E+4	5.634484E-12	1.075257E-11	8.582227E-12	1.377312E-11	7.604874E-12	7.788806E-11
1.835329E+4	7.493416E-12	8.651678E-12	9.025257E-12	1.373896E-11	8.816344E-12	7.277447E-11
1.835449E+4	7.875397E-12	1.144652E-11	8.171123E-12	1.468663E-11	8.362112E-12	7.635846E-11
1.835569E+4	7.187609E-12	1.078001E-11	8.236093E-12	1.578104E-11	9.918037E-12	7.595464E-11
1.835689E+4	7.479415E-12	1.300468E-11	7.468213E-12	1.228665E-11	7.384759E-12	7.611987E-11
1.835809E+4	5.563354E-12	1.076489E-11	8.198567E-12	1.188675E-11	6.709853E-12	7.598545E-11
1.835929E+4	6.415247E-12	1.076825E-11	9.217367E-12	1.376696E-11	8.741852E-12	7.223733E-11
1.836049E+4	5.574555E-12	1.142131E-11	7.304666E-12	1.331833E-11	8.474130E-12	7.907825E-11
1.836169E+4	5.681532E-12	1.165487E-11	7.175286E-12	1.347011E-11	8.031660E-12	7.609578E-11
1.836289E+4	7.550545E-12	1.198532E-11	8.590628E-12	1.412374E-11	8.239453E-12	7.625037E-11
1.836409E+4	6.238259E-12	1.011351E-11	8.316185E-12	1.225584E-11	7.732574E-12	7.592104E-11
1.836529E+4	5.885964E-12	1.098556E-11	7.780181E-12	1.154677E-11	7.262660E-12	7.181447E-11
1.836649E+4	6.988217E-12	9.659836E-12	9.053821E-12	1.099340E-11	7.805385E-12	6.894122E-11
1.836769E+4	6.214175E-12	1.266695E-11	8.318986E-12	1.073857E-11	7.209452E-12	7.365100E-11
1.836889E+4	6.020945E-12	1.027593E-11	9.017415E-12	1.191195E-11	9.333305E-12	7.561915E-11
1.837009E+4	6.281386E-12	1.017232E-11	8.080388E-12	1.116927E-11	8.442205E-12	7.206707E-11
1.837129E+4	6.026546E-12	1.168792E-11	7.912362E-12	1.218975E-11	9.017976E-12	7.387671E-11
1.837249E+4	7.565668E-12	1.053637E-11	7.824429E-12	1.192371E-11	7.521980E-12	7.554634E-11
1.837369E+4	6.248901E-12	1.207269E-11	8.912118E-12	1.101861E-11	8.037821E-12	7.084272E-11
1.837489E+4	6.174969E-12	1.038851E-11	6.867798E-12	1.283105E-11	6.664486E-12	7.775140E-11
1.837609E+4	6.166568E-12	1.101525E-11	7.686646E-12	1.319679E-11	9.863708E-12	7.283159E-11
1.837729E+4	7.223454E-12	1.152101E-11	8.008138E-12	1.126449E-11	7.798664E-12	7.398874E-11
1.837849E+4	6.741218E-12	1.145156E-11	5.640086E-12	1.079681E-11	9.677759E-12	7.625541E-11
1.837969E+4	6.837553E-12	1.155461E-11	8.684724E-12	1.111663E-11	7.849072E-12	7.698912E-11
1.838089E+4	7.122078E-12	1.048036E-11	7.114236E-12	1.102757E-11	7.811546E-12	6.897931E-11
1.838209E+4	6.304350E-12	1.122080E-11	6.008624E-12	1.031906E-11	6.146405E-12	7.427382E-11
0.000000E+0	0.000000E+0	0.000000E+0	0.000000E+0	0.000000E+0	0.000000E+0	0.000000E+0
0.000000E+0	0.000000E+0	0.000000E+0	0.000000E+0	0.000000E+0	0.000000E+0	0.000000E+0
0.000000E+0	0.000000E+0	0.000000E+0	0.000000E+0	0.000000E+0	0.000000E+0	0.000000E+0
0.000000E+0	0.000000E+0	0.000000E+0	0.000000E+0	0.000000E+0	0.000000E+0	0.000000E+0
0.000000E+0	0.000000E+0	0.000000E+0	0.000000E+0	0.000000E+0	0.000000E+0	0.000000E+0
0.000000E+0	0.000000E+0	0.000000E+0	0.000000E+0	0.000000E+0	0.000000E+0	0.000000E+0
0.000000E+0	0.000000E+0	0.000000E+0	0.000000E+0	0.000000E+0	0.000000E+0	0.000000E+0
0.000000E+0	0.000000E+0	0.000000E+0	0.000000E+0	0.000000E+0	0.000000E+0	0.000000E+0
0.000000E+0	0.000000E+0	0.000000E+0	0.000000E+0	0.000000E+0	0.000000E+0	0.000000E+0
0.000000E+0	0.000000E+0	0.000000E+0	0.000000E+0	0.000000E+0	0.000000E+0	0.000000E+0
0.000000E+0	0.000000E+0	0.000000E+0	0.000000E+0	0.000000E+0	0.000000E+0	0.000000E+0
0.000000E+0	0.000000E+0	0.000000E+0	0.000000E+0	0.000000E+0	0.000000E+0	0.000000E+0
0.000000E+0	0.000000E+0	0.000000E+0	0.000000E+0	0.000000E+0	0.000000E+0	0.000000E+0
0.000000E+0	0.000000E+0	0.000000E+0	0.000000E+0	0.000000E+0	0.000000E+0	0.000000E+0
0.000000E+0	0.000000E+0	0.000000E+0	0.000000E+0	0.000000E+0	0.000000E+0	0.000000E+0
0.000000E+0	0.000000E+0	0.000000E+0	0.000000E+0	0.000000E+0	0.000000E+0	0.000000E+0
0.000000E+0	0.000000E+0	0.000000E+0	0.000000E+0	0.000000E+0	0.000000E+0	0.000000E+0
0.000000E+0	0.000000E+0	0.000000E+0	0.000000E+0	0.000000E+0	0.000000E+0	0.000000E+0
0.000000E+0	0.000000E+0	0.000000E+0	0.000000E+0	0.000000E+0	0.000000E+0	0.000000E+0
0.000000E+0	0.000000E+0	0.000000E+0	0.000000E+0	0.000000E+0	0.000000E+0	0.000000E+0
0.000000E+0	0.000000E+0	0.000000E+0	0.000000E+0	0.000000E+0	0.000000E+0	0.000000E+0
0.000000E+0	0.000000E+0	0.000000E+0	0.000000E+0	0.000000E+0	0.000000E+0	0.000000E+0
0.000000E+0	0.000000E+0	0.000000E+0	0.000000E+0	0.000000E+0	0.000000E+0	0.000000E+0
0.000000E+0	0.000000E+0	0.000000E+0	0.000000E+0	0.000000E+0	0.000000E+0	0.000000E+0
0.000000E+0	0.000000E+0	0.000000E+0	0.000000E+0	0.000000E+0	0.000000E+0	0.000000E+0
0.000000E+0	0.000000E+0	0.000000E+0	0.000000E+0	0.000000E+0	0.000000E+0	0.000000E+0
0.000000E+0	0.000000E+0	0.000000E+0	0.000000E+0	0.000000E+0	0.000000E+0	0.000000E+0
0.000000E+0	0.000000E+0	0.000000E+0	0.000000E+0	0.000000E+0	0.000000E+0	0.000000E+0
0.000000E+0	0.000000E+0	0.000000E+0	0.000000E+0	0.000000E+0	0.000000E+0	0.000000E+0
0.000000E+0	0.000000E+0	0.000000E+0	0.000000E+0	0.000000E+0	0.000000E+0	0.000000E+0
0.000000E+0	0.000000E+0	0.000000E+0	0.000000E+0	0.000000E+0	0.000000E+0	0.000000E+0
0.000000E+0	0.000000E+0	0.000000E+0	0.000000E+0	0.000000E+0	0.000000E+0	0.000000E+0
0.000000E+0	0.000000E+0	0.000000E+0	0.000000E+0	0.000000E+0	0.000000E+0	0.000000E+0
0.000000E+0	0.000000E+0	0.000000E+0	0.000000E+0	0.000000E+0	0.000000E+0	0.000000E+0
0.000000E+0	0.000000E+0	0.000000E+0	0.000000E+0	0.000000E+0	0.000000E+0	0.000000E+0
0.000000E+0	0.000000E+0	0.000000E+0	0.000000E+0	0.000000E+0	0.000000E+0	0.000000E+0
0.000000E+0	0.000000E+0	0.000000E+0	0.000000E+0	0.000000E+0	0.000000E+0	0.000000E+0
0.000000E+0	0.000000E+0	0.000000E+0	0.000000E+0	0.000000E+0	0.000000E+0	0.000000E+0
0.000000E+0	0.000000E+0	0.000000E+0	0.000000E+0	0.000000E+0	0.000000E+0	0.000000E+0
0.000000E+0	0.000000E+0	0.000000E+0	0.000000E+0	0.000000E+0	0.000000E+0	0.000000E+0
0.000000E+0	0.000000E+0	0.000000E+0	0.000000E+0	0.000000E+0	0.000000E+0	0.000000E+0
0.000000E+0	0.000000E+0	0.000000E+0	0.000000E+0	0.000000E+0	0.000000E+0	0.000000E+0
0.000000E+0	0.000000E+0	0.000000E+0	0.000000E+0	0.000000E+0	0.000000E+0	0.000000E+0
0.000000E+0	0.000000E+0	0.000000E+0	0.000000E+0	0.000000E+0	0.000000E+0	0.000000E+0
0.000000E+0	0.000000E+0	0.000000E+0	0.000000E+0	0.000000E+0	0.000000E+0	0.000000E+0
0.000000E+0	0.000000E+0	0.000000E+0	0.000000E+0	0.000000E+0	0.000000E+0	0.000000E+0
0.000000E+0	0.000000E+0	0.000000E+0	0.000000E+0	0.000000E+0	0.000000E+0	0.000000E+0
0.000000E+0	0.000000E+0	0.000000E+0	0.000000E+0	0.000000E+0	0.000000E+0	0.000000E+0
0.000000E+0	0.000000E+0	0.000000E+0	0.000000E+0	0.000000E+0	0.000000E+0	0.000000E+0
0.000000E+0	0.000000E+0	0.000000E+0	0.000000E+0	0.000000E+0	0.000000E+0	0.000000E+0
0.000000E+0	0.000000E+0	0.000000E+0	0.000000E+0	0.000000E+0	0.000000E+0	0.000000E+0
0.000000E+0	0.000000E+0	0.000000E+0	0.000000E+0	0.000000E+0	0.000000E+0	0.000000E+0
0.000000E+0	0.000000E+0	0.000000E+0	0.000000E+0	0.000000E+0	0.000000E+0	0.000000E+0
0.000000E+0	0.000000E+0	0.000000E+0	0.000000E+0	0.000000E+0	0.000000E+0	0.000000E+0
0.000000E+0	0.000000E+0	0.000000E+0	0.000000E+0	0.000000E+0	0.000000E+0	0.000000E+0
0.000000E+0	0.000000E+0	0.000000E+0	0.000000E+0	0.000000E+0	0.000000E+0	0.000000E+0
0.000000E+0	0.000000E+0	0.000000E+0	0.000000E+0	0.000000E+0	0.000000E+0	0.000000E+0
0.000000E+0	0.000000E+0	0.000000E+0	0.000000E+0	0.000000E+0	0.000000E+0	0.000000E+0
0.000000E+0	0.000000E+0	0.000000E+0	0.000000E+0	0.000000E+0	0.000000E+0	0.000000E+0
0.000000E+0	0.000000E+0	0.000000E+0	0.000000E+0	0.000000E+0	0.000000E+0	0.000000E+0
0.000000E+0	0.000000E+0	0.000000E+0	0.000000E+0	0.000000E+0	0.000000E+0	0.000000E+0
0.000000E+0	0.000000E+0	0.000000E+0	0.000000E+0	0.000000E+0	0.000000E+0	0.000000E+0
0.000000E+0	0.000000E+0	0.000000E+0	0.000000E+0	0.000000E+0	0.000000E+0	0.000000E+0
0.000000E+0	0.000000E+0	0.000000E+0	0.000000E+0	0.000000E+0	0.000000E+0	0.000000E+0
0.000000E+0	0.000000E+0	0.000000E+0	0.000000E+0	0.000000E+0	0.000000E+0	0.000000E+0
0.000000E+0	0.000000E+0	0.000000E+0	0.000000E+0	0.000000E+0	0.000000E+0	0.000000E+0
0.000000E+0	0.000000E+0	0.000000E+0	0.000000E+0	0.000000E+0	0.000000E+0	0.000000E+0
0.000000E+0	0.000000E+0	0.000000E+0	0.000000E+0	0.000000E+0	0.000000E+0	0.000000E+0
0.000000E+0	0.000000E+0	0.000000E+0	0.000000E+0	0.000000E+0	0.000000E+0	0.000000E+0
0.000000E+0	0.000000E+0	0.000000E+0	0.000000E+0	0.000000E+0	0.000000E+0	0.000000E+0
0.000000E+0	0.000000E+0	0.000000E+0	0.000000E+0	0.000000E+0	0.000000E+0	0.000000E+0
0.000000E+0	0.000000E+0	0.000000E+0	0.000000E+0	0.000000E+0	0.000000E+0	0.000000E+0
0.000000E+0	0.000000E+0	0.000000E+0	0.000000E+0	0.000000E+0	0.000000E+0	0.000000E+0
0.000000E+0	0.000000E+0	0.000000E+0	0.000000E+0	0.000000E+0	0.000000E+0	0.000000E+0
0.000000E+0	0.000000E+0	0.000000E+0	0.000000E+0	0.000000E+0	0.000000E+0	0.000000E+0
0.000000E+0	0.000000E+0	0.000000E+0	0.000000E+0	0.000000E+0	0.000000E+0	0.000000E+0
0.000000E+0	0.000000E+0	0.000000E+0	0.000000E+0	0.000000E+0	0.000000E+0	0.000000E+0
0.000000E+0	0.000000E+0	0.000000E+0	0.000000E+0	0.000000E+0	0.000000E+0	0.000000E+0
0.000000E+0	0.000000E+0	0.000000E+0	0.000000E+0	0.000000E+0	0.000000E+0	0.000000E+0
0.000000E+0	0.000000E+0	0.000000E+0	0.000000E+0	0.000000E+0	0.000000E+0	0.000000E+0
0.000000E+0	0.000000E+0	0.000000E+0	0.000000E+0	0.000000E+0	0.000000E+0	0.000000E+0
0.000000E+0	0.000000E+0	0.000000E+0	0.000000E+0	0.000000E+0	0.000000E+0	0.000000E+0
0.000000E+0	0.000000E+0	0.000000E+0	0.000000E+0	0.000000E+0	0.000000E+0	0.000000E+0
0.000000E+0	0.000000E+0	0.000000E+0	0.000000E+0	0.000000E+0	0.000000E+0	0.000000E+0
0.000000E+0	0.000000E+0	0.000000E+0	0.000000E+0	0.000000E+0	0.000000E+0	0.000000E+0
0.000000E+0	0.000000E+0	0.000000E+0	0.000000E+0	0.000000E+0	0.000000E+0	0.000000E+0
0.000000E+0	0.000000E+0	0.000000E+0	0.000000E+0	0.000000E+0	0.000000E+0	0.000000E+0
0.000000E+0	0.000000E+0	0.000000E+0	0.000000E+0	0.000000E+0	0.000000E+0	0.000000E+0
0.000000E+0	0.000000E+0	0.000000E+0	0.000000E+0	0.000000E+0	0.000000E+0	0.000000E+0
0.000000E+0	0.000000E+0	0.000000E+0	0.000000E+0	0.000000E+0	0.000000E+0	0.000000E+0
0.000000E+0	0.000000E+0	0.000000E+0	0.000000E+0	0.000000E+0	0.000000E+0	0.000000E+0
0.000000E+0	0.000000E+0	0.000000E+0	0.000000E+0	0.000000E+0	0.000000E+0	0.000000E+0
0.000000E+0	0.000000E+0	0.000000E+0	0.000000E+0	0.000000E+0	0.000000E+0	0.000000E+0
0.000000E+0	0.000000E+0	0.000000E+0	0.000000E+0	0.000000E+0	0.000000E+0	0.000000E+0
0.000000E+0	0.000000E+0	0.000000E+0	0.000000E+0	0.000000E+0	0.000000E+0	0.000000E+0
0.000000E+0	0.000000E+0	0.000000E+0	0.000000E+0	0.000000E+0	0.000000E+0	0.000000E+0
0.000000E+0	0.000000E+0	0.000000E+0	0.000000E+0	0.000000E+0	0.000000E+0	0.000000E+0
0.000000E+0	0.000000E+0	0.000000E+0	0.000000E+0	0.000000E+0	0.000000E+0	0.000000E+0
0.000000E+0	0.000000E+0	0.000000E+0	0.000000E+0	0.000000E+0	0.000000E+0	0.000000E+0
0.000000E+0	0.000000E+0	0.000000E+0	0.000000E+0	0.000000E+0	0.000000E+0	0.000000E+0
0.000000E+0	0.000000E+0	0.000000E+0	0.000000E+0	0.000000E+0	0.000000E+0	0.000000E+0
0.000000E+0	0.000000E+0	0.000000E+0	0.000000E+0	0.000000E+0	0.000000E+0	0.000000E+0
0.000000E+0	0.000000E+0	0.000000E+0	0.000000E+0	0.000000E+0	0.000000E+0	0.000000E+0
0.000000E+0	0.000000E+0	0.000000E+0	0.000000E+0	0.000000E+0	0.000000E+0	0.000000E+0
0.000000E+0	0.000000E+0	0.000000E+0	0.000000E+0	0.000000E+0	0.000000E+0	0.000000E+0
0.000000E+0	0.000000E+0	0.000000E+0	0.000000E+0	0.000000E+0	0.000000E+0	0.000000E+0
0.000000E+0	0.000000E+0	0.000000E+0	0.000000E+0	0.000000E+0	0.000000E+0	0.000000E+0
0.000000E+0	0.000000E+0	0.000000E+0	0.000000E+0	0.000000E+0	0.000000E+0	0.000000E+0
0.000000E+0	0.000000E+0	0.000000E+0	0.000000E+0	0.000000E+0	0.000000E+0	0.000000E+0
0.000000E+0	0.000000E+0	0.000000E+0	0.000000E+0	0.000000E+0	0.000000E+0	0.000000E+0
0.000000E+0	0.000000E+0	0.000000E+0	0.000000E+0	0.000000E+0	0.000000E+0	0.000000E+0
0.000000E+0	0.000000E+0	0.000000E+0	0.000000E+0	0.000000E+0	0.000000E+0	0.000000E+0
0.000000E+0	0.000000E+0	0.000000E+0	0.000000E+0	0.000000E+0	0.000000E+0	0.000000E+0
0.000000E+0	0.000000E+0	0.000000E+0	0.000000E+0	0.000000E+0	0.000000E+0	0.000000E+0
0.000000E+0	0.000000E+0	0.000000E+0	0.000000E+0	0.000000E+0	0.000000E+0	0.000000E+0
0.000000E+0	0.000000E+0	0.000000E+0	0.000000E+0	0.000000E+0	0.000000E+0	0.000000E+0
0.000000E+0	0.000000E+0	0.000000E+0	0.000000E+0	0.000000E+0	0.000000E+0	0.000000E+0
0.000000E+0	0.000000E+0	0.000000E+0	0.000000E+0	0.000000E+0	0.000000E+0	0.000000E+0
0.000000E+0	0.000000E+0	0.000000E+0	0.000000E+0	0.000000E+0	0.000000E+0	0.000000E+0
0.000000E+0	0.000000E+0	0.000000E+0	0.000000E+0	0.000000E+0	0.000000E+0	0.000000E+0
0.000000E+0	0.000000E+0	0.000000E+0	0.000000E+0	0.000000E+0	0.000000E+0	0.000000E+0
0.000000E+0	0.000000E+0	0.000000E+0	0.000000E+0	0.000000E+0	0.000000E+0	0.000000E+0
0.000000E+0	0.000000E+0	0.000000E+0	0.000000E+0	0.000000E+0	0.000000E+0	0.000000E+0
0.000000E+0	0.000000E+0	0.000000E+0	0.000000E+0	0.000000E+0	0.000000E+0	0.000000E+0
0.000000E+0	0.000000E+0	0.000000E+0	0.000000E+0	0.000000E+0	0.000000E+0	0.000000E+0
0.000000E+0	0.000000E+0	0.000000E+0	0.000000E+0	0.000000E+0	0.000000E+0	0.000000E+0
0.000000E+0	0.000000E+0	0.000000E+0	0.000000E+0	0.000000E+0	0.000000E+0	0.000000E+0
0.000000E+0	0.000000E+0	0.000000E+0	0.000000E+0	0.000000E+0	0.000000E+0	0.000000E+0
0.000000E+0	0.000000E+0	0.000000E+0	0.000000E+0	0.000000E+0	0.000000E+0	0.000000E+0
0.000000E+0	0.000000E+0	0.000000E+0	0.000000E+0	0.000000E+0	0.000000E+0	0.000000E+0
0.000000E+0	0.000000E+0	0.000000E+0	0.000000E+0	0.000000E+0	0.000000E+0	0.000000E+0
0.000000E+0	0.000000E+0	0.000000E+0	0.000000E+0	0.000000E+0	0.000000E+0	0.000000E+0
0.000000E+0	0.000000E+0	0.000000E+0	0.000000E+0	0.000000E+0	0.000000E+0	0.000000E+0
0.000000E+0	0.000000E+0	0.000000E+0	0.000000E+0	0.000000E+0	0.000000E+0	0.000000E+0
0.000000E+0	0.000000E+0	0.000000E+0	0.000000E+0	0.000000E+0	0.000000E+0	0.000000E+0
0.000000E+0	0.000000E+0	0.000000E+0	0.000000E+0	0.000000E+0	0.000000E+0	0.000000E+0
0.000000E+0	0.000000E+0	0.000000E+0	0.000000E+0	0.000000E+0	0.000000E+0	0.000000E+0
0.000000E+0	0.000000E+0	0.000000E+0	0.000000E+0	0.000000E+0	0.000000E+0	0.000000E+0
0.000000E+0	0.000000E+0	0.000000E+0	0.000000E+0	0.000000E+0	0.000000E+0	0.000000E+0
0.000000E+0	0.000000E+0	0.000000E+0	0.000000E+0	0.000000E+0	0.000000E+0	0.000000E+0
0.000000E+0	0.000000E+0	0.000000E+0	0.000000E+0	0.000000E+0	0.000000E+0	0.000000E+0
0.000000E+0	0.000000E+0	0.000000E+0	0.000000E+0	0.000000E+0	0.000000E+0	0.000000E+0
0.000000E+0	0.000000E+0	0.000000E+0	0.000000E+0	0.000000E+0	0.000000E+0	0.000000E+0
0.000000E+0	0.000000E+0	0.000000E+0	0.000000E+0	0.000000E+0	0.000000E+0	0.000000E+0
0.000000E+0	0.000000E+0	0.000000E+0	0.000000E+0	0.000000E+0	0.000000E+0	0.000000E+0
0.000000E+0	0.000000E+0	0.000000E+0	0.000000E+0	0.000000E+0	0.000000E+0	0.000000E+0
0.000000E+0	0.000000E+0	0.000000E+0	0.000000E+0	0.000000E+0	0.000000E+0	0.000000E+0
0.000000E+0	0.000000E+0	0.000000E+0	0.000000E+0	0.000000E+0	0.000000E+0	0.000000E+0
0.000000E+0	0.000000E+0	0.000000E+0	0.000000E+0	0.000000E+0	0.000000E+0	0.000000E+0
0.000000E+0	0.000000E+0	0.000000E+0	0.000000E+0	0.000000E+0	0.000000E+0	0.000000E+0
0.000000E+0	0.000000E+0	0.000000E+0	0.000000E+0	0.000000E+0	0.000000E+0	0.000000E+0
0.000000E+0	0.000000E+0	0.000000E+0	0.000000E+0	0.000000E+0	0.000000E+0	0.000000E+0
0.000000E+0	0.000000E+0	0.000000E+0	0.000000E+0	0.000000E+0	0.000000E+0	0.000000E+0
0.000000E+0	0.000000E+0	0.000000E+0	0.000000E+0	0.000000E+0	0.000000E+0	0.000000E+0
0.000000E+0	0.000000E+0	0.000000E+0	0.000000E+0	0.000000E+0	0.000000E+0	0.000000E+0
0.000000E+0	0.000000E+0	0.000000E+0	0.000000E+0	0.000000E+0	0.000000E+0	0.000000E+0
0.000000E+0	0.000000E+0	0.000000E+0	0.000000E+0	0.000000E+0	0.000000E+0	0.000000E+0
0.000000E+0	0.000000E+0	0.000000E+0	0.000000E+0	0.000000E+0	0.000000E+0	0.000000E+0
0.000000E+0	0.000000E+0	0.000000E+0	0.000000E+0	0.000000E+0	0.000000E+0	0.000000E+0
0.000000E+0	0.000000E+0	0.000000E+0	0.000000E+0	0.000000E+0	0.000000E+0	0.000000E+0
0.000000E+0	0.000000E+0	0.000000E+0	0.000000E+0	0.000000E+0	0.000000E+0	0.000000E+0
0.000000E+0	0.000000E+0	0.000000E+0	0.000000E+0	0.000000E+0	0.000000E+0	0.000000E+0
0.000000E+0	0.000000E+0	0.000000E+0	0.000000E+0	0.000000E+0	0.000000E+0	0.000000E+0
0.000000E+0	0.000000E+0	0.000000E+0	0.000000E+0	0.000000E+0	0.000000E+0	0.000000E+0
0.000000E+0	0.000000E+0	0.000000E+0	0.000000E+0	0.000000E+0	0.000000E+0	0.000000E+0
0.000000E+0	0.000000E+0	0.000000E+0	0.000000E+0	0.000000E+0	0.000000E+0	0.000000E+0
0.000000E+0	0.000000E+0	0.000000E+0	0.000000E+0	0.000000E+0	0.000000E+0	0.000000E+0
0.000000E+0	0.000000E+0	0.000000E+0	0.000000E+0	0.000000E+0	0.000000E+0	0.000000E+0
0.000000E+0	0.000000E+0	0.000000E+0	0.000000E+0	0.000000E+0	0.000000E+0	0.000000E+0
0.000000E+0	0.000000E+0	0.000000E+0	0.000000E+0	0.000000E+0	0.000000E+0	0.000000E+0
0.000000E+0	0.000000E+0	0.000000E+0	0.000000E+0	0.000000E+0	0.000000E+0	0.000000E+0
0.000000E+0	0.000000E+0	0.000000E+0	0.000000E+0	0.000000E+0	0.000000E+0	0.000000E+0
0.000000E+0	0.000000E+0	0.000000E+0	0.000000E+0	0.000000E+0	0.000000E+0	0.000000E+0
0.000000E+0	0.000000E+0	0.000000E+0	0.000000E+0	0.000000E+0	0.000000E+0	0.000000E+0
0.000000E+0	0.000000E+0	0.000000E+0	0.000000E+0	0.000000E+0	0.000000E+0	0.000000E+0
0.000000E+0	0.000000E+0	0.000000E+0	0.000000E+0	0.000000E+0	0.000000E+0	0.000000E+0
0.000000E+0	0.000000E+0	0.000000E+0	0.000000E+0	0.000000E+0	0.000000E+0	0.000000E+0
0.000000E+0	0.000000E+0	0.000000E+0	0.000000E+0	0.000000E+0	0.000000E+0	0.000000E+0
0.000000E+0	0.000000E+0	0.000000E+0	0.000000E+0	0.000000E+0	0.000000E+0	0.000000E+0
0.000000E+0	0.000000E+0	0.000000E+0	0.000000E+0	0.000000E+0	0.000000E+0	0.000000E+0
0.000000E+0	0.000000E+0	0.000000E+0	0.000000E+0	0.000000E+0	0.000000E+0	0.000000E+0
0.000000E+0	0.000000E+0	0.000000E+0	0.000000E+0	0.000000E+0	0.000000E+0	0.000000E+0
0.000000E+0	0.000000E+0	0.000000E+0	0.000000E+0	0.000000E+0	0.000000E+0	0.000000E+0
0.000000E+0	0.000000E+0	0.000000E+0	0.000000E+0	0.000000E+0	0.000000E+0	0.000000E+0
0.000000E+0	0.000000E+0	0.000000E+0	0.000000E+0	0.000000E+0	0.000000E+0	0.000000E+0
0.000000E+0	0.000000E+0	0.000000E+0	0.000000E+0	0.000000E+0	0.000000E+0	0.000000E+0
0.000000E+0	0.000000E+0	0.000000E+0	0.000000E+0	0.000000E+0	0.000000E+0	0.000000E+0
0.000000E+0	0.000000E+0	0.000000E+0	0.000000E+0	0.000000E+0	0.000000E+0	0.000000E+0
0.000000E+0	0.000000E+0	0.000000E+0	0.000000E+0	0.000000E+0	0.000000E+0	0.000000E+0
0.000000E+0	0.000000E+0	0.000000E+0	0.000000E+0	0.000000E+0	0.000000E+0	0.000000E+0
0.000000E+0	0.000000E+0	0.000000E+0	0.000000E+0	0.000000E+0	0.000000E+0	0.000000E+0
0.000000E+0	0.000000E+0	0.000000E+0	0.000000E+0	0.000000E+0	0.000000E+0	0.000000E+0
0.000000E+0	0.000000E+0	0.000000E+0	0.000000E+0	0.000000E+0	0.000000E+0	0.000000E+0
0.000000E+0	0.000000E+0	0.000000E+0	0.000000E+0	0.000000E+0	0.000000E+0	0.000000E+0
0.000000E+0	0.000000E+0	0.000000E+0	0.000000E+0	0.000000E+0	0.000000E+0	0.000000E+0
0.000000E+0	0.000000E+0	0.000000E+0	0.000000E+0	0.000000E+0	0.000000E+0	0.000000E+0
0.000000E+0	0.000000E+0	0.000000E+0	0.000000E+0	0.000000E+0	0.000000E+0	0.000000E+0
0.000000E+0	0.000000E+0	0.000000E+0	0.000000E+0	0.000000E+0	0.000000E+0	0.000000E+0
0.000000E+0	0.000000E+0	0.000000E+0	0.000000E+0	0.000000E+0	0.000000E+0	0.000000E+0
0.000000E+0	0.000000E+0	0.000000E+0	0.000000E+0	0.000000E+0	0.000000E+0	0.000000E+0
