# Supplementary material for: An in vitro lung model to assess true shunt fraction by multiple inert gas elimination
Source: PLoS One. 2017 Sep 6;12(9):e0184212. doi: 10.1371/journal.pone.0184212 (PMC5587330; doi:10.1371/journal.pone.0184212)
Supplement: S1 Data — Data sets pertaining to MMIMS-MIGET derived IVLM shunt fractions with blood and saline as priming fluids. (ZIP) [file pone.0184212.s001.zip › IVLMData/Data_Saline/dataBernExpt01Set14_Jan05_2012.txt]

Bern	Thursday, January 05, 2012
2:23 PM	Expt01	Set# 14

Sample Temperature (degC)	37.00
Samples Type:	PA and art

Cardiac Output (ml/min)	2500.0
Minute Ventilation (ml/min)	2500.0
Description: Null_expt2_05012012
Comment: Null sample expt 2 in afternoon

solubility method: default
species: pig
solubilities: 
0.007200	0.07000	0.3970	1.260	10.90	378.0
smoothing: 40.0
weights: 
10.0	2.00	70.0	70.0	50.0	50.0


valve times:
2.459544E+4	2.507641E+4

2.455946E+4	1.663461E-12	3.971023E-12	5.192575E-12	2.209547E-12	1.245075E-12	3.938538E-12
2.456066E+4	1.703227E-12	1.031682E-12	4.774750E-12	5.105201E-12	3.428858E-12	4.953417E-12
2.456186E+4	1.386778E-12	4.155852E-13	-1.753075E-13	8.580547E-13	5.936932E-14	4.430296E-12
2.456306E+4	1.336930E-12	2.789238E-13	5.076637E-12	5.002705E-12	1.864533E-12	3.720104E-12
2.456426E+4	1.451748E-12	5.696095E-12	-3.091685E-13	4.345722E-12	3.555438E-12	5.206577E-12
2.456546E+4	1.231073E-12	5.337638E-13	4.354123E-12	4.273471E-13	-2.677220E-13	4.919812E-12
2.456666E+4	1.713309E-12	6.105518E-12	-1.479752E-12	5.300112E-12	2.201706E-12	3.645052E-12
2.456786E+4	1.408061E-12	4.808915E-12	3.264752E-12	2.635774E-12	4.233144E-12	4.697457E-12
2.456906E+4	2.020797E-12	4.901329E-12	4.303715E-12	2.946062E-13	-1.753075E-13	4.396130E-12
2.457026E+4	1.543602E-12	4.734423E-12	5.073836E-12	4.491345E-12	-1.909900E-12	3.615928E-12
2.457146E+4	2.516475E-12	6.452213E-13	3.590164E-12	5.020068E-12	5.043591E-12	5.100721E-12
2.457266E+4	9.538297E-13	6.026546E-13	-1.214831E-12	2.666019E-13	4.000148E-12	3.989506E-12
2.457386E+4	1.262998E-12	1.797882E-13	3.988386E-12	3.065361E-12	6.272985E-13	3.981105E-12
2.457506E+4	1.811324E-12	7.846832E-13	3.810278E-12	-4.732743E-13	3.753709E-12	4.435336E-12
2.457626E+4	1.338610E-12	9.157438E-13	4.062878E-12	1.101133E-12	9.616710E-13	5.493342E-12
2.457746E+4	8.978209E-13	3.601365E-13	-1.747474E-13	-1.319567E-12	3.767712E-12	3.275954E-12
2.457866E+4	1.745234E-12	4.902450E-12	3.483187E-12	6.079755E-12	3.641132E-12	5.492223E-12
2.457986E+4	1.736833E-12	5.465338E-12	2.371972E-12	-9.000613E-13	6.612958E-12	4.955098E-12
2.458106E+4	1.381177E-12	8.619753E-13	3.877489E-12	3.571681E-12	2.442543E-12	3.490468E-12
2.458226E+4	1.219871E-12	4.750666E-12	2.705225E-12	1.409181E-12	4.276271E-12	3.613687E-12
2.458346E+4	1.954707E-12	2.156339E-13	5.550472E-12	5.141607E-12	-4.021431E-13	3.949180E-12
2.458466E+4	2.765714E-12	1.587849E-12	3.523513E-12	3.666335E-12	1.611373E-12	3.897652E-12
2.458586E+4	9.364670E-13	4.374287E-13	4.784831E-12	-7.673204E-14	9.207845E-13	4.252187E-12
2.458706E+4	1.353732E-12	1.914941E-12	5.383565E-12	9.857547E-14	5.290590E-12	4.825718E-12
2.458826E+4	1.289322E-12	1.048485E-12	4.171535E-12	1.984391E-12	2.125534E-12	5.067116E-12
2.458946E+4	1.128577E-12	2.481750E-12	3.153295E-13	4.581520E-13	4.499746E-12	4.498626E-12
2.459066E+4	8.026060E-13	3.034556E-12	2.627372E-12	-1.415342E-12	4.895168E-12	5.615442E-12
2.459186E+4	1.560405E-12	5.063195E-13	-2.061123E-13	4.728262E-12	8.009257E-14	3.432219E-12
2.459306E+4	1.344211E-12	8.602951E-13	4.319958E-12	-4.122247E-13	4.378767E-12	4.202900E-12
2.459426E+4	1.109534E-12	1.376136E-12	-4.531112E-13	2.022478E-12	5.782348E-12	4.257788E-12
2.459546E+4	1.587849E-12	4.895168E-13	4.840280E-12	2.332206E-12	5.062634E-12	3.663535E-12
2.459666E+4	7.746016E-13	-4.379888E-13	4.101524E-12	5.091200E-12	3.102887E-12	3.631050E-12
2.459786E+4	1.414222E-12	5.567834E-12	2.374773E-13	4.088642E-12	4.424695E-12	4.216342E-12
2.459906E+4	1.230513E-12	7.012301E-13	4.368126E-12	-1.474712E-12	1.306125E-12	4.653770E-12
2.460026E+4	1.344771E-12	2.268356E-13	5.377964E-12	5.302913E-12	2.016317E-13	3.535275E-12
2.460146E+4	1.751955E-12	5.931331E-12	1.908780E-12	4.577598E-12	4.183297E-12	4.580959E-12
2.460266E+4	1.959748E-12	7.325950E-13	3.097286E-13	4.707539E-12	1.148740E-12	4.568637E-12
2.460386E+4	1.418703E-12	1.327408E-12	1.634897E-12	5.372923E-12	5.095680E-12	4.704738E-12
2.460506E+4	1.441666E-12	2.469988E-13	4.757947E-12	-8.054064E-13	4.034874E-12	4.995985E-12
2.460626E+4	1.659541E-12	4.183857E-13	-1.803483E-13	4.069599E-12	-1.697066E-13	4.933814E-12
2.460746E+4	1.702107E-12	1.149860E-12	-2.940461E-13	3.862366E-12	4.246027E-12	5.103521E-12
2.460866E+4	8.709367E-13	1.059126E-12	5.171292E-12	-1.590650E-13	5.880923E-14	3.294997E-12
2.460986E+4	1.597371E-12	1.156582E-12	4.315478E-12	5.016708E-12	4.082481E-12	4.931014E-12
2.461106E+4	9.247052E-13	5.281629E-12	4.301475E-12	2.951663E-13	4.647049E-12	3.787875E-12
2.461226E+4	1.805163E-12	9.034218E-13	-5.404849E-13	3.112409E-12	1.386778E-12	4.570317E-12
2.461346E+4	1.453428E-12	9.941560E-13	3.838283E-12	1.798442E-12	1.581688E-12	4.611204E-12
2.461466E+4	1.154901E-12	9.863148E-13	3.937978E-12	6.132963E-13	5.432853E-12	4.312677E-12
2.461586E+4	1.834848E-12	1.365494E-12	6.526705E-12	2.369172E-13	3.930697E-12	5.910048E-12
2.461706E+4	1.338610E-12	1.691465E-13	5.320275E-12	2.100330E-13	1.931743E-12	4.954538E-12
2.461826E+4	6.188972E-13	4.889567E-13	3.727385E-12	2.525997E-13	3.648973E-12	1.876855E-12
2.461946E+4	1.702667E-12	8.048464E-13	-3.360528E-14	1.269159E-12	2.435822E-12	3.044638E-12
2.462066E+4	1.462950E-12	2.783637E-13	7.449170E-14	1.376696E-12	3.344845E-12	2.916378E-12
2.462186E+4	1.335810E-12	8.076468E-13	2.604409E-13	1.879095E-12	4.506467E-12	4.321078E-12
2.462306E+4	8.244494E-13	5.343238E-13	8.457327E-14	1.800683E-12	4.324999E-12	4.677294E-12
2.462426E+4	1.737953E-12	5.640085E-13	-4.536712E-14	8.395718E-13	3.918935E-12	4.482384E-12
2.462546E+4	1.587289E-12	1.258518E-12	-2.408378E-14	1.150421E-12	5.254745E-12	4.710899E-12
2.462666E+4	7.090713E-13	9.566302E-13	1.680264E-14	2.220749E-12	4.639208E-12	5.267627E-12
2.462786E+4	1.833168E-12	5.371243E-13	1.685865E-13	2.238671E-12	5.343238E-12	5.039111E-12
2.462906E+4	2.218508E-12	4.575918E-13	7.090713E-13	1.522319E-12	5.334838E-12	4.209621E-12
2.463026E+4	2.218508E-12	1.274200E-12	2.435262E-12	2.961185E-12	4.550714E-12	4.442617E-12
2.463146E+4	1.658420E-12	1.046244E-12	3.118569E-12	1.888056E-12	6.971975E-12	4.938855E-12
2.463266E+4	1.658420E-12	6.239380E-13	1.893097E-13	2.741070E-12	5.999102E-12	5.192575E-12
2.463386E+4	2.562962E-12	3.422137E-13	1.848290E-13	2.370292E-12	4.392770E-12	3.836042E-12
2.463506E+4	1.262438E-12	4.732743E-13	1.108974E-13	1.964788E-12	6.067432E-12	4.882846E-12
2.463626E+4	1.789481E-12	2.108171E-12	1.842689E-13	2.663218E-12	4.633047E-12	3.754829E-12
2.463746E+4	1.851651E-12	4.027032E-13	4.368686E-14	2.270596E-12	5.859640E-12	4.365325E-12
2.463866E+4	9.140635E-13	2.525997E-13	3.713383E-12	2.285159E-12	6.787145E-12	5.497823E-12
2.463986E+4	1.981591E-12	1.321807E-12	-6.239380E-13	2.904056E-12	5.286110E-12	4.222503E-12
2.464106E+4	1.522319E-12	9.571902E-13	7.970051E-13	2.598248E-12	6.860517E-12	3.698260E-12
2.464226E+4	1.947426E-12	1.354853E-12	4.794353E-13	2.742751E-12	5.659128E-12	3.382371E-12
2.464346E+4	1.257397E-12	7.768420E-13	4.607843E-12	2.995350E-12	5.941413E-12	4.876126E-12
2.464466E+4	2.038160E-12	7.365156E-13	3.768832E-12	2.154658E-12	5.138806E-12	3.225546E-12
2.464586E+4	1.853331E-12	1.300524E-12	3.749229E-12	3.259712E-12	6.432050E-12	4.686255E-12
2.464706E+4	1.783880E-12	1.139779E-12	3.891491E-12	2.752832E-12	7.636799E-12	3.429978E-12
2.464826E+4	1.441666E-12	1.150421E-12	4.161453E-13	2.353489E-12	7.402122E-12	5.427252E-12
2.464946E+4	2.222429E-12	4.441497E-13	5.404849E-13	1.756996E-12	6.303789E-12	3.547597E-12
2.465066E+4	2.025278E-12	5.281629E-12	1.058566E-13	3.786194E-12	5.582956E-12	4.682335E-12
2.465186E+4	1.279241E-12	-1.439426E-13	7.124318E-13	3.879169E-12	7.887159E-12	3.314040E-12
2.465306E+4	2.253794E-12	2.895655E-13	8.395718E-13	2.763474E-12	6.383882E-12	4.405651E-12
2.465426E+4	1.768198E-12	1.425424E-12	2.217948E-13	3.284916E-12	7.132719E-12	4.636408E-12
2.465546E+4	2.290200E-12	1.114575E-13	4.500306E-12	2.881092E-12	7.035265E-12	6.424768E-12
2.465666E+4	1.430464E-12	8.552542E-13	7.023502E-13	2.918058E-12	7.313627E-12	5.064315E-12
2.465786E+4	3.463024E-12	5.673691E-13	7.012301E-13	2.774675E-12	5.881483E-12	4.051116E-12
2.465906E+4	1.543602E-12	9.437481E-13	4.953977E-12	2.654817E-12	7.840671E-12	3.447341E-12
2.466026E+4	2.607209E-12	1.124096E-12	5.245224E-12	3.118010E-12	7.331550E-12	5.686573E-12
2.466146E+4	1.784440E-12	1.235554E-12	6.325073E-12	3.345405E-12	7.401562E-12	5.542070E-12
2.466266E+4	2.855328E-12	1.058566E-13	2.951663E-13	3.078243E-12	7.203291E-12	5.549351E-12
2.466386E+4	2.063924E-12	1.079289E-12	5.557752E-12	3.538636E-12	8.196887E-12	4.904130E-12
2.466506E+4	1.915501E-12	9.409477E-13	-8.961407E-15	2.253234E-12	6.051750E-12	4.611204E-12
2.466626E+4	1.397419E-12	1.643858E-12	4.424695E-13	3.751469E-12	6.924927E-12	5.003825E-12
2.466746E+4	2.373092E-12	1.133058E-12	4.004629E-13	3.040717E-12	8.423162E-12	4.016390E-12
2.466866E+4	2.046561E-12	5.182493E-12	5.009986E-12	3.177379E-12	7.225134E-12	4.465021E-12
2.466986E+4	2.141216E-12	9.739928E-13	3.804677E-12	2.770195E-12	7.133280E-12	4.855403E-12
2.467106E+4	2.576404E-12	4.256668E-13	8.233293E-13	3.253551E-12	6.725536E-12	4.469502E-12
2.467226E+4	2.078486E-12	1.235554E-12	5.384685E-12	2.362451E-12	7.918523E-12	4.889008E-12
2.467346E+4	1.959187E-12	1.144260E-12	6.480217E-13	4.233144E-12	6.903083E-12	4.704738E-12
2.467466E+4	3.441740E-12	8.121275E-13	4.239306E-12	2.937661E-12	7.425645E-12	5.430613E-12
2.467586E+4	3.049119E-12	4.643129E-13	5.859080E-12	2.238111E-12	6.540707E-12	4.311557E-12
2.467706E+4	1.112895E-12	1.544722E-12	3.209304E-13	3.717303E-12	6.866678E-12	4.678414E-12
2.467826E+4	2.038720E-12	4.354123E-12	9.252653E-13	4.085281E-12	7.393721E-12	4.291954E-12
2.467946E+4	1.849970E-12	7.499577E-13	-1.439426E-13	3.792915E-12	7.637359E-12	4.513748E-12
2.468066E+4	1.828127E-12	1.044564E-12	3.153295E-13	3.027835E-12	8.096631E-12	6.341875E-12
2.468186E+4	1.707148E-12	5.287230E-13	3.847804E-13	2.769074E-12	8.011498E-12	4.733863E-12
2.468306E+4	2.367492E-12	3.366128E-13	9.896754E-13	3.848924E-12	7.039185E-12	3.694900E-12
2.468426E+4	2.290760E-12	5.365642E-13	2.313163E-13	2.734909E-12	6.830272E-12	5.218339E-12
2.468546E+4	2.691783E-12	6.345796E-13	7.953248E-14	2.841886E-12	8.904277E-12	4.345722E-12
2.468666E+4	9.034218E-13	1.224912E-12	1.159382E-13	2.737710E-12	8.879074E-12	5.213858E-12
2.468786E+4	1.883016E-12	5.948134E-13	-1.344211E-14	3.344285E-12	6.682969E-12	4.603362E-12
2.468906E+4	2.014076E-12	2.363571E-13	1.340290E-12	2.910217E-12	7.606554E-12	5.419970E-12
2.469026E+4	2.224669E-12	8.658960E-13	2.369172E-13	3.481506E-12	6.854356E-12	5.122564E-12
2.469146E+4	2.182102E-12	4.798833E-12	5.745382E-12	3.805237E-12	8.728409E-12	5.956535E-12
2.469266E+4	1.626495E-12	1.032242E-12	8.524538E-13	2.853648E-12	8.393478E-12	5.807552E-12
2.469386E+4	1.582808E-12	2.862049E-13	-3.360528E-15	2.976867E-12	9.184882E-12	4.102084E-12
2.469505E+4	1.942945E-12	9.941560E-13	3.231707E-13	2.911337E-12	6.882920E-12	3.704422E-12
2.469626E+4	1.709388E-12	4.839160E-13	1.960308E-13	3.545357E-12	9.430761E-12	5.691053E-12
2.469746E+4	1.713309E-12	1.469111E-12	5.945894E-12	2.854768E-12	6.958533E-12	5.724659E-12
2.469865E+4	2.131695E-12	2.957264E-13	5.897725E-13	3.667456E-12	7.880438E-12	4.392770E-12
2.469986E+4	1.994473E-12	7.337152E-13	9.157438E-13	4.069599E-12	7.633438E-12	5.751543E-12
2.470105E+4	2.837405E-12	4.542313E-12	9.073424E-14	3.724585E-12	7.117597E-12	5.199296E-12
2.470226E+4	2.336127E-12	6.849875E-13	9.168639E-13	5.027349E-12	6.707613E-12	4.131209E-12
2.470346E+4	2.736030E-12	1.201389E-12	4.122247E-13	3.698821E-12	6.621920E-12	4.176016E-12
2.470465E+4	1.915501E-12	8.238893E-13	1.232193E-14	3.901572E-12	6.941169E-12	4.995985E-12
2.470586E+4	1.489834E-12	1.102253E-12	-4.032633E-14	3.265312E-12	7.961650E-12	3.606406E-12
2.470705E+4	2.993670E-12	4.575918E-13	2.005115E-13	3.288836E-12	7.544384E-12	5.127605E-12
2.470826E+4	2.785877E-12	8.395718E-13	7.930845E-13	3.694900E-12	8.303864E-12	5.042472E-12
2.470946E+4	1.751395E-12	1.262998E-12	5.393647E-13	3.310680E-12	7.975092E-12	3.931817E-12
2.471065E+4	1.397419E-12	6.799468E-13	6.239380E-13	2.825083E-12	9.174240E-12	5.994621E-12
2.471186E+4	2.997591E-12	8.726170E-13	4.603922E-13	2.904616E-12	9.006213E-12	5.315795E-12
2.471305E+4	3.399174E-12	1.171144E-12	4.995984E-13	2.848047E-12	8.605751E-12	4.663852E-12
2.471425E+4	2.450945E-12	7.275542E-13	6.446612E-13	3.479266E-12	9.703524E-12	5.631124E-12
2.471545E+4	2.176502E-12	4.396690E-13	4.049436E-13	3.484307E-12	1.058006E-11	5.510145E-12
2.471665E+4	2.691783E-12	1.129697E-12	2.632413E-13	4.387169E-12	8.724490E-12	3.743628E-12
2.471785E+4	2.296360E-12	1.322368E-12	5.556072E-13	3.168977E-12	6.377161E-12	6.073593E-12
2.471905E+4	2.659297E-12	4.374287E-13	3.125291E-13	3.367809E-12	7.082312E-12	5.813713E-12
2.472025E+4	2.924779E-12	9.790337E-13	4.484624E-12	2.910217E-12	6.486939E-12	4.516549E-12
2.472145E+4	1.992233E-12	3.097286E-13	1.218751E-12	2.774675E-12	8.851069E-12	4.892368E-12
2.472265E+4	2.399417E-12	4.525511E-13	4.021431E-13	3.895412E-12	6.468456E-12	4.862123E-12
2.472385E+4	2.060564E-12	5.108002E-13	1.117935E-12	4.445418E-12	7.912921E-12	4.478463E-12
2.472505E+4	2.184903E-12	1.015439E-12	1.135298E-12	2.648096E-12	9.229689E-12	5.430613E-12
2.472625E+4	1.696506E-12	7.600393E-13	1.166103E-12	3.086084E-12	7.263220E-12	5.852918E-12
2.472745E+4	1.674663E-12	8.294902E-13	4.676734E-13	3.656254E-12	6.818510E-12	3.568320E-12
2.472865E+4	2.552321E-12	1.375576E-12	2.374773E-13	4.545674E-12	8.653358E-12	5.124805E-12
2.472985E+4	2.123853E-12	1.098892E-12	7.695608E-13	3.480947E-12	7.886598E-12	3.288836E-12
2.473105E+4	2.419020E-12	9.997569E-13	1.236114E-12	3.922856E-12	8.399078E-12	5.050313E-12
2.473225E+4	2.076806E-12	7.437968E-13	8.026060E-13	3.369489E-12	9.634633E-12	5.646806E-12
2.473345E+4	2.074566E-12	1.387338E-12	1.011519E-12	4.062318E-12	7.986853E-12	4.176016E-12
2.473465E+4	2.826764E-12	9.476688E-13	1.532961E-12	3.624329E-12	6.842034E-12	4.126728E-12
2.473585E+4	1.730112E-12	1.084890E-12	7.964450E-13	3.339244E-12	8.481412E-12	5.949814E-12
2.473705E+4	3.266433E-12	1.565446E-12	-2.240352E-15	3.022794E-12	7.923003E-12	5.570635E-12
2.473825E+4	1.669062E-12	9.728727E-13	4.368686E-13	3.041277E-12	7.364596E-12	3.544237E-12
2.473945E+4	2.652016E-12	3.254111E-13	5.367323E-12	3.050799E-12	7.662002E-12	6.027666E-12
2.474065E+4	1.745234E-12	1.385097E-12	2.005115E-13	3.421017E-12	7.651361E-12	5.003825E-12
2.474185E+4	1.647219E-12	7.281143E-13	1.008718E-12	2.954464E-12	6.873959E-12	3.734666E-12
2.474305E+4	2.665459E-12	8.446126E-13	2.923659E-13	3.016634E-12	6.867238E-12	4.395010E-12
2.474425E+4	2.424620E-12	1.436065E-12	3.338124E-13	3.796836E-12	8.346991E-12	5.507345E-12
2.474545E+4	2.568563E-12	3.265313E-13	5.476539E-12	3.339804E-12	9.293538E-12	4.638088E-12
2.474665E+4	1.964788E-12	3.209304E-13	4.323879E-13	3.316841E-12	9.051582E-12	5.481021E-12
2.474785E+4	1.975430E-12	5.948134E-13	3.158896E-13	4.922613E-12	8.652238E-12	5.075517E-12
2.474905E+4	1.816925E-12	9.577503E-13	2.262755E-13	3.638331E-12	8.240574E-12	5.056474E-12
2.475025E+4	2.125534E-12	1.107294E-12	3.836602E-13	3.068162E-12	9.023017E-12	3.509511E-12
2.475145E+4	3.187460E-12	2.682821E-13	9.353469E-13	3.804117E-12	7.176966E-12	3.328042E-12
2.475265E+4	2.374213E-12	6.239380E-13	1.321807E-13	4.667212E-12	7.343313E-12	6.080875E-12
2.475385E+4	2.321004E-12	6.317792E-13	4.824037E-12	4.556875E-12	8.474130E-12	5.193695E-12
2.475505E+4	3.694900E-12	6.160967E-13	4.447098E-13	3.300598E-12	8.918840E-12	3.516792E-12
2.475625E+4	2.254354E-12	9.051022E-13	4.224743E-12	4.055597E-12	8.847709E-12	3.587363E-12
2.475745E+4	2.091368E-12	1.527360E-12	3.522953E-13	3.802437E-12	8.639356E-12	5.813152E-12
2.475865E+4	3.424378E-12	1.327968E-12	6.197372E-12	2.988629E-12	8.645517E-12	5.501744E-12
2.475985E+4	2.047121E-12	5.528068E-13	7.482775E-13	4.167054E-12	8.444445E-12	4.891808E-12
2.476105E+4	1.961428E-12	7.432367E-13	8.843788E-13	3.614247E-12	7.011180E-12	6.691371E-12
2.476225E+4	2.206747E-12	6.424208E-13	3.102887E-13	3.963182E-12	8.904277E-12	3.708342E-12
2.476345E+4	2.424620E-12	9.437481E-13	6.956293E-13	3.174578E-12	7.033584E-12	5.665289E-12
2.476465E+4	2.239792E-12	1.669062E-12	1.108414E-12	3.808598E-12	8.837067E-12	5.381325E-12
2.476585E+4	2.412859E-12	8.826985E-13	3.259712E-13	3.912774E-12	7.551666E-12	4.206820E-12
2.476705E+4	2.419020E-12	9.303061E-13	4.391090E-13	4.662172E-12	8.344750E-12	5.516866E-12
2.476825E+4	2.290760E-12	6.715454E-13	6.216976E-13	4.004069E-12	9.533816E-12	5.878683E-12
2.476945E+4	2.653136E-12	1.795082E-12	3.943019E-13	4.600562E-12	8.241133E-12	3.883090E-12
2.477065E+4	1.478632E-12	1.625935E-12	1.447827E-12	2.898455E-12	7.881557E-12	3.970463E-12
2.477185E+4	2.063924E-12	1.527920E-12	4.535592E-12	3.811399E-12	9.118791E-12	5.691053E-12
2.477305E+4	2.041521E-12	1.554804E-12	1.691465E-13	3.118010E-12	7.002219E-12	5.559433E-12
2.477425E+4	2.460466E-12	5.463658E-12	4.699138E-13	3.673057E-12	9.459885E-12	3.999588E-12
2.477545E+4	1.176745E-12	7.359555E-13	1.224912E-12	3.706102E-12	7.978453E-12	6.211375E-12
2.477665E+4	2.108171E-12	4.806675E-12	1.242275E-12	3.779473E-12	9.063902E-12	5.628323E-12
2.477785E+4	2.124413E-12	1.253477E-12	4.449898E-12	3.236748E-12	8.304983E-12	5.240182E-12
2.477905E+4	2.758433E-12	6.586634E-13	2.184343E-13	3.981665E-12	7.943167E-12	5.274348E-12
2.478025E+4	3.311800E-12	5.361162E-12	4.128968E-12	2.810521E-12	8.100551E-12	5.006066E-12
2.478145E+4	1.909900E-12	6.609037E-13	5.914528E-13	4.591601E-12	8.455087E-12	4.464461E-12
2.478265E+4	2.301961E-12	8.238893E-13	-5.040792E-14	3.786194E-12	9.250413E-12	4.757387E-12
2.478385E+4	2.072325E-12	5.690494E-13	1.954707E-13	3.915575E-12	8.518937E-12	4.527751E-12
2.478505E+4	2.226350E-12	3.609207E-12	1.215391E-13	3.314600E-12	9.300260E-12	4.664413E-12
2.478625E+4	3.000391E-12	9.107030E-13	5.690494E-13	4.986463E-12	9.361870E-12	5.579035E-12
2.478745E+4	2.160259E-12	7.230735E-13	9.571902E-13	4.423574E-12	7.628397E-12	5.637285E-12
2.478865E+4	1.566006E-12	9.420679E-13	7.650801E-13	2.706345E-12	6.884601E-12	5.783467E-12
2.478985E+4	1.415902E-12	8.446126E-13	6.816270E-13	3.041277E-12	8.321786E-12	5.120324E-12
2.479105E+4	1.912700E-12	8.664560E-13	1.209230E-12	3.422697E-12	6.401245E-12	4.092002E-12
2.479225E+4	2.113212E-12	9.308662E-13	3.700501E-12	3.584003E-12	7.981813E-12	4.660492E-12
2.479345E+4	2.313723E-12	6.917086E-13	4.945576E-13	3.407575E-12	8.770417E-12	4.962379E-12
2.479465E+4	2.613931E-12	6.905884E-13	1.171704E-12	3.620409E-12	8.820265E-12	6.424768E-12
2.479585E+4	2.778036E-12	1.236114E-12	3.750909E-12	4.471742E-12	8.531260E-12	4.401171E-12
2.479705E+4	2.444224E-12	2.996470E-13	8.294902E-13	4.085281E-12	8.504374E-12	4.341242E-12
2.479825E+4	2.011276E-12	6.267384E-13	1.220992E-13	3.826521E-12	1.032522E-11	4.630807E-12
2.479945E+4	2.179862E-12	1.381177E-12	4.009109E-12	3.894851E-12	9.477807E-12	4.479023E-12
2.480065E+4	1.954147E-12	9.807139E-13	5.735300E-13	4.585440E-12	9.016855E-12	4.319398E-12
2.480185E+4	2.022478E-12	1.534641E-12	6.905884E-13	3.271473E-12	8.131357E-12	3.890931E-12
2.480305E+4	2.267796E-12	1.241155E-12	3.416536E-13	5.547670E-12	9.919157E-12	4.844760E-12
2.480425E+4	2.482310E-12	9.952762E-13	5.791309E-13	5.448535E-12	8.865072E-12	6.462854E-12
2.480545E+4	2.312043E-12	1.572167E-12	4.497506E-13	4.431976E-12	8.544141E-12	4.586000E-12
2.480665E+4	1.843810E-12	8.194087E-13	1.441106E-12	5.610960E-12	7.142241E-12	5.528068E-12
2.480785E+4	1.844369E-12	1.154901E-12	4.363085E-13	3.808598E-12	1.060358E-11	5.146648E-12
2.480905E+4	3.632170E-12	1.214271E-12	5.409889E-12	5.398128E-12	8.290982E-12	4.621286E-12
2.481025E+4	2.892854E-12	1.717790E-12	7.303546E-13	3.385171E-12	9.631832E-12	4.225863E-12
2.481145E+4	2.711386E-12	1.888616E-12	7.169125E-13	5.547111E-12	9.845225E-12	5.213299E-12
2.481265E+4	3.263072E-12	1.697626E-12	1.690905E-12	5.873082E-12	7.823308E-12	4.911971E-12
2.481385E+4	2.513675E-12	2.008475E-12	3.310120E-13	4.095923E-12	9.491250E-12	4.943336E-12
2.481505E+4	3.089445E-12	2.034239E-12	4.141850E-12	5.701135E-12	8.879074E-12	4.992064E-12
2.481625E+4	3.923976E-12	2.457106E-12	1.568806E-12	6.402365E-12	7.603194E-12	4.004629E-12
2.481745E+4	2.119933E-12	1.750835E-12	1.452308E-12	5.128725E-12	9.471087E-12	4.900210E-12
2.481865E+4	1.958627E-12	2.323805E-12	1.609693E-12	4.527190E-12	1.049885E-11	4.891808E-12
2.481985E+4	3.271473E-12	1.881895E-12	1.554804E-12	3.974944E-12	8.220410E-12	4.862123E-12
2.482105E+4	2.661538E-12	2.203386E-12	8.334108E-13	4.738344E-12	9.366911E-12	4.743944E-12
2.482225E+4	3.235068E-12	2.403897E-12	1.811324E-12	6.977015E-12	9.262174E-12	4.807794E-12
2.482345E+4	2.869891E-12	2.485670E-12	1.327968E-12	6.915966E-12	1.048484E-11	5.325876E-12
2.482465E+4	2.420140E-12	2.318204E-12	2.607209E-12	7.008940E-12	1.044228E-11	6.524464E-12
2.482585E+4	3.981665E-12	3.814759E-12	2.606649E-12	5.736420E-12	1.014543E-11	5.921809E-12
2.482705E+4	3.411496E-12	4.277951E-12	2.201146E-12	6.270184E-12	1.065007E-11	5.032950E-12
2.482825E+4	3.533595E-12	3.574481E-12	1.942945E-12	5.954855E-12	1.194612E-11	5.206577E-12
2.482945E+4	3.421577E-12	3.101207E-12	2.827324E-12	7.956049E-12	1.219535E-11	5.216099E-12
2.483065E+4	1.959187E-12	4.027032E-12	2.270036E-12	8.666801E-12	1.266135E-11	5.279389E-12
2.483185E+4	3.180179E-12	4.173215E-12	2.630173E-12	8.984371E-12	1.105838E-11	5.186414E-12
2.483305E+4	2.866530E-12	4.550714E-12	2.020237E-12	1.046356E-11	1.120288E-11	6.410206E-12
2.483425E+4	2.719787E-12	4.556315E-12	2.103130E-12	8.184565E-12	1.207438E-11	7.090713E-12
2.483545E+4	4.343482E-12	3.845564E-12	3.270913E-12	8.476371E-12	1.210350E-11	6.483017E-12
2.483665E+4	3.105127E-12	3.631050E-12	3.062561E-12	9.873230E-12	1.356533E-11	6.928287E-12
2.483785E+4	3.774433E-12	5.617682E-12	2.396056E-12	8.151519E-12	1.474599E-11	6.323393E-12
2.483905E+4	3.242349E-12	4.406772E-12	2.967346E-12	1.044452E-11	1.202733E-11	6.723855E-12
2.484025E+4	3.626009E-12	5.300672E-12	2.512554E-12	9.407797E-12	1.371151E-11	7.091274E-12
2.484145E+4	2.926459E-12	5.843958E-12	3.489908E-12	1.129977E-11	1.169576E-11	6.996618E-12
2.484265E+4	4.458860E-12	5.208257E-12	3.050799E-12	1.159606E-11	1.505124E-11	7.662563E-12
2.484385E+4	3.992867E-12	5.027349E-12	4.392770E-12	1.006198E-11	1.341187E-11	6.578793E-12
2.484505E+4	3.776673E-12	5.855720E-12	3.254671E-12	1.109142E-11	1.416798E-11	8.787220E-12
2.484625E+4	3.335323E-12	5.796910E-12	3.601925E-12	1.072120E-11	1.145380E-11	6.608478E-12
2.484745E+4	3.999028E-12	6.341875E-12	4.387729E-12	1.206877E-11	1.395627E-11	7.592552E-12
2.484865E+4	4.433656E-12	9.638553E-12	3.146574E-12	1.060750E-11	1.418871E-11	8.264097E-12
2.484985E+4	3.547037E-12	6.672888E-12	3.865167E-12	1.342643E-11	1.323824E-11	8.995012E-12
2.485105E+4	4.194498E-12	6.420848E-12	5.145528E-12	1.292011E-11	1.420383E-11	8.908758E-12
2.485225E+4	4.644249E-12	6.905324E-12	4.492465E-12	1.377144E-11	1.509605E-11	7.883798E-12
2.485345E+4	3.428858E-12	5.700015E-12	4.299795E-12	1.519070E-11	1.499859E-11	8.236093E-12
2.485465E+4	4.433656E-12	7.474373E-12	5.236822E-12	1.382297E-11	1.448891E-11	8.992211E-12
2.485585E+4	4.410692E-12	7.292905E-12	5.213858E-12	1.288146E-11	1.714205E-11	8.595110E-12
2.485705E+4	4.962379E-12	7.045906E-12	4.775309E-12	1.520079E-11	1.582584E-11	8.563744E-12
2.485825E+4	4.937735E-12	8.349231E-12	4.215782E-12	1.657748E-11	1.404645E-11	8.738492E-12
2.485945E+4	5.073836E-12	9.222968E-12	5.883723E-12	1.589585E-11	1.711909E-11	1.056718E-11
2.486065E+4	5.010547E-12	7.915723E-12	5.658569E-12	1.558277E-11	1.799955E-11	8.724490E-12
2.486185E+4	4.462780E-12	7.157363E-12	5.973337E-12	1.483561E-11	1.642962E-11	9.845225E-12
2.486305E+4	5.779547E-12	7.374678E-12	5.163450E-12	1.809532E-11	1.781192E-11	9.595986E-12
2.486425E+4	5.276589E-12	9.741609E-12	6.718255E-12	1.558725E-11	1.557829E-11	9.553420E-12
2.486545E+4	5.544870E-12	7.088473E-12	7.157924E-12	1.750219E-11	1.456060E-11	9.533256E-12
2.486665E+4	4.470622E-12	7.677125E-12	6.073593E-12	1.693706E-11	1.471799E-11	1.141963E-11
2.486785E+4	5.887644E-12	8.353712E-12	5.475979E-12	1.827903E-11	1.622015E-11	1.021320E-11
2.486905E+4	5.769466E-12	7.704570E-12	5.344919E-12	1.839217E-11	1.575919E-11	8.889155E-12
2.487024E+4	4.750106E-12	9.959483E-12	6.700892E-12	1.973246E-11	1.880383E-11	1.063663E-11
2.487145E+4	5.815392E-12	8.671841E-12	6.170489E-12	1.775199E-11	1.759628E-11	8.404680E-12
2.487264E+4	5.739221E-12	8.170562E-12	5.748742E-12	1.941993E-11	1.642234E-11	1.094524E-11
2.487385E+4	5.431172E-12	8.613592E-12	6.530065E-12	1.940649E-11	1.869854E-11	1.229337E-11
2.487504E+4	6.122321E-12	7.033584E-12	7.108076E-12	1.735936E-11	1.949330E-11	9.980767E-12
2.487624E+4	6.237139E-12	9.004533E-12	6.427009E-12	1.811436E-11	1.737561E-11	1.317607E-11
2.487745E+4	5.442934E-12	7.923003E-12	6.032707E-12	1.789033E-11	1.832664E-11	1.044900E-11
2.487864E+4	5.796910E-12	8.568225E-12	5.828835E-12	1.875847E-11	1.908612E-11	1.029834E-11
2.487985E+4	6.178890E-12	9.780256E-12	5.491102E-12	1.931855E-11	1.840393E-11	1.095308E-11
2.488104E+4	6.658885E-12	7.935325E-12	5.484941E-12	2.071093E-11	1.806059E-11	1.164423E-11
2.488224E+4	5.989580E-12	9.386513E-12	6.987657E-12	1.893993E-11	1.970669E-11	1.071280E-11
2.488345E+4	5.819874E-12	9.119352E-12	5.953174E-12	2.036368E-11	1.600283E-11	1.245075E-11
2.488464E+4	5.079998E-12	9.248732E-12	5.026789E-12	1.701827E-11	2.095849E-11	1.056046E-11
2.488585E+4	5.737540E-12	9.568542E-12	6.949571E-12	2.115956E-11	1.623471E-11	1.133618E-11
2.488704E+4	6.135763E-12	8.658959E-12	6.979255E-12	2.401713E-11	1.967981E-11	1.065455E-11
2.488824E+4	5.751543E-12	8.398519E-12	7.831709E-12	1.977390E-11	1.669342E-11	1.168792E-11
2.488944E+4	8.493733E-12	7.711851E-12	7.283943E-12	2.154658E-11	1.828127E-11	9.384833E-12
2.489064E+4	5.300112E-12	8.456768E-12	6.930528E-12	2.116124E-11	1.910628E-11	1.119336E-11
2.489184E+4	6.401805E-12	7.515820E-12	9.453164E-12	2.183839E-11	2.060395E-11	1.249724E-11
2.489304E+4	6.323953E-12	7.671524E-12	7.548305E-12	2.150738E-11	2.071989E-11	1.100069E-11
2.489424E+4	6.802268E-12	8.927241E-12	7.286743E-12	2.144353E-11	1.993689E-11	1.166495E-11
2.489544E+4	7.682726E-12	7.652481E-12	6.688570E-12	2.096185E-11	1.999290E-11	1.138995E-11
2.489664E+4	6.672888E-12	8.215930E-12	8.220410E-12	2.302241E-11	1.830143E-11	1.053581E-11
2.489784E+4	7.641280E-12	1.014879E-11	7.336591E-12	2.390231E-11	1.865653E-11	1.235162E-11
2.489904E+4	7.294585E-12	9.042619E-12	8.628715E-12	2.385639E-11	2.087784E-11	1.466982E-11
2.490024E+4	6.900283E-12	7.999736E-12	8.274179E-12	2.214868E-11	2.033063E-11	1.125553E-11
2.490144E+4	6.518304E-12	1.014599E-11	6.401805E-12	2.295016E-11	1.821182E-11	1.168007E-11
2.490264E+4	7.299066E-12	7.197130E-12	7.609914E-12	2.246905E-11	1.999010E-11	1.206709E-11
2.490384E+4	7.936446E-12	9.059983E-12	9.302501E-12	2.094785E-11	2.209491E-11	1.257229E-11
2.490504E+4	5.515746E-12	8.871793E-12	7.220653E-12	2.540335E-11	2.122733E-11	1.070552E-11
2.490624E+4	7.050947E-12	9.294098E-12	7.499577E-12	2.550416E-11	1.883128E-11	1.225640E-11
2.490744E+4	7.164084E-12	1.027873E-11	8.233852E-12	2.305266E-11	1.998506E-11	1.137427E-11
2.490864E+4	6.865558E-12	1.036443E-11	6.437651E-12	2.454753E-11	2.236039E-11	1.321751E-11
2.490984E+4	7.816027E-12	8.014298E-12	8.117354E-12	2.461754E-11	2.087168E-11	1.351492E-11
2.491104E+4	7.015102E-12	9.689521E-12	7.793063E-12	2.488191E-11	1.813229E-11	1.251124E-11
2.491224E+4	7.407163E-12	9.995329E-12	7.345553E-12	2.385527E-11	2.033903E-11	1.072904E-11
2.491344E+4	7.960530E-12	9.291859E-12	7.933646E-12	2.475813E-11	2.153930E-11	1.466366E-11
2.491464E+4	7.504058E-12	9.242571E-12	6.833073E-12	2.223997E-11	1.893881E-11	1.223680E-11
2.491584E+4	8.505496E-12	7.761138E-12	6.749620E-12	2.435206E-11	1.813116E-11	1.271344E-11
2.491704E+4	8.397959E-12	8.942924E-12	7.580790E-12	2.556689E-11	2.096801E-11	1.214159E-11
2.491824E+4	8.089350E-12	1.158262E-11	8.343630E-12	2.691223E-11	1.909060E-11	1.063999E-11
2.491944E+4	8.231612E-12	1.019192E-11	7.686646E-12	2.651624E-11	2.008643E-11	1.202565E-11
2.492064E+4	7.049267E-12	9.851386E-12	9.005653E-12	2.349905E-11	2.405298E-11	1.085506E-11
2.492184E+4	7.586391E-12	9.637433E-12	8.106153E-12	2.422884E-11	1.912308E-11	1.319231E-11
2.492304E+4	7.831150E-12	8.628154E-12	6.950131E-12	2.648096E-11	2.183727E-11	1.081362E-11
2.492424E+4	8.296582E-12	9.583665E-12	8.928922E-12	2.337975E-11	2.006347E-11	1.260478E-11
2.492544E+4	8.564304E-12	7.542704E-12	7.449170E-12	2.380990E-11	1.759236E-11	1.173720E-11
2.492664E+4	8.842108E-12	8.319546E-12	7.874835E-12	2.277318E-11	1.873382E-11	1.445587E-11
2.492784E+4	7.563987E-12	9.504131E-12	6.949011E-12	2.395552E-11	2.268636E-11	1.281985E-11
2.492904E+4	7.304107E-12	8.602391E-12	6.904204E-12	2.318428E-11	2.146705E-11	1.224184E-11
2.493024E+4	9.147916E-12	8.613592E-12	6.713774E-12	2.241192E-11	1.862572E-11	1.380953E-11
2.493144E+4	7.388680E-12	1.021040E-11	7.479975E-12	2.315179E-11	2.223213E-11	1.160894E-11
2.493264E+4	7.415565E-12	9.157438E-12	7.573510E-12	2.347328E-11	1.868341E-11	1.348748E-11
2.493384E+4	8.720569E-12	9.663757E-12	8.252896E-12	2.418796E-11	1.991897E-11	1.287250E-11
2.493504E+4	8.890276E-12	9.122152E-12	8.374435E-12	2.491831E-11	2.208203E-11	1.056830E-11
2.493624E+4	7.164645E-12	9.877711E-12	7.089033E-12	2.338087E-11	1.767021E-11	1.107966E-11
2.493744E+4	8.448366E-12	9.037019E-12	7.109196E-12	2.753000E-11	2.088568E-11	1.168792E-11
2.493864E+4	7.911242E-12	8.629275E-12	8.121835E-12	2.361947E-11	2.405466E-11	1.334801E-11
2.493984E+4	7.601513E-12	9.923637E-12	7.208331E-12	2.499616E-11	2.014132E-11	1.350876E-11
2.494104E+4	8.429883E-12	9.838505E-12	7.925804E-12	2.232902E-11	2.066276E-11	9.649755E-12
2.494224E+4	8.583347E-12	9.636873E-12	6.617439E-12	2.267908E-11	2.239568E-11	1.087971E-11
2.494344E+4	9.599347E-12	9.024697E-12	8.793941E-12	2.468980E-11	2.168100E-11	1.256333E-11
2.494464E+4	7.745456E-12	8.423162E-12	7.901720E-12	2.260011E-11	2.025502E-11	1.026697E-11
2.494584E+4	1.001605E-11	8.134718E-12	7.649681E-12	2.315852E-11	2.097305E-11	1.201221E-11
2.494704E+4	1.060358E-11	7.218973E-12	9.351788E-12	2.513059E-11	2.117020E-11	1.280081E-11
2.494824E+4	7.561186E-12	8.226011E-12	7.085672E-12	2.548008E-11	2.050818E-11	1.377872E-11
2.494944E+4	6.959652E-12	7.968371E-12	8.404119E-12	2.734349E-11	2.036312E-11	1.268655E-11
2.495064E+4	7.166885E-12	7.765059E-12	9.598787E-12	2.395048E-11	1.879711E-11	1.241379E-11
2.495184E+4	8.607431E-12	8.809063E-12	7.905641E-12	2.397512E-11	2.072437E-11	1.210238E-11
2.495304E+4	7.064949E-12	9.741049E-12	8.022700E-12	2.431118E-11	2.193640E-11	1.136418E-11
2.495424E+4	8.774337E-12	9.018536E-12	8.569345E-12	2.549912E-11	2.070645E-11	1.189515E-11
2.495544E+4	8.119595E-12	8.534619E-12	6.615199E-12	2.526949E-11	2.101058E-11	1.421839E-11
2.495664E+4	7.417804E-12	8.493173E-12	6.793306E-12	2.669827E-11	2.263259E-11	1.058398E-11
2.495784E+4	9.956683E-12	9.669919E-12	9.076784E-12	2.506617E-11	2.360154E-11	1.325000E-11
2.495904E+4	7.249778E-12	9.331624E-12	7.917403E-12	2.527621E-11	2.000578E-11	1.319623E-11
2.496024E+4	8.005337E-12	9.320423E-12	8.484772E-12	2.660138E-11	2.244721E-11	1.262214E-11
2.496144E+4	9.928119E-12	1.001605E-11	8.959726E-12	2.297985E-11	2.115956E-11	1.062711E-11
2.496264E+4	7.404363E-12	9.533816E-12	8.875714E-12	2.606761E-11	2.001194E-11	1.211470E-11
2.496384E+4	9.625111E-12	8.595110E-12	6.710413E-12	2.467635E-11	2.202378E-11	1.355021E-11
2.496504E+4	8.379475E-12	9.259374E-12	6.170489E-12	2.721019E-11	1.792225E-11	1.309934E-11
2.496624E+4	9.539977E-12	1.084666E-11	7.903401E-12	2.617347E-11	2.134271E-11	1.171536E-11
2.496744E+4	8.647198E-12	1.017960E-11	8.704326E-12	2.404345E-11	2.161827E-11	1.109310E-11
2.496864E+4	9.422360E-12	8.832587E-12	8.910999E-12	2.398185E-11	2.122005E-11	1.228833E-11
2.496984E+4	8.151519E-12	7.648001E-12	8.827546E-12	2.519387E-11	2.026846E-11	1.061983E-11
2.497104E+4	8.461809E-12	8.031660E-12	9.191603E-12	2.288519E-11	2.160651E-11	1.102869E-11
2.497224E+4	1.059574E-11	8.760335E-12	7.769539E-12	2.452345E-11	1.885984E-11	1.087019E-11
2.497344E+4	7.288985E-12	1.051453E-11	9.065023E-12	2.471164E-11	2.203666E-11	1.302653E-11
2.497464E+4	9.548379E-12	9.612229E-12	7.432927E-12	2.589230E-11	1.906595E-11	1.104661E-11
2.497584E+4	8.180644E-12	9.840185E-12	7.075591E-12	2.411403E-11	2.257658E-11	1.199540E-11
2.497704E+4	8.486453E-12	1.034370E-11	6.966934E-12	2.454529E-11	1.880047E-11	1.120512E-11
2.497824E+4	7.820508E-12	8.134157E-12	8.474690E-12	2.595111E-11	1.842073E-11	1.251068E-11
2.497944E+4	7.282823E-12	9.365789E-12	7.476054E-12	2.210219E-11	1.963836E-11	1.383025E-11
2.498064E+4	8.712728E-12	1.015439E-11	9.202245E-12	2.608778E-11	2.294064E-11	1.327408E-11
2.498184E+4	9.662077E-12	8.493173E-12	9.496291E-12	2.564698E-11	2.046337E-11	1.140059E-11
2.498304E+4	8.150960E-12	1.044452E-11	8.000856E-12	2.608106E-11	2.240296E-11	1.224408E-11
2.498424E+4	8.113434E-12	8.678003E-12	8.469649E-12	2.702200E-11	2.305378E-11	1.228945E-11
2.498544E+4	8.923320E-12	9.524856E-12	8.462928E-12	2.427757E-11	2.056139E-11	1.212814E-11
2.498664E+4	8.222091E-12	9.172000E-12	7.182007E-12	2.556577E-11	2.216940E-11	1.230345E-11
2.498784E+4	9.138395E-12	7.426205E-12	8.459567E-12	2.851464E-11	2.029647E-11	1.375072E-11
2.498904E+4	8.509976E-12	8.582227E-12	7.107516E-12	2.537814E-11	2.120773E-11	1.313182E-11
2.499024E+4	8.385637E-12	9.690642E-12	9.028057E-12	2.441927E-11	1.983551E-11	1.293019E-11
2.499144E+4	7.318669E-12	9.466606E-12	8.521178E-12	2.616115E-11	1.798498E-11	1.334578E-11
2.499264E+4	7.869236E-12	9.828423E-12	8.310585E-12	2.688310E-11	2.098369E-11	1.239363E-11
2.499384E+4	8.703206E-12	9.384273E-12	7.872596E-12	2.669771E-11	2.275973E-11	1.225696E-11
2.499504E+4	8.582227E-12	7.727533E-12	8.410280E-12	2.492615E-11	2.153370E-11	1.287530E-11
2.499624E+4	8.685844E-12	9.390994E-12	9.088546E-12	2.530701E-11	2.312323E-11	1.346731E-11
2.499744E+4	7.338832E-12	8.856670E-12	7.033024E-12	2.674924E-11	1.992737E-11	1.246140E-11
2.499864E+4	7.702328E-12	7.973972E-12	9.243691E-12	2.442487E-11	1.956387E-11	1.273696E-11
2.499984E+4	9.082946E-12	9.892273E-12	9.161358E-12	2.597688E-11	2.101450E-11	1.380785E-11
2.500104E+4	1.027817E-11	1.141907E-11	8.754734E-12	2.326941E-11	2.177678E-11	1.389914E-11
2.500224E+4	8.710486E-12	9.373632E-12	6.664486E-12	2.592983E-11	2.156339E-11	1.320183E-11
2.500344E+4	7.511899E-12	8.693685E-12	9.412277E-12	2.605025E-11	2.254354E-11	1.294195E-11
2.500464E+4	9.518694E-12	8.131357E-12	7.711291E-12	2.468924E-11	2.179862E-11	1.161230E-11
2.500584E+4	8.575506E-12	9.891153E-12	7.905641E-12	2.419020E-11	1.953139E-11	1.314078E-11
2.500704E+4	9.695121E-12	8.436605E-12	8.687524E-12	2.670107E-11	2.025614E-11	1.307357E-11
2.500824E+4	8.435484E-12	9.825622E-12	7.989095E-12	2.311595E-11	2.088456E-11	1.301812E-11
2.500944E+4	8.525658E-12	8.540780E-12	9.198884E-12	2.704833E-11	2.090080E-11	1.293523E-11
2.501064E+4	7.558947E-12	9.510852E-12	1.008830E-11	2.556689E-11	1.909116E-11	1.127737E-11
2.501184E+4	8.180084E-12	9.756172E-12	7.343313E-12	2.542967E-11	1.903235E-11	1.190411E-11
2.501304E+4	9.253773E-12	9.018536E-12	7.720252E-12	2.661370E-11	2.202154E-11	1.266919E-11
2.501424E+4	8.046783E-12	7.943167E-12	8.432124E-12	2.654649E-11	2.377461E-11	1.248884E-11
2.501544E+4	1.005582E-11	9.574703E-12	9.375872E-12	2.364411E-11	2.367044E-11	1.500756E-11
2.501664E+4	9.527096E-12	7.830589E-12	7.608794E-12	2.276589E-11	2.077702E-11	1.309374E-11
2.501784E+4	8.575506E-12	8.266338E-12	7.987973E-12	2.380486E-11	2.123125E-11	1.268039E-11
2.501904E+4	9.664877E-12	1.001885E-11	7.582470E-12	2.322797E-11	2.125478E-11	1.068928E-11
2.502024E+4	8.057985E-12	7.638479E-12	6.942850E-12	2.445120E-11	2.215092E-11	1.071952E-11
2.502144E+4	8.858911E-12	9.007334E-12	7.672084E-12	2.485894E-11	1.947874E-11	1.373840E-11
2.502264E+4	7.135520E-12	8.138637E-12	7.972851E-12	2.299049E-11	1.822750E-11	1.283609E-11
2.502384E+4	7.367957E-12	9.808260E-12	9.266095E-12	2.510986E-11	2.079382E-11	1.246588E-11
2.502504E+4	8.800100E-12	8.619193E-12	7.976212E-12	2.361331E-11	1.869069E-11	1.246252E-11
2.502624E+4	7.811546E-12	9.077906E-12	7.951569E-12	2.594663E-11	1.970053E-11	1.321023E-11
2.502744E+4	9.653675E-12	8.900357E-12	8.052945E-12	2.352369E-11	2.028919E-11	1.127905E-11
2.502864E+4	8.024939E-12	9.152957E-12	7.791383E-12	2.507570E-11	1.689449E-11	1.243507E-11
2.502984E+4	7.976212E-12	8.476371E-12	6.772023E-12	2.226294E-11	1.972014E-11	1.195956E-11
2.503104E+4	8.296023E-12	7.362916E-12	7.007820E-12	2.319324E-11	2.163284E-11	9.654236E-12
2.503224E+4	8.698725E-12	7.380279E-12	8.716648E-12	2.307058E-11	1.862348E-11	1.101637E-11
2.503344E+4	7.971171E-12	8.782739E-12	7.462611E-12	2.292496E-11	1.701267E-11	1.222392E-11
2.503464E+4	8.590628E-12	8.601830E-12	8.494854E-12	2.503705E-11	1.968933E-11	1.122528E-11
2.503584E+4	8.109513E-12	7.134960E-12	6.597276E-12	2.395944E-11	1.732744E-11	1.087803E-11
2.503704E+4	7.604313E-12	7.738175E-12	8.246175E-12	2.419412E-11	1.906371E-11	1.141963E-11
2.503824E+4	6.626960E-12	8.196887E-12	7.662563E-12	2.288799E-11	1.926590E-11	1.154845E-11
2.503944E+4	7.625038E-12	8.640476E-12	7.165205E-12	1.897466E-11	2.007075E-11	1.073465E-11
2.504064E+4	8.620313E-12	8.849949E-12	6.504301E-12	2.224949E-11	1.863077E-11	1.154061E-11
2.504184E+4	7.928044E-12	7.399322E-12	7.842352E-12	1.977110E-11	2.009259E-11	1.092003E-11
2.504304E+4	9.222408E-12	8.341950E-12	6.800588E-12	2.435710E-11	1.727367E-11	1.107854E-11
2.504424E+4	7.567348E-12	7.507978E-12	5.953174E-12	2.451281E-11	1.721094E-11	1.206877E-11
2.504544E+4	8.954126E-12	6.261783E-12	6.966373E-12	2.225789E-11	1.636857E-11	1.308421E-11
2.504663E+4	6.851555E-12	7.318109E-12	6.842594E-12	2.281350E-11	1.697738E-11	1.071336E-11
2.504784E+4	8.641037E-12	5.791869E-12	5.809232E-12	1.871590E-11	1.805387E-11	9.860349E-12
2.504904E+4	8.590068E-12	5.930211E-12	6.909804E-12	2.157403E-11	1.568582E-11	9.513654E-12
2.505023E+4	7.930844E-12	7.568468E-12	5.888765E-12	1.922670E-11	1.794522E-11	1.239082E-11
2.505144E+4	7.924123E-12	6.888521E-12	6.154246E-12	2.165300E-11	1.607508E-11	9.958364E-12
2.505263E+4	6.530065E-12	4.673934E-12	6.031587E-12	2.456826E-11	1.513470E-11	8.178964E-12
2.505384E+4	8.847149E-12	6.577672E-12	5.609841E-12	1.825831E-11	1.444803E-11	9.485089E-12
2.505504E+4	7.959409E-12	5.688813E-12	5.408769E-12	2.060284E-11	1.664021E-11	8.582227E-12
2.505623E+4	7.335472E-12	7.020702E-12	6.140244E-12	1.831824E-11	1.678808E-11	8.876274E-12
2.505744E+4	8.703206E-12	5.579035E-12	4.903009E-12	1.897186E-11	1.351380E-11	8.585028E-12
2.505863E+4	8.302183E-12	6.300429E-12	5.015027E-12	1.882399E-11	1.522767E-11	8.255136E-12
2.505984E+4	7.658642E-12	5.289470E-12	5.686012E-12	1.958291E-11	1.467542E-11	7.678806E-12
2.506104E+4	6.690250E-12	4.521590E-12	4.055597E-12	1.819165E-11	1.348020E-11	7.264340E-12
2.506223E+4	5.730260E-12	5.775627E-12	4.614564E-12	1.878311E-11	1.313406E-11	8.634875E-12
2.506343E+4	7.259859E-12	4.102644E-12	5.153369E-12	1.850530E-11	1.342923E-11	9.844665E-12
2.506463E+4	5.989020E-12	5.229541E-12	5.240182E-12	1.900546E-11	1.196572E-11	8.274739E-12
2.506583E+4	5.663609E-12	5.078877E-12	4.780351E-12	1.323824E-11	1.170192E-11	7.663683E-12
2.506703E+4	7.207211E-12	3.745308E-12	4.610644E-12	1.648227E-11	1.171872E-11	7.331550E-12
2.506823E+4	6.317231E-12	5.552712E-12	4.585440E-12	1.700651E-11	1.156470E-11	6.764182E-12
2.506943E+4	6.737297E-12	3.643932E-12	4.628006E-12	1.528704E-11	1.287922E-11	6.352517E-12
2.507063E+4	7.413323E-12	4.151372E-12	5.249144E-12	1.610421E-11	1.175737E-11	6.032707E-12
2.507183E+4	6.446052E-12	4.113846E-12	3.732986E-12	1.559957E-11	1.088195E-11	6.085355E-12
2.507303E+4	7.648001E-12	3.248510E-12	4.827958E-12	1.565894E-11	1.252525E-11	7.404922E-12
2.507423E+4	4.766348E-12	3.362208E-12	4.102644E-12	1.623415E-11	1.219591E-11	5.670330E-12
2.507543E+4	6.062391E-12	3.084404E-12	3.120810E-12	1.385770E-11	1.110486E-11	6.086476E-12
2.507663E+4	5.050873E-12	4.011350E-12	4.639208E-12	1.292403E-11	1.055822E-11	8.411401E-12
2.507783E+4	7.406602E-12	4.539512E-12	4.165934E-12	1.229057E-11	1.054702E-11	5.486061E-12
2.507903E+4	6.921566E-12	2.673860E-12	3.590164E-12	1.184698E-11	9.261054E-12	5.819313E-12
2.508023E+4	4.844201E-12	3.566080E-12	3.293317E-12	1.339674E-11	8.231612E-12	4.890128E-12
2.508143E+4	6.402365E-12	3.528554E-12	4.024232E-12	1.173104E-11	1.137146E-11	6.479657E-12
2.508263E+4	5.360041E-12	3.169538E-12	2.357970E-12	1.220376E-11	8.043423E-12	4.608963E-12
2.508383E+4	6.190092E-12	1.890297E-12	3.086645E-12	1.117487E-11	8.466288E-12	4.614004E-12
2.508503E+4	4.986463E-12	2.736590E-12	3.152735E-12	1.205141E-11	8.881314E-12	4.276831E-12
2.508623E+4	4.979182E-12	1.984391E-12	3.809158E-12	1.029050E-11	8.196887E-12	5.194815E-12
2.508743E+4	4.312677E-12	2.450945E-12	2.802120E-12	9.691201E-12	7.518060E-12	5.659128E-12
2.508863E+4	5.485501E-12	1.676343E-12	2.715306E-12	9.026378E-12	7.725293E-12	5.857960E-12
2.508983E+4	5.742021E-12	1.827567E-12	2.207866E-12	9.416758E-12	6.584954E-12	6.117840E-12
2.509103E+4	4.967980E-12	1.609133E-12	1.490394E-12	9.485089E-12	5.678171E-12	5.628884E-12
2.509223E+4	3.787875E-12	2.164740E-12	1.846610E-12	1.062319E-11	7.323150E-12	5.489982E-12
2.509343E+4	4.521590E-12	3.002071E-12	2.916378E-12	8.568225E-12	5.989020E-12	4.878366E-12
2.509463E+4	5.091759E-12	2.049362E-12	1.877415E-12	8.769297E-12	5.589117E-12	6.447732E-12
2.509583E+4	4.862683E-12	1.376136E-12	2.071765E-12	8.772098E-12	5.749303E-12	4.393329E-12
2.509703E+4	4.979741E-12	1.418703E-12	1.429904E-12	9.373632E-12	5.509585E-12	5.020628E-12
2.509823E+4	4.810035E-12	1.181785E-12	1.397979E-12	1.102925E-11	6.922687E-12	5.933572E-12
2.509943E+4	5.136006E-12	1.533521E-12	1.560965E-12	7.888279E-12	6.209695E-12	7.644080E-12
2.510063E+4	4.809475E-12	1.648899E-12	1.486473E-12	7.305227E-12	3.971583E-12	7.887159E-12
2.510183E+4	3.659054E-12	9.885552E-13	2.119933E-12	7.450290E-12	4.565277E-12	8.078148E-12
2.510303E+4	5.418851E-12	1.192427E-12	9.566302E-13	7.713530E-12	4.815076E-12	7.103035E-12
2.510423E+4	4.102084E-12	1.614734E-12	1.473591E-12	6.842034E-12	4.755707E-12	8.105593E-12
2.510543E+4	4.598322E-12	8.843788E-13	1.723951E-12	7.047026E-12	5.691053E-12	8.069747E-12
2.510663E+4	3.845564E-12	1.171144E-12	2.520396E-12	6.407406E-12	6.376601E-12	1.014543E-11
2.510783E+4	3.242349E-12	1.527920E-12	1.876855E-12	6.037188E-12	4.597202E-12	7.686087E-12
2.510903E+4	3.361648E-12	6.754660E-13	1.479192E-12	5.329796E-12	4.341801E-12	8.036141E-12
2.511023E+4	2.960625E-12	9.465485E-13	1.627055E-12	6.616879E-12	4.509828E-12	7.898920E-12
2.511143E+4	3.214345E-12	2.163620E-12	1.294363E-12	6.514943E-12	4.156412E-12	8.112874E-12
2.511263E+4	4.620725E-12	6.413007E-13	1.403020E-12	5.128725E-12	5.020628E-12	8.397398E-12
2.511383E+4	3.750909E-12	1.133618E-12	7.219533E-13	4.848121E-12	5.243543E-12	7.487815E-12
2.511503E+4	3.694340E-12	1.291003E-12	1.424303E-12	5.683212E-12	3.894851E-12	7.077271E-12
2.511623E+4	2.097529E-12	5.102401E-13	1.627055E-12	5.237382E-12	4.116646E-12	8.126876E-12
2.511743E+4	3.786755E-12	4.760747E-13	1.511677E-12	5.415491E-12	3.967663E-12	7.393721E-12
2.511863E+4	2.121613E-12	6.106078E-12	7.062709E-13	4.539512E-12	4.586560E-12	8.194646E-12
2.511983E+4	3.970463E-12	6.166568E-13	1.219311E-12	4.644809E-12	3.499429E-12	6.798908E-12
2.512103E+4	3.209304E-12	1.014879E-12	1.606332E-12	4.260029E-12	3.526314E-12	6.045029E-12
2.512223E+4	2.782517E-12	6.978695E-13	4.793793E-12	3.664655E-12	3.513432E-12	8.297142E-12
2.512343E+4	2.651456E-12	1.811324E-12	5.370683E-12	3.045758E-12	5.536469E-12	6.201294E-12
2.512463E+4	2.604409E-12	2.791478E-12	1.101133E-12	3.487668E-12	2.454305E-12	6.719375E-12
2.512583E+4	3.379571E-12	4.335080E-13	5.893245E-12	2.641375E-12	3.339244E-12	6.228738E-12
2.512703E+4	2.058883E-12	4.929334E-12	6.614638E-13	3.368369E-12	6.514943E-12	5.952615E-12
2.512823E+4	3.147694E-12	4.047755E-12	5.858520E-13	3.683138E-12	2.269476E-12	6.020385E-12
2.512943E+4	2.224109E-12	9.387073E-13	8.602951E-13	3.418777E-12	6.475177E-12	5.615442E-12
2.513063E+4	1.976550E-12	5.072156E-12	3.786194E-13	3.351006E-12	5.577355E-12	6.579913E-12
2.513183E+4	4.047195E-12	9.835143E-13	8.989411E-13	2.177062E-12	2.003435E-12	7.137200E-12
2.513303E+4	2.658737E-12	6.547428E-13	7.393161E-13	2.434142E-12	6.356998E-12	5.719618E-12
2.513423E+4	2.864850E-12	6.387803E-12	4.200659E-13	3.225546E-12	1.923902E-12	5.743702E-12
2.513543E+4	3.016634E-12	7.858033E-13	3.965423E-13	1.901498E-12	2.433582E-12	5.109682E-12
2.513663E+4	2.785877E-12	1.456229E-12	-4.010229E-13	2.513114E-12	1.625375E-12	5.958776E-12
2.513783E+4	1.765397E-12	7.493977E-13	-6.071353E-13	1.549203E-12	1.992233E-12	4.475102E-12
2.513903E+4	3.553198E-12	6.698652E-13	4.892928E-12	1.219311E-12	5.198736E-12	4.586000E-12
2.514023E+4	2.861489E-12	4.206260E-13	7.292344E-13	1.997274E-12	1.876855E-12	4.522710E-12
2.514143E+4	3.050799E-12	8.871793E-13	2.682821E-13	2.595447E-12	1.882456E-12	4.145771E-12
2.514263E+4	2.365251E-12	5.627763E-12	5.157290E-12	1.932863E-12	1.582248E-12	4.010230E-12
2.514383E+4	2.417340E-12	5.617122E-12	3.707782E-12	2.363011E-12	5.506224E-12	4.182176E-12
2.514503E+4	2.452065E-12	2.525997E-13	4.523270E-12	5.763305E-13	6.112240E-12	3.645052E-12
2.514623E+4	2.585366E-12	1.110094E-12	5.880363E-12	1.653940E-12	4.146891E-12	7.225694E-12
2.514743E+4	1.855011E-12	-2.626812E-13	2.996470E-13	1.494875E-12	5.134326E-12	4.556315E-12
2.514863E+4	2.013516E-12	7.376358E-13	5.099041E-12	5.668090E-13	3.860126E-12	5.405969E-12
2.514983E+4	1.808524E-12	1.247876E-12	4.867164E-13	1.165543E-12	4.612884E-12	6.426449E-12
2.515103E+4	2.129454E-12	6.721055E-13	1.484233E-13	1.362134E-12	5.248024E-12	3.144894E-12
2.515223E+4	2.159139E-12	3.830441E-12	1.797882E-13	1.788921E-12	6.152566E-12	5.471499E-12
2.515343E+4	2.247073E-12	6.032147E-13	4.078560E-12	8.933403E-13	5.559993E-12	3.454622E-12
2.515463E+4	2.328846E-12	4.052796E-12	3.153295E-13	1.642178E-12	6.201854E-12	3.589044E-12
2.515583E+4	2.165300E-12	1.117375E-12	4.664972E-12	9.969564E-13	8.642157E-13	5.064315E-12
2.515703E+4	2.932060E-12	1.079849E-12	5.726339E-12	6.749059E-13	3.760990E-12	3.012153E-12
2.515823E+4	1.326848E-12	5.264827E-13	2.845247E-13	7.253139E-13	5.445735E-12	5.604800E-12
2.515943E+4	2.436942E-12	3.388532E-13	5.410449E-12	1.009839E-12	1.042324E-12	5.002145E-12
2.516063E+4	2.994230E-12	1.155461E-12	4.071839E-13	6.827472E-13	4.397810E-12	4.583760E-12
2.516183E+4	1.620334E-12	5.163450E-12	3.321881E-12	1.007598E-12	5.848998E-12	5.602560E-12
2.516303E+4	2.377013E-12	2.839646E-13	-1.284842E-12	3.623769E-13	9.073424E-14	5.656328E-12
2.516423E+4	2.014076E-12	1.161622E-12	4.984783E-12	5.102401E-13	5.558872E-12	5.927971E-12
2.516543E+4	1.871254E-12	9.252653E-13	4.197859E-12	5.208818E-13	5.057594E-12	5.149448E-12
2.516663E+4	1.582808E-12	1.333009E-12	-2.778036E-13	7.437968E-13	5.073836E-12	5.227300E-12
2.516783E+4	1.701547E-12	1.116255E-12	4.150252E-12	9.779135E-13	4.983102E-12	4.134569E-12
2.516903E+4	2.614490E-12	1.244515E-12	4.368686E-13	3.466944E-13	3.359967E-12	5.195936E-12
2.517023E+4	1.528480E-12	5.584076E-13	-4.536712E-14	3.402534E-12	4.564156E-12	4.358044E-12
2.517143E+4	2.657057E-12	1.268599E-12	4.822357E-12	1.120176E-13	8.289301E-13	4.963499E-12
2.517263E+4	1.723951E-12	7.701208E-13	3.315720E-13	-1.321807E-13	3.782274E-12	4.346842E-12
2.517383E+4	2.668259E-12	4.385488E-13	1.680264E-14	6.160967E-13	5.343238E-12	4.930454E-12
2.517503E+4	1.647779E-12	1.008158E-12	5.334277E-12	5.413250E-12	7.824428E-13	5.639525E-12
2.517623E+4	2.011276E-12	3.164497E-13	1.848290E-14	7.034704E-13	5.326436E-12	3.516792E-12
2.517743E+4	1.795642E-12	1.112335E-12	6.015344E-13	7.650801E-13	4.970780E-12	4.438137E-12
2.517863E+4	1.161062E-12	9.762332E-13	4.049436E-13	-2.005115E-13	9.527096E-13	5.314115E-12
2.517983E+4	1.767638E-12	2.369172E-13	-6.222577E-13	4.724902E-12	1.706588E-12	6.658325E-12
2.518103E+4	3.260832E-12	1.244515E-12	6.771463E-13	5.715137E-12	4.029273E-12	4.169295E-12
2.518223E+4	2.573604E-12	1.273640E-12	3.466944E-13	3.102887E-13	1.116255E-12	5.963255E-12
2.518343E+4	1.728431E-12	6.485818E-13	4.861003E-12	4.907490E-12	2.899575E-12	3.347645E-12
2.518463E+4	1.833728E-12	6.379402E-13	4.148571E-12	6.385003E-14	4.284673E-13	4.322199E-12
2.518583E+4	1.740193E-12	6.132963E-13	5.863001E-12	4.945576E-13	1.108414E-12	1.484793E-12
2.518703E+4	1.282601E-12	4.033753E-12	5.430613E-12	4.207940E-12	5.296751E-12	4.434216E-12
2.518823E+4	1.928943E-12	4.140170E-12	3.091685E-13	2.604409E-13	2.890054E-13	4.275711E-12
2.518943E+4	1.959187E-12	8.552542E-13	5.259225E-12	2.497992E-13	1.993913E-12	4.665532E-12
2.519063E+4	2.185463E-12	5.491662E-12	3.076563E-12	3.367809E-12	2.975187E-12	3.766591E-12
2.519183E+4	1.762037E-12	7.751617E-13	4.997665E-12	4.854842E-12	4.839160E-13	4.789312E-12
2.519303E+4	1.597931E-12	2.733229E-13	8.009257E-14	8.334108E-13	8.446126E-13	4.727702E-12
2.519423E+4	1.960308E-12	4.895168E-13	8.513336E-14	1.635457E-13	3.806918E-12	4.946136E-12
0.000000E+0	0.000000E+0	0.000000E+0	0.000000E+0	0.000000E+0	0.000000E+0	0.000000E+0
0.000000E+0	0.000000E+0	0.000000E+0	0.000000E+0	0.000000E+0	0.000000E+0	0.000000E+0
0.000000E+0	0.000000E+0	0.000000E+0	0.000000E+0	0.000000E+0	0.000000E+0	0.000000E+0
0.000000E+0	0.000000E+0	0.000000E+0	0.000000E+0	0.000000E+0	0.000000E+0	0.000000E+0
0.000000E+0	0.000000E+0	0.000000E+0	0.000000E+0	0.000000E+0	0.000000E+0	0.000000E+0
0.000000E+0	0.000000E+0	0.000000E+0	0.000000E+0	0.000000E+0	0.000000E+0	0.000000E+0
0.000000E+0	0.000000E+0	0.000000E+0	0.000000E+0	0.000000E+0	0.000000E+0	0.000000E+0
0.000000E+0	0.000000E+0	0.000000E+0	0.000000E+0	0.000000E+0	0.000000E+0	0.000000E+0
0.000000E+0	0.000000E+0	0.000000E+0	0.000000E+0	0.000000E+0	0.000000E+0	0.000000E+0
0.000000E+0	0.000000E+0	0.000000E+0	0.000000E+0	0.000000E+0	0.000000E+0	0.000000E+0
0.000000E+0	0.000000E+0	0.000000E+0	0.000000E+0	0.000000E+0	0.000000E+0	0.000000E+0
0.000000E+0	0.000000E+0	0.000000E+0	0.000000E+0	0.000000E+0	0.000000E+0	0.000000E+0
0.000000E+0	0.000000E+0	0.000000E+0	0.000000E+0	0.000000E+0	0.000000E+0	0.000000E+0
0.000000E+0	0.000000E+0	0.000000E+0	0.000000E+0	0.000000E+0	0.000000E+0	0.000000E+0
0.000000E+0	0.000000E+0	0.000000E+0	0.000000E+0	0.000000E+0	0.000000E+0	0.000000E+0
0.000000E+0	0.000000E+0	0.000000E+0	0.000000E+0	0.000000E+0	0.000000E+0	0.000000E+0
0.000000E+0	0.000000E+0	0.000000E+0	0.000000E+0	0.000000E+0	0.000000E+0	0.000000E+0
0.000000E+0	0.000000E+0	0.000000E+0	0.000000E+0	0.000000E+0	0.000000E+0	0.000000E+0
0.000000E+0	0.000000E+0	0.000000E+0	0.000000E+0	0.000000E+0	0.000000E+0	0.000000E+0
0.000000E+0	0.000000E+0	0.000000E+0	0.000000E+0	0.000000E+0	0.000000E+0	0.000000E+0
0.000000E+0	0.000000E+0	0.000000E+0	0.000000E+0	0.000000E+0	0.000000E+0	0.000000E+0
0.000000E+0	0.000000E+0	0.000000E+0	0.000000E+0	0.000000E+0	0.000000E+0	0.000000E+0
0.000000E+0	0.000000E+0	0.000000E+0	0.000000E+0	0.000000E+0	0.000000E+0	0.000000E+0
0.000000E+0	0.000000E+0	0.000000E+0	0.000000E+0	0.000000E+0	0.000000E+0	0.000000E+0
0.000000E+0	0.000000E+0	0.000000E+0	0.000000E+0	0.000000E+0	0.000000E+0	0.000000E+0
0.000000E+0	0.000000E+0	0.000000E+0	0.000000E+0	0.000000E+0	0.000000E+0	0.000000E+0
0.000000E+0	0.000000E+0	0.000000E+0	0.000000E+0	0.000000E+0	0.000000E+0	0.000000E+0
0.000000E+0	0.000000E+0	0.000000E+0	0.000000E+0	0.000000E+0	0.000000E+0	0.000000E+0
0.000000E+0	0.000000E+0	0.000000E+0	0.000000E+0	0.000000E+0	0.000000E+0	0.000000E+0
0.000000E+0	0.000000E+0	0.000000E+0	0.000000E+0	0.000000E+0	0.000000E+0	0.000000E+0
0.000000E+0	0.000000E+0	0.000000E+0	0.000000E+0	0.000000E+0	0.000000E+0	0.000000E+0
0.000000E+0	0.000000E+0	0.000000E+0	0.000000E+0	0.000000E+0	0.000000E+0	0.000000E+0
0.000000E+0	0.000000E+0	0.000000E+0	0.000000E+0	0.000000E+0	0.000000E+0	0.000000E+0
0.000000E+0	0.000000E+0	0.000000E+0	0.000000E+0	0.000000E+0	0.000000E+0	0.000000E+0
0.000000E+0	0.000000E+0	0.000000E+0	0.000000E+0	0.000000E+0	0.000000E+0	0.000000E+0
0.000000E+0	0.000000E+0	0.000000E+0	0.000000E+0	0.000000E+0	0.000000E+0	0.000000E+0
0.000000E+0	0.000000E+0	0.000000E+0	0.000000E+0	0.000000E+0	0.000000E+0	0.000000E+0
0.000000E+0	0.000000E+0	0.000000E+0	0.000000E+0	0.000000E+0	0.000000E+0	0.000000E+0
0.000000E+0	0.000000E+0	0.000000E+0	0.000000E+0	0.000000E+0	0.000000E+0	0.000000E+0
0.000000E+0	0.000000E+0	0.000000E+0	0.000000E+0	0.000000E+0	0.000000E+0	0.000000E+0
0.000000E+0	0.000000E+0	0.000000E+0	0.000000E+0	0.000000E+0	0.000000E+0	0.000000E+0
0.000000E+0	0.000000E+0	0.000000E+0	0.000000E+0	0.000000E+0	0.000000E+0	0.000000E+0
0.000000E+0	0.000000E+0	0.000000E+0	0.000000E+0	0.000000E+0	0.000000E+0	0.000000E+0
0.000000E+0	0.000000E+0	0.000000E+0	0.000000E+0	0.000000E+0	0.000000E+0	0.000000E+0
0.000000E+0	0.000000E+0	0.000000E+0	0.000000E+0	0.000000E+0	0.000000E+0	0.000000E+0
0.000000E+0	0.000000E+0	0.000000E+0	0.000000E+0	0.000000E+0	0.000000E+0	0.000000E+0
0.000000E+0	0.000000E+0	0.000000E+0	0.000000E+0	0.000000E+0	0.000000E+0	0.000000E+0
0.000000E+0	0.000000E+0	0.000000E+0	0.000000E+0	0.000000E+0	0.000000E+0	0.000000E+0
0.000000E+0	0.000000E+0	0.000000E+0	0.000000E+0	0.000000E+0	0.000000E+0	0.000000E+0
0.000000E+0	0.000000E+0	0.000000E+0	0.000000E+0	0.000000E+0	0.000000E+0	0.000000E+0
0.000000E+0	0.000000E+0	0.000000E+0	0.000000E+0	0.000000E+0	0.000000E+0	0.000000E+0
0.000000E+0	0.000000E+0	0.000000E+0	0.000000E+0	0.000000E+0	0.000000E+0	0.000000E+0
0.000000E+0	0.000000E+0	0.000000E+0	0.000000E+0	0.000000E+0	0.000000E+0	0.000000E+0
0.000000E+0	0.000000E+0	0.000000E+0	0.000000E+0	0.000000E+0	0.000000E+0	0.000000E+0
0.000000E+0	0.000000E+0	0.000000E+0	0.000000E+0	0.000000E+0	0.000000E+0	0.000000E+0
0.000000E+0	0.000000E+0	0.000000E+0	0.000000E+0	0.000000E+0	0.000000E+0	0.000000E+0
0.000000E+0	0.000000E+0	0.000000E+0	0.000000E+0	0.000000E+0	0.000000E+0	0.000000E+0
0.000000E+0	0.000000E+0	0.000000E+0	0.000000E+0	0.000000E+0	0.000000E+0	0.000000E+0
0.000000E+0	0.000000E+0	0.000000E+0	0.000000E+0	0.000000E+0	0.000000E+0	0.000000E+0
0.000000E+0	0.000000E+0	0.000000E+0	0.000000E+0	0.000000E+0	0.000000E+0	0.000000E+0
0.000000E+0	0.000000E+0	0.000000E+0	0.000000E+0	0.000000E+0	0.000000E+0	0.000000E+0
0.000000E+0	0.000000E+0	0.000000E+0	0.000000E+0	0.000000E+0	0.000000E+0	0.000000E+0
0.000000E+0	0.000000E+0	0.000000E+0	0.000000E+0	0.000000E+0	0.000000E+0	0.000000E+0
0.000000E+0	0.000000E+0	0.000000E+0	0.000000E+0	0.000000E+0	0.000000E+0	0.000000E+0
0.000000E+0	0.000000E+0	0.000000E+0	0.000000E+0	0.000000E+0	0.000000E+0	0.000000E+0
0.000000E+0	0.000000E+0	0.000000E+0	0.000000E+0	0.000000E+0	0.000000E+0	0.000000E+0
0.000000E+0	0.000000E+0	0.000000E+0	0.000000E+0	0.000000E+0	0.000000E+0	0.000000E+0
0.000000E+0	0.000000E+0	0.000000E+0	0.000000E+0	0.000000E+0	0.000000E+0	0.000000E+0
0.000000E+0	0.000000E+0	0.000000E+0	0.000000E+0	0.000000E+0	0.000000E+0	0.000000E+0
0.000000E+0	0.000000E+0	0.000000E+0	0.000000E+0	0.000000E+0	0.000000E+0	0.000000E+0
0.000000E+0	0.000000E+0	0.000000E+0	0.000000E+0	0.000000E+0	0.000000E+0	0.000000E+0
0.000000E+0	0.000000E+0	0.000000E+0	0.000000E+0	0.000000E+0	0.000000E+0	0.000000E+0
0.000000E+0	0.000000E+0	0.000000E+0	0.000000E+0	0.000000E+0	0.000000E+0	0.000000E+0
0.000000E+0	0.000000E+0	0.000000E+0	0.000000E+0	0.000000E+0	0.000000E+0	0.000000E+0
0.000000E+0	0.000000E+0	0.000000E+0	0.000000E+0	0.000000E+0	0.000000E+0	0.000000E+0
0.000000E+0	0.000000E+0	0.000000E+0	0.000000E+0	0.000000E+0	0.000000E+0	0.000000E+0
0.000000E+0	0.000000E+0	0.000000E+0	0.000000E+0	0.000000E+0	0.000000E+0	0.000000E+0
0.000000E+0	0.000000E+0	0.000000E+0	0.000000E+0	0.000000E+0	0.000000E+0	0.000000E+0
0.000000E+0	0.000000E+0	0.000000E+0	0.000000E+0	0.000000E+0	0.000000E+0	0.000000E+0
0.000000E+0	0.000000E+0	0.000000E+0	0.000000E+0	0.000000E+0	0.000000E+0	0.000000E+0
0.000000E+0	0.000000E+0	0.000000E+0	0.000000E+0	0.000000E+0	0.000000E+0	0.000000E+0
0.000000E+0	0.000000E+0	0.000000E+0	0.000000E+0	0.000000E+0	0.000000E+0	0.000000E+0
0.000000E+0	0.000000E+0	0.000000E+0	0.000000E+0	0.000000E+0	0.000000E+0	0.000000E+0
0.000000E+0	0.000000E+0	0.000000E+0	0.000000E+0	0.000000E+0	0.000000E+0	0.000000E+0
0.000000E+0	0.000000E+0	0.000000E+0	0.000000E+0	0.000000E+0	0.000000E+0	0.000000E+0
0.000000E+0	0.000000E+0	0.000000E+0	0.000000E+0	0.000000E+0	0.000000E+0	0.000000E+0
0.000000E+0	0.000000E+0	0.000000E+0	0.000000E+0	0.000000E+0	0.000000E+0	0.000000E+0
0.000000E+0	0.000000E+0	0.000000E+0	0.000000E+0	0.000000E+0	0.000000E+0	0.000000E+0
0.000000E+0	0.000000E+0	0.000000E+0	0.000000E+0	0.000000E+0	0.000000E+0	0.000000E+0
0.000000E+0	0.000000E+0	0.000000E+0	0.000000E+0	0.000000E+0	0.000000E+0	0.000000E+0
0.000000E+0	0.000000E+0	0.000000E+0	0.000000E+0	0.000000E+0	0.000000E+0	0.000000E+0
0.000000E+0	0.000000E+0	0.000000E+0	0.000000E+0	0.000000E+0	0.000000E+0	0.000000E+0
0.000000E+0	0.000000E+0	0.000000E+0	0.000000E+0	0.000000E+0	0.000000E+0	0.000000E+0
0.000000E+0	0.000000E+0	0.000000E+0	0.000000E+0	0.000000E+0	0.000000E+0	0.000000E+0
0.000000E+0	0.000000E+0	0.000000E+0	0.000000E+0	0.000000E+0	0.000000E+0	0.000000E+0
0.000000E+0	0.000000E+0	0.000000E+0	0.000000E+0	0.000000E+0	0.000000E+0	0.000000E+0
0.000000E+0	0.000000E+0	0.000000E+0	0.000000E+0	0.000000E+0	0.000000E+0	0.000000E+0
0.000000E+0	0.000000E+0	0.000000E+0	0.000000E+0	0.000000E+0	0.000000E+0	0.000000E+0
0.000000E+0	0.000000E+0	0.000000E+0	0.000000E+0	0.000000E+0	0.000000E+0	0.000000E+0
0.000000E+0	0.000000E+0	0.000000E+0	0.000000E+0	0.000000E+0	0.000000E+0	0.000000E+0
0.000000E+0	0.000000E+0	0.000000E+0	0.000000E+0	0.000000E+0	0.000000E+0	0.000000E+0
0.000000E+0	0.000000E+0	0.000000E+0	0.000000E+0	0.000000E+0	0.000000E+0	0.000000E+0
0.000000E+0	0.000000E+0	0.000000E+0	0.000000E+0	0.000000E+0	0.000000E+0	0.000000E+0
0.000000E+0	0.000000E+0	0.000000E+0	0.000000E+0	0.000000E+0	0.000000E+0	0.000000E+0
0.000000E+0	0.000000E+0	0.000000E+0	0.000000E+0	0.000000E+0	0.000000E+0	0.000000E+0
0.000000E+0	0.000000E+0	0.000000E+0	0.000000E+0	0.000000E+0	0.000000E+0	0.000000E+0
0.000000E+0	0.000000E+0	0.000000E+0	0.000000E+0	0.000000E+0	0.000000E+0	0.000000E+0
0.000000E+0	0.000000E+0	0.000000E+0	0.000000E+0	0.000000E+0	0.000000E+0	0.000000E+0
0.000000E+0	0.000000E+0	0.000000E+0	0.000000E+0	0.000000E+0	0.000000E+0	0.000000E+0
0.000000E+0	0.000000E+0	0.000000E+0	0.000000E+0	0.000000E+0	0.000000E+0	0.000000E+0
0.000000E+0	0.000000E+0	0.000000E+0	0.000000E+0	0.000000E+0	0.000000E+0	0.000000E+0
0.000000E+0	0.000000E+0	0.000000E+0	0.000000E+0	0.000000E+0	0.000000E+0	0.000000E+0
0.000000E+0	0.000000E+0	0.000000E+0	0.000000E+0	0.000000E+0	0.000000E+0	0.000000E+0
0.000000E+0	0.000000E+0	0.000000E+0	0.000000E+0	0.000000E+0	0.000000E+0	0.000000E+0
0.000000E+0	0.000000E+0	0.000000E+0	0.000000E+0	0.000000E+0	0.000000E+0	0.000000E+0
0.000000E+0	0.000000E+0	0.000000E+0	0.000000E+0	0.000000E+0	0.000000E+0	0.000000E+0
0.000000E+0	0.000000E+0	0.000000E+0	0.000000E+0	0.000000E+0	0.000000E+0	0.000000E+0
0.000000E+0	0.000000E+0	0.000000E+0	0.000000E+0	0.000000E+0	0.000000E+0	0.000000E+0
0.000000E+0	0.000000E+0	0.000000E+0	0.000000E+0	0.000000E+0	0.000000E+0	0.000000E+0
0.000000E+0	0.000000E+0	0.000000E+0	0.000000E+0	0.000000E+0	0.000000E+0	0.000000E+0
0.000000E+0	0.000000E+0	0.000000E+0	0.000000E+0	0.000000E+0	0.000000E+0	0.000000E+0
0.000000E+0	0.000000E+0	0.000000E+0	0.000000E+0	0.000000E+0	0.000000E+0	0.000000E+0
0.000000E+0	0.000000E+0	0.000000E+0	0.000000E+0	0.000000E+0	0.000000E+0	0.000000E+0
0.000000E+0	0.000000E+0	0.000000E+0	0.000000E+0	0.000000E+0	0.000000E+0	0.000000E+0
0.000000E+0	0.000000E+0	0.000000E+0	0.000000E+0	0.000000E+0	0.000000E+0	0.000000E+0
0.000000E+0	0.000000E+0	0.000000E+0	0.000000E+0	0.000000E+0	0.000000E+0	0.000000E+0
0.000000E+0	0.000000E+0	0.000000E+0	0.000000E+0	0.000000E+0	0.000000E+0	0.000000E+0
0.000000E+0	0.000000E+0	0.000000E+0	0.000000E+0	0.000000E+0	0.000000E+0	0.000000E+0
0.000000E+0	0.000000E+0	0.000000E+0	0.000000E+0	0.000000E+0	0.000000E+0	0.000000E+0
0.000000E+0	0.000000E+0	0.000000E+0	0.000000E+0	0.000000E+0	0.000000E+0	0.000000E+0
0.000000E+0	0.000000E+0	0.000000E+0	0.000000E+0	0.000000E+0	0.000000E+0	0.000000E+0
0.000000E+0	0.000000E+0	0.000000E+0	0.000000E+0	0.000000E+0	0.000000E+0	0.000000E+0
0.000000E+0	0.000000E+0	0.000000E+0	0.000000E+0	0.000000E+0	0.000000E+0	0.000000E+0
0.000000E+0	0.000000E+0	0.000000E+0	0.000000E+0	0.000000E+0	0.000000E+0	0.000000E+0
0.000000E+0	0.000000E+0	0.000000E+0	0.000000E+0	0.000000E+0	0.000000E+0	0.000000E+0
0.000000E+0	0.000000E+0	0.000000E+0	0.000000E+0	0.000000E+0	0.000000E+0	0.000000E+0
0.000000E+0	0.000000E+0	0.000000E+0	0.000000E+0	0.000000E+0	0.000000E+0	0.000000E+0
0.000000E+0	0.000000E+0	0.000000E+0	0.000000E+0	0.000000E+0	0.000000E+0	0.000000E+0
0.000000E+0	0.000000E+0	0.000000E+0	0.000000E+0	0.000000E+0	0.000000E+0	0.000000E+0
0.000000E+0	0.000000E+0	0.000000E+0	0.000000E+0	0.000000E+0	0.000000E+0	0.000000E+0
0.000000E+0	0.000000E+0	0.000000E+0	0.000000E+0	0.000000E+0	0.000000E+0	0.000000E+0
0.000000E+0	0.000000E+0	0.000000E+0	0.000000E+0	0.000000E+0	0.000000E+0	0.000000E+0
0.000000E+0	0.000000E+0	0.000000E+0	0.000000E+0	0.000000E+0	0.000000E+0	0.000000E+0
0.000000E+0	0.000000E+0	0.000000E+0	0.000000E+0	0.000000E+0	0.000000E+0	0.000000E+0
0.000000E+0	0.000000E+0	0.000000E+0	0.000000E+0	0.000000E+0	0.000000E+0	0.000000E+0
0.000000E+0	0.000000E+0	0.000000E+0	0.000000E+0	0.000000E+0	0.000000E+0	0.000000E+0
0.000000E+0	0.000000E+0	0.000000E+0	0.000000E+0	0.000000E+0	0.000000E+0	0.000000E+0
0.000000E+0	0.000000E+0	0.000000E+0	0.000000E+0	0.000000E+0	0.000000E+0	0.000000E+0
0.000000E+0	0.000000E+0	0.000000E+0	0.000000E+0	0.000000E+0	0.000000E+0	0.000000E+0
0.000000E+0	0.000000E+0	0.000000E+0	0.000000E+0	0.000000E+0	0.000000E+0	0.000000E+0
0.000000E+0	0.000000E+0	0.000000E+0	0.000000E+0	0.000000E+0	0.000000E+0	0.000000E+0
0.000000E+0	0.000000E+0	0.000000E+0	0.000000E+0	0.000000E+0	0.000000E+0	0.000000E+0
0.000000E+0	0.000000E+0	0.000000E+0	0.000000E+0	0.000000E+0	0.000000E+0	0.000000E+0
0.000000E+0	0.000000E+0	0.000000E+0	0.000000E+0	0.000000E+0	0.000000E+0	0.000000E+0
0.000000E+0	0.000000E+0	0.000000E+0	0.000000E+0	0.000000E+0	0.000000E+0	0.000000E+0
0.000000E+0	0.000000E+0	0.000000E+0	0.000000E+0	0.000000E+0	0.000000E+0	0.000000E+0
0.000000E+0	0.000000E+0	0.000000E+0	0.000000E+0	0.000000E+0	0.000000E+0	0.000000E+0
0.000000E+0	0.000000E+0	0.000000E+0	0.000000E+0	0.000000E+0	0.000000E+0	0.000000E+0
0.000000E+0	0.000000E+0	0.000000E+0	0.000000E+0	0.000000E+0	0.000000E+0	0.000000E+0
0.000000E+0	0.000000E+0	0.000000E+0	0.000000E+0	0.000000E+0	0.000000E+0	0.000000E+0
0.000000E+0	0.000000E+0	0.000000E+0	0.000000E+0	0.000000E+0	0.000000E+0	0.000000E+0
0.000000E+0	0.000000E+0	0.000000E+0	0.000000E+0	0.000000E+0	0.000000E+0	0.000000E+0
0.000000E+0	0.000000E+0	0.000000E+0	0.000000E+0	0.000000E+0	0.000000E+0	0.000000E+0
0.000000E+0	0.000000E+0	0.000000E+0	0.000000E+0	0.000000E+0	0.000000E+0	0.000000E+0
0.000000E+0	0.000000E+0	0.000000E+0	0.000000E+0	0.000000E+0	0.000000E+0	0.000000E+0
0.000000E+0	0.000000E+0	0.000000E+0	0.000000E+0	0.000000E+0	0.000000E+0	0.000000E+0
0.000000E+0	0.000000E+0	0.000000E+0	0.000000E+0	0.000000E+0	0.000000E+0	0.000000E+0
0.000000E+0	0.000000E+0	0.000000E+0	0.000000E+0	0.000000E+0	0.000000E+0	0.000000E+0
0.000000E+0	0.000000E+0	0.000000E+0	0.000000E+0	0.000000E+0	0.000000E+0	0.000000E+0
0.000000E+0	0.000000E+0	0.000000E+0	0.000000E+0	0.000000E+0	0.000000E+0	0.000000E+0
0.000000E+0	0.000000E+0	0.000000E+0	0.000000E+0	0.000000E+0	0.000000E+0	0.000000E+0
0.000000E+0	0.000000E+0	0.000000E+0	0.000000E+0	0.000000E+0	0.000000E+0	0.000000E+0
0.000000E+0	0.000000E+0	0.000000E+0	0.000000E+0	0.000000E+0	0.000000E+0	0.000000E+0
0.000000E+0	0.000000E+0	0.000000E+0	0.000000E+0	0.000000E+0	0.000000E+0	0.000000E+0
0.000000E+0	0.000000E+0	0.000000E+0	0.000000E+0	0.000000E+0	0.000000E+0	0.000000E+0
0.000000E+0	0.000000E+0	0.000000E+0	0.000000E+0	0.000000E+0	0.000000E+0	0.000000E+0
0.000000E+0	0.000000E+0	0.000000E+0	0.000000E+0	0.000000E+0	0.000000E+0	0.000000E+0
0.000000E+0	0.000000E+0	0.000000E+0	0.000000E+0	0.000000E+0	0.000000E+0	0.000000E+0
0.000000E+0	0.000000E+0	0.000000E+0	0.000000E+0	0.000000E+0	0.000000E+0	0.000000E+0
0.000000E+0	0.000000E+0	0.000000E+0	0.000000E+0	0.000000E+0	0.000000E+0	0.000000E+0
0.000000E+0	0.000000E+0	0.000000E+0	0.000000E+0	0.000000E+0	0.000000E+0	0.000000E+0
0.000000E+0	0.000000E+0	0.000000E+0	0.000000E+0	0.000000E+0	0.000000E+0	0.000000E+0
0.000000E+0	0.000000E+0	0.000000E+0	0.000000E+0	0.000000E+0	0.000000E+0	0.000000E+0
0.000000E+0	0.000000E+0	0.000000E+0	0.000000E+0	0.000000E+0	0.000000E+0	0.000000E+0
0.000000E+0	0.000000E+0	0.000000E+0	0.000000E+0	0.000000E+0	0.000000E+0	0.000000E+0
0.000000E+0	0.000000E+0	0.000000E+0	0.000000E+0	0.000000E+0	0.000000E+0	0.000000E+0
0.000000E+0	0.000000E+0	0.000000E+0	0.000000E+0	0.000000E+0	0.000000E+0	0.000000E+0
0.000000E+0	0.000000E+0	0.000000E+0	0.000000E+0	0.000000E+0	0.000000E+0	0.000000E+0
0.000000E+0	0.000000E+0	0.000000E+0	0.000000E+0	0.000000E+0	0.000000E+0	0.000000E+0
0.000000E+0	0.000000E+0	0.000000E+0	0.000000E+0	0.000000E+0	0.000000E+0	0.000000E+0
0.000000E+0	0.000000E+0	0.000000E+0	0.000000E+0	0.000000E+0	0.000000E+0	0.000000E+0
0.000000E+0	0.000000E+0	0.000000E+0	0.000000E+0	0.000000E+0	0.000000E+0	0.000000E+0
0.000000E+0	0.000000E+0	0.000000E+0	0.000000E+0	0.000000E+0	0.000000E+0	0.000000E+0
0.000000E+0	0.000000E+0	0.000000E+0	0.000000E+0	0.000000E+0	0.000000E+0	0.000000E+0
0.000000E+0	0.000000E+0	0.000000E+0	0.000000E+0	0.000000E+0	0.000000E+0	0.000000E+0
0.000000E+0	0.000000E+0	0.000000E+0	0.000000E+0	0.000000E+0	0.000000E+0	0.000000E+0
0.000000E+0	0.000000E+0	0.000000E+0	0.000000E+0	0.000000E+0	0.000000E+0	0.000000E+0
0.000000E+0	0.000000E+0	0.000000E+0	0.000000E+0	0.000000E+0	0.000000E+0	0.000000E+0
0.000000E+0	0.000000E+0	0.000000E+0	0.000000E+0	0.000000E+0	0.000000E+0	0.000000E+0
0.000000E+0	0.000000E+0	0.000000E+0	0.000000E+0	0.000000E+0	0.000000E+0	0.000000E+0
0.000000E+0	0.000000E+0	0.000000E+0	0.000000E+0	0.000000E+0	0.000000E+0	0.000000E+0
0.000000E+0	0.000000E+0	0.000000E+0	0.000000E+0	0.000000E+0	0.000000E+0	0.000000E+0
0.000000E+0	0.000000E+0	0.000000E+0	0.000000E+0	0.000000E+0	0.000000E+0	0.000000E+0
0.000000E+0	0.000000E+0	0.000000E+0	0.000000E+0	0.000000E+0	0.000000E+0	0.000000E+0
0.000000E+0	0.000000E+0	0.000000E+0	0.000000E+0	0.000000E+0	0.000000E+0	0.000000E+0
0.000000E+0	0.000000E+0	0.000000E+0	0.000000E+0	0.000000E+0	0.000000E+0	0.000000E+0
0.000000E+0	0.000000E+0	0.000000E+0	0.000000E+0	0.000000E+0	0.000000E+0	0.000000E+0
0.000000E+0	0.000000E+0	0.000000E+0	0.000000E+0	0.000000E+0	0.000000E+0	0.000000E+0
0.000000E+0	0.000000E+0	0.000000E+0	0.000000E+0	0.000000E+0	0.000000E+0	0.000000E+0
0.000000E+0	0.000000E+0	0.000000E+0	0.000000E+0	0.000000E+0	0.000000E+0	0.000000E+0
0.000000E+0	0.000000E+0	0.000000E+0	0.000000E+0	0.000000E+0	0.000000E+0	0.000000E+0
0.000000E+0	0.000000E+0	0.000000E+0	0.000000E+0	0.000000E+0	0.000000E+0	0.000000E+0
0.000000E+0	0.000000E+0	0.000000E+0	0.000000E+0	0.000000E+0	0.000000E+0	0.000000E+0
0.000000E+0	0.000000E+0	0.000000E+0	0.000000E+0	0.000000E+0	0.000000E+0	0.000000E+0
0.000000E+0	0.000000E+0	0.000000E+0	0.000000E+0	0.000000E+0	0.000000E+0	0.000000E+0
0.000000E+0	0.000000E+0	0.000000E+0	0.000000E+0	0.000000E+0	0.000000E+0	0.000000E+0
0.000000E+0	0.000000E+0	0.000000E+0	0.000000E+0	0.000000E+0	0.000000E+0	0.000000E+0
0.000000E+0	0.000000E+0	0.000000E+0	0.000000E+0	0.000000E+0	0.000000E+0	0.000000E+0
0.000000E+0	0.000000E+0	0.000000E+0	0.000000E+0	0.000000E+0	0.000000E+0	0.000000E+0
0.000000E+0	0.000000E+0	0.000000E+0	0.000000E+0	0.000000E+0	0.000000E+0	0.000000E+0
0.000000E+0	0.000000E+0	0.000000E+0	0.000000E+0	0.000000E+0	0.000000E+0	0.000000E+0
0.000000E+0	0.000000E+0	0.000000E+0	0.000000E+0	0.000000E+0	0.000000E+0	0.000000E+0
0.000000E+0	0.000000E+0	0.000000E+0	0.000000E+0	0.000000E+0	0.000000E+0	0.000000E+0
0.000000E+0	0.000000E+0	0.000000E+0	0.000000E+0	0.000000E+0	0.000000E+0	0.000000E+0
0.000000E+0	0.000000E+0	0.000000E+0	0.000000E+0	0.000000E+0	0.000000E+0	0.000000E+0
0.000000E+0	0.000000E+0	0.000000E+0	0.000000E+0	0.000000E+0	0.000000E+0	0.000000E+0
0.000000E+0	0.000000E+0	0.000000E+0	0.000000E+0	0.000000E+0	0.000000E+0	0.000000E+0
0.000000E+0	0.000000E+0	0.000000E+0	0.000000E+0	0.000000E+0	0.000000E+0	0.000000E+0
0.000000E+0	0.000000E+0	0.000000E+0	0.000000E+0	0.000000E+0	0.000000E+0	0.000000E+0
0.000000E+0	0.000000E+0	0.000000E+0	0.000000E+0	0.000000E+0	0.000000E+0	0.000000E+0
0.000000E+0	0.000000E+0	0.000000E+0	0.000000E+0	0.000000E+0	0.000000E+0	0.000000E+0
0.000000E+0	0.000000E+0	0.000000E+0	0.000000E+0	0.000000E+0	0.000000E+0	0.000000E+0
0.000000E+0	0.000000E+0	0.000000E+0	0.000000E+0	0.000000E+0	0.000000E+0	0.000000E+0
0.000000E+0	0.000000E+0	0.000000E+0	0.000000E+0	0.000000E+0	0.000000E+0	0.000000E+0
0.000000E+0	0.000000E+0	0.000000E+0	0.000000E+0	0.000000E+0	0.000000E+0	0.000000E+0
0.000000E+0	0.000000E+0	0.000000E+0	0.000000E+0	0.000000E+0	0.000000E+0	0.000000E+0
0.000000E+0	0.000000E+0	0.000000E+0	0.000000E+0	0.000000E+0	0.000000E+0	0.000000E+0
0.000000E+0	0.000000E+0	0.000000E+0	0.000000E+0	0.000000E+0	0.000000E+0	0.000000E+0
0.000000E+0	0.000000E+0	0.000000E+0	0.000000E+0	0.000000E+0	0.000000E+0	0.000000E+0
0.000000E+0	0.000000E+0	0.000000E+0	0.000000E+0	0.000000E+0	0.000000E+0	0.000000E+0
0.000000E+0	0.000000E+0	0.000000E+0	0.000000E+0	0.000000E+0	0.000000E+0	0.000000E+0
0.000000E+0	0.000000E+0	0.000000E+0	0.000000E+0	0.000000E+0	0.000000E+0	0.000000E+0
0.000000E+0	0.000000E+0	0.000000E+0	0.000000E+0	0.000000E+0	0.000000E+0	0.000000E+0
0.000000E+0	0.000000E+0	0.000000E+0	0.000000E+0	0.000000E+0	0.000000E+0	0.000000E+0
0.000000E+0	0.000000E+0	0.000000E+0	0.000000E+0	0.000000E+0	0.000000E+0	0.000000E+0
0.000000E+0	0.000000E+0	0.000000E+0	0.000000E+0	0.000000E+0	0.000000E+0	0.000000E+0
0.000000E+0	0.000000E+0	0.000000E+0	0.000000E+0	0.000000E+0	0.000000E+0	0.000000E+0
0.000000E+0	0.000000E+0	0.000000E+0	0.000000E+0	0.000000E+0	0.000000E+0	0.000000E+0
0.000000E+0	0.000000E+0	0.000000E+0	0.000000E+0	0.000000E+0	0.000000E+0	0.000000E+0
0.000000E+0	0.000000E+0	0.000000E+0	0.000000E+0	0.000000E+0	0.000000E+0	0.000000E+0
0.000000E+0	0.000000E+0	0.000000E+0	0.000000E+0	0.000000E+0	0.000000E+0	0.000000E+0
0.000000E+0	0.000000E+0	0.000000E+0	0.000000E+0	0.000000E+0	0.000000E+0	0.000000E+0
0.000000E+0	0.000000E+0	0.000000E+0	0.000000E+0	0.000000E+0	0.000000E+0	0.000000E+0
0.000000E+0	0.000000E+0	0.000000E+0	0.000000E+0	0.000000E+0	0.000000E+0	0.000000E+0
0.000000E+0	0.000000E+0	0.000000E+0	0.000000E+0	0.000000E+0	0.000000E+0	0.000000E+0
0.000000E+0	0.000000E+0	0.000000E+0	0.000000E+0	0.000000E+0	0.000000E+0	0.000000E+0
0.000000E+0	0.000000E+0	0.000000E+0	0.000000E+0	0.000000E+0	0.000000E+0	0.000000E+0
0.000000E+0	0.000000E+0	0.000000E+0	0.000000E+0	0.000000E+0	0.000000E+0	0.000000E+0
0.000000E+0	0.000000E+0	0.000000E+0	0.000000E+0	0.000000E+0	0.000000E+0	0.000000E+0
0.000000E+0	0.000000E+0	0.000000E+0	0.000000E+0	0.000000E+0	0.000000E+0	0.000000E+0
0.000000E+0	0.000000E+0	0.000000E+0	0.000000E+0	0.000000E+0	0.000000E+0	0.000000E+0
0.000000E+0	0.000000E+0	0.000000E+0	0.000000E+0	0.000000E+0	0.000000E+0	0.000000E+0
0.000000E+0	0.000000E+0	0.000000E+0	0.000000E+0	0.000000E+0	0.000000E+0	0.000000E+0
0.000000E+0	0.000000E+0	0.000000E+0	0.000000E+0	0.000000E+0	0.000000E+0	0.000000E+0
0.000000E+0	0.000000E+0	0.000000E+0	0.000000E+0	0.000000E+0	0.000000E+0	0.000000E+0
0.000000E+0	0.000000E+0	0.000000E+0	0.000000E+0	0.000000E+0	0.000000E+0	0.000000E+0
0.000000E+0	0.000000E+0	0.000000E+0	0.000000E+0	0.000000E+0	0.000000E+0	0.000000E+0
0.000000E+0	0.000000E+0	0.000000E+0	0.000000E+0	0.000000E+0	0.000000E+0	0.000000E+0
0.000000E+0	0.000000E+0	0.000000E+0	0.000000E+0	0.000000E+0	0.000000E+0	0.000000E+0
0.000000E+0	0.000000E+0	0.000000E+0	0.000000E+0	0.000000E+0	0.000000E+0	0.000000E+0
0.000000E+0	0.000000E+0	0.000000E+0	0.000000E+0	0.000000E+0	0.000000E+0	0.000000E+0
0.000000E+0	0.000000E+0	0.000000E+0	0.000000E+0	0.000000E+0	0.000000E+0	0.000000E+0
0.000000E+0	0.000000E+0	0.000000E+0	0.000000E+0	0.000000E+0	0.000000E+0	0.000000E+0
0.000000E+0	0.000000E+0	0.000000E+0	0.000000E+0	0.000000E+0	0.000000E+0	0.000000E+0
0.000000E+0	0.000000E+0	0.000000E+0	0.000000E+0	0.000000E+0	0.000000E+0	0.000000E+0
0.000000E+0	0.000000E+0	0.000000E+0	0.000000E+0	0.000000E+0	0.000000E+0	0.000000E+0
0.000000E+0	0.000000E+0	0.000000E+0	0.000000E+0	0.000000E+0	0.000000E+0	0.000000E+0
0.000000E+0	0.000000E+0	0.000000E+0	0.000000E+0	0.000000E+0	0.000000E+0	0.000000E+0
0.000000E+0	0.000000E+0	0.000000E+0	0.000000E+0	0.000000E+0	0.000000E+0	0.000000E+0
0.000000E+0	0.000000E+0	0.000000E+0	0.000000E+0	0.000000E+0	0.000000E+0	0.000000E+0
0.000000E+0	0.000000E+0	0.000000E+0	0.000000E+0	0.000000E+0	0.000000E+0	0.000000E+0
0.000000E+0	0.000000E+0	0.000000E+0	0.000000E+0	0.000000E+0	0.000000E+0	0.000000E+0
0.000000E+0	0.000000E+0	0.000000E+0	0.000000E+0	0.000000E+0	0.000000E+0	0.000000E+0
0.000000E+0	0.000000E+0	0.000000E+0	0.000000E+0	0.000000E+0	0.000000E+0	0.000000E+0
0.000000E+0	0.000000E+0	0.000000E+0	0.000000E+0	0.000000E+0	0.000000E+0	0.000000E+0
0.000000E+0	0.000000E+0	0.000000E+0	0.000000E+0	0.000000E+0	0.000000E+0	0.000000E+0
0.000000E+0	0.000000E+0	0.000000E+0	0.000000E+0	0.000000E+0	0.000000E+0	0.000000E+0
0.000000E+0	0.000000E+0	0.000000E+0	0.000000E+0	0.000000E+0	0.000000E+0	0.000000E+0
0.000000E+0	0.000000E+0	0.000000E+0	0.000000E+0	0.000000E+0	0.000000E+0	0.000000E+0
0.000000E+0	0.000000E+0	0.000000E+0	0.000000E+0	0.000000E+0	0.000000E+0	0.000000E+0
0.000000E+0	0.000000E+0	0.000000E+0	0.000000E+0	0.000000E+0	0.000000E+0	0.000000E+0
0.000000E+0	0.000000E+0	0.000000E+0	0.000000E+0	0.000000E+0	0.000000E+0	0.000000E+0
0.000000E+0	0.000000E+0	0.000000E+0	0.000000E+0	0.000000E+0	0.000000E+0	0.000000E+0
0.000000E+0	0.000000E+0	0.000000E+0	0.000000E+0	0.000000E+0	0.000000E+0	0.000000E+0
0.000000E+0	0.000000E+0	0.000000E+0	0.000000E+0	0.000000E+0	0.000000E+0	0.000000E+0
0.000000E+0	0.000000E+0	0.000000E+0	0.000000E+0	0.000000E+0	0.000000E+0	0.000000E+0
0.000000E+0	0.000000E+0	0.000000E+0	0.000000E+0	0.000000E+0	0.000000E+0	0.000000E+0
0.000000E+0	0.000000E+0	0.000000E+0	0.000000E+0	0.000000E+0	0.000000E+0	0.000000E+0
0.000000E+0	0.000000E+0	0.000000E+0	0.000000E+0	0.000000E+0	0.000000E+0	0.000000E+0
0.000000E+0	0.000000E+0	0.000000E+0	0.000000E+0	0.000000E+0	0.000000E+0	0.000000E+0
