# Supplementary material for: An in vitro lung model to assess true shunt fraction by multiple inert gas elimination
Source: PLoS One. 2017 Sep 6;12(9):e0184212. doi: 10.1371/journal.pone.0184212 (PMC5587330; doi:10.1371/journal.pone.0184212)
Supplement: S1 Data — Data sets pertaining to MMIMS-MIGET derived IVLM shunt fractions with blood and saline as priming fluids. (ZIP) [file pone.0184212.s001.zip › IVLMData/Data_Saline/dataBernExpt01Set15_Jan05_2012.txt]

Bern	Thursday, January 05, 2012
2:36 PM	Expt01	Set# 15

Sample Temperature (degC)	37.00
Samples Type:	PA and art

Cardiac Output (ml/min)	2500.0
Minute Ventilation (ml/min)	2500.0
Description: T1_expt2_05012012
Comment: T1_expt2_05012012 sample 1 0% shunt

solubility method: default
species: pig
solubilities: 
0.007200	0.07000	0.3970	1.260	10.90	378.0
smoothing: 40.0
weights: 
10.0	2.00	70.0	70.0	50.0	50.0


valve times:
2.536051E+4	2.584148E+4

2.532513E+4	1.958627E-12	3.730185E-13	5.315234E-13	4.886767E-12	1.310606E-12	5.321396E-12
2.532633E+4	1.124096E-12	5.676491E-12	5.934132E-12	5.143848E-12	3.449021E-12	4.154732E-12
2.532753E+4	3.344845E-12	6.323393E-13	3.927897E-12	-9.308662E-13	4.914771E-12	4.573118E-12
2.532873E+4	9.532697E-13	6.956293E-13	5.705616E-12	4.209061E-12	5.460857E-12	3.722344E-12
2.532993E+4	1.316767E-12	3.533035E-12	5.394207E-12	2.156339E-13	5.048633E-12	3.578402E-12
2.533113E+4	1.251797E-12	4.704739E-13	4.442617E-12	4.333400E-12	2.643055E-12	4.808355E-12
2.533233E+4	2.724828E-12	6.306590E-13	3.721784E-12	3.089445E-12	7.953248E-14	3.842203E-12
2.533353E+4	8.787779E-13	6.541827E-13	3.046878E-13	4.897409E-12	3.741387E-13	3.359407E-12
2.533473E+4	1.615854E-12	1.361014E-12	4.995985E-12	2.956144E-12	4.733863E-12	4.719861E-12
2.533593E+4	1.138659E-12	4.939976E-12	5.761625E-12	1.220992E-13	4.285793E-12	4.546794E-12
2.533713E+4	1.343091E-12	3.003752E-12	4.691856E-12	-3.915014E-13	3.883650E-12	5.603120E-12
2.533833E+4	1.534081E-12	3.259712E-13	3.396373E-12	-5.186414E-13	3.238988E-12	5.500623E-12
2.533953E+4	1.969829E-12	9.359070E-13	5.071596E-12	4.396130E-12	5.433412E-12	3.112969E-12
2.534073E+4	1.517278E-12	1.155461E-12	6.945090E-14	3.489348E-12	5.472619E-12	4.445418E-12
2.534193E+4	1.299964E-12	8.076468E-13	4.836359E-12	-1.139779E-12	7.594792E-13	3.731306E-12
2.534313E+4	1.192427E-12	4.976381E-12	3.776673E-12	4.715380E-12	-2.862049E-13	5.492223E-12
2.534433E+4	9.420679E-13	4.572558E-12	3.392452E-12	-6.278586E-13	4.993744E-12	4.504227E-12
2.534553E+4	1.273640E-12	1.397979E-12	-1.179545E-12	3.254111E-12	4.323879E-13	4.723221E-12
2.534673E+4	1.583369E-12	1.540242E-13	4.285793E-12	-1.581688E-12	1.248996E-12	4.990943E-12
2.534793E+4	1.409741E-12	2.234751E-13	-3.758190E-13	5.529748E-12	2.206746E-13	5.227861E-12
2.534913E+4	1.249556E-12	5.438454E-13	-2.005115E-13	4.220823E-12	9.269456E-13	3.754269E-12
2.535033E+4	1.176185E-12	4.816756E-14	5.673130E-12	4.476223E-12	3.698821E-12	4.361965E-12
2.535153E+4	1.354853E-12	4.379888E-13	3.836602E-13	2.151858E-12	3.971023E-13	5.043032E-12
2.535273E+4	8.832586E-13	4.682335E-13	3.855645E-12	2.965665E-12	1.269159E-12	3.245709E-12
2.535393E+4	7.079511E-13	3.388532E-13	-1.181786E-13	4.923733E-12	4.672813E-12	4.426375E-12
2.535513E+4	1.636577E-12	1.139219E-12	6.493099E-12	-4.945576E-13	2.890054E-13	3.900452E-12
2.535633E+4	3.943019E-13	-1.075369E-13	-1.585049E-13	-1.282601E-13	5.218899E-12	5.150568E-12
2.535753E+4	1.484233E-12	1.212030E-12	5.875883E-12	4.537272E-12	-5.544870E-14	4.865484E-12
2.535873E+4	1.593450E-12	6.515503E-12	5.581837E-12	1.844930E-12	5.259225E-13	4.139610E-12
2.535993E+4	1.264118E-12	4.234265E-13	3.878049E-12	2.264996E-12	7.062709E-13	3.400294E-12
2.536114E+4	1.616414E-12	5.315234E-13	5.107441E-12	3.303399E-12	4.739464E-12	3.755390E-12
2.536234E+4	1.081530E-12	4.541193E-12	3.819800E-12	-3.091685E-13	5.106322E-12	5.040792E-12
2.536354E+4	1.143700E-12	7.807626E-13	-2.049922E-13	3.391892E-12	5.167371E-12	5.734740E-12
2.536474E+4	1.327408E-12	5.791309E-13	-2.990869E-13	3.717864E-12	2.052162E-12	4.634167E-12
2.536594E+4	1.671302E-12	5.442934E-12	3.881970E-12	5.362282E-12	5.114163E-12	3.594645E-12
2.536714E+4	1.754755E-12	8.602951E-13	-5.186414E-13	-6.827472E-13	-1.464630E-12	4.205140E-12
2.536834E+4	1.129697E-12	4.469502E-13	4.952297E-12	3.391892E-12	-1.697066E-12	3.731306E-12
2.536954E+4	1.631536E-12	3.070962E-12	5.488862E-13	5.516306E-12	5.565034E-12	4.561916E-12
2.537074E+4	1.964228E-12	1.430464E-12	1.164983E-13	4.608963E-12	2.918058E-12	5.394207E-12
2.537194E+4	1.824766E-12	6.771463E-13	5.735300E-13	5.372364E-12	3.909414E-12	5.879803E-12
2.537314E+4	1.740193E-12	1.898698E-12	-8.681363E-14	4.871644E-12	4.525511E-13	5.246904E-12
2.537434E+4	1.381177E-12	1.989432E-12	7.068310E-13	-1.369415E-12	4.958459E-12	4.218022E-12
2.537554E+4	7.180327E-13	3.730186E-12	5.036871E-12	5.107441E-12	5.318595E-12	4.272911E-12
2.537674E+4	1.257957E-12	3.671376E-12	2.369172E-13	6.956293E-13	1.070888E-12	5.194255E-12
2.537794E+4	2.454305E-12	5.754344E-12	3.853405E-13	1.516718E-12	1.378376E-12	3.238429E-12
2.537914E+4	2.192744E-12	4.311557E-12	3.533595E-12	1.624815E-12	3.249070E-12	5.631124E-12
2.538034E+4	1.087691E-12	5.228980E-12	-1.954707E-13	7.650801E-13	2.318204E-12	5.071036E-12
2.538154E+4	1.452308E-12	5.359482E-12	3.264193E-12	2.529357E-12	4.685136E-12	5.174652E-12
2.538274E+4	1.636577E-12	6.027666E-12	1.534641E-13	2.518715E-12	2.545039E-12	4.592161E-12
2.538394E+4	1.549763E-12	6.757461E-12	6.166568E-13	3.078803E-12	3.004872E-12	4.322758E-12
2.538514E+4	2.152978E-12	6.250581E-12	5.800831E-12	2.712506E-12	2.479509E-12	3.619848E-12
2.538634E+4	1.835968E-12	5.368443E-12	3.808598E-13	3.442861E-12	2.490151E-12	4.551834E-12
2.538754E+4	2.335007E-12	6.928287E-12	6.257863E-12	3.403094E-12	3.840523E-12	3.386292E-12
2.538874E+4	1.893097E-12	6.376601E-12	9.902355E-13	3.130331E-12	3.598005E-12	3.948060E-12
2.538994E+4	1.386778E-12	6.274105E-12	7.729213E-13	4.335641E-12	3.425498E-12	4.738344E-12
2.539114E+4	2.793719E-12	5.157849E-12	1.234994E-12	3.550397E-12	3.753709E-12	5.231221E-12
2.539234E+4	1.229953E-12	5.057034E-12	1.516718E-12	4.649850E-12	3.568320E-12	3.802997E-12
2.539354E+4	2.163059E-12	5.329237E-12	1.387338E-12	3.871888E-12	4.894048E-12	4.844201E-12
2.539473E+4	2.071765E-12	6.774823E-12	1.391819E-12	4.202340E-12	4.262829E-12	5.801950E-12
2.539594E+4	2.808841E-12	6.019265E-12	1.011519E-12	4.310997E-12	6.530625E-12	5.363402E-12
2.539713E+4	2.345648E-12	5.240182E-12	1.155461E-12	4.586560E-12	4.080240E-12	4.434216E-12
2.539834E+4	2.052162E-12	6.943970E-12	2.995350E-12	5.335958E-12	3.282675E-12	3.123610E-12
2.539954E+4	2.452065E-12	6.140244E-12	5.539269E-13	4.604483E-12	6.200733E-12	4.950617E-12
2.540073E+4	2.948863E-12	5.614881E-12	1.204189E-12	6.150325E-12	3.417656E-12	5.803071E-12
2.540194E+4	2.715306E-12	5.682092E-12	2.702424E-12	5.470379E-12	4.579839E-12	6.334594E-12
2.540313E+4	2.257714E-12	6.480217E-12	7.706809E-13	5.877563E-12	3.510631E-12	4.025912E-12
2.540434E+4	2.808841E-12	5.159529E-12	4.693537E-13	4.340681E-12	4.162013E-12	5.934692E-12
2.540554E+4	2.403337E-12	6.183931E-12	8.446126E-13	5.756584E-12	4.678414E-12	3.459103E-12
2.540673E+4	3.344845E-12	5.763305E-12	1.669062E-12	4.665532E-12	3.302278E-12	4.927093E-12
2.540794E+4	2.926459E-12	5.724659E-12	1.350932E-12	6.129042E-12	4.550714E-12	4.902450E-12
2.540913E+4	3.186340E-12	5.314115E-12	2.028078E-12	5.977259E-12	5.552712E-12	3.427738E-12
2.541034E+4	2.282918E-12	6.588874E-12	1.532961E-12	7.237456E-12	3.373409E-12	4.749545E-12
2.541154E+4	2.069525E-12	5.472619E-12	1.295483E-12	6.493099E-12	5.729139E-12	4.821797E-12
2.541273E+4	2.060564E-12	6.586074E-12	1.843810E-12	5.936932E-12	4.704178E-12	4.042715E-12
2.541393E+4	2.401097E-12	7.808186E-12	2.026958E-12	6.535106E-12	5.009986E-12	4.499746E-12
2.541513E+4	2.579765E-12	5.430613E-12	1.299964E-12	7.445249E-12	2.924219E-12	4.690737E-12
2.541633E+4	3.813639E-12	6.903644E-12	6.278586E-13	6.602876E-12	3.735787E-12	6.622479E-12
2.541753E+4	2.094169E-12	6.890202E-12	1.278681E-12	5.846198E-12	5.127605E-12	5.267067E-12
2.541873E+4	4.033753E-12	7.631198E-12	1.539682E-12	7.542144E-12	5.570635E-12	5.092879E-12
2.541993E+4	3.033996E-12	4.945016E-12	2.307002E-12	5.961576E-12	4.917012E-12	5.809232E-12
2.542113E+4	2.557922E-12	6.353637E-12	1.663461E-12	6.153126E-12	5.665289E-12	4.313797E-12
2.542233E+4	3.180739E-12	5.828274E-12	1.409181E-12	6.001342E-12	5.158410E-12	3.573361E-12
2.542353E+4	2.696263E-12	5.706176E-12	1.031682E-12	6.323393E-12	5.533109E-12	4.125047E-12
2.542473E+4	2.517595E-12	7.831150E-12	1.171144E-12	6.749620E-12	5.492782E-12	4.487424E-12
2.542593E+4	2.730989E-12	5.164010E-12	1.268039E-12	8.085989E-12	4.761307E-12	6.419168E-12
2.542713E+4	2.988069E-12	6.286427E-12	1.000317E-12	6.608478E-12	5.844518E-12	4.932135E-12
2.542833E+4	3.745308E-12	5.573995E-12	1.359333E-12	7.271061E-12	5.045272E-12	5.456937E-12
2.542953E+4	1.615294E-12	5.865241E-12	1.501036E-12	7.291224E-12	4.144651E-12	5.668090E-12
2.543073E+4	3.134812E-12	7.034144E-12	1.863413E-12	6.787145E-12	3.844443E-12	6.182811E-12
2.543193E+4	2.541679E-12	6.068553E-12	1.403580E-12	6.623040E-12	6.289227E-12	4.784831E-12
2.543313E+4	2.786997E-12	6.069673E-12	1.128577E-12	6.793866E-12	4.503107E-12	6.216976E-12
2.543433E+4	3.101207E-12	5.802511E-12	1.494875E-12	6.469016E-12	4.103204E-12	5.568954E-12
2.543553E+4	2.501353E-12	5.894366E-12	1.113455E-12	7.038625E-12	5.589117E-12	6.139123E-12
2.543673E+4	2.921979E-12	6.469016E-12	1.419263E-12	5.962696E-12	3.550397E-12	4.441498E-12
2.543793E+4	2.994230E-12	5.263706E-12	1.768198E-12	7.984614E-12	4.964060E-12	4.312117E-12
2.543913E+4	2.557361E-12	4.820117E-12	1.203069E-12	7.982373E-12	3.854525E-12	4.940535E-12
2.544033E+4	2.582565E-12	7.696729E-12	1.208110E-12	7.709610E-12	5.449096E-12	6.111119E-12
2.544153E+4	3.219945E-12	7.255939E-12	1.631536E-12	7.843471E-12	5.228421E-12	4.447098E-12
2.544273E+4	3.429978E-12	5.135446E-12	1.279801E-12	6.839794E-12	4.832438E-12	5.585757E-12
2.544393E+4	2.431342E-12	5.335397E-12	1.773238E-12	7.013421E-12	4.997104E-12	6.486939E-12
2.544513E+4	2.356290E-12	5.460857E-12	1.495995E-12	6.861077E-12	5.440694E-12	4.646489E-12
2.544633E+4	3.848924E-12	6.226498E-12	1.177865E-12	7.882118E-12	5.289470E-12	6.606797E-12
2.544753E+4	2.174261E-12	6.542387E-12	1.177865E-12	6.980936E-12	4.615124E-12	5.551031E-12
2.544873E+4	2.881652E-12	5.795230E-12	1.734592E-12	6.878439E-12	4.417973E-12	3.739147E-12
2.544993E+4	3.163937E-12	5.796910E-12	1.187946E-12	6.251142E-12	5.139366E-12	5.351080E-12
2.545113E+4	2.506394E-12	4.967980E-12	1.614734E-12	7.376357E-12	4.662172E-12	4.481824E-12
2.545233E+4	3.164497E-12	5.560553E-12	1.037283E-12	7.558947E-12	5.786269E-12	5.106322E-12
2.545353E+4	4.035994E-12	6.172169E-12	5.628883E-13	7.245858E-12	5.869161E-12	4.750666E-12
2.545473E+4	2.475589E-12	5.204337E-12	1.669062E-12	8.689205E-12	3.671376E-12	4.417413E-12
2.545593E+4	2.573604E-12	5.538710E-12	1.387338E-12	6.298749E-12	5.410449E-12	5.305153E-12
2.545713E+4	3.135932E-12	5.728579E-12	1.648339E-12	6.684650E-12	5.730819E-12	5.771706E-12
2.545833E+4	2.517595E-12	6.134643E-12	5.578476E-13	6.898043E-12	5.344919E-12	6.313871E-12
2.545953E+4	2.673300E-12	5.726339E-12	1.354293E-12	9.101429E-12	5.557752E-12	6.024306E-12
2.546073E+4	3.022234E-12	6.438210E-12	1.598491E-12	7.235215E-12	4.077440E-12	5.059274E-12
2.546193E+4	3.561599E-12	5.323636E-12	1.479192E-12	6.787706E-12	4.800514E-12	4.987583E-12
2.546313E+4	2.401097E-12	6.399564E-12	1.610253E-12	7.994694E-12	7.034144E-12	4.097043E-12
2.546433E+4	4.668893E-12	5.634484E-12	9.728727E-13	8.000296E-12	6.393963E-12	5.175773E-12
2.546553E+4	2.904616E-12	6.797227E-12	1.709948E-12	6.355878E-12	5.154489E-12	6.737858E-12
2.546673E+4	1.658420E-12	4.986463E-12	2.295240E-12	7.224574E-12	5.049753E-12	5.127045E-12
2.546793E+4	2.429661E-12	5.892125E-12	1.370535E-12	7.450850E-12	5.910048E-12	5.810913E-12
2.546913E+4	2.590967E-12	6.627520E-12	1.735152E-12	8.094391E-12	3.880289E-12	5.754903E-12
2.547033E+4	2.556241E-12	4.933814E-12	1.262438E-12	6.371000E-12	4.997104E-12	4.887327E-12
2.547153E+4	3.472545E-12	7.138880E-12	1.403020E-12	7.362916E-12	5.402048E-12	4.820677E-12
2.547273E+4	3.774433E-12	5.610401E-12	8.474130E-13	7.449170E-12	3.885890E-12	3.983345E-12
2.547393E+4	3.778913E-12	7.187048E-12	1.333009E-12	6.836433E-12	5.300112E-12	7.095754E-12
2.547513E+4	3.346525E-12	5.944773E-12	2.094169E-12	6.879000E-12	6.109999E-12	5.729700E-12
2.547633E+4	4.074640E-12	5.407649E-12	2.612250E-12	7.745456E-12	4.992624E-12	4.268990E-12
2.547753E+4	2.748351E-12	6.942850E-12	1.554244E-12	6.188971E-12	5.505105E-12	6.057911E-12
2.547873E+4	3.962062E-12	6.043349E-12	1.795642E-12	7.113677E-12	6.085915E-12	5.234022E-12
2.547993E+4	2.595447E-12	6.531746E-12	1.735152E-12	8.875714E-12	4.349643E-12	4.897969E-12
2.548113E+4	3.259712E-12	7.264901E-12	1.891417E-12	7.346673E-12	5.850678E-12	5.196496E-12
2.548233E+4	2.657617E-12	5.604800E-12	2.184903E-12	7.558387E-12	3.682018E-12	6.640402E-12
2.548353E+4	3.906613E-12	5.688813E-12	1.674663E-12	7.730334E-12	5.146088E-12	6.408526E-12
2.548473E+4	3.857886E-12	6.336835E-12	1.376696E-12	7.138321E-12	4.463901E-12	4.949497E-12
2.548593E+4	2.650896E-12	4.638648E-12	1.230513E-12	7.237456E-12	6.156487E-12	5.059274E-12
2.548713E+4	3.636651E-12	6.150325E-12	1.805163E-12	6.433730E-12	4.750106E-12	4.862683E-12
2.548833E+4	2.586486E-12	5.683212E-12	1.767638E-12	6.750179E-12	5.167932E-12	5.386926E-12
2.548953E+4	3.134812E-12	5.754903E-12	1.232753E-12	7.525901E-12	4.998225E-12	5.883164E-12
2.549073E+4	3.114089E-12	4.602803E-12	1.533521E-12	7.578550E-12	5.028469E-12	5.020628E-12
2.549193E+4	3.236748E-12	5.983419E-12	1.566006E-12	8.366033E-12	5.601999E-12	5.207137E-12
2.549313E+4	2.585926E-12	6.560310E-12	1.850531E-12	7.482215E-12	6.733937E-12	5.121445E-12
2.549433E+4	3.391332E-12	6.559750E-12	1.622575E-12	6.719935E-12	6.501500E-12	5.467579E-12
2.549553E+4	3.102327E-12	5.556072E-12	1.565446E-12	6.787706E-12	4.598322E-12	5.873082E-12
2.549673E+4	3.219945E-12	5.481021E-12	7.706809E-13	8.100551E-12	4.965740E-12	4.468381E-12
2.549793E+4	2.543359E-12	5.814273E-12	1.517278E-12	6.682409E-12	5.182493E-12	5.608721E-12
2.549913E+4	2.836845E-12	6.050630E-12	1.884696E-12	7.868114E-12	4.936055E-12	6.201854E-12
2.550033E+4	3.483747E-12	4.773629E-12	2.103130E-12	6.670647E-12	3.716743E-12	6.302670E-12
2.550153E+4	3.561599E-12	6.171609E-12	2.080727E-12	7.408844E-12	5.926850E-12	5.097920E-12
2.550273E+4	3.351006E-12	6.756341E-12	1.258518E-12	7.309708E-12	5.273228E-12	5.449655E-12
2.550393E+4	2.765154E-12	4.773629E-12	1.669622E-12	6.838673E-12	6.501500E-12	5.391966E-12
2.550513E+4	3.255231E-12	6.356438E-12	2.130574E-12	7.130479E-12	4.710339E-12	5.538149E-12
2.550633E+4	2.853648E-12	7.245297E-12	1.440546E-12	7.511899E-12	4.971900E-12	5.102961E-12
2.550753E+4	2.804360E-12	6.239380E-12	1.361574E-12	6.821311E-12	4.945016E-12	4.224743E-12
2.550873E+4	2.904056E-12	6.700892E-12	1.133618E-12	8.412521E-12	5.714016E-12	4.134569E-12
2.550993E+4	3.608087E-12	5.015027E-12	1.192427E-12	7.662563E-12	6.153126E-12	5.966616E-12
2.551113E+4	2.708585E-12	5.575675E-12	5.217219E-12	7.611595E-12	4.515429E-12	4.880046E-12
2.551233E+4	3.676417E-12	6.221457E-12	2.804360E-12	6.932208E-12	4.207380E-12	6.098237E-12
2.551353E+4	2.462707E-12	5.975578E-12	1.565446E-12	6.267944E-12	4.484064E-12	6.353077E-12
2.551473E+4	3.979985E-12	5.879803E-12	1.642178E-12	8.531260E-12	4.444858E-12	5.432293E-12
2.551593E+4	2.637454E-12	5.942533E-12	1.192987E-12	8.383956E-12	5.372923E-12	4.325559E-12
2.551713E+4	3.114089E-12	6.000782E-12	1.322368E-12	8.031100E-12	4.055597E-12	5.386926E-12
2.551833E+4	4.709779E-12	5.463658E-12	1.636577E-12	5.879803E-12	5.953174E-12	6.020385E-12
2.551953E+4	2.785317E-12	7.318669E-12	1.750835E-12	8.447806E-12	6.235459E-12	5.421651E-12
2.552073E+4	2.569683E-12	6.338515E-12	1.243395E-12	6.744018E-12	4.903009E-12	5.455256E-12
2.552193E+4	4.186657E-12	5.623283E-12	-7.505178E-14	7.576870E-12	5.556072E-12	5.014467E-12
2.552313E+4	3.350446E-12	5.701695E-12	1.166103E-12	8.353712E-12	6.316672E-12	6.917646E-12
2.552433E+4	2.741630E-12	5.753783E-12	1.280921E-12	7.997495E-12	6.335154E-12	5.240182E-12
2.552553E+4	3.288836E-12	6.584393E-12	1.247316E-12	7.586951E-12	4.237065E-12	4.470062E-12
2.552673E+4	3.717303E-12	6.171609E-12	1.633216E-12	7.687767E-12	5.972777E-12	5.234022E-12
2.552793E+4	2.207866E-12	4.608963E-12	2.025838E-12	7.829469E-12	6.879560E-12	5.483821E-12
2.552913E+4	3.475346E-12	6.140804E-12	1.970949E-12	8.467969E-12	6.444372E-12	6.261783E-12
2.553033E+4	3.288836E-12	8.009818E-12	2.113772E-12	7.974532E-12	5.335958E-12	5.670330E-12
2.553153E+4	4.421894E-12	5.016147E-12	1.685305E-12	7.471013E-12	5.645126E-12	5.500063E-12
2.553273E+4	3.710022E-12	6.243860E-12	1.246756E-12	6.518863E-12	5.978378E-12	4.951177E-12
2.553393E+4	3.926216E-12	7.131600E-12	1.226033E-12	7.812667E-12	5.476539E-12	4.997104E-12
2.553513E+4	3.598005E-12	4.838039E-12	1.872934E-12	7.613275E-12	5.341558E-12	4.826837E-12
2.553633E+4	3.884770E-12	5.610960E-12	1.914941E-12	8.399078E-12	8.050144E-12	5.187534E-12
2.553753E+4	3.782274E-12	6.824671E-12	1.317887E-12	6.487498E-12	5.990141E-12	6.031027E-12
2.553873E+4	4.271791E-12	5.589677E-12	1.339730E-12	7.357315E-12	4.398930E-12	5.341558E-12
2.553993E+4	3.810838E-12	5.380205E-12	1.926702E-12	9.827303E-12	5.688253E-12	5.267627E-12
2.554113E+4	3.350446E-12	6.682409E-12	1.392939E-12	6.977575E-12	5.402608E-12	5.395327E-12
2.554233E+4	2.988629E-12	5.538710E-12	2.030319E-12	7.169686E-12	6.522784E-12	5.506224E-12
2.554353E+4	4.288033E-12	5.740341E-12	9.633511E-13	7.599273E-12	6.220336E-12	6.216976E-12
2.554473E+4	3.390772E-12	7.257059E-12	1.959187E-12	6.261783E-12	4.933814E-12	4.370366E-12
2.554593E+4	3.016634E-12	5.790189E-12	6.272985E-13	6.909804E-12	4.767469E-12	5.871962E-12
2.554713E+4	3.913334E-12	5.997981E-12	1.018240E-12	8.469649E-12	4.486864E-12	4.981422E-12
2.554833E+4	3.305639E-12	6.752420E-12	1.598491E-12	7.411643E-12	6.480777E-12	5.888765E-12
2.554953E+4	3.209304E-12	5.134326E-12	1.921102E-12	6.256182E-12	5.222820E-12	5.372364E-12
2.555073E+4	3.078243E-12	5.781227E-12	1.447267E-12	7.389240E-12	5.217219E-12	5.333157E-12
2.555193E+4	3.363888E-12	6.110559E-12	1.664021E-12	7.271622E-12	4.564156E-12	5.351640E-12
2.555313E+4	3.118569E-12	5.015587E-12	1.397419E-12	6.322273E-12	4.831319E-12	5.239623E-12
2.555433E+4	3.168977E-12	6.928848E-12	1.651139E-12	7.935886E-12	4.715380E-12	4.948377E-12
2.555553E+4	3.042398E-12	7.024063E-12	2.841326E-12	7.022382E-12	6.737297E-12	6.727776E-12
2.555673E+4	2.557922E-12	6.080875E-12	2.071205E-12	7.151763E-12	5.021188E-12	4.521590E-12
2.555793E+4	3.056960E-12	5.038551E-12	2.053842E-12	7.214493E-12	5.163450E-12	4.732743E-12
2.555913E+4	3.367809E-12	6.796107E-12	1.415342E-12	7.571829E-12	4.597761E-12	5.156730E-12
2.556033E+4	3.534155E-12	7.251458E-12	2.136175E-12	8.170562E-12	5.871401E-12	6.461734E-12
2.556153E+4	4.300355E-12	5.814273E-12	9.510293E-13	8.840428E-12	7.120398E-12	4.991504E-12
2.556273E+4	4.634167E-12	7.958290E-12	1.723951E-12	6.918206E-12	5.668650E-12	6.309951E-12
2.556393E+4	3.665216E-12	5.745382E-12	1.467990E-12	8.537420E-12	5.755463E-12	5.038551E-12
2.556513E+4	4.983102E-12	5.879243E-12	1.435505E-12	8.030541E-12	5.122564E-12	5.473179E-12
2.556633E+4	3.146574E-12	6.980936E-12	2.359090E-12	7.605434E-12	4.967980E-12	5.977818E-12
2.556753E+4	3.590724E-12	7.576870E-12	2.050482E-12	6.788266E-12	5.570074E-12	5.401488E-12
2.556873E+4	4.732183E-12	6.664486E-12	1.846610E-12	8.188485E-12	5.258665E-12	4.985903E-12
2.556993E+4	4.240426E-12	7.282263E-12	1.653380E-12	8.524538E-12	6.713214E-12	4.902450E-12
2.557113E+4	4.844760E-12	7.542144E-12	2.104250E-12	7.700089E-12	5.612081E-12	6.154246E-12
2.557233E+4	5.003825E-12	8.645517E-12	1.733472E-12	6.302670E-12	5.569514E-12	6.402925E-12
2.557353E+4	4.849802E-12	9.216807E-12	1.467990E-12	8.926681E-12	6.146405E-12	6.148645E-12
2.557473E+4	5.030149E-12	1.003622E-11	9.303061E-13	8.229372E-12	5.338758E-12	5.585757E-12
2.557593E+4	5.075517E-12	1.170248E-11	3.084404E-12	8.084869E-12	4.673374E-12	5.277148E-12
2.557713E+4	5.088959E-12	1.001381E-11	1.364934E-12	6.956292E-12	6.006943E-12	5.335397E-12
2.557833E+4	4.644249E-12	9.390434E-12	1.352612E-12	7.623916E-12	6.215296E-12	5.334277E-12
2.557953E+4	6.025986E-12	1.101917E-11	1.467990E-12	7.787463E-12	5.068796E-12	5.465338E-12
2.558073E+4	5.772266E-12	1.298060E-11	1.343091E-12	9.230249E-12	4.550714E-12	5.717377E-12
2.558193E+4	5.831635E-12	1.537441E-11	1.796202E-12	7.439648E-12	6.117840E-12	5.640086E-12
2.558313E+4	7.798664E-12	1.590202E-11	9.829543E-13	7.719692E-12	4.826837E-12	4.979741E-12
2.558433E+4	5.683212E-12	1.556316E-11	1.577208E-12	8.264097E-12	4.825718E-12	4.633607E-12
2.558553E+4	7.993575E-12	1.854003E-11	6.493099E-12	8.245614E-12	4.574798E-12	4.649850E-12
2.558672E+4	7.492296E-12	1.849970E-11	2.076246E-12	8.154320E-12	5.538149E-12	4.035433E-12
2.558793E+4	8.149839E-12	1.934488E-11	2.008475E-12	8.665120E-12	5.566153E-12	5.204897E-12
2.558912E+4	8.279219E-12	2.179414E-11	2.336687E-12	6.475177E-12	5.195936E-12	4.672253E-12
2.559032E+4	9.327144E-12	2.099098E-11	2.044321E-12	6.885721E-12	6.130162E-12	6.140804E-12
2.559153E+4	8.949644E-12	2.359819E-11	1.560405E-12	7.287864E-12	6.935569E-12	6.836993E-12
2.559272E+4	8.392917E-12	2.235087E-11	1.987752E-12	7.756098E-12	6.103838E-12	4.937735E-12
2.559393E+4	1.021040E-11	2.484382E-11	1.730112E-12	7.101355E-12	5.880363E-12	5.892685E-12
2.559512E+4	1.036947E-11	2.591919E-11	1.805163E-12	9.107029E-12	5.589117E-12	5.143848E-12
2.559632E+4	1.166495E-11	2.680693E-11	1.884696E-12	9.641354E-12	4.743385E-12	5.758264E-12
2.559753E+4	1.136754E-11	2.904336E-11	1.506076E-12	8.021019E-12	4.568077E-12	4.820117E-12
2.559872E+4	1.285234E-11	3.090229E-11	1.355413E-12	7.804825E-12	5.355000E-12	6.322273E-12
2.559993E+4	1.165599E-11	3.338124E-11	1.881895E-12	8.751374E-12	4.357484E-12	6.024866E-12
2.560112E+4	1.384201E-11	3.826352E-11	1.856131E-12	7.706250E-12	4.340681E-12	4.980302E-12
2.560232E+4	1.478688E-11	3.557622E-11	1.376696E-12	8.752494E-12	4.492465E-12	5.300112E-12
2.560353E+4	1.539066E-11	3.732314E-11	2.066164E-12	1.010175E-11	4.727142E-12	5.976138E-12
2.560472E+4	1.505404E-11	4.415790E-11	1.414782E-12	7.430687E-12	5.700015E-12	6.085355E-12
2.560592E+4	1.339842E-11	3.880905E-11	1.658420E-12	8.805142E-12	4.022552E-12	4.120007E-12
2.560712E+4	1.714205E-11	4.132777E-11	1.124096E-12	8.188485E-12	5.266507E-12	5.567834E-12
2.560832E+4	1.651811E-11	4.564828E-11	2.925899E-12	8.607991E-12	5.176892E-12	4.046075E-12
2.560952E+4	1.669342E-11	4.457964E-11	1.685865E-12	7.513020E-12	5.193695E-12	5.001025E-12
2.561072E+4	1.825887E-11	4.356756E-11	2.464947E-12	8.195767E-12	4.410132E-12	5.865241E-12
2.561192E+4	1.738401E-11	4.692921E-11	1.708268E-12	8.588389E-12	4.461660E-12	4.001268E-12
2.561312E+4	1.844705E-11	4.957226E-11	4.577039E-12	8.353151E-12	5.124244E-12	5.253624E-12
2.561432E+4	1.996321E-11	4.679030E-11	1.258518E-12	8.305544E-12	4.125608E-12	6.215296E-12
2.561552E+4	1.702891E-11	5.583460E-11	1.359894E-12	8.844348E-12	4.182737E-12	6.768102E-12
2.561672E+4	2.406698E-11	5.107106E-11	2.127214E-12	9.327144E-12	5.113603E-12	6.307150E-12
2.561792E+4	2.090976E-11	5.766665E-11	4.225303E-12	7.860274E-12	4.340681E-12	5.658569E-12
2.561912E+4	2.185239E-11	5.452904E-11	1.631536E-12	8.672401E-12	3.834922E-12	5.162890E-12
2.562032E+4	2.315739E-11	5.928306E-11	1.505516E-12	9.897313E-12	4.486864E-12	5.865801E-12
2.562152E+4	2.483374E-11	5.563242E-11	2.235871E-12	7.970052E-12	3.753709E-12	5.553272E-12
2.562272E+4	2.659801E-11	5.343519E-11	2.236991E-12	8.894196E-12	4.634727E-12	4.920933E-12
2.562392E+4	2.269868E-11	5.907920E-11	1.571607E-12	9.397715E-12	6.022066E-12	5.588557E-12
2.562512E+4	2.862665E-11	6.271528E-11	1.750835E-12	9.261054E-12	5.604240E-12	5.230661E-12
2.562632E+4	2.758489E-11	6.360023E-11	1.392379E-12	7.303547E-12	4.856522E-12	4.609524E-12
2.562752E+4	2.757089E-11	6.224481E-11	1.849970E-12	7.685527E-12	3.705542E-12	5.675371E-12
2.562872E+4	2.715810E-11	6.048782E-11	2.752272E-12	7.276662E-12	3.446781E-12	4.469502E-12
2.562992E+4	2.581221E-11	5.904671E-11	9.627910E-13	7.535983E-12	3.687059E-12	4.466701E-12
2.563112E+4	2.992774E-11	6.040324E-11	1.795082E-12	9.552859E-12	4.839159E-12	4.645369E-12
2.563232E+4	3.128259E-11	6.098685E-11	1.830367E-12	9.238651E-12	4.204020E-12	5.492782E-12
2.563352E+4	2.926403E-11	6.357838E-11	1.658980E-12	9.347308E-12	4.036554E-12	5.127045E-12
2.563472E+4	3.165729E-11	6.592347E-11	2.784197E-12	9.950522E-12	4.090882E-12	6.625840E-12
2.563592E+4	3.259152E-11	6.420792E-11	1.965348E-12	8.585587E-12	4.224183E-12	5.596398E-12
2.563712E+4	3.259600E-11	6.713998E-11	2.240352E-12	9.386513E-12	3.983345E-12	3.728505E-12
2.563832E+4	3.223138E-11	6.176929E-11	1.359333E-12	9.864269E-12	3.986706E-12	5.455256E-12
2.563952E+4	3.508223E-11	6.670367E-11	2.859809E-12	9.292979E-12	4.375407E-12	6.115040E-12
2.564072E+4	3.432611E-11	6.806356E-11	1.247316E-12	8.606871E-12	4.058957E-12	4.063438E-12
2.564192E+4	3.598285E-11	6.731137E-11	2.055523E-12	9.514213E-12	5.574555E-12	4.079120E-12
2.564312E+4	3.535779E-11	6.305470E-11	1.767638E-12	9.638553E-12	4.832438E-12	4.375967E-12
2.564432E+4	3.552134E-11	6.740434E-11	1.484233E-12	9.508052E-12	4.626887E-12	6.070233E-12
2.564552E+4	3.714951E-11	6.471199E-11	1.723390E-12	9.197203E-12	4.849802E-12	5.555512E-12
2.564672E+4	3.719152E-11	6.646507E-11	1.746354E-12	7.852432E-12	4.715940E-12	6.462854E-12
2.564792E+4	3.853181E-11	6.680113E-11	1.224912E-12	7.989095E-12	5.680411E-12	5.300112E-12
2.564912E+4	3.513656E-11	6.819519E-11	2.212907E-12	9.010695E-12	3.832682E-12	5.394767E-12
2.565032E+4	3.699717E-11	6.686385E-11	2.207306E-12	9.625671E-12	3.466944E-12	4.207380E-12
2.565152E+4	3.782722E-11	6.829712E-11	1.805724E-12	9.335545E-12	4.779790E-12	5.251944E-12
2.565272E+4	4.401675E-11	7.184136E-11	1.994473E-12	8.214250E-12	4.277392E-12	3.904933E-12
2.565392E+4	4.571830E-11	7.443288E-11	1.805724E-12	7.976212E-12	4.796593E-12	6.722736E-12
2.565512E+4	4.350483E-11	6.638834E-11	2.146817E-12	1.154789E-11	3.219945E-12	5.771146E-12
2.565632E+4	4.065286E-11	7.145097E-11	3.333643E-12	1.007710E-11	4.010790E-12	5.004946E-12
2.565752E+4	4.255828E-11	6.848420E-11	1.772118E-12	9.360190E-12	4.638088E-12	5.628323E-12
2.565872E+4	4.148347E-11	7.330878E-11	2.483990E-12	8.125195E-12	4.009669E-12	5.096801E-12
2.565992E+4	4.214774E-11	7.389856E-11	1.355413E-12	8.716648E-12	4.288593E-12	6.017584E-12
2.566112E+4	4.251795E-11	7.214716E-11	1.208110E-12	8.031660E-12	3.168977E-12	4.803314E-12
2.566232E+4	4.053300E-11	7.004011E-11	1.723951E-12	1.048317E-11	4.137369E-12	5.301792E-12
2.566352E+4	4.639656E-11	7.059964E-11	1.366055E-12	1.056830E-11	3.538075E-12	6.684089E-12
2.566472E+4	4.604315E-11	7.395457E-11	2.093609E-12	8.062465E-12	4.638648E-12	6.342436E-12
2.566592E+4	4.621342E-11	6.768382E-11	1.501036E-12	1.040419E-11	3.892611E-12	4.410132E-12
2.566712E+4	4.554691E-11	6.798404E-11	1.419263E-12	1.038907E-11	4.773629E-12	4.387729E-12
2.566832E+4	4.634279E-11	6.929184E-11	2.431342E-12	1.015719E-11	3.555438E-12	6.324513E-12
2.566952E+4	4.494257E-11	6.966653E-11	1.598491E-12	7.052627E-12	2.623452E-12	5.036311E-12
2.567072E+4	4.489217E-11	7.039073E-11	2.640814E-12	9.766813E-12	4.719301E-12	4.535032E-12
2.567192E+4	4.740640E-11	7.201723E-11	2.619531E-12	1.066687E-11	3.644492E-12	5.545430E-12
2.567312E+4	4.276327E-11	6.136940E-11	1.860052E-12	9.933159E-12	4.434776E-12	4.276271E-12
2.567432E+4	4.468661E-11	7.110092E-11	1.571607E-12	8.685844E-12	3.403094E-12	5.683212E-12
2.567552E+4	4.912531E-11	7.603698E-11	1.395179E-12	1.024625E-11	4.200659E-12	3.660174E-12
2.567672E+4	4.988871E-11	7.389856E-11	3.016634E-12	9.187122E-12	3.092246E-12	4.607283E-12
2.567792E+4	4.558779E-11	6.920167E-11	1.708268E-12	1.027593E-11	3.671936E-12	5.773946E-12
2.567912E+4	4.787856E-11	7.424301E-11	2.312603E-12	8.588389E-12	3.159456E-12	6.386682E-12
2.568032E+4	4.699586E-11	7.104995E-11	1.479192E-12	8.233293E-12	3.727385E-12	5.046393E-12
2.568152E+4	5.009258E-11	7.296042E-11	2.670499E-12	9.304181E-12	3.130331E-12	4.647049E-12
2.568272E+4	4.706755E-11	7.426205E-11	1.532961E-12	1.002389E-11	2.954464E-12	4.559676E-12
2.568392E+4	5.284597E-11	7.556706E-11	2.152418E-12	8.755293E-12	5.934692E-12	4.655451E-12
2.568512E+4	4.804546E-11	6.922238E-11	1.898698E-12	9.235850E-12	3.414296E-12	5.162890E-12
2.568632E+4	5.247744E-11	6.669639E-11	1.539122E-12	9.485089E-12	4.320518E-12	4.509268E-12
2.568752E+4	4.646322E-11	7.333343E-11	1.969829E-12	9.385394E-12	4.354684E-12	5.820434E-12
2.568872E+4	4.670349E-11	6.914621E-11	2.008475E-12	1.005134E-11	4.013030E-12	6.027666E-12
2.568992E+4	5.219460E-11	7.194553E-11	2.340047E-12	8.294901E-12	2.674420E-12	5.935812E-12
2.569112E+4	5.350800E-11	7.446144E-11	2.646975E-12	8.069186E-12	4.342922E-12	5.258106E-12
2.569232E+4	4.845489E-11	6.755613E-11	2.683941E-12	7.718571E-12	3.972143E-12	4.424134E-12
2.569352E+4	5.138975E-11	7.956553E-11	2.356850E-12	9.431881E-12	3.785074E-12	6.071353E-12
2.569472E+4	5.237606E-11	7.410803E-11	2.729868E-12	9.145116E-12	4.242106E-12	4.209061E-12
2.569592E+4	5.165131E-11	6.380298E-11	2.366371E-12	9.981887E-12	3.265312E-12	5.657448E-12
2.569712E+4	4.951625E-11	7.599385E-11	1.932863E-12	9.483409E-12	3.659615E-12	5.919009E-12
2.569832E+4	4.938463E-11	7.216341E-11	2.570804E-12	9.315383E-12	4.633607E-12	5.440694E-12
2.569952E+4	5.195880E-11	6.722511E-11	2.727068E-12	9.054941E-12	4.991504E-12	6.484698E-12
2.570072E+4	5.058826E-11	6.647124E-11	1.522319E-12	1.026473E-11	3.960942E-12	5.443494E-12
2.570192E+4	5.715473E-11	7.183743E-11	2.482870E-12	8.479731E-12	4.168174E-12	5.941973E-12
2.570312E+4	5.292495E-11	6.871663E-11	2.827324E-12	1.075425E-11	4.750106E-12	5.347720E-12
2.570432E+4	5.256033E-11	6.498699E-11	2.063364E-12	1.001773E-11	4.445418E-12	3.576722E-12
2.570552E+4	5.701303E-11	7.097659E-11	3.056400E-12	8.898117E-12	3.562719E-12	5.829395E-12
2.570672E+4	4.751058E-11	7.175342E-11	1.572167E-12	1.060078E-11	5.863001E-12	5.314674E-12
2.570792E+4	5.381437E-11	7.060356E-11	1.699867E-12	9.618390E-12	5.056474E-12	6.494219E-12
2.570912E+4	4.865483E-11	7.275486E-11	3.189701E-12	9.600467E-12	5.455816E-12	6.535666E-12
2.571032E+4	4.991168E-11	6.840297E-11	2.540559E-12	9.999250E-12	4.515429E-12	4.876685E-12
2.571152E+4	5.079773E-11	7.028712E-11	2.098649E-12	8.446126E-12	5.402608E-12	6.591675E-12
2.571272E+4	4.958010E-11	7.668500E-11	2.368052E-12	1.006310E-11	3.300038E-12	5.700015E-12
2.571392E+4	4.938519E-11	6.991298E-11	1.436626E-12	1.057502E-11	3.787875E-12	6.314431E-12
2.571512E+4	4.939023E-11	7.155067E-11	1.943505E-12	7.994694E-12	3.774433E-12	5.160650E-12
2.571632E+4	5.277484E-11	7.317157E-11	1.408061E-12	8.857231E-12	4.573678E-12	5.176892E-12
2.571752E+4	4.851930E-11	7.012973E-11	2.010156E-12	1.134794E-11	5.829955E-12	3.510071E-12
2.571872E+4	5.203665E-11	6.846627E-11	2.435822E-12	8.946284E-12	3.937978E-12	4.685136E-12
2.571992E+4	6.018481E-11	7.369749E-11	1.821966E-12	8.291542E-12	3.813079E-12	5.941973E-12
2.572112E+4	5.160202E-11	7.160836E-11	2.451505E-12	8.795060E-12	4.160333E-12	5.227861E-12
2.572232E+4	5.061851E-11	7.177247E-11	2.175381E-12	9.146236E-12	3.175138E-12	5.311314E-12
2.572352E+4	5.138527E-11	6.990961E-11	1.838769E-12	1.013983E-11	4.365885E-12	4.931574E-12
2.572472E+4	5.284430E-11	7.440824E-11	2.058323E-12	9.183202E-12	4.282432E-12	5.432853E-12
2.572592E+4	5.006066E-11	7.032688E-11	1.664021E-12	1.003061E-11	3.937978E-12	4.131768E-12
2.572712E+4	5.199072E-11	7.716724E-11	1.841009E-12	8.494854E-12	4.461660E-12	5.320275E-12
2.572832E+4	5.222372E-11	6.916974E-11	2.819482E-12	1.037227E-11	5.068235E-12	4.329479E-12
2.572952E+4	5.676100E-11	7.424190E-11	1.772678E-12	6.760261E-12	4.167614E-12	3.781154E-12
2.573072E+4	5.004498E-11	7.237456E-11	2.068965E-12	9.579183E-12	5.969417E-12	4.242106E-12
2.573192E+4	5.227861E-11	7.022998E-11	2.280678E-12	8.933962E-12	3.711703E-12	5.306833E-12
2.573312E+4	5.360378E-11	6.789386E-11	1.777719E-12	8.762015E-12	4.051116E-12	4.452139E-12
2.573432E+4	4.976549E-11	7.376974E-11	2.016877E-12	9.267775E-12	4.488545E-12	5.739781E-12
2.573552E+4	5.125309E-11	6.870095E-11	2.057763E-12	1.054646E-11	5.580716E-12	5.515186E-12
2.573672E+4	5.957768E-11	6.796443E-11	1.838209E-12	6.866678E-12	3.039597E-12	3.455183E-12
2.573792E+4	4.952298E-11	7.205923E-11	2.511995E-12	8.991652E-12	3.736347E-12	5.753783E-12
2.573912E+4	5.343127E-11	7.096315E-11	2.098089E-12	1.175737E-11	4.728262E-12	4.933814E-12
2.574032E+4	5.389502E-11	7.516156E-11	1.876855E-12	8.417001E-12	4.442057E-12	5.139927E-12
2.574152E+4	5.086550E-11	7.138992E-11	1.648339E-12	1.001325E-11	3.498869E-12	5.579035E-12
2.574272E+4	5.690213E-11	6.732089E-11	1.848850E-12	1.046356E-11	4.207940E-12	5.801950E-12
2.574392E+4	4.831710E-11	7.306907E-11	1.893097E-12	9.676639E-12	3.373409E-12	4.919253E-12
2.574512E+4	4.800570E-11	7.463676E-11	1.862852E-12	1.068424E-11	7.078951E-12	5.471499E-12
2.574632E+4	4.769261E-11	6.606236E-11	2.327165E-12	9.854187E-12	4.041034E-12	4.890687E-12
2.574752E+4	5.725611E-11	6.849932E-11	1.938464E-12	9.924198E-12	4.946696E-12	5.889325E-12
2.574872E+4	4.857979E-11	7.164420E-11	1.903739E-12	1.046244E-11	3.998468E-12	5.380205E-12
2.574992E+4	5.066331E-11	7.012749E-11	1.359333E-12	8.371634E-12	3.647293E-12	5.954295E-12
2.575112E+4	5.515690E-11	6.773479E-11	2.451505E-12	1.068928E-11	4.880046E-12	4.475102E-12
2.575232E+4	4.840504E-11	6.710357E-11	1.456789E-12	1.000653E-11	4.370926E-12	5.011667E-12
2.575352E+4	4.456787E-11	6.670535E-11	2.173701E-12	7.749937E-12	4.198979E-12	5.468698E-12
2.575472E+4	5.024828E-11	7.431807E-11	1.464630E-12	8.792820E-12	3.906053E-12	5.032950E-12
2.575592E+4	4.874333E-11	7.007876E-11	1.451748E-12	9.035338E-12	3.923416E-12	5.591358E-12
2.575712E+4	4.645817E-11	6.328490E-11	1.648339E-12	9.763453E-12	5.939172E-12	6.069673E-12
2.575832E+4	4.541081E-11	6.236243E-11	1.707708E-12	9.767374E-12	3.997908E-12	4.234825E-12
2.575952E+4	4.433544E-11	6.353806E-11	1.981591E-12	8.467409E-12	3.820360E-12	5.545430E-12
2.576072E+4	4.067190E-11	6.547932E-11	1.538001E-12	1.003565E-11	4.758507E-12	4.186657E-12
2.576191E+4	4.400219E-11	7.138040E-11	2.118813E-12	8.308905E-12	4.340121E-12	5.087839E-12
2.576312E+4	4.256276E-11	6.262679E-11	2.088008E-12	1.052741E-11	3.885890E-12	4.252748E-12
2.576431E+4	4.144539E-11	6.197093E-11	3.064801E-12	9.490130E-12	4.731623E-12	4.928774E-12
2.576552E+4	4.435112E-11	6.744467E-11	2.285159E-12	8.507175E-12	4.709779E-12	4.375967E-12
2.576671E+4	4.332896E-11	6.697196E-11	1.229953E-12	1.015159E-11	3.816999E-12	4.120007E-12
2.576791E+4	4.266918E-11	6.406790E-11	3.527994E-12	8.898677E-12	2.651456E-12	6.526705E-12
2.576912E+4	4.351043E-11	6.759813E-11	2.173701E-12	9.129993E-12	5.324756E-12	3.976064E-12
2.577031E+4	4.252019E-11	6.546084E-11	5.545990E-12	8.069186E-12	3.448461E-12	5.128725E-12
2.577152E+4	4.363029E-11	6.439274E-11	1.973190E-12	9.738248E-12	3.259712E-12	5.857960E-12
2.577271E+4	4.398538E-11	6.884152E-11	1.751955E-12	8.131916E-12	4.068479E-12	4.086402E-12
2.577391E+4	3.557958E-11	6.545411E-11	1.806284E-12	9.059983E-12	6.117280E-12	5.509025E-12
2.577512E+4	4.531615E-11	7.078559E-11	1.929503E-12	7.880438E-12	3.745308E-12	6.004142E-12
2.577631E+4	4.087745E-11	6.726040E-11	1.840449E-12	9.637993E-12	3.508391E-12	6.110559E-12
2.577752E+4	4.469558E-11	6.706437E-11	2.197785E-12	1.027649E-11	4.540633E-12	5.843397E-12
2.577871E+4	4.485184E-11	6.717246E-11	1.967029E-12	1.012303E-11	4.230344E-12	5.540950E-12
2.577991E+4	4.525566E-11	6.757741E-11	2.097529E-12	8.176164E-12	4.834119E-12	5.182493E-12
2.578111E+4	4.031177E-11	6.760877E-11	2.054963E-12	9.315942E-12	4.558555E-12	5.138806E-12
2.578231E+4	4.458244E-11	6.793698E-11	1.284282E-12	8.453968E-12	3.785634E-12	4.741704E-12
2.578351E+4	4.401227E-11	6.849372E-11	1.042884E-12	9.444764E-12	4.797153E-12	4.685136E-12
2.578471E+4	4.263053E-11	6.952484E-11	2.409498E-12	8.911558E-12	4.172655E-12	6.257302E-12
2.578591E+4	4.558891E-11	7.012021E-11	2.201146E-12	9.254893E-12	3.288836E-12	4.890128E-12
2.578711E+4	4.523494E-11	6.881072E-11	2.209547E-12	1.031178E-11	3.871328E-12	4.229784E-12
2.578831E+4	4.452811E-11	6.909916E-11	1.830927E-12	8.436044E-12	4.049996E-12	5.999102E-12
2.578951E+4	4.646769E-11	6.482122E-11	1.982711E-12	9.069504E-12	5.232901E-12	5.009986E-12
2.579071E+4	4.441105E-11	7.228943E-11	2.059443E-12	8.619753E-12	3.299478E-12	5.304032E-12
2.579191E+4	4.455555E-11	6.187235E-11	1.653380E-12	9.082386E-12	3.299478E-12	5.351080E-12
2.579311E+4	4.737112E-11	6.480665E-11	2.201146E-12	8.692565E-12	3.282115E-12	3.887570E-12
2.579431E+4	4.480535E-11	6.435858E-11	2.068965E-12	7.300186E-12	3.963182E-12	3.769952E-12
2.579551E+4	4.372326E-11	6.439331E-11	1.403580E-12	9.560701E-12	4.103204E-12	5.370123E-12
2.579671E+4	4.512740E-11	6.129994E-11	1.225472E-12	7.693928E-12	3.495509E-12	5.706736E-12
2.579791E+4	4.188393E-11	7.106171E-11	1.871254E-12	9.286258E-12	3.168977E-12	4.027592E-12
2.579911E+4	4.182737E-11	6.228681E-11	1.652820E-12	7.543265E-12	3.935738E-12	6.471256E-12
2.580031E+4	4.409572E-11	6.411215E-11	2.135615E-12	9.072304E-12	2.396056E-12	6.080875E-12
2.580151E+4	4.327688E-11	6.117729E-11	1.278681E-12	7.101915E-12	2.658177E-12	4.338441E-12
2.580271E+4	4.387841E-11	5.936260E-11	1.446147E-12	9.817781E-12	3.938538E-12	4.149131E-12
2.580391E+4	4.161005E-11	6.032539E-11	2.096969E-12	7.973972E-12	3.912214E-12	5.161770E-12
2.580511E+4	4.511732E-11	6.352909E-11	1.773799E-12	8.221531E-12	3.101767E-12	3.723465E-12
2.580631E+4	4.388401E-11	5.718274E-11	1.874054E-12	8.821945E-12	7.632318E-12	5.487181E-12
2.580751E+4	4.510836E-11	5.859360E-11	1.734592E-12	8.801222E-12	2.201706E-12	6.684650E-12
2.580871E+4	4.259301E-11	5.945781E-11	1.468551E-12	7.867555E-12	2.589286E-12	5.893805E-12
2.580991E+4	4.395850E-11	5.581444E-11	1.143700E-12	9.391554E-12	3.279315E-12	4.884527E-12
2.581111E+4	4.724510E-11	5.261858E-11	8.513337E-13	7.704009E-12	2.967346E-12	5.372364E-12
2.581231E+4	4.166494E-11	5.310194E-11	8.020459E-13	8.050703E-12	5.623843E-12	5.086718E-12
2.581351E+4	4.032745E-11	5.219068E-11	1.762037E-12	6.825231E-12	4.277392E-12	3.823160E-12
2.581471E+4	4.457852E-11	5.282245E-11	9.314262E-13	6.567031E-12	2.280118E-12	5.772827E-12
2.581591E+4	4.294306E-11	5.399696E-11	2.408938E-12	6.901964E-12	3.168977E-12	4.101524E-12
2.581711E+4	4.562028E-11	4.725350E-11	1.280921E-12	7.163525E-12	3.026155E-12	4.476783E-12
2.581831E+4	4.092955E-11	4.725742E-11	1.252917E-12	8.267458E-12	2.595447E-12	5.331477E-12
2.581951E+4	4.011126E-11	4.756378E-11	9.779135E-13	6.405726E-12	2.577525E-12	4.673374E-12
2.582071E+4	4.109869E-11	4.608964E-11	9.784736E-13	6.645443E-12	4.754586E-12	5.864681E-12
2.582191E+4	4.292402E-11	4.772789E-11	1.111214E-12	6.721615E-12	2.406698E-12	5.296751E-12
2.582311E+4	3.841979E-11	4.324159E-11	1.338050E-12	6.652164E-12	5.416050E-12	5.855720E-12
2.582431E+4	3.990458E-11	3.990682E-11	1.262438E-12	6.419728E-12	3.065361E-12	6.404046E-12
2.582551E+4	3.936858E-11	4.268766E-11	1.208670E-12	6.561990E-12	4.669453E-12	5.507345E-12
2.582671E+4	4.322198E-11	4.017511E-11	4.671693E-12	4.196179E-12	4.697457E-12	4.659371E-12
2.582791E+4	4.049492E-11	4.004124E-11	1.376696E-12	7.095194E-12	5.957655E-12	4.867164E-12
2.582911E+4	3.845900E-11	3.851445E-11	1.657300E-12	5.142727E-12	2.298041E-12	4.338441E-12
2.583031E+4	4.172095E-11	3.718536E-11	8.726170E-13	5.068796E-12	2.579205E-12	5.267627E-12
2.583151E+4	4.346058E-11	3.566248E-11	4.895168E-13	6.220896E-12	5.186975E-12	4.630807E-12
2.583271E+4	4.089538E-11	3.326194E-11	5.152809E-13	5.096240E-12	4.100964E-12	5.155050E-12
2.583391E+4	3.675969E-11	3.122322E-11	4.889008E-12	4.808915E-12	1.613613E-12	5.302913E-12
2.583511E+4	3.640012E-11	3.223362E-11	1.236674E-12	4.604483E-12	4.168174E-12	4.930454E-12
2.583631E+4	4.064950E-11	2.955584E-11	6.799468E-13	5.059834E-12	2.002314E-12	6.133523E-12
2.583751E+4	3.732538E-11	2.749135E-11	4.945576E-13	3.964302E-12	1.664021E-12	6.058471E-12
2.583871E+4	3.464032E-11	2.852416E-11	3.917255E-12	6.539586E-12	5.487181E-12	4.895728E-12
2.583991E+4	3.856485E-11	2.613258E-11	1.534641E-13	5.053673E-12	3.517352E-12	5.897726E-12
2.584111E+4	3.487163E-11	2.453633E-11	1.268599E-12	3.833242E-12	4.617925E-12	4.209621E-12
2.584231E+4	3.457087E-11	2.368668E-11	8.451727E-13	4.991504E-12	1.301644E-12	4.589360E-12
2.584351E+4	3.354647E-11	2.382558E-11	1.934544E-12	3.470865E-12	2.044321E-12	3.815319E-12
2.584471E+4	3.543228E-11	2.311203E-11	4.760747E-13	4.330600E-12	5.517426E-12	6.267944E-12
2.584591E+4	3.004928E-11	2.049418E-11	1.696506E-12	4.468941E-12	5.410449E-12	3.775553E-12
2.584711E+4	3.224650E-11	1.922334E-11	2.738830E-13	4.135689E-12	9.213447E-13	5.133206E-12
2.584831E+4	3.503014E-11	1.880887E-11	4.206260E-13	4.003509E-12	5.863560E-12	5.020628E-12
2.584951E+4	2.795399E-11	1.861788E-11	6.082555E-13	3.860126E-12	1.201949E-12	5.651288E-12
2.585071E+4	3.280211E-11	1.595186E-11	2.481750E-12	3.440060E-12	8.871793E-13	5.380765E-12
2.585191E+4	2.818642E-11	1.402572E-11	1.045124E-12	3.090005E-12	2.496872E-12	5.334838E-12
2.585311E+4	3.117281E-11	1.446707E-11	3.834362E-12	3.288276E-12	6.103278E-12	5.557192E-12
2.585431E+4	2.564867E-11	1.470455E-11	1.225472E-12	3.288276E-12	2.135055E-12	4.653211E-12
2.585551E+4	2.918002E-11	1.241659E-11	5.553832E-12	3.552638E-12	1.680264E-12	3.909414E-12
2.585671E+4	2.933628E-11	1.220320E-11	6.216416E-12	4.035994E-12	4.020871E-12	4.365325E-12
2.585791E+4	2.879748E-11	1.386554E-11	3.379571E-12	3.641692E-12	1.387898E-12	6.154246E-12
2.585911E+4	2.629221E-11	1.185034E-11	8.714968E-13	2.496312E-12	1.658980E-12	4.186097E-12
2.586031E+4	2.530421E-11	8.935643E-12	6.379402E-13	2.825083E-12	8.939004E-13	4.470622E-12
2.586151E+4	2.959449E-11	9.326584E-12	1.164983E-12	1.913820E-12	4.958459E-12	3.920055E-12
2.586271E+4	2.517819E-11	1.006254E-11	3.891491E-12	2.674980E-12	1.954707E-12	5.562233E-12
2.586391E+4	2.381886E-11	9.514774E-12	1.011519E-12	2.860369E-12	3.880289E-12	3.732986E-12
2.586511E+4	2.337807E-11	7.937006E-12	1.615294E-12	2.097529E-12	7.432367E-13	6.407406E-12
2.586631E+4	2.314955E-11	7.628957E-12	3.836602E-13	1.620894E-12	2.161939E-12	5.809232E-12
2.586751E+4	2.394880E-11	7.219533E-12	1.041203E-12	1.967589E-12	4.609524E-12	6.196813E-12
2.586871E+4	2.533558E-11	6.620239E-12	2.906856E-13	2.052162E-12	8.586148E-13	5.798030E-12
2.586991E+4	2.184007E-11	6.080315E-12	4.340121E-12	1.931183E-12	4.960699E-12	5.944773E-12
2.587111E+4	2.260067E-11	6.459494E-12	8.406920E-13	2.568563E-12	4.440937E-12	4.959018E-12
2.587231E+4	2.248025E-11	6.891881E-12	1.788361E-12	2.218508E-12	3.679778E-13	4.543433E-12
2.587351E+4	1.973974E-11	6.633121E-12	3.776673E-12	1.451748E-12	5.783467E-12	4.192258E-12
2.587471E+4	2.134383E-11	5.551592E-12	3.220505E-13	9.191043E-13	5.338758E-12	3.056400E-12
2.587591E+4	1.921158E-11	5.882043E-12	2.090248E-12	1.566566E-12	4.114406E-12	5.275468E-12
2.587711E+4	2.056307E-11	5.002705E-12	2.469988E-13	1.566006E-12	2.649776E-12	4.702498E-12
2.587831E+4	1.909956E-11	5.003266E-12	5.228421E-12	1.473591E-12	4.643129E-13	5.331477E-12
2.587951E+4	1.658756E-11	6.245540E-12	2.692903E-12	2.020797E-12	5.187534E-12	3.448461E-12
2.588071E+4	1.958683E-11	4.212421E-12	5.888765E-12	8.182884E-13	2.961185E-12	4.452699E-12
2.588191E+4	1.862012E-11	4.392770E-12	5.303473E-12	1.349812E-12	3.732986E-12	5.364522E-12
2.588311E+4	1.657916E-11	3.913894E-12	4.028712E-12	9.471087E-13	9.941560E-13	3.345405E-12
2.588431E+4	1.828687E-11	3.935738E-12	4.445418E-12	1.501596E-12	5.546551E-12	5.463097E-12
2.588551E+4	1.678304E-11	3.214345E-12	5.274908E-12	7.275542E-13	5.190335E-12	4.356364E-12
2.588671E+4	1.641506E-11	4.165934E-12	2.305882E-12	4.191698E-12	2.088008E-12	4.715380E-12
2.588791E+4	1.298732E-11	2.893414E-12	4.854282E-12	1.094972E-12	2.237551E-12	6.107759E-12
2.588911E+4	1.465078E-11	3.946940E-12	5.421651E-13	4.140170E-12	3.491588E-12	4.128968E-12
2.589031E+4	1.519406E-11	3.254111E-12	4.126728E-12	8.009257E-14	4.114966E-12	4.097043E-12
2.589151E+4	1.394675E-11	3.868527E-12	-4.984782E-14	1.042884E-12	1.697066E-12	3.641692E-12
2.589271E+4	1.386554E-11	3.384611E-12	-5.040792E-14	4.525511E-13	2.339487E-12	4.535032E-12
2.589391E+4	1.561357E-11	2.931500E-12	5.114163E-12	3.531915E-12	3.640571E-13	4.787071E-12
2.589511E+4	1.366166E-11	3.266433E-12	2.243152E-12	3.813639E-12	5.279389E-12	4.680095E-12
2.589631E+4	1.245411E-11	2.562402E-12	5.273787E-12	4.312677E-13	4.110485E-12	5.117523E-12
2.589751E+4	1.198756E-11	2.550640E-12	1.772118E-12	-1.344211E-14	5.193135E-12	5.208817E-12
2.589871E+4	1.086515E-11	3.203143E-12	5.027909E-12	3.375650E-12	6.659446E-13	5.787388E-12
2.589991E+4	1.041539E-11	3.063121E-12	-3.814199E-13	2.005115E-13	3.986706E-12	5.796350E-12
2.590111E+4	9.023017E-12	3.981665E-12	-1.075369E-13	3.046878E-13	-4.536712E-14	5.315795E-12
2.590231E+4	1.031570E-11	2.646975E-12	-1.652259E-13	3.640571E-13	4.647049E-12	3.442861E-12
2.590351E+4	1.022496E-11	2.451505E-12	4.604483E-12	5.376844E-14	4.998225E-12	4.817877E-12
2.590471E+4	1.116535E-11	3.362208E-12	5.419411E-12	1.736273E-14	5.054234E-12	4.785951E-12
2.590591E+4	9.982446E-12	2.323245E-12	3.955901E-12	3.534155E-13	2.048802E-12	4.959578E-12
2.590711E+4	9.657036E-12	2.369172E-12	4.935495E-12	3.583443E-12	3.953661E-12	4.156973E-12
2.590831E+4	1.034987E-11	2.989189E-12	-1.329649E-12	1.943505E-13	3.736907E-12	3.999588E-12
2.590951E+4	9.860908E-12	2.163059E-12	5.025109E-12	4.965740E-12	1.884136E-12	4.770829E-12
2.591071E+4	9.655356E-12	3.139293E-12	5.250264E-12	3.053599E-12	4.411252E-12	4.007429E-12
2.591191E+4	9.095827E-12	2.140656E-12	2.419580E-13	-1.469671E-12	1.949106E-13	3.742508E-12
2.591311E+4	9.640793E-12	2.289639E-12	5.050313E-12	4.179376E-12	1.897578E-12	3.950300E-12
2.591431E+4	8.385637E-12	2.367492E-12	-1.394619E-12	-2.195545E-13	3.946940E-12	4.393329E-12
2.591551E+4	9.029738E-12	2.909097E-12	-5.449655E-13	3.360528E-14	4.561357E-12	4.666652E-12
2.591671E+4	7.637919E-12	3.587923E-12	4.644809E-12	3.272594E-12	5.105201E-12	4.639768E-12
2.591791E+4	6.995498E-12	1.939584E-12	5.975018E-12	4.585440E-12	3.642812E-12	4.756827E-12
2.591911E+4	9.455404E-12	1.920541E-12	-1.354293E-12	7.264340E-13	4.262269E-13	5.744822E-12
2.592031E+4	7.169686E-12	1.456789E-12	-1.484233E-13	4.032633E-12	5.133206E-12	4.323879E-12
2.592151E+4	5.425572E-12	1.680264E-12	3.526314E-12	3.195302E-12	3.149374E-12	4.112725E-12
2.592271E+4	6.425889E-12	2.484550E-12	4.722101E-12	3.867967E-12	6.004142E-13	2.931500E-12
2.592391E+4	5.353320E-12	1.810764E-12	4.474542E-12	-1.509437E-12	1.386778E-12	3.559359E-12
2.592511E+4	5.547111E-12	1.901498E-12	3.418777E-12	2.072325E-12	4.631927E-13	5.881483E-12
2.592631E+4	6.877880E-12	1.887496E-12	3.777793E-12	3.407575E-12	4.829638E-12	5.062075E-12
2.592751E+4	7.304107E-12	1.927823E-12	-6.609037E-14	3.396933E-12	2.568563E-12	3.634971E-12
2.592871E+4	6.716014E-12	2.300841E-12	3.545917E-12	3.499429E-12	5.085038E-12	5.327557E-12
2.592991E+4	6.269624E-12	2.201146E-12	5.178573E-12	-1.954707E-13	5.813713E-12	5.020628E-12
2.593111E+4	6.330114E-12	1.424303E-12	5.146648E-12	3.136492E-12	3.834922E-12	5.162890E-12
2.593231E+4	5.666969E-12	1.702667E-12	-3.242909E-13	-5.348840E-13	4.630247E-12	4.657691E-12
2.593351E+4	8.227131E-12	1.133618E-12	4.223063E-12	3.574481E-12	3.175138E-12	3.364448E-12
2.593471E+4	4.620725E-12	2.185463E-12	-6.609037E-14	3.999588E-12	-1.008158E-13	5.194815E-12
2.593591E+4	6.427009E-12	1.767638E-12	-4.794353E-13	4.728822E-12	5.571755E-12	4.498066E-12
2.593711E+4	5.848438E-12	2.157459E-12	-5.813713E-13	5.549912E-12	2.458226E-12	5.139927E-12
2.593830E+4	4.973581E-12	2.653696E-12	-2.677220E-13	3.688179E-12	3.564400E-12	4.284113E-12
2.593951E+4	4.633047E-12	2.551761E-12	-5.046392E-13	-1.279801E-12	6.192892E-12	4.723221E-12
2.594071E+4	4.978621E-12	1.674663E-12	4.875005E-12	4.540633E-12	4.898529E-12	3.439500E-12
2.594190E+4	5.636165E-12	2.484550E-12	2.827324E-12	3.012713E-12	2.708025E-12	3.846684E-12
2.594311E+4	4.720421E-12	2.085767E-12	3.662975E-12	-2.481190E-13	2.552881E-12	5.644566E-12
2.594430E+4	3.995107E-12	2.446464E-12	5.236822E-12	1.188507E-12	3.317961E-12	1.968709E-12
2.594551E+4	5.044712E-12	1.484233E-12	3.897092E-12	4.487424E-12	5.748182E-12	3.796276E-12
2.594671E+4	4.770829E-12	2.085767E-12	7.701208E-13	9.235850E-13	4.056157E-12	4.181056E-12
2.594790E+4	5.039671E-12	1.997274E-12	4.059517E-12	3.401974E-12	4.854282E-12	4.388289E-12
2.594911E+4	5.026229E-12	2.241472E-12	3.626569E-12	3.644492E-12	3.360527E-13	3.724585E-12
2.595030E+4	4.912531E-12	1.643298E-12	4.412372E-12	3.749229E-12	3.366128E-13	4.201780E-12
2.595151E+4	5.110243E-12	1.745794E-12	3.302278E-12	3.385171E-12	1.979351E-12	6.091517E-12
2.595271E+4	4.994864E-12	2.681141E-12	5.333157E-12	-1.831488E-13	5.206017E-12	3.699941E-12
2.595390E+4	3.339244E-12	1.289322E-12	4.461100E-12	-2.318764E-13	4.102084E-12	5.388046E-12
2.595510E+4	4.732183E-12	1.074249E-12	5.054793E-12	3.855645E-12	1.229953E-12	5.610960E-12
2.595630E+4	4.336201E-12	1.740193E-12	3.598565E-12	4.363085E-13	3.156655E-12	5.228421E-12
2.595750E+4	3.843884E-12	1.587849E-12	-7.185928E-13	3.482067E-12	4.920372E-12	4.905250E-12
2.595870E+4	3.242349E-12	1.819165E-12	4.271791E-12	-4.895168E-13	4.227544E-12	2.718107E-12
2.595990E+4	2.524876E-12	2.579765E-12	-1.904299E-14	4.861563E-12	2.379813E-12	3.789555E-12
0.000000E+0	0.000000E+0	0.000000E+0	0.000000E+0	0.000000E+0	0.000000E+0	0.000000E+0
0.000000E+0	0.000000E+0	0.000000E+0	0.000000E+0	0.000000E+0	0.000000E+0	0.000000E+0
0.000000E+0	0.000000E+0	0.000000E+0	0.000000E+0	0.000000E+0	0.000000E+0	0.000000E+0
0.000000E+0	0.000000E+0	0.000000E+0	0.000000E+0	0.000000E+0	0.000000E+0	0.000000E+0
0.000000E+0	0.000000E+0	0.000000E+0	0.000000E+0	0.000000E+0	0.000000E+0	0.000000E+0
0.000000E+0	0.000000E+0	0.000000E+0	0.000000E+0	0.000000E+0	0.000000E+0	0.000000E+0
0.000000E+0	0.000000E+0	0.000000E+0	0.000000E+0	0.000000E+0	0.000000E+0	0.000000E+0
0.000000E+0	0.000000E+0	0.000000E+0	0.000000E+0	0.000000E+0	0.000000E+0	0.000000E+0
0.000000E+0	0.000000E+0	0.000000E+0	0.000000E+0	0.000000E+0	0.000000E+0	0.000000E+0
0.000000E+0	0.000000E+0	0.000000E+0	0.000000E+0	0.000000E+0	0.000000E+0	0.000000E+0
0.000000E+0	0.000000E+0	0.000000E+0	0.000000E+0	0.000000E+0	0.000000E+0	0.000000E+0
0.000000E+0	0.000000E+0	0.000000E+0	0.000000E+0	0.000000E+0	0.000000E+0	0.000000E+0
0.000000E+0	0.000000E+0	0.000000E+0	0.000000E+0	0.000000E+0	0.000000E+0	0.000000E+0
0.000000E+0	0.000000E+0	0.000000E+0	0.000000E+0	0.000000E+0	0.000000E+0	0.000000E+0
0.000000E+0	0.000000E+0	0.000000E+0	0.000000E+0	0.000000E+0	0.000000E+0	0.000000E+0
0.000000E+0	0.000000E+0	0.000000E+0	0.000000E+0	0.000000E+0	0.000000E+0	0.000000E+0
0.000000E+0	0.000000E+0	0.000000E+0	0.000000E+0	0.000000E+0	0.000000E+0	0.000000E+0
0.000000E+0	0.000000E+0	0.000000E+0	0.000000E+0	0.000000E+0	0.000000E+0	0.000000E+0
0.000000E+0	0.000000E+0	0.000000E+0	0.000000E+0	0.000000E+0	0.000000E+0	0.000000E+0
0.000000E+0	0.000000E+0	0.000000E+0	0.000000E+0	0.000000E+0	0.000000E+0	0.000000E+0
0.000000E+0	0.000000E+0	0.000000E+0	0.000000E+0	0.000000E+0	0.000000E+0	0.000000E+0
0.000000E+0	0.000000E+0	0.000000E+0	0.000000E+0	0.000000E+0	0.000000E+0	0.000000E+0
0.000000E+0	0.000000E+0	0.000000E+0	0.000000E+0	0.000000E+0	0.000000E+0	0.000000E+0
0.000000E+0	0.000000E+0	0.000000E+0	0.000000E+0	0.000000E+0	0.000000E+0	0.000000E+0
0.000000E+0	0.000000E+0	0.000000E+0	0.000000E+0	0.000000E+0	0.000000E+0	0.000000E+0
0.000000E+0	0.000000E+0	0.000000E+0	0.000000E+0	0.000000E+0	0.000000E+0	0.000000E+0
0.000000E+0	0.000000E+0	0.000000E+0	0.000000E+0	0.000000E+0	0.000000E+0	0.000000E+0
0.000000E+0	0.000000E+0	0.000000E+0	0.000000E+0	0.000000E+0	0.000000E+0	0.000000E+0
0.000000E+0	0.000000E+0	0.000000E+0	0.000000E+0	0.000000E+0	0.000000E+0	0.000000E+0
0.000000E+0	0.000000E+0	0.000000E+0	0.000000E+0	0.000000E+0	0.000000E+0	0.000000E+0
0.000000E+0	0.000000E+0	0.000000E+0	0.000000E+0	0.000000E+0	0.000000E+0	0.000000E+0
0.000000E+0	0.000000E+0	0.000000E+0	0.000000E+0	0.000000E+0	0.000000E+0	0.000000E+0
0.000000E+0	0.000000E+0	0.000000E+0	0.000000E+0	0.000000E+0	0.000000E+0	0.000000E+0
0.000000E+0	0.000000E+0	0.000000E+0	0.000000E+0	0.000000E+0	0.000000E+0	0.000000E+0
0.000000E+0	0.000000E+0	0.000000E+0	0.000000E+0	0.000000E+0	0.000000E+0	0.000000E+0
0.000000E+0	0.000000E+0	0.000000E+0	0.000000E+0	0.000000E+0	0.000000E+0	0.000000E+0
0.000000E+0	0.000000E+0	0.000000E+0	0.000000E+0	0.000000E+0	0.000000E+0	0.000000E+0
0.000000E+0	0.000000E+0	0.000000E+0	0.000000E+0	0.000000E+0	0.000000E+0	0.000000E+0
0.000000E+0	0.000000E+0	0.000000E+0	0.000000E+0	0.000000E+0	0.000000E+0	0.000000E+0
0.000000E+0	0.000000E+0	0.000000E+0	0.000000E+0	0.000000E+0	0.000000E+0	0.000000E+0
0.000000E+0	0.000000E+0	0.000000E+0	0.000000E+0	0.000000E+0	0.000000E+0	0.000000E+0
0.000000E+0	0.000000E+0	0.000000E+0	0.000000E+0	0.000000E+0	0.000000E+0	0.000000E+0
0.000000E+0	0.000000E+0	0.000000E+0	0.000000E+0	0.000000E+0	0.000000E+0	0.000000E+0
0.000000E+0	0.000000E+0	0.000000E+0	0.000000E+0	0.000000E+0	0.000000E+0	0.000000E+0
0.000000E+0	0.000000E+0	0.000000E+0	0.000000E+0	0.000000E+0	0.000000E+0	0.000000E+0
0.000000E+0	0.000000E+0	0.000000E+0	0.000000E+0	0.000000E+0	0.000000E+0	0.000000E+0
0.000000E+0	0.000000E+0	0.000000E+0	0.000000E+0	0.000000E+0	0.000000E+0	0.000000E+0
0.000000E+0	0.000000E+0	0.000000E+0	0.000000E+0	0.000000E+0	0.000000E+0	0.000000E+0
0.000000E+0	0.000000E+0	0.000000E+0	0.000000E+0	0.000000E+0	0.000000E+0	0.000000E+0
0.000000E+0	0.000000E+0	0.000000E+0	0.000000E+0	0.000000E+0	0.000000E+0	0.000000E+0
0.000000E+0	0.000000E+0	0.000000E+0	0.000000E+0	0.000000E+0	0.000000E+0	0.000000E+0
0.000000E+0	0.000000E+0	0.000000E+0	0.000000E+0	0.000000E+0	0.000000E+0	0.000000E+0
0.000000E+0	0.000000E+0	0.000000E+0	0.000000E+0	0.000000E+0	0.000000E+0	0.000000E+0
0.000000E+0	0.000000E+0	0.000000E+0	0.000000E+0	0.000000E+0	0.000000E+0	0.000000E+0
0.000000E+0	0.000000E+0	0.000000E+0	0.000000E+0	0.000000E+0	0.000000E+0	0.000000E+0
0.000000E+0	0.000000E+0	0.000000E+0	0.000000E+0	0.000000E+0	0.000000E+0	0.000000E+0
0.000000E+0	0.000000E+0	0.000000E+0	0.000000E+0	0.000000E+0	0.000000E+0	0.000000E+0
0.000000E+0	0.000000E+0	0.000000E+0	0.000000E+0	0.000000E+0	0.000000E+0	0.000000E+0
0.000000E+0	0.000000E+0	0.000000E+0	0.000000E+0	0.000000E+0	0.000000E+0	0.000000E+0
0.000000E+0	0.000000E+0	0.000000E+0	0.000000E+0	0.000000E+0	0.000000E+0	0.000000E+0
0.000000E+0	0.000000E+0	0.000000E+0	0.000000E+0	0.000000E+0	0.000000E+0	0.000000E+0
0.000000E+0	0.000000E+0	0.000000E+0	0.000000E+0	0.000000E+0	0.000000E+0	0.000000E+0
0.000000E+0	0.000000E+0	0.000000E+0	0.000000E+0	0.000000E+0	0.000000E+0	0.000000E+0
0.000000E+0	0.000000E+0	0.000000E+0	0.000000E+0	0.000000E+0	0.000000E+0	0.000000E+0
0.000000E+0	0.000000E+0	0.000000E+0	0.000000E+0	0.000000E+0	0.000000E+0	0.000000E+0
0.000000E+0	0.000000E+0	0.000000E+0	0.000000E+0	0.000000E+0	0.000000E+0	0.000000E+0
0.000000E+0	0.000000E+0	0.000000E+0	0.000000E+0	0.000000E+0	0.000000E+0	0.000000E+0
0.000000E+0	0.000000E+0	0.000000E+0	0.000000E+0	0.000000E+0	0.000000E+0	0.000000E+0
0.000000E+0	0.000000E+0	0.000000E+0	0.000000E+0	0.000000E+0	0.000000E+0	0.000000E+0
0.000000E+0	0.000000E+0	0.000000E+0	0.000000E+0	0.000000E+0	0.000000E+0	0.000000E+0
0.000000E+0	0.000000E+0	0.000000E+0	0.000000E+0	0.000000E+0	0.000000E+0	0.000000E+0
0.000000E+0	0.000000E+0	0.000000E+0	0.000000E+0	0.000000E+0	0.000000E+0	0.000000E+0
0.000000E+0	0.000000E+0	0.000000E+0	0.000000E+0	0.000000E+0	0.000000E+0	0.000000E+0
0.000000E+0	0.000000E+0	0.000000E+0	0.000000E+0	0.000000E+0	0.000000E+0	0.000000E+0
0.000000E+0	0.000000E+0	0.000000E+0	0.000000E+0	0.000000E+0	0.000000E+0	0.000000E+0
0.000000E+0	0.000000E+0	0.000000E+0	0.000000E+0	0.000000E+0	0.000000E+0	0.000000E+0
0.000000E+0	0.000000E+0	0.000000E+0	0.000000E+0	0.000000E+0	0.000000E+0	0.000000E+0
0.000000E+0	0.000000E+0	0.000000E+0	0.000000E+0	0.000000E+0	0.000000E+0	0.000000E+0
0.000000E+0	0.000000E+0	0.000000E+0	0.000000E+0	0.000000E+0	0.000000E+0	0.000000E+0
0.000000E+0	0.000000E+0	0.000000E+0	0.000000E+0	0.000000E+0	0.000000E+0	0.000000E+0
0.000000E+0	0.000000E+0	0.000000E+0	0.000000E+0	0.000000E+0	0.000000E+0	0.000000E+0
0.000000E+0	0.000000E+0	0.000000E+0	0.000000E+0	0.000000E+0	0.000000E+0	0.000000E+0
0.000000E+0	0.000000E+0	0.000000E+0	0.000000E+0	0.000000E+0	0.000000E+0	0.000000E+0
0.000000E+0	0.000000E+0	0.000000E+0	0.000000E+0	0.000000E+0	0.000000E+0	0.000000E+0
0.000000E+0	0.000000E+0	0.000000E+0	0.000000E+0	0.000000E+0	0.000000E+0	0.000000E+0
0.000000E+0	0.000000E+0	0.000000E+0	0.000000E+0	0.000000E+0	0.000000E+0	0.000000E+0
0.000000E+0	0.000000E+0	0.000000E+0	0.000000E+0	0.000000E+0	0.000000E+0	0.000000E+0
0.000000E+0	0.000000E+0	0.000000E+0	0.000000E+0	0.000000E+0	0.000000E+0	0.000000E+0
0.000000E+0	0.000000E+0	0.000000E+0	0.000000E+0	0.000000E+0	0.000000E+0	0.000000E+0
0.000000E+0	0.000000E+0	0.000000E+0	0.000000E+0	0.000000E+0	0.000000E+0	0.000000E+0
0.000000E+0	0.000000E+0	0.000000E+0	0.000000E+0	0.000000E+0	0.000000E+0	0.000000E+0
0.000000E+0	0.000000E+0	0.000000E+0	0.000000E+0	0.000000E+0	0.000000E+0	0.000000E+0
0.000000E+0	0.000000E+0	0.000000E+0	0.000000E+0	0.000000E+0	0.000000E+0	0.000000E+0
0.000000E+0	0.000000E+0	0.000000E+0	0.000000E+0	0.000000E+0	0.000000E+0	0.000000E+0
0.000000E+0	0.000000E+0	0.000000E+0	0.000000E+0	0.000000E+0	0.000000E+0	0.000000E+0
0.000000E+0	0.000000E+0	0.000000E+0	0.000000E+0	0.000000E+0	0.000000E+0	0.000000E+0
0.000000E+0	0.000000E+0	0.000000E+0	0.000000E+0	0.000000E+0	0.000000E+0	0.000000E+0
0.000000E+0	0.000000E+0	0.000000E+0	0.000000E+0	0.000000E+0	0.000000E+0	0.000000E+0
0.000000E+0	0.000000E+0	0.000000E+0	0.000000E+0	0.000000E+0	0.000000E+0	0.000000E+0
0.000000E+0	0.000000E+0	0.000000E+0	0.000000E+0	0.000000E+0	0.000000E+0	0.000000E+0
0.000000E+0	0.000000E+0	0.000000E+0	0.000000E+0	0.000000E+0	0.000000E+0	0.000000E+0
0.000000E+0	0.000000E+0	0.000000E+0	0.000000E+0	0.000000E+0	0.000000E+0	0.000000E+0
0.000000E+0	0.000000E+0	0.000000E+0	0.000000E+0	0.000000E+0	0.000000E+0	0.000000E+0
0.000000E+0	0.000000E+0	0.000000E+0	0.000000E+0	0.000000E+0	0.000000E+0	0.000000E+0
0.000000E+0	0.000000E+0	0.000000E+0	0.000000E+0	0.000000E+0	0.000000E+0	0.000000E+0
0.000000E+0	0.000000E+0	0.000000E+0	0.000000E+0	0.000000E+0	0.000000E+0	0.000000E+0
0.000000E+0	0.000000E+0	0.000000E+0	0.000000E+0	0.000000E+0	0.000000E+0	0.000000E+0
0.000000E+0	0.000000E+0	0.000000E+0	0.000000E+0	0.000000E+0	0.000000E+0	0.000000E+0
0.000000E+0	0.000000E+0	0.000000E+0	0.000000E+0	0.000000E+0	0.000000E+0	0.000000E+0
0.000000E+0	0.000000E+0	0.000000E+0	0.000000E+0	0.000000E+0	0.000000E+0	0.000000E+0
0.000000E+0	0.000000E+0	0.000000E+0	0.000000E+0	0.000000E+0	0.000000E+0	0.000000E+0
0.000000E+0	0.000000E+0	0.000000E+0	0.000000E+0	0.000000E+0	0.000000E+0	0.000000E+0
0.000000E+0	0.000000E+0	0.000000E+0	0.000000E+0	0.000000E+0	0.000000E+0	0.000000E+0
0.000000E+0	0.000000E+0	0.000000E+0	0.000000E+0	0.000000E+0	0.000000E+0	0.000000E+0
0.000000E+0	0.000000E+0	0.000000E+0	0.000000E+0	0.000000E+0	0.000000E+0	0.000000E+0
0.000000E+0	0.000000E+0	0.000000E+0	0.000000E+0	0.000000E+0	0.000000E+0	0.000000E+0
0.000000E+0	0.000000E+0	0.000000E+0	0.000000E+0	0.000000E+0	0.000000E+0	0.000000E+0
0.000000E+0	0.000000E+0	0.000000E+0	0.000000E+0	0.000000E+0	0.000000E+0	0.000000E+0
0.000000E+0	0.000000E+0	0.000000E+0	0.000000E+0	0.000000E+0	0.000000E+0	0.000000E+0
0.000000E+0	0.000000E+0	0.000000E+0	0.000000E+0	0.000000E+0	0.000000E+0	0.000000E+0
0.000000E+0	0.000000E+0	0.000000E+0	0.000000E+0	0.000000E+0	0.000000E+0	0.000000E+0
0.000000E+0	0.000000E+0	0.000000E+0	0.000000E+0	0.000000E+0	0.000000E+0	0.000000E+0
0.000000E+0	0.000000E+0	0.000000E+0	0.000000E+0	0.000000E+0	0.000000E+0	0.000000E+0
0.000000E+0	0.000000E+0	0.000000E+0	0.000000E+0	0.000000E+0	0.000000E+0	0.000000E+0
0.000000E+0	0.000000E+0	0.000000E+0	0.000000E+0	0.000000E+0	0.000000E+0	0.000000E+0
0.000000E+0	0.000000E+0	0.000000E+0	0.000000E+0	0.000000E+0	0.000000E+0	0.000000E+0
0.000000E+0	0.000000E+0	0.000000E+0	0.000000E+0	0.000000E+0	0.000000E+0	0.000000E+0
0.000000E+0	0.000000E+0	0.000000E+0	0.000000E+0	0.000000E+0	0.000000E+0	0.000000E+0
0.000000E+0	0.000000E+0	0.000000E+0	0.000000E+0	0.000000E+0	0.000000E+0	0.000000E+0
0.000000E+0	0.000000E+0	0.000000E+0	0.000000E+0	0.000000E+0	0.000000E+0	0.000000E+0
0.000000E+0	0.000000E+0	0.000000E+0	0.000000E+0	0.000000E+0	0.000000E+0	0.000000E+0
0.000000E+0	0.000000E+0	0.000000E+0	0.000000E+0	0.000000E+0	0.000000E+0	0.000000E+0
0.000000E+0	0.000000E+0	0.000000E+0	0.000000E+0	0.000000E+0	0.000000E+0	0.000000E+0
0.000000E+0	0.000000E+0	0.000000E+0	0.000000E+0	0.000000E+0	0.000000E+0	0.000000E+0
0.000000E+0	0.000000E+0	0.000000E+0	0.000000E+0	0.000000E+0	0.000000E+0	0.000000E+0
0.000000E+0	0.000000E+0	0.000000E+0	0.000000E+0	0.000000E+0	0.000000E+0	0.000000E+0
0.000000E+0	0.000000E+0	0.000000E+0	0.000000E+0	0.000000E+0	0.000000E+0	0.000000E+0
0.000000E+0	0.000000E+0	0.000000E+0	0.000000E+0	0.000000E+0	0.000000E+0	0.000000E+0
0.000000E+0	0.000000E+0	0.000000E+0	0.000000E+0	0.000000E+0	0.000000E+0	0.000000E+0
0.000000E+0	0.000000E+0	0.000000E+0	0.000000E+0	0.000000E+0	0.000000E+0	0.000000E+0
0.000000E+0	0.000000E+0	0.000000E+0	0.000000E+0	0.000000E+0	0.000000E+0	0.000000E+0
0.000000E+0	0.000000E+0	0.000000E+0	0.000000E+0	0.000000E+0	0.000000E+0	0.000000E+0
0.000000E+0	0.000000E+0	0.000000E+0	0.000000E+0	0.000000E+0	0.000000E+0	0.000000E+0
0.000000E+0	0.000000E+0	0.000000E+0	0.000000E+0	0.000000E+0	0.000000E+0	0.000000E+0
0.000000E+0	0.000000E+0	0.000000E+0	0.000000E+0	0.000000E+0	0.000000E+0	0.000000E+0
0.000000E+0	0.000000E+0	0.000000E+0	0.000000E+0	0.000000E+0	0.000000E+0	0.000000E+0
0.000000E+0	0.000000E+0	0.000000E+0	0.000000E+0	0.000000E+0	0.000000E+0	0.000000E+0
0.000000E+0	0.000000E+0	0.000000E+0	0.000000E+0	0.000000E+0	0.000000E+0	0.000000E+0
0.000000E+0	0.000000E+0	0.000000E+0	0.000000E+0	0.000000E+0	0.000000E+0	0.000000E+0
0.000000E+0	0.000000E+0	0.000000E+0	0.000000E+0	0.000000E+0	0.000000E+0	0.000000E+0
0.000000E+0	0.000000E+0	0.000000E+0	0.000000E+0	0.000000E+0	0.000000E+0	0.000000E+0
0.000000E+0	0.000000E+0	0.000000E+0	0.000000E+0	0.000000E+0	0.000000E+0	0.000000E+0
0.000000E+0	0.000000E+0	0.000000E+0	0.000000E+0	0.000000E+0	0.000000E+0	0.000000E+0
0.000000E+0	0.000000E+0	0.000000E+0	0.000000E+0	0.000000E+0	0.000000E+0	0.000000E+0
0.000000E+0	0.000000E+0	0.000000E+0	0.000000E+0	0.000000E+0	0.000000E+0	0.000000E+0
0.000000E+0	0.000000E+0	0.000000E+0	0.000000E+0	0.000000E+0	0.000000E+0	0.000000E+0
0.000000E+0	0.000000E+0	0.000000E+0	0.000000E+0	0.000000E+0	0.000000E+0	0.000000E+0
0.000000E+0	0.000000E+0	0.000000E+0	0.000000E+0	0.000000E+0	0.000000E+0	0.000000E+0
0.000000E+0	0.000000E+0	0.000000E+0	0.000000E+0	0.000000E+0	0.000000E+0	0.000000E+0
0.000000E+0	0.000000E+0	0.000000E+0	0.000000E+0	0.000000E+0	0.000000E+0	0.000000E+0
0.000000E+0	0.000000E+0	0.000000E+0	0.000000E+0	0.000000E+0	0.000000E+0	0.000000E+0
0.000000E+0	0.000000E+0	0.000000E+0	0.000000E+0	0.000000E+0	0.000000E+0	0.000000E+0
0.000000E+0	0.000000E+0	0.000000E+0	0.000000E+0	0.000000E+0	0.000000E+0	0.000000E+0
0.000000E+0	0.000000E+0	0.000000E+0	0.000000E+0	0.000000E+0	0.000000E+0	0.000000E+0
0.000000E+0	0.000000E+0	0.000000E+0	0.000000E+0	0.000000E+0	0.000000E+0	0.000000E+0
0.000000E+0	0.000000E+0	0.000000E+0	0.000000E+0	0.000000E+0	0.000000E+0	0.000000E+0
0.000000E+0	0.000000E+0	0.000000E+0	0.000000E+0	0.000000E+0	0.000000E+0	0.000000E+0
0.000000E+0	0.000000E+0	0.000000E+0	0.000000E+0	0.000000E+0	0.000000E+0	0.000000E+0
0.000000E+0	0.000000E+0	0.000000E+0	0.000000E+0	0.000000E+0	0.000000E+0	0.000000E+0
0.000000E+0	0.000000E+0	0.000000E+0	0.000000E+0	0.000000E+0	0.000000E+0	0.000000E+0
0.000000E+0	0.000000E+0	0.000000E+0	0.000000E+0	0.000000E+0	0.000000E+0	0.000000E+0
0.000000E+0	0.000000E+0	0.000000E+0	0.000000E+0	0.000000E+0	0.000000E+0	0.000000E+0
0.000000E+0	0.000000E+0	0.000000E+0	0.000000E+0	0.000000E+0	0.000000E+0	0.000000E+0
0.000000E+0	0.000000E+0	0.000000E+0	0.000000E+0	0.000000E+0	0.000000E+0	0.000000E+0
0.000000E+0	0.000000E+0	0.000000E+0	0.000000E+0	0.000000E+0	0.000000E+0	0.000000E+0
0.000000E+0	0.000000E+0	0.000000E+0	0.000000E+0	0.000000E+0	0.000000E+0	0.000000E+0
0.000000E+0	0.000000E+0	0.000000E+0	0.000000E+0	0.000000E+0	0.000000E+0	0.000000E+0
0.000000E+0	0.000000E+0	0.000000E+0	0.000000E+0	0.000000E+0	0.000000E+0	0.000000E+0
0.000000E+0	0.000000E+0	0.000000E+0	0.000000E+0	0.000000E+0	0.000000E+0	0.000000E+0
0.000000E+0	0.000000E+0	0.000000E+0	0.000000E+0	0.000000E+0	0.000000E+0	0.000000E+0
0.000000E+0	0.000000E+0	0.000000E+0	0.000000E+0	0.000000E+0	0.000000E+0	0.000000E+0
0.000000E+0	0.000000E+0	0.000000E+0	0.000000E+0	0.000000E+0	0.000000E+0	0.000000E+0
0.000000E+0	0.000000E+0	0.000000E+0	0.000000E+0	0.000000E+0	0.000000E+0	0.000000E+0
0.000000E+0	0.000000E+0	0.000000E+0	0.000000E+0	0.000000E+0	0.000000E+0	0.000000E+0
0.000000E+0	0.000000E+0	0.000000E+0	0.000000E+0	0.000000E+0	0.000000E+0	0.000000E+0
0.000000E+0	0.000000E+0	0.000000E+0	0.000000E+0	0.000000E+0	0.000000E+0	0.000000E+0
0.000000E+0	0.000000E+0	0.000000E+0	0.000000E+0	0.000000E+0	0.000000E+0	0.000000E+0
0.000000E+0	0.000000E+0	0.000000E+0	0.000000E+0	0.000000E+0	0.000000E+0	0.000000E+0
0.000000E+0	0.000000E+0	0.000000E+0	0.000000E+0	0.000000E+0	0.000000E+0	0.000000E+0
0.000000E+0	0.000000E+0	0.000000E+0	0.000000E+0	0.000000E+0	0.000000E+0	0.000000E+0
0.000000E+0	0.000000E+0	0.000000E+0	0.000000E+0	0.000000E+0	0.000000E+0	0.000000E+0
0.000000E+0	0.000000E+0	0.000000E+0	0.000000E+0	0.000000E+0	0.000000E+0	0.000000E+0
0.000000E+0	0.000000E+0	0.000000E+0	0.000000E+0	0.000000E+0	0.000000E+0	0.000000E+0
0.000000E+0	0.000000E+0	0.000000E+0	0.000000E+0	0.000000E+0	0.000000E+0	0.000000E+0
0.000000E+0	0.000000E+0	0.000000E+0	0.000000E+0	0.000000E+0	0.000000E+0	0.000000E+0
0.000000E+0	0.000000E+0	0.000000E+0	0.000000E+0	0.000000E+0	0.000000E+0	0.000000E+0
0.000000E+0	0.000000E+0	0.000000E+0	0.000000E+0	0.000000E+0	0.000000E+0	0.000000E+0
0.000000E+0	0.000000E+0	0.000000E+0	0.000000E+0	0.000000E+0	0.000000E+0	0.000000E+0
0.000000E+0	0.000000E+0	0.000000E+0	0.000000E+0	0.000000E+0	0.000000E+0	0.000000E+0
0.000000E+0	0.000000E+0	0.000000E+0	0.000000E+0	0.000000E+0	0.000000E+0	0.000000E+0
0.000000E+0	0.000000E+0	0.000000E+0	0.000000E+0	0.000000E+0	0.000000E+0	0.000000E+0
0.000000E+0	0.000000E+0	0.000000E+0	0.000000E+0	0.000000E+0	0.000000E+0	0.000000E+0
0.000000E+0	0.000000E+0	0.000000E+0	0.000000E+0	0.000000E+0	0.000000E+0	0.000000E+0
0.000000E+0	0.000000E+0	0.000000E+0	0.000000E+0	0.000000E+0	0.000000E+0	0.000000E+0
0.000000E+0	0.000000E+0	0.000000E+0	0.000000E+0	0.000000E+0	0.000000E+0	0.000000E+0
0.000000E+0	0.000000E+0	0.000000E+0	0.000000E+0	0.000000E+0	0.000000E+0	0.000000E+0
0.000000E+0	0.000000E+0	0.000000E+0	0.000000E+0	0.000000E+0	0.000000E+0	0.000000E+0
0.000000E+0	0.000000E+0	0.000000E+0	0.000000E+0	0.000000E+0	0.000000E+0	0.000000E+0
0.000000E+0	0.000000E+0	0.000000E+0	0.000000E+0	0.000000E+0	0.000000E+0	0.000000E+0
0.000000E+0	0.000000E+0	0.000000E+0	0.000000E+0	0.000000E+0	0.000000E+0	0.000000E+0
0.000000E+0	0.000000E+0	0.000000E+0	0.000000E+0	0.000000E+0	0.000000E+0	0.000000E+0
0.000000E+0	0.000000E+0	0.000000E+0	0.000000E+0	0.000000E+0	0.000000E+0	0.000000E+0
0.000000E+0	0.000000E+0	0.000000E+0	0.000000E+0	0.000000E+0	0.000000E+0	0.000000E+0
0.000000E+0	0.000000E+0	0.000000E+0	0.000000E+0	0.000000E+0	0.000000E+0	0.000000E+0
0.000000E+0	0.000000E+0	0.000000E+0	0.000000E+0	0.000000E+0	0.000000E+0	0.000000E+0
0.000000E+0	0.000000E+0	0.000000E+0	0.000000E+0	0.000000E+0	0.000000E+0	0.000000E+0
0.000000E+0	0.000000E+0	0.000000E+0	0.000000E+0	0.000000E+0	0.000000E+0	0.000000E+0
0.000000E+0	0.000000E+0	0.000000E+0	0.000000E+0	0.000000E+0	0.000000E+0	0.000000E+0
0.000000E+0	0.000000E+0	0.000000E+0	0.000000E+0	0.000000E+0	0.000000E+0	0.000000E+0
0.000000E+0	0.000000E+0	0.000000E+0	0.000000E+0	0.000000E+0	0.000000E+0	0.000000E+0
0.000000E+0	0.000000E+0	0.000000E+0	0.000000E+0	0.000000E+0	0.000000E+0	0.000000E+0
0.000000E+0	0.000000E+0	0.000000E+0	0.000000E+0	0.000000E+0	0.000000E+0	0.000000E+0
0.000000E+0	0.000000E+0	0.000000E+0	0.000000E+0	0.000000E+0	0.000000E+0	0.000000E+0
0.000000E+0	0.000000E+0	0.000000E+0	0.000000E+0	0.000000E+0	0.000000E+0	0.000000E+0
0.000000E+0	0.000000E+0	0.000000E+0	0.000000E+0	0.000000E+0	0.000000E+0	0.000000E+0
0.000000E+0	0.000000E+0	0.000000E+0	0.000000E+0	0.000000E+0	0.000000E+0	0.000000E+0
0.000000E+0	0.000000E+0	0.000000E+0	0.000000E+0	0.000000E+0	0.000000E+0	0.000000E+0
0.000000E+0	0.000000E+0	0.000000E+0	0.000000E+0	0.000000E+0	0.000000E+0	0.000000E+0
0.000000E+0	0.000000E+0	0.000000E+0	0.000000E+0	0.000000E+0	0.000000E+0	0.000000E+0
0.000000E+0	0.000000E+0	0.000000E+0	0.000000E+0	0.000000E+0	0.000000E+0	0.000000E+0
0.000000E+0	0.000000E+0	0.000000E+0	0.000000E+0	0.000000E+0	0.000000E+0	0.000000E+0
0.000000E+0	0.000000E+0	0.000000E+0	0.000000E+0	0.000000E+0	0.000000E+0	0.000000E+0
0.000000E+0	0.000000E+0	0.000000E+0	0.000000E+0	0.000000E+0	0.000000E+0	0.000000E+0
0.000000E+0	0.000000E+0	0.000000E+0	0.000000E+0	0.000000E+0	0.000000E+0	0.000000E+0
0.000000E+0	0.000000E+0	0.000000E+0	0.000000E+0	0.000000E+0	0.000000E+0	0.000000E+0
0.000000E+0	0.000000E+0	0.000000E+0	0.000000E+0	0.000000E+0	0.000000E+0	0.000000E+0
0.000000E+0	0.000000E+0	0.000000E+0	0.000000E+0	0.000000E+0	0.000000E+0	0.000000E+0
0.000000E+0	0.000000E+0	0.000000E+0	0.000000E+0	0.000000E+0	0.000000E+0	0.000000E+0
0.000000E+0	0.000000E+0	0.000000E+0	0.000000E+0	0.000000E+0	0.000000E+0	0.000000E+0
0.000000E+0	0.000000E+0	0.000000E+0	0.000000E+0	0.000000E+0	0.000000E+0	0.000000E+0
0.000000E+0	0.000000E+0	0.000000E+0	0.000000E+0	0.000000E+0	0.000000E+0	0.000000E+0
0.000000E+0	0.000000E+0	0.000000E+0	0.000000E+0	0.000000E+0	0.000000E+0	0.000000E+0
0.000000E+0	0.000000E+0	0.000000E+0	0.000000E+0	0.000000E+0	0.000000E+0	0.000000E+0
0.000000E+0	0.000000E+0	0.000000E+0	0.000000E+0	0.000000E+0	0.000000E+0	0.000000E+0
0.000000E+0	0.000000E+0	0.000000E+0	0.000000E+0	0.000000E+0	0.000000E+0	0.000000E+0
0.000000E+0	0.000000E+0	0.000000E+0	0.000000E+0	0.000000E+0	0.000000E+0	0.000000E+0
0.000000E+0	0.000000E+0	0.000000E+0	0.000000E+0	0.000000E+0	0.000000E+0	0.000000E+0
0.000000E+0	0.000000E+0	0.000000E+0	0.000000E+0	0.000000E+0	0.000000E+0	0.000000E+0
0.000000E+0	0.000000E+0	0.000000E+0	0.000000E+0	0.000000E+0	0.000000E+0	0.000000E+0
0.000000E+0	0.000000E+0	0.000000E+0	0.000000E+0	0.000000E+0	0.000000E+0	0.000000E+0
0.000000E+0	0.000000E+0	0.000000E+0	0.000000E+0	0.000000E+0	0.000000E+0	0.000000E+0
0.000000E+0	0.000000E+0	0.000000E+0	0.000000E+0	0.000000E+0	0.000000E+0	0.000000E+0
0.000000E+0	0.000000E+0	0.000000E+0	0.000000E+0	0.000000E+0	0.000000E+0	0.000000E+0
0.000000E+0	0.000000E+0	0.000000E+0	0.000000E+0	0.000000E+0	0.000000E+0	0.000000E+0
0.000000E+0	0.000000E+0	0.000000E+0	0.000000E+0	0.000000E+0	0.000000E+0	0.000000E+0
0.000000E+0	0.000000E+0	0.000000E+0	0.000000E+0	0.000000E+0	0.000000E+0	0.000000E+0
0.000000E+0	0.000000E+0	0.000000E+0	0.000000E+0	0.000000E+0	0.000000E+0	0.000000E+0
0.000000E+0	0.000000E+0	0.000000E+0	0.000000E+0	0.000000E+0	0.000000E+0	0.000000E+0
0.000000E+0	0.000000E+0	0.000000E+0	0.000000E+0	0.000000E+0	0.000000E+0	0.000000E+0
0.000000E+0	0.000000E+0	0.000000E+0	0.000000E+0	0.000000E+0	0.000000E+0	0.000000E+0
0.000000E+0	0.000000E+0	0.000000E+0	0.000000E+0	0.000000E+0	0.000000E+0	0.000000E+0
0.000000E+0	0.000000E+0	0.000000E+0	0.000000E+0	0.000000E+0	0.000000E+0	0.000000E+0
0.000000E+0	0.000000E+0	0.000000E+0	0.000000E+0	0.000000E+0	0.000000E+0	0.000000E+0
0.000000E+0	0.000000E+0	0.000000E+0	0.000000E+0	0.000000E+0	0.000000E+0	0.000000E+0
0.000000E+0	0.000000E+0	0.000000E+0	0.000000E+0	0.000000E+0	0.000000E+0	0.000000E+0
0.000000E+0	0.000000E+0	0.000000E+0	0.000000E+0	0.000000E+0	0.000000E+0	0.000000E+0
0.000000E+0	0.000000E+0	0.000000E+0	0.000000E+0	0.000000E+0	0.000000E+0	0.000000E+0
0.000000E+0	0.000000E+0	0.000000E+0	0.000000E+0	0.000000E+0	0.000000E+0	0.000000E+0
0.000000E+0	0.000000E+0	0.000000E+0	0.000000E+0	0.000000E+0	0.000000E+0	0.000000E+0
0.000000E+0	0.000000E+0	0.000000E+0	0.000000E+0	0.000000E+0	0.000000E+0	0.000000E+0
0.000000E+0	0.000000E+0	0.000000E+0	0.000000E+0	0.000000E+0	0.000000E+0	0.000000E+0
0.000000E+0	0.000000E+0	0.000000E+0	0.000000E+0	0.000000E+0	0.000000E+0	0.000000E+0
0.000000E+0	0.000000E+0	0.000000E+0	0.000000E+0	0.000000E+0	0.000000E+0	0.000000E+0
0.000000E+0	0.000000E+0	0.000000E+0	0.000000E+0	0.000000E+0	0.000000E+0	0.000000E+0
0.000000E+0	0.000000E+0	0.000000E+0	0.000000E+0	0.000000E+0	0.000000E+0	0.000000E+0
0.000000E+0	0.000000E+0	0.000000E+0	0.000000E+0	0.000000E+0	0.000000E+0	0.000000E+0
0.000000E+0	0.000000E+0	0.000000E+0	0.000000E+0	0.000000E+0	0.000000E+0	0.000000E+0
0.000000E+0	0.000000E+0	0.000000E+0	0.000000E+0	0.000000E+0	0.000000E+0	0.000000E+0
0.000000E+0	0.000000E+0	0.000000E+0	0.000000E+0	0.000000E+0	0.000000E+0	0.000000E+0
0.000000E+0	0.000000E+0	0.000000E+0	0.000000E+0	0.000000E+0	0.000000E+0	0.000000E+0
0.000000E+0	0.000000E+0	0.000000E+0	0.000000E+0	0.000000E+0	0.000000E+0	0.000000E+0
0.000000E+0	0.000000E+0	0.000000E+0	0.000000E+0	0.000000E+0	0.000000E+0	0.000000E+0
0.000000E+0	0.000000E+0	0.000000E+0	0.000000E+0	0.000000E+0	0.000000E+0	0.000000E+0
0.000000E+0	0.000000E+0	0.000000E+0	0.000000E+0	0.000000E+0	0.000000E+0	0.000000E+0
0.000000E+0	0.000000E+0	0.000000E+0	0.000000E+0	0.000000E+0	0.000000E+0	0.000000E+0
0.000000E+0	0.000000E+0	0.000000E+0	0.000000E+0	0.000000E+0	0.000000E+0	0.000000E+0
0.000000E+0	0.000000E+0	0.000000E+0	0.000000E+0	0.000000E+0	0.000000E+0	0.000000E+0
0.000000E+0	0.000000E+0	0.000000E+0	0.000000E+0	0.000000E+0	0.000000E+0	0.000000E+0
0.000000E+0	0.000000E+0	0.000000E+0	0.000000E+0	0.000000E+0	0.000000E+0	0.000000E+0
0.000000E+0	0.000000E+0	0.000000E+0	0.000000E+0	0.000000E+0	0.000000E+0	0.000000E+0
0.000000E+0	0.000000E+0	0.000000E+0	0.000000E+0	0.000000E+0	0.000000E+0	0.000000E+0
0.000000E+0	0.000000E+0	0.000000E+0	0.000000E+0	0.000000E+0	0.000000E+0	0.000000E+0
0.000000E+0	0.000000E+0	0.000000E+0	0.000000E+0	0.000000E+0	0.000000E+0	0.000000E+0
0.000000E+0	0.000000E+0	0.000000E+0	0.000000E+0	0.000000E+0	0.000000E+0	0.000000E+0
0.000000E+0	0.000000E+0	0.000000E+0	0.000000E+0	0.000000E+0	0.000000E+0	0.000000E+0
0.000000E+0	0.000000E+0	0.000000E+0	0.000000E+0	0.000000E+0	0.000000E+0	0.000000E+0
0.000000E+0	0.000000E+0	0.000000E+0	0.000000E+0	0.000000E+0	0.000000E+0	0.000000E+0
0.000000E+0	0.000000E+0	0.000000E+0	0.000000E+0	0.000000E+0	0.000000E+0	0.000000E+0
0.000000E+0	0.000000E+0	0.000000E+0	0.000000E+0	0.000000E+0	0.000000E+0	0.000000E+0
0.000000E+0	0.000000E+0	0.000000E+0	0.000000E+0	0.000000E+0	0.000000E+0	0.000000E+0
