# Supplementary material for: An in vitro lung model to assess true shunt fraction by multiple inert gas elimination
Source: PLoS One. 2017 Sep 6;12(9):e0184212. doi: 10.1371/journal.pone.0184212 (PMC5587330; doi:10.1371/journal.pone.0184212)
Supplement: S1 Data — Data sets pertaining to MMIMS-MIGET derived IVLM shunt fractions with blood and saline as priming fluids. (ZIP) [file pone.0184212.s001.zip › IVLMData/Data_Saline/dataBernExpt01Set16_Jan05_2012.txt]

Bern	Thursday, January 05, 2012
2:47 PM	Expt01	Set# 16

Sample Temperature (degC)	37.00
Samples Type:	PA and art

Cardiac Output (ml/min)	2500.0
Minute Ventilation (ml/min)	2500.0
Description: T2_expt2_05012012
Comment: T2_expt2_05012012 sample 2 0% shunt

solubility method: default
species: pig
solubilities: 
0.007200	0.07000	0.3970	1.260	10.90	378.0
smoothing: 40.0
weights: 
10.0	2.00	70.0	70.0	50.0	50.0


valve times:
2.604522E+4	2.652619E+4

2.600923E+4	9.090227E-13	1.120736E-12	3.623769E-12	4.816756E-12	5.083918E-12	3.945819E-12
2.601043E+4	1.652259E-12	1.042324E-12	-1.232193E-14	4.732743E-12	1.331889E-12	4.967420E-12
2.601163E+4	6.821871E-13	6.547428E-13	4.310437E-12	-1.274760E-12	2.991430E-12	4.237625E-12
2.601283E+4	9.784736E-13	1.198028E-12	4.945016E-12	1.774359E-12	4.335080E-13	3.931257E-12
2.601403E+4	1.262438E-12	1.332449E-12	3.424378E-12	-2.002314E-12	4.923173E-13	3.762671E-12
2.601523E+4	1.193547E-12	7.751617E-13	-1.439426E-13	5.276028E-12	3.788435E-12	3.517912E-12
2.601643E+4	1.361014E-12	5.226181E-12	-1.904299E-14	4.229224E-12	-1.465190E-12	4.860443E-12
2.601763E+4	1.031122E-12	6.211375E-13	3.486547E-12	2.029199E-12	1.162743E-12	4.700818E-12
2.601883E+4	1.416462E-12	1.111775E-12	-8.681363E-14	-1.409181E-12	2.907977E-12	4.751786E-12
2.602003E+4	1.166663E-12	6.353637E-12	-1.509437E-12	4.356924E-12	3.855085E-12	3.918375E-12
2.602123E+4	1.871254E-12	1.582248E-12	4.570878E-12	4.478463E-12	8.950205E-13	5.874202E-12
2.602243E+4	2.744431E-13	4.936615E-12	2.525997E-13	5.073836E-12	3.556558E-12	3.626569E-12
2.602363E+4	6.026546E-13	1.294923E-12	4.173775E-12	-1.552564E-12	5.064315E-12	6.125122E-12
2.602483E+4	1.000317E-12	1.113455E-12	-1.489834E-13	5.326436E-12	4.972461E-12	4.743385E-12
2.602603E+4	5.225620E-13	1.112335E-12	-9.095827E-13	3.689299E-12	4.123367E-12	5.969417E-12
2.602723E+4	3.599125E-12	8.955806E-13	4.221943E-12	-1.735712E-12	3.562159E-12	3.218825E-12
2.602843E+4	5.097920E-12	6.435410E-13	4.770269E-12	1.865093E-12	-2.934860E-13	4.635288E-12
2.602963E+4	8.670161E-13	1.346451E-12	4.695217E-12	-1.543602E-12	-5.908927E-13	4.271791E-12
2.603083E+4	5.158410E-13	3.366128E-13	-1.419823E-12	5.506224E-12	3.121370E-12	5.209378E-12
2.603203E+4	3.842203E-13	8.922201E-13	4.484064E-12	4.987583E-12	9.588706E-13	4.798833E-12
2.603323E+4	2.895655E-13	1.560405E-12	3.679778E-13	-1.573287E-12	3.984465E-12	3.784514E-12
2.603443E+4	7.751617E-13	7.751617E-13	4.665532E-12	-1.528480E-12	3.232267E-12	4.818996E-12
2.603563E+4	7.605994E-13	8.815784E-13	4.554075E-12	2.294120E-12	1.185146E-12	5.385245E-12
2.603683E+4	1.026641E-12	1.718350E-12	4.836359E-12	4.966300E-12	4.036554E-12	4.146331E-12
2.603803E+4	1.400780E-12	3.805237E-12	3.791795E-12	-4.984782E-14	3.325802E-12	3.543676E-12
2.603923E+4	8.530139E-13	6.188972E-13	3.832682E-12	3.726265E-12	-6.048950E-14	3.527434E-12
2.604043E+4	7.555586E-13	9.140635E-13	4.374287E-12	4.215782E-12	1.099453E-12	5.264826E-12
2.604163E+4	7.409963E-13	1.359894E-12	3.287156E-12	5.240182E-12	-3.360528E-15	4.191698E-12
2.604283E+4	8.726170E-13	7.656402E-13	3.158336E-12	2.129454E-12	2.074566E-12	4.565837E-12
2.604403E+4	1.257397E-12	1.134178E-12	6.085355E-12	4.097603E-12	4.670573E-12	5.464778E-12
2.604523E+4	-1.181225E-12	5.030710E-12	3.700501E-12	-4.329480E-13	5.113603E-12	4.132889E-12
2.604643E+4	9.991968E-13	5.360042E-13	-2.318764E-13	4.114966E-12	7.247538E-13	4.918692E-12
2.604763E+4	7.449170E-14	7.286744E-13	3.748108E-12	3.781714E-12	-6.328994E-13	5.130966E-12
2.604883E+4	8.658960E-13	9.678319E-13	-3.864607E-13	-1.898698E-13	4.052236E-12	5.218339E-12
2.605003E+4	8.558143E-13	8.670161E-13	5.186414E-12	2.981348E-12	3.926776E-12	5.450776E-12
2.605123E+4	5.261466E-12	9.403876E-13	4.994304E-12	4.453819E-12	3.760430E-12	4.126168E-12
2.605243E+4	4.262269E-13	1.047364E-12	4.877806E-12	-3.758190E-13	4.928774E-14	3.774992E-12
2.605363E+4	4.626326E-13	9.084626E-13	5.079437E-12	4.042154E-12	4.610644E-12	4.165934E-12
2.605483E+4	7.169125E-13	1.860052E-12	-8.967008E-13	-1.572167E-12	1.732352E-12	3.785074E-12
2.605603E+4	4.637528E-13	1.355413E-12	2.127774E-12	4.626887E-12	-1.112335E-12	4.822917E-12
2.605723E+4	7.516380E-13	2.411739E-12	4.312677E-14	-3.814199E-13	4.945577E-12	4.219142E-12
2.605843E+4	3.993427E-13	2.042081E-12	4.965740E-12	4.899089E-12	5.122564E-12	5.374044E-12
2.605963E+4	3.873008E-12	3.344845E-12	2.262755E-13	2.744431E-14	5.892125E-12	5.128165E-12
2.606083E+4	4.917571E-13	3.735787E-12	3.890371E-12	3.373409E-12	1.033922E-12	5.892125E-12
2.606203E+4	3.902133E-12	4.398370E-12	4.335641E-12	7.914042E-13	3.931817E-12	4.971900E-12
2.606323E+4	7.174726E-13	6.701452E-12	1.501596E-12	4.049436E-13	4.714820E-12	4.870525E-12
2.606443E+4	-7.617195E-14	6.413566E-12	4.155852E-13	1.473591E-12	1.027201E-12	4.372606E-12
2.606563E+4	6.328994E-13	5.906127E-12	8.065266E-14	1.226033E-12	5.115843E-12	4.832999E-12
2.606683E+4	3.730185E-13	5.761625E-12	3.153295E-13	1.425424E-12	3.246830E-12	2.230270E-12
2.606803E+4	6.530626E-13	7.058788E-12	1.042884E-12	2.673860E-12	1.386778E-12	4.350763E-12
2.606923E+4	4.055036E-13	6.677929E-12	1.187386E-12	2.025278E-12	4.201780E-12	4.672253E-12
2.607043E+4	3.274834E-12	5.539829E-12	3.325802E-12	3.125291E-12	9.168639E-13	5.503424E-12
2.607163E+4	1.294363E-12	5.953734E-12	1.507197E-12	3.418777E-12	2.373653E-12	5.582956E-12
2.607283E+4	5.959336E-13	7.523661E-12	6.407406E-13	3.553198E-12	1.075369E-12	5.433412E-12
2.607403E+4	1.144260E-12	7.318109E-12	1.256837E-12	2.702424E-12	2.075126E-12	4.740584E-12
2.607523E+4	8.546941E-13	7.775141E-12	1.317887E-12	3.361648E-12	4.733303E-12	3.036237E-12
2.607643E+4	1.139219E-12	7.213932E-12	2.071765E-12	3.651213E-12	5.600319E-12	5.589117E-12
2.607763E+4	1.165543E-12	7.649121E-12	2.025278E-12	3.987826E-12	1.805724E-12	4.395010E-12
2.607883E+4	1.263558E-12	6.835873E-12	1.685865E-12	4.231464E-12	1.177305E-12	6.388923E-12
2.608003E+4	1.224912E-12	6.431489E-12	9.667117E-13	3.436139E-12	3.600805E-12	4.290834E-12
2.608123E+4	1.010399E-12	8.018779E-12	7.930845E-13	4.610084E-12	1.391819E-12	3.810278E-12
2.608243E+4	1.054085E-12	6.524464E-12	1.246756E-12	4.079681E-12	2.044321E-12	4.804434E-12
2.608363E+4	2.118252E-12	7.330991E-12	1.252917E-12	6.244980E-12	1.587289E-12	4.606723E-12
2.608483E+4	1.284282E-12	6.237139E-12	1.397979E-12	5.121445E-12	3.012153E-12	4.831319E-12
2.608603E+4	1.278681E-12	7.458691E-12	3.479266E-12	4.685136E-12	1.800123E-12	2.918058E-12
2.608723E+4	2.282358E-12	7.178087E-12	1.734592E-12	5.106882E-12	1.843810E-12	3.784514E-12
2.608843E+4	7.449170E-14	6.881240E-12	1.603532E-12	5.610960E-12	1.687545E-12	3.162256E-12
2.608963E+4	1.456789E-12	8.294901E-12	1.625935E-12	4.732183E-12	5.683772E-12	3.545917E-12
2.609083E+4	7.970051E-13	7.051507E-12	1.844369E-12	4.585440E-12	6.945091E-12	4.551274E-12
2.609203E+4	4.262269E-13	5.875322E-12	1.955267E-12	6.353637E-12	5.942533E-12	5.621042E-12
2.609323E+4	1.392939E-12	6.170489E-12	1.865653E-12	6.707053E-12	1.898698E-12	3.652894E-12
2.609443E+4	2.596007E-12	6.806748E-12	1.214831E-12	6.824111E-12	1.960308E-12	5.418851E-12
2.609563E+4	6.328994E-13	7.454770E-12	1.675223E-12	7.450290E-12	1.642178E-12	3.785074E-12
2.609683E+4	1.651699E-12	6.439331E-12	1.827567E-12	6.444372E-12	1.800123E-12	3.822040E-12
2.609803E+4	2.194984E-12	6.062391E-12	1.054646E-12	5.812593E-12	6.687449E-12	4.798273E-12
2.609923E+4	2.019677E-12	6.517743E-12	1.876855E-12	6.602876E-12	2.703544E-12	5.787388E-12
2.610043E+4	1.192987E-12	6.964693E-12	1.592890E-12	4.992064E-12	1.816925E-12	3.850044E-12
2.610163E+4	7.017901E-13	6.529505E-12	2.094169E-12	7.231295E-12	6.114480E-12	5.690493E-12
2.610283E+4	1.387338E-12	4.585440E-12	1.349252E-12	6.393403E-12	1.702107E-12	3.802997E-12
2.610403E+4	9.168639E-13	6.735057E-12	1.419263E-12	6.511583E-12	2.060003E-12	4.195059E-12
2.610523E+4	1.508877E-12	6.578233E-12	1.478632E-12	6.050070E-12	2.113212E-12	5.659688E-12
2.610643E+4	1.106734E-12	7.176966E-12	1.198588E-12	6.505421E-12	2.094729E-12	2.746671E-12
2.610763E+4	1.192987E-12	6.104398E-12	1.080410E-12	4.814516E-12	5.449096E-12	4.102644E-12
2.610883E+4	2.146257E-12	6.615758E-12	2.028078E-12	5.245783E-12	2.774675E-12	5.879803E-12
2.611003E+4	1.262998E-12	6.762502E-12	1.899258E-12	6.518304E-12	2.578645E-12	5.665289E-12
2.611123E+4	2.042081E-12	7.071670E-12	1.544722E-12	7.239696E-12	4.694097E-12	4.191138E-12
2.611243E+4	6.530626E-13	7.455890E-12	2.245392E-12	6.158727E-12	2.871011E-12	5.598079E-12
2.611363E+4	1.987752E-12	7.057668E-12	1.235554E-12	5.079437E-12	2.720347E-12	5.348839E-12
2.611483E+4	8.306104E-13	6.665606E-12	1.631536E-12	6.407966E-12	4.938295E-12	5.742581E-12
2.611603E+4	2.614490E-12	6.383322E-12	6.025426E-12	7.630078E-12	2.915257E-12	6.914845E-12
2.611723E+4	1.463510E-12	7.109756E-12	2.351249E-12	7.269941E-12	2.531598E-12	4.977501E-12
2.611843E+4	1.413662E-12	6.793866E-12	1.463510E-12	6.727776E-12	2.256594E-12	3.636091E-12
2.611963E+4	1.494875E-12	7.041986E-12	2.207306E-12	6.640402E-12	6.849315E-12	6.004142E-12
2.612083E+4	1.778279E-12	6.116160E-12	2.429661E-12	8.349231E-12	2.035920E-12	3.356047E-12
2.612203E+4	6.508222E-13	7.281703E-12	1.772678E-12	6.028786E-12	1.975990E-12	4.230904E-12
2.612323E+4	1.441666E-12	7.203850E-12	1.354853E-12	6.780424E-12	6.358678E-12	5.281629E-12
2.612443E+4	1.232753E-12	6.996618E-12	2.002874E-12	7.127119E-12	1.724511E-12	3.312360E-12
2.612563E+4	7.090713E-13	7.426205E-12	1.969829E-12	7.175846E-12	3.725705E-12	4.726582E-12
2.612683E+4	2.152978E-12	5.590237E-12	1.986632E-12	7.078951E-12	2.243712E-12	5.445175E-12
2.612803E+4	2.066164E-12	5.990701E-12	2.465507E-12	7.038065E-12	2.640814E-12	4.206820E-12
2.612923E+4	9.773534E-13	6.031027E-12	2.175381E-12	5.865241E-12	3.090565E-12	4.037114E-12
2.613043E+4	5.768905E-13	6.782665E-12	2.234751E-12	7.250338E-12	3.441740E-12	3.903253E-12
2.613163E+4	1.881895E-12	6.456693E-12	7.998055E-13	6.838113E-12	1.778279E-12	4.550714E-12
2.613283E+4	1.599611E-12	7.252018E-12	1.506076E-12	5.511825E-12	3.227227E-12	4.477903E-12
2.613403E+4	6.216976E-13	6.695291E-12	9.140635E-13	6.468456E-12	4.848681E-12	4.353564E-12
2.613523E+4	2.836845E-12	6.146405E-12	2.429101E-12	6.719375E-12	1.576087E-12	3.968223E-12
2.613643E+4	1.256837E-12	7.169126E-12	1.644418E-12	5.996301E-12	4.858202E-12	4.067359E-12
2.613763E+4	1.895898E-12	7.794744E-12	1.880215E-12	8.321226E-12	2.646975E-12	5.987900E-12
2.613883E+4	1.420943E-12	6.102158E-12	1.637137E-12	6.177210E-12	3.615368E-12	3.135932E-12
2.614003E+4	1.752515E-12	8.397959E-12	1.958627E-12	6.663926E-12	1.577208E-12	4.384928E-12
2.614123E+4	1.549203E-12	7.360115E-12	1.599051E-12	6.615199E-12	3.350446E-12	5.179693E-12
2.614243E+4	1.183466E-12	6.420288E-12	2.356850E-12	6.599516E-12	2.329406E-12	4.100404E-12
2.614363E+4	1.193547E-12	5.748182E-12	6.057911E-12	5.874202E-12	2.724828E-12	4.599442E-12
2.614483E+4	8.983810E-13	7.412764E-12	2.362451E-12	6.926607E-12	2.759553E-12	4.802754E-12
2.614603E+4	2.163620E-12	7.128799E-12	1.983831E-12	7.166325E-12	2.809401E-12	5.655768E-12
2.614723E+4	1.756436E-12	7.521421E-12	1.982151E-12	5.027349E-12	5.872522E-12	4.521590E-12
2.614843E+4	8.765376E-13	6.612398E-12	1.778839E-12	6.426449E-12	3.079363E-12	5.737540E-12
2.614963E+4	6.693051E-13	8.678003E-12	1.370535E-12	6.851555E-12	3.005992E-12	4.477903E-12
2.615083E+4	1.446147E-12	5.904447E-12	1.754195E-12	5.905567E-12	2.218508E-12	3.435579E-12
2.615203E+4	1.391259E-12	7.394841E-12	2.080167E-12	6.536226E-12	4.467261E-12	5.783467E-12
2.615323E+4	1.495435E-12	6.061271E-12	2.259955E-12	7.366276E-12	1.887496E-12	3.112409E-12
2.615443E+4	2.009035E-12	1.007486E-11	1.811324E-12	6.750179E-12	3.119130E-12	4.811715E-12
2.615563E+4	1.974870E-12	5.402048E-12	1.614734E-12	7.680486E-12	2.949423E-12	4.910291E-12
2.615683E+4	1.420943E-12	7.011741E-12	1.500476E-12	8.211449E-12	2.148497E-12	3.134812E-12
2.615803E+4	1.839889E-12	8.290421E-12	1.767638E-12	7.734254E-12	3.318521E-12	3.944699E-12
2.615923E+4	2.218508E-12	6.800027E-12	2.523196E-12	6.542947E-12	3.079363E-12	4.946136E-12
2.616043E+4	3.310120E-13	7.830028E-12	2.331646E-12	7.975092E-12	2.356290E-12	2.769635E-12
2.616163E+4	1.538561E-12	6.887961E-12	1.582248E-12	6.218656E-12	5.144407E-12	3.562159E-12
2.616283E+4	2.140656E-12	5.973337E-12	1.909340E-12	5.859080E-12	3.396373E-12	5.505665E-12
2.616403E+4	2.468307E-12	6.755781E-12	2.402217E-12	7.579670E-12	2.785877E-12	4.433656E-12
2.616523E+4	1.655060E-12	8.027180E-12	1.658980E-12	6.085915E-12	2.130014E-12	4.626326E-12
2.616643E+4	1.512797E-12	6.985417E-12	2.653696E-12	7.581910E-12	4.160333E-12	3.577842E-12
2.616763E+4	1.279241E-12	8.189605E-12	2.088008E-12	8.362112E-12	2.326045E-12	3.527434E-12
2.616883E+4	1.209790E-12	7.128239E-12	1.937904E-12	6.646003E-12	5.891005E-12	4.771389E-12
2.617003E+4	1.312846E-12	7.507978E-12	1.278681E-12	8.729531E-12	5.920690E-12	4.971341E-12
2.617123E+4	2.223549E-12	6.932768E-12	1.991673E-12	8.803461E-12	2.142336E-12	5.956535E-12
2.617243E+4	1.225472E-12	6.940610E-12	1.582248E-12	6.346916E-12	1.958627E-12	4.427495E-12
2.617363E+4	1.972630E-12	7.242497E-12	2.335007E-12	7.002779E-12	2.518155E-12	5.623843E-12
2.617483E+4	1.647779E-12	7.407723E-12	1.784440E-12	7.665363E-12	2.168100E-12	4.462221E-12
2.617603E+4	1.805163E-12	5.548231E-12	1.561525E-12	7.258179E-12	6.368760E-12	3.499990E-12
2.617723E+4	1.522879E-12	6.523344E-12	2.056643E-12	7.534302E-12	3.180179E-12	5.829395E-12
2.617843E+4	1.604092E-12	7.711291E-12	1.630976E-12	6.873399E-12	5.934692E-12	5.186975E-12
2.617963E+4	1.918301E-12	7.418364E-12	4.324999E-12	8.182324E-12	2.568003E-12	5.207697E-12
2.618083E+4	2.035920E-12	6.476296E-12	2.930380E-12	7.799225E-12	5.998542E-12	4.537272E-12
2.618203E+4	1.811324E-12	7.043666E-12	1.860052E-12	6.919326E-12	3.118569E-12	3.807478E-12
2.618322E+4	1.604092E-12	9.102549E-12	1.166103E-12	8.818024E-12	6.952931E-12	4.218582E-12
2.618443E+4	1.576647E-12	7.225134E-12	1.957507E-12	7.186488E-12	1.638817E-12	4.984222E-12
2.618562E+4	8.658960E-13	7.326510E-12	2.122733E-12	6.861077E-12	3.151615E-12	5.486061E-12
2.618682E+4	1.371095E-12	5.730260E-12	1.827567E-12	6.860517E-12	3.607526E-12	3.290516E-12
2.618803E+4	2.243152E-12	7.366276E-12	1.430464E-12	6.037188E-12	3.356047E-12	4.621286E-12
2.618922E+4	1.969829E-12	6.390043E-12	2.420700E-12	7.661443E-12	1.979351E-12	3.518472E-12
2.619043E+4	2.261075E-12	8.340830E-12	2.282918E-12	6.849315E-12	5.553832E-12	3.596325E-12
2.619162E+4	1.393499E-12	6.215296E-12	1.451748E-12	7.569029E-12	2.937101E-12	5.447975E-12
2.619282E+4	2.431342E-12	8.604631E-12	1.107854E-12	7.568468E-12	5.188655E-12	4.515429E-12
2.619403E+4	1.675223E-12	5.793549E-12	1.692026E-12	7.536543E-12	5.893245E-12	3.767712E-12
2.619522E+4	2.129454E-12	8.050703E-12	2.534398E-12	7.146722E-12	2.774675E-12	6.067432E-12
2.619643E+4	9.398275E-13	5.433973E-12	1.647219E-12	8.362112E-12	6.609598E-12	6.296508E-12
2.619762E+4	8.821385E-13	7.655842E-12	1.926142E-12	5.781227E-12	1.914941E-12	4.354684E-12
2.619882E+4	1.610253E-12	8.032780E-12	2.245953E-12	7.823308E-12	6.240499E-12	5.311314E-12
2.620002E+4	1.299404E-12	8.233293E-12	2.063924E-12	6.322273E-12	1.882456E-12	5.391407E-12
2.620122E+4	2.539999E-12	6.461734E-12	2.046561E-12	7.531503E-12	3.883090E-12	3.254111E-12
2.620242E+4	1.669622E-12	7.363476E-12	1.582808E-12	6.996058E-12	1.928383E-12	4.827398E-12
2.620362E+4	2.052162E-12	6.436530E-12	1.388458E-12	7.101355E-12	2.426861E-12	3.693220E-12
2.620482E+4	1.652259E-12	7.667604E-12	1.877415E-12	8.868992E-12	3.566640E-12	3.860126E-12
2.620602E+4	1.850531E-12	6.798908E-12	1.554804E-12	8.812424E-12	2.080727E-12	5.829955E-12
2.620722E+4	1.271960E-12	6.744579E-12	2.182663E-12	7.574069E-12	3.180739E-12	4.499746E-12
2.620842E+4	1.625935E-12	6.521104E-12	2.229710E-12	6.743458E-12	2.252674E-12	4.217462E-12
2.620962E+4	1.566006E-12	6.928848E-12	2.060564E-12	6.768662E-12	2.340047E-12	4.369246E-12
2.621082E+4	1.117375E-12	8.371634E-12	1.696506E-12	7.312508E-12	2.394936E-12	5.091759E-12
2.621202E+4	2.169781E-12	7.419485E-12	1.658420E-12	6.579353E-12	3.573361E-12	5.465338E-12
2.621322E+4	1.534081E-12	7.402122E-12	1.311726E-12	6.605677E-12	2.967906E-12	6.014224E-12
2.621442E+4	1.931743E-12	6.880120E-12	1.865653E-12	7.063829E-12	3.319641E-12	3.346525E-12
2.621562E+4	8.922201E-13	6.118961E-12	1.086571E-12	7.505738E-12	2.669939E-12	3.995107E-12
2.621682E+4	1.500476E-12	6.702012E-12	2.102010E-12	7.306347E-12	2.859249E-12	6.228738E-12
2.621802E+4	2.063924E-12	6.651604E-12	2.090808E-12	7.570708E-12	2.853648E-12	5.166252E-12
2.621922E+4	1.824766E-12	8.569345E-12	2.049362E-12	6.897483E-12	3.511191E-12	5.872522E-12
2.622042E+4	1.522879E-12	7.550545E-12	2.417899E-12	7.807065E-12	2.319324E-12	5.104081E-12
2.622162E+4	1.603532E-12	6.639282E-12	2.279558E-12	7.743216E-12	2.374773E-12	4.744505E-12
2.622282E+4	1.462390E-12	8.271938E-12	2.435822E-12	7.324270E-12	6.024866E-12	4.820117E-12
2.622402E+4	2.151858E-12	6.676808E-12	1.844930E-12	7.363476E-12	2.252674E-12	5.882043E-12
2.622522E+4	1.038403E-12	6.261223E-12	1.821966E-12	8.289861E-12	1.921662E-12	5.073836E-12
2.622642E+4	1.567126E-12	7.813227E-12	2.124413E-12	6.421408E-12	2.197225E-12	4.984222E-12
2.622762E+4	1.697626E-12	6.517743E-12	2.327725E-12	8.624234E-12	2.758433E-12	4.733863E-12
2.622882E+4	1.964228E-12	7.437407E-12	1.435505E-12	7.291785E-12	7.029103E-12	4.486864E-12
2.623002E+4	1.582248E-12	7.374678E-12	2.008475E-12	8.460689E-12	2.310363E-12	5.982859E-12
2.623122E+4	2.114332E-12	6.973094E-12	1.889737E-12	8.057985E-12	3.345965E-12	4.073519E-12
2.623242E+4	1.274200E-12	6.811789E-12	1.215391E-12	6.759701E-12	3.180179E-12	3.953661E-12
2.623362E+4	2.132255E-12	6.127922E-12	2.542799E-12	6.890202E-12	4.647610E-12	5.105201E-12
2.623482E+4	2.452065E-12	8.247295E-12	1.882456E-12	7.454770E-12	2.503033E-12	4.178816E-12
2.623602E+4	8.362113E-13	7.339952E-12	1.734592E-12	8.113434E-12	2.645855E-12	4.048316E-12
2.623722E+4	2.082967E-12	7.431247E-12	1.505516E-12	6.462295E-12	3.017193E-12	5.086158E-12
2.623842E+4	1.490394E-12	8.284821E-12	2.148497E-12	7.584711E-12	5.961576E-12	4.180496E-12
2.623962E+4	9.045420E-13	8.588389E-12	2.455986E-12	5.726339E-12	2.349009E-12	5.031270E-12
2.624082E+4	1.054646E-12	6.310510E-12	1.451748E-12	7.200490E-12	1.947426E-12	3.942459E-12
2.624202E+4	2.143456E-12	7.450290E-12	3.181299E-12	8.586148E-12	1.674663E-12	5.749303E-12
2.624322E+4	1.380617E-12	8.082069E-12	2.227470E-12	6.052870E-12	6.643203E-12	3.837163E-12
2.624442E+4	1.427104E-12	8.588948E-12	1.778839E-12	8.257376E-12	2.118813E-12	5.729700E-12
2.624562E+4	2.225789E-12	7.531503E-12	1.343651E-12	7.719133E-12	3.086084E-12	5.405409E-12
2.624682E+4	2.402217E-12	9.852506E-12	1.397419E-12	7.710730E-12	3.351006E-12	4.927093E-12
2.624802E+4	2.542239E-12	6.686330E-12	1.386778E-12	6.316672E-12	2.699064E-12	4.698577E-12
2.624922E+4	2.203386E-12	6.895803E-12	1.440546E-12	8.248975E-12	3.046318E-12	3.722904E-12
2.625042E+4	1.631536E-12	7.711851E-12	1.619774E-12	7.836190E-12	3.313480E-12	3.725145E-12
2.625162E+4	1.860612E-12	8.525098E-12	2.592647E-12	8.767057E-12	6.180010E-12	4.328920E-12
2.625282E+4	2.091368E-12	8.106153E-12	1.581688E-12	6.856596E-12	5.817634E-12	5.071036E-12
2.625402E+4	2.025838E-12	8.160481E-12	9.784736E-13	6.578793E-12	2.295800E-12	3.266433E-12
2.625522E+4	1.805163E-12	9.674399E-12	9.118231E-13	6.060152E-12	2.770195E-12	5.205457E-12
2.625642E+4	1.956387E-12	9.424040E-12	1.321807E-12	7.224013E-12	4.955098E-12	4.507588E-12
2.625762E+4	3.254111E-12	9.508052E-12	2.014076E-12	7.849632E-12	6.089836E-12	5.298992E-12
2.625882E+4	3.135372E-12	1.101525E-11	1.844369E-12	7.630078E-12	1.790601E-12	5.804191E-12
2.626002E+4	3.670816E-12	1.164367E-11	2.135615E-12	5.786269E-12	2.983588E-12	6.129042E-12
2.626122E+4	3.159456E-12	1.037115E-11	1.714429E-12	6.834193E-12	3.870768E-12	4.477343E-12
2.626242E+4	2.921419E-12	1.478408E-11	1.833168E-12	7.016221E-12	5.003266E-12	6.010864E-12
2.626362E+4	2.853648E-12	1.458693E-11	2.116012E-12	6.955732E-12	2.184903E-12	3.447341E-12
2.626482E+4	3.741387E-12	1.285906E-11	9.997569E-13	7.278343E-12	6.297629E-12	3.807478E-12
2.626602E+4	4.711460E-12	1.413046E-11	1.795642E-12	7.611595E-12	2.657057E-12	5.662489E-12
2.626722E+4	4.785951E-12	1.668782E-11	1.532961E-12	6.940610E-12	2.617851E-12	4.620165E-12
2.626842E+4	4.294194E-12	1.976550E-11	2.696823E-12	7.986853E-12	2.520396E-12	4.222503E-12
2.626962E+4	3.621529E-12	1.768702E-11	1.899818E-12	6.746259E-12	2.757873E-12	5.877002E-12
2.627082E+4	5.185854E-12	1.816813E-11	1.842129E-12	8.423162E-12	4.020871E-12	5.260346E-12
2.627202E+4	5.399247E-12	2.090192E-11	1.675783E-12	7.007820E-12	2.170341E-12	4.794352E-12
2.627322E+4	6.845394E-12	2.179582E-11	1.849410E-12	6.821311E-12	2.836285E-12	4.304836E-12
2.627442E+4	7.592552E-12	2.309803E-11	2.763474E-12	7.587511E-12	3.773872E-12	4.463341E-12
2.627562E+4	6.286427E-12	2.727068E-11	1.958627E-12	6.621920E-12	3.033436E-12	3.819800E-12
2.627682E+4	8.391798E-12	2.556409E-11	2.384294E-12	6.965254E-12	5.147768E-12	5.571755E-12
2.627802E+4	8.719449E-12	3.136997E-11	1.429904E-12	6.535666E-12	2.124413E-12	3.802997E-12
2.627922E+4	7.388120E-12	3.003528E-11	1.917741E-12	7.787463E-12	3.265312E-12	5.449655E-12
2.628042E+4	8.082069E-12	3.209584E-11	1.981591E-12	8.512216E-12	3.270913E-12	5.217779E-12
2.628162E+4	8.481971E-12	3.272145E-11	1.532961E-12	7.319789E-12	3.545917E-12	6.162647E-12
2.628282E+4	9.342826E-12	3.155479E-11	1.526240E-12	6.909804E-12	2.988629E-12	3.818119E-12
2.628402E+4	1.082538E-11	3.238260E-11	2.584806E-12	8.126316E-12	5.330917E-12	3.964862E-12
2.628522E+4	1.118047E-11	3.520489E-11	1.900938E-12	7.844032E-12	2.601048E-12	5.434533E-12
2.628642E+4	1.216959E-11	3.874856E-11	1.464070E-12	8.349790E-12	3.508391E-12	4.544554E-12
2.628762E+4	1.123144E-11	3.858110E-11	1.236114E-12	7.399322E-12	2.887253E-12	4.081361E-12
2.628882E+4	1.325896E-11	4.022943E-11	1.925582E-12	8.077028E-12	4.391089E-12	5.444054E-12
2.629002E+4	1.519911E-11	4.690904E-11	1.560965E-12	7.854113E-12	2.681701E-12	4.417413E-12
2.629122E+4	1.539458E-11	4.589752E-11	1.583369E-12	7.414443E-12	3.737466E-12	4.755707E-12
2.629242E+4	1.724567E-11	5.172188E-11	1.958627E-12	8.148719E-12	3.305639E-12	5.724098E-12
2.629362E+4	1.440882E-11	4.963275E-11	1.778279E-12	6.265143E-12	5.966057E-12	4.493585E-12
2.629482E+4	1.752627E-11	5.107778E-11	1.318447E-12	8.607991E-12	3.225546E-12	5.632804E-12
2.629602E+4	1.712133E-11	5.253233E-11	2.007355E-12	7.788023E-12	2.810521E-12	4.344602E-12
2.629722E+4	1.653268E-11	4.948881E-11	1.846050E-12	7.493416E-12	2.746671E-12	4.528311E-12
2.629842E+4	1.961708E-11	5.091087E-11	1.729552E-12	7.630078E-12	3.011592E-12	6.036628E-12
2.629962E+4	1.979351E-11	5.479172E-11	2.262195E-12	7.482775E-12	2.152418E-12	5.378524E-12
2.630082E+4	2.084423E-11	5.838020E-11	1.343651E-12	7.114236E-12	2.960625E-12	4.586000E-12
2.630202E+4	2.290199E-11	5.529244E-11	1.881895E-12	6.740658E-12	3.454062E-12	4.626887E-12
2.630322E+4	2.449040E-11	5.451503E-11	1.681944E-12	6.569831E-12	6.918766E-12	5.325316E-12
2.630442E+4	2.338255E-11	6.299868E-11	2.071205E-12	6.097677E-12	2.361891E-12	5.608161E-12
2.630562E+4	2.381214E-11	6.115936E-11	1.587849E-12	7.738175E-12	4.052236E-12	5.851799E-12
2.630682E+4	2.633925E-11	6.461902E-11	1.992233E-12	5.730819E-12	4.480143E-12	5.912288E-12
2.630802E+4	2.551424E-11	6.405558E-11	1.680264E-12	6.761941E-12	6.197372E-12	5.680972E-12
2.630922E+4	2.757873E-11	6.569439E-11	1.838209E-12	7.271622E-12	3.447341E-12	4.706419E-12
2.631042E+4	2.945110E-11	6.486602E-11	2.251553E-12	7.716891E-12	2.364131E-12	4.188897E-12
2.631162E+4	2.820939E-11	6.635530E-11	2.099210E-12	7.337712E-12	3.027835E-12	5.717938E-12
2.631282E+4	2.862049E-11	6.622312E-11	1.495435E-12	7.902281E-12	2.174821E-12	5.515746E-12
2.631402E+4	2.947127E-11	6.545579E-11	1.669622E-12	7.459250E-12	2.900135E-12	5.263706E-12
2.631522E+4	3.140133E-11	6.697923E-11	2.596568E-12	8.870113E-12	3.293877E-12	6.487498E-12
2.631642E+4	2.826315E-11	6.695907E-11	1.827007E-12	5.664730E-12	6.866118E-12	6.223697E-12
2.631762E+4	3.264641E-11	6.802715E-11	2.798199E-12	8.667360E-12	3.236748E-12	5.168492E-12
2.631882E+4	3.490804E-11	6.994041E-11	1.571047E-12	8.152079E-12	3.750349E-12	5.121445E-12
2.632002E+4	3.181691E-11	7.026246E-11	1.604652E-12	8.290421E-12	1.603532E-12	5.610401E-12
2.632122E+4	3.346638E-11	7.831597E-11	1.015439E-12	7.305787E-12	3.911094E-12	5.540950E-12
2.632242E+4	3.230363E-11	7.216509E-11	8.922201E-13	8.051264E-12	4.832438E-12	6.519423E-12
2.632362E+4	3.608926E-11	6.767879E-11	1.140899E-12	8.131916E-12	2.702424E-12	4.635847E-12
2.632482E+4	3.513264E-11	7.084272E-11	1.523999E-12	7.976212E-12	2.748351E-12	5.837236E-12
2.632602E+4	4.046411E-11	7.292177E-11	1.522879E-12	7.749377E-12	3.295557E-12	4.884527E-12
2.632722E+4	3.740547E-11	7.658810E-11	1.436065E-12	7.718011E-12	2.848047E-12	5.269867E-12
2.632842E+4	3.662975E-11	7.530886E-11	1.947986E-12	7.366836E-12	3.074883E-12	5.241863E-12
2.632962E+4	4.090154E-11	6.814029E-11	4.477343E-12	7.257059E-12	3.470865E-12	6.700332E-12
2.633082E+4	3.615816E-11	7.037953E-11	2.196105E-12	7.878757E-12	3.414856E-12	5.319155E-12
2.633202E+4	3.963686E-11	7.439088E-11	1.746354E-12	8.326267E-12	3.505590E-12	6.023746E-12
2.633322E+4	4.379832E-11	7.211692E-11	8.070867E-13	8.137517E-12	5.433973E-12	5.162890E-12
2.633442E+4	4.194387E-11	7.720252E-11	1.664021E-12	7.201051E-12	4.169854E-12	6.387243E-12
2.633562E+4	4.126000E-11	7.423741E-11	1.316207E-12	6.589995E-12	2.966226E-12	6.308270E-12
2.633682E+4	4.471462E-11	6.998523E-11	2.165300E-12	7.361236E-12	3.875248E-12	4.980862E-12
2.633802E+4	3.957021E-11	7.340288E-11	1.474151E-12	7.897800E-12	2.854768E-12	5.859640E-12
2.633922E+4	4.560236E-11	7.451689E-11	1.907659E-12	8.965888E-12	3.530234E-12	6.729457E-12
2.634042E+4	4.068927E-11	7.034984E-11	1.750835E-12	7.424525E-12	4.103764E-12	4.513189E-12
2.634162E+4	4.614452E-11	6.609261E-11	1.380057E-12	8.363233E-12	3.675857E-12	6.673448E-12
2.634282E+4	4.361124E-11	7.363308E-11	2.061124E-12	6.124561E-12	3.146014E-12	5.271548E-12
2.634402E+4	4.120567E-11	7.232080E-11	1.560405E-12	6.952371E-12	3.604726E-12	6.322832E-12
2.634522E+4	4.144819E-11	7.680094E-11	1.371655E-12	8.220410E-12	3.865727E-12	5.450215E-12
2.634642E+4	5.117691E-11	7.889959E-11	2.653136E-12	6.605677E-12	2.904056E-12	4.378207E-12
2.634762E+4	4.566733E-11	7.512572E-11	5.421651E-13	8.319546E-12	2.691222E-12	5.510145E-12
2.634882E+4	4.575751E-11	7.132047E-11	1.283722E-12	6.798908E-12	3.265873E-12	5.091200E-12
2.635002E+4	4.901553E-11	7.829077E-11	1.170584E-12	8.215930E-12	2.910217E-12	4.317158E-12
2.635122E+4	4.743385E-11	7.265068E-11	1.769318E-12	6.584393E-12	3.659615E-12	5.064315E-12
2.635242E+4	4.744281E-11	7.104827E-11	1.364934E-12	8.158801E-12	2.339487E-12	6.471816E-12
2.635362E+4	5.119092E-11	7.882565E-11	1.920541E-12	7.102475E-12	3.226107E-12	4.785391E-12
2.635482E+4	4.689336E-11	7.920707E-11	1.723390E-12	7.454770E-12	2.257714E-12	5.367882E-12
2.635602E+4	5.146088E-11	7.814963E-11	1.424864E-12	7.474373E-12	2.853648E-12	5.244103E-12
2.635721E+4	5.189047E-11	7.138713E-11	1.106174E-12	6.964693E-12	3.083844E-12	4.914771E-12
2.635841E+4	4.808243E-11	7.365437E-11	1.502716E-12	6.553589E-12	3.577842E-12	4.726582E-12
2.635962E+4	5.304593E-11	7.552170E-11	1.664021E-12	8.350351E-12	4.094243E-12	5.137126E-12
2.636081E+4	4.781694E-11	8.095959E-11	1.986072E-12	6.372681E-12	4.318838E-12	4.247147E-12
2.636202E+4	4.919420E-11	7.466812E-11	1.773799E-12	7.417804E-12	3.409255E-12	4.682895E-12
2.636321E+4	5.289526E-11	7.255211E-11	2.635213E-12	1.029666E-11	3.032876E-12	5.591358E-12
2.636441E+4	5.478668E-11	7.748704E-11	1.604092E-12	7.524782E-12	7.134399E-12	5.647927E-12
2.636562E+4	5.209266E-11	7.481767E-11	1.278681E-12	7.611034E-12	5.334838E-12	4.626887E-12
2.636681E+4	5.141215E-11	7.954425E-11	1.751395E-12	8.427083E-12	2.049922E-12	5.913408E-12
2.636802E+4	5.252560E-11	7.732742E-11	1.875174E-12	8.358752E-12	3.644492E-12	5.265947E-12
2.636921E+4	5.022813E-11	7.965571E-11	1.816365E-12	7.365155E-12	3.601366E-12	4.717620E-12
2.637041E+4	4.851594E-11	7.588071E-11	1.494875E-12	6.817390E-12	3.010473E-12	5.344359E-12
2.637162E+4	5.238278E-11	7.607059E-11	2.104810E-12	7.206651E-12	3.231147E-12	5.269867E-12
2.637281E+4	5.324644E-11	7.547184E-11	1.989432E-12	6.700892E-12	2.809401E-12	5.377964E-12
2.637401E+4	5.513562E-11	7.880493E-11	1.707708E-12	8.220410E-12	2.173701E-12	4.309316E-12
2.637521E+4	5.703824E-11	7.322253E-11	2.025278E-12	8.480851E-12	2.545600E-12	6.092076E-12
2.637641E+4	5.521739E-11	7.069598E-11	2.110411E-12	8.145359E-12	2.944942E-12	4.904130E-12
2.637761E+4	5.487237E-11	7.425086E-11	1.975430E-12	7.530382E-12	2.374213E-12	5.186975E-12
2.637881E+4	5.639077E-11	7.467988E-11	1.519519E-12	7.569029E-12	2.077366E-12	5.335958E-12
2.638001E+4	5.788789E-11	7.233311E-11	1.603532E-12	7.681046E-12	4.142970E-12	4.957898E-12
2.638121E+4	5.524652E-11	7.462443E-11	1.605212E-12	6.615758E-12	2.898455E-12	5.101281E-12
2.638241E+4	5.411009E-11	7.723668E-11	8.776578E-13	8.440524E-12	4.491905E-12	3.784514E-12
2.638361E+4	5.136287E-11	7.055372E-11	1.354293E-12	7.725293E-12	2.804360E-12	5.158970E-12
2.638481E+4	5.888372E-11	7.085336E-11	1.945185E-12	6.903644E-12	6.259543E-12	5.752103E-12
2.638601E+4	5.373539E-11	7.799000E-11	1.373896E-12	8.151519E-12	1.773238E-12	4.714820E-12
2.638721E+4	5.154265E-11	6.982336E-11	3.157216E-12	6.934448E-12	3.140973E-12	5.484381E-12
2.638841E+4	5.549127E-11	7.641223E-11	2.304202E-12	7.013981E-12	4.516549E-12	5.492782E-12
2.638961E+4	5.724154E-11	7.248266E-11	2.154658E-12	6.655525E-12	2.851968E-12	4.979741E-12
2.639081E+4	5.348336E-11	7.314468E-11	9.353469E-13	8.607431E-12	5.256426E-12	5.776747E-12
2.639201E+4	5.434981E-11	7.158540E-11	1.577208E-12	7.844591E-12	2.074566E-12	6.292028E-12
2.639321E+4	5.427028E-11	7.268093E-11	1.338050E-12	6.937249E-12	3.126411E-12	4.557435E-12
2.639441E+4	5.803071E-11	7.624421E-11	1.333009E-12	8.290982E-12	3.978865E-12	6.701452E-12
2.639561E+4	5.810072E-11	7.597985E-11	1.598491E-12	6.991017E-12	2.864850E-12	4.311557E-12
2.639681E+4	5.805423E-11	7.277166E-11	2.108731E-12	7.944847E-12	2.395496E-12	4.138489E-12
2.639801E+4	5.957543E-11	7.647889E-11	1.707148E-12	7.176407E-12	3.231708E-12	5.103521E-12
2.639921E+4	6.017081E-11	7.760634E-11	7.970051E-13	7.785782E-12	3.017193E-12	6.286987E-12
2.640041E+4	5.555120E-11	7.510106E-11	1.397419E-12	8.083189E-12	2.248193E-12	6.318352E-12
2.640161E+4	5.520451E-11	7.363420E-11	1.468551E-12	6.111119E-12	5.562793E-12	5.352760E-12
2.640281E+4	5.614097E-11	7.419373E-11	1.346451E-12	7.942607E-12	3.288276E-12	5.062634E-12
2.640401E+4	5.433301E-11	6.874407E-11	1.818045E-12	9.938200E-12	3.203703E-12	3.951980E-12
2.640521E+4	5.538094E-11	8.139310E-11	1.877415E-12	8.101113E-12	3.221066E-12	5.644006E-12
2.640641E+4	5.683212E-11	7.216565E-11	1.854451E-12	8.153200E-12	2.781396E-12	5.096240E-12
2.640761E+4	5.884172E-11	7.260588E-11	1.489834E-12	7.786902E-12	3.545357E-12	6.286427E-12
2.640881E+4	5.791142E-11	7.914714E-11	1.647219E-12	7.543265E-12	3.734666E-12	5.166252E-12
2.641001E+4	5.499055E-11	7.020534E-11	2.764594E-12	5.828274E-12	4.183297E-12	4.205140E-12
2.641121E+4	5.546830E-11	7.539063E-11	1.064167E-12	7.485575E-12	2.618411E-12	5.515186E-12
2.641241E+4	5.431565E-11	7.853833E-11	1.610253E-12	8.202488E-12	3.078803E-12	5.582956E-12
2.641361E+4	5.709873E-11	7.320348E-11	2.368612E-12	8.740172E-12	3.791235E-12	5.085599E-12
2.641481E+4	5.678452E-11	7.828629E-11	4.508708E-12	7.678245E-12	2.752832E-12	4.704178E-12
2.641601E+4	5.718721E-11	8.093046E-11	1.618654E-12	8.018779E-12	3.764351E-12	5.134886E-12
2.641721E+4	6.125569E-11	7.607114E-11	1.659541E-12	6.728896E-12	5.996301E-12	5.775067E-12
2.641841E+4	5.758880E-11	7.136135E-11	8.782179E-13	7.614395E-12	3.152735E-12	5.044712E-12
2.641961E+4	5.533109E-11	7.249275E-11	1.111775E-12	6.051750E-12	3.236748E-12	6.262343E-12
2.642081E+4	6.014168E-11	7.559843E-11	1.225472E-12	9.341146E-12	3.527434E-12	5.582396E-12
2.642201E+4	5.804527E-11	7.407555E-11	1.685865E-12	7.499577E-12	3.350446E-12	3.913334E-12
2.642321E+4	5.934411E-11	7.159715E-11	1.048485E-12	8.728970E-12	3.118569E-12	4.626326E-12
2.642441E+4	5.832308E-11	7.114181E-11	1.649459E-12	9.323784E-12	3.469745E-12	4.305396E-12
2.642561E+4	5.593766E-11	7.538895E-11	6.373801E-13	7.586951E-12	3.011592E-12	4.709779E-12
2.642681E+4	5.972890E-11	7.176631E-11	1.312286E-12	8.096631E-12	6.194012E-12	6.018705E-12
2.642801E+4	5.779715E-11	7.090769E-11	1.506076E-12	7.807625E-12	3.129211E-12	4.889008E-12
2.642921E+4	5.765881E-11	7.394953E-11	1.262438E-12	9.468286E-12	3.334203E-12	4.597202E-12
2.643041E+4	5.899014E-11	7.538559E-11	1.171144E-12	8.169443E-12	2.613370E-12	6.011424E-12
2.643161E+4	6.072697E-11	7.442897E-11	2.090808E-12	7.259300E-12	4.094243E-12	6.834753E-12
2.643281E+4	5.987060E-11	7.336200E-11	1.969829E-12	7.681046E-12	2.234751E-12	6.093757E-12
2.643401E+4	6.493156E-11	7.190129E-11	2.025838E-12	6.371560E-12	3.454622E-12	5.261466E-12
2.643521E+4	5.898061E-11	7.377030E-11	1.473591E-12	8.631515E-12	2.590406E-12	4.280192E-12
2.643641E+4	5.328116E-11	7.507082E-11	5.836116E-12	6.924367E-12	2.949983E-12	5.482141E-12
2.643761E+4	5.999606E-11	7.624588E-11	1.685865E-12	8.222091E-12	2.853648E-12	5.059834E-12
2.643881E+4	6.045812E-11	7.696672E-11	2.191624E-12	8.852749E-12	3.883090E-12	5.079998E-12
2.644001E+4	6.015400E-11	7.614955E-11	1.052965E-12	8.909319E-12	3.147134E-12	4.602242E-12
2.644121E+4	6.208743E-11	7.687991E-11	1.278681E-12	7.857474E-12	2.551761E-12	5.733060E-12
2.644241E+4	6.184715E-11	7.703058E-11	1.208670E-12	8.973169E-12	3.615368E-12	5.193695E-12
2.644361E+4	6.041669E-11	7.417748E-11	1.441106E-12	6.273545E-12	2.618971E-12	5.654648E-12
2.644481E+4	5.865072E-11	7.969043E-11	1.431025E-12	6.975895E-12	3.124170E-12	5.884844E-12
2.644601E+4	5.783580E-11	7.588184E-11	2.873251E-12	8.394038E-12	2.887253E-12	6.132403E-12
2.644721E+4	6.877992E-11	7.635791E-11	1.004798E-12	8.479731E-12	2.778596E-12	5.111362E-12
2.644841E+4	5.895541E-11	7.357762E-11	1.904299E-12	8.760335E-12	2.932620E-12	6.551348E-12
2.644961E+4	6.484138E-11	8.200472E-11	1.050725E-12	8.652798E-12	2.438063E-12	5.947574E-12
2.645081E+4	5.895709E-11	7.335751E-11	2.758433E-12	6.101598E-12	2.468307E-12	7.187048E-12
2.645201E+4	6.151894E-11	7.504002E-11	1.774359E-12	7.892199E-12	3.532475E-12	5.600879E-12
2.645321E+4	6.684873E-11	7.500586E-11	1.926702E-12	7.170806E-12	2.219068E-12	5.505665E-12
2.645441E+4	5.662601E-11	7.838991E-11	1.680264E-12	7.743775E-12	4.242106E-12	5.631684E-12
2.645561E+4	6.349941E-11	7.772116E-11	2.449265E-12	9.071744E-12	5.851799E-12	4.681215E-12
2.645681E+4	6.060263E-11	7.541359E-11	2.196665E-12	7.035824E-12	3.277074E-12	5.151689E-12
2.645801E+4	5.634765E-11	7.150643E-11	1.891417E-12	8.265778E-12	3.322441E-12	4.955658E-12
2.645921E+4	5.713961E-11	7.166605E-11	1.381177E-12	6.652164E-12	5.020628E-12	3.884210E-12
2.646041E+4	5.658624E-11	7.816139E-11	1.133618E-12	7.911242E-12	3.045198E-12	5.204897E-12
2.646161E+4	6.342548E-11	6.818118E-11	1.750835E-12	7.389800E-12	3.153295E-12	5.069356E-12
2.646281E+4	6.129322E-11	7.738846E-11	2.207306E-12	6.761941E-12	2.698504E-12	5.738660E-12
2.646401E+4	5.939452E-11	7.149802E-11	1.246196E-12	7.061588E-12	2.994790E-12	7.499577E-12
2.646521E+4	5.915200E-11	7.804433E-11	3.314600E-12	7.295145E-12	2.843006E-12	5.241303E-12
2.646641E+4	6.075049E-11	7.453818E-11	9.034218E-13	7.338271E-12	2.687302E-12	5.653528E-12
2.646761E+4	5.546663E-11	6.808316E-11	2.036480E-12	7.774580E-12	3.894291E-12	4.779790E-12
2.646881E+4	6.285587E-11	6.941729E-11	1.029442E-12	6.869478E-12	3.305079E-12	5.105201E-12
2.647001E+4	5.524763E-11	7.660771E-11	1.484793E-12	7.687767E-12	3.129771E-12	5.019508E-12
2.647121E+4	6.283123E-11	6.468343E-11	1.349252E-12	6.086476E-12	3.244589E-12	6.011984E-12
2.647241E+4	6.179113E-11	7.283719E-11	1.431025E-12	6.849315E-12	3.804677E-12	4.603923E-12
2.647361E+4	5.706512E-11	7.266189E-11	1.730112E-12	7.691127E-12	2.782517E-12	6.323393E-12
2.647481E+4	6.200118E-11	7.251514E-11	9.191043E-13	7.563987E-12	2.869891E-12	6.271864E-12
2.647601E+4	5.994341E-11	7.215221E-11	1.587849E-12	6.616319E-12	5.975018E-12	4.962379E-12
2.647721E+4	5.689149E-11	7.067245E-11	1.373335E-12	8.841547E-12	2.318204E-12	5.194815E-12
2.647841E+4	6.095269E-11	6.949795E-11	6.715454E-13	5.817073E-12	2.234751E-12	5.000465E-12
2.647961E+4	5.782180E-11	6.502508E-11	1.111775E-12	6.164888E-12	3.698821E-12	4.491905E-12
2.648081E+4	5.648095E-11	6.778128E-11	2.128334E-12	6.046149E-12	6.012544E-12	6.367639E-12
2.648201E+4	5.954463E-11	6.443644E-11	1.713869E-12	6.530065E-12	1.739633E-12	6.215296E-12
2.648321E+4	5.405240E-11	6.377777E-11	1.702107E-12	7.862514E-12	3.050239E-12	4.855962E-12
2.648441E+4	5.590070E-11	6.308943E-11	1.491514E-12	6.948451E-12	3.513432E-12	5.798030E-12
2.648561E+4	5.598695E-11	6.353189E-11	1.051845E-12	7.220093E-12	4.081361E-12	5.682092E-12
2.648681E+4	5.703544E-11	6.362710E-11	1.026081E-12	6.141364E-12	6.028786E-12	4.160893E-12
2.648801E+4	5.667082E-11	6.283738E-11	1.236114E-12	6.774264E-12	6.708173E-12	5.999102E-12
2.648921E+4	5.429157E-11	6.088996E-11	1.478632E-12	7.997495E-12	1.941265E-12	5.464218E-12
2.649041E+4	5.381717E-11	5.980059E-11	1.241155E-12	7.325389E-12	3.368369E-12	3.941339E-12
2.649161E+4	5.393423E-11	6.015064E-11	7.645200E-13	7.183687E-12	2.568003E-12	4.202340E-12
2.649281E+4	5.363458E-11	5.629500E-11	1.452308E-12	7.311388E-12	2.096409E-12	6.691371E-12
2.649401E+4	5.161771E-11	6.150717E-11	1.246756E-12	7.364036E-12	2.328846E-12	4.341801E-12
2.649521E+4	5.088343E-11	5.935868E-11	8.983810E-13	5.463097E-12	3.310680E-12	4.274591E-12
2.649641E+4	5.666914E-11	5.466682E-11	7.057108E-13	7.316988E-12	2.487350E-12	5.720178E-12
2.649761E+4	5.324588E-11	5.575899E-11	1.182346E-12	4.721541E-12	2.393816E-12	6.246661E-12
2.649881E+4	5.179581E-11	5.435877E-11	1.149860E-12	7.015661E-12	2.718667E-12	5.551031E-12
2.650001E+4	5.305881E-11	5.447359E-11	1.453988E-12	5.783467E-12	1.669062E-12	4.830198E-12
2.650121E+4	5.034350E-11	4.634616E-11	1.506076E-12	5.139927E-12	5.534789E-12	2.847487E-12
2.650241E+4	4.904970E-11	4.828126E-11	1.235554E-12	5.220019E-12	2.533838E-12	5.088959E-12
2.650361E+4	5.028413E-11	4.937735E-11	1.350372E-12	4.643689E-12	1.887496E-12	5.552152E-12
2.650481E+4	5.122564E-11	4.590425E-11	7.813227E-13	5.790749E-12	1.728991E-12	4.876685E-12
2.650601E+4	5.148329E-11	4.128408E-11	1.359333E-12	4.756267E-12	2.458226E-12	5.015027E-12
2.650721E+4	5.072156E-11	4.197691E-11	1.060807E-12	5.197615E-12	2.085767E-12	4.619045E-12
2.650841E+4	4.933534E-11	4.274311E-11	9.762332E-13	6.146405E-12	1.916621E-12	3.357167E-12
2.650961E+4	4.875510E-11	4.062990E-11	5.528068E-13	6.141924E-12	2.148497E-12	4.544554E-12
2.651081E+4	4.560908E-11	4.115358E-11	6.188972E-13	5.245783E-12	1.105614E-12	6.778184E-12
2.651201E+4	5.050425E-11	3.955117E-11	1.576647E-12	4.458300E-12	1.827567E-12	4.653211E-12
2.651321E+4	4.920652E-11	3.560199E-11	1.086571E-12	5.990141E-12	2.865970E-12	5.500623E-12
2.651441E+4	5.066387E-11	3.873568E-11	1.432145E-12	4.661612E-12	1.767077E-12	3.120810E-12
2.651561E+4	4.695105E-11	3.621976E-11	8.933403E-13	4.497506E-12	6.414687E-12	5.479900E-12
2.651681E+4	4.311837E-11	3.437427E-11	1.296043E-12	4.691296E-12	4.761868E-12	4.565837E-12
2.651801E+4	4.373166E-11	3.145790E-11	8.602951E-13	6.104959E-12	1.241155E-12	5.623283E-12
2.651921E+4	4.136529E-11	3.300934E-11	3.231707E-13	4.154172E-12	1.852211E-12	5.027349E-12
2.652041E+4	4.318726E-11	3.320873E-11	6.323393E-13	4.400611E-12	3.573921E-12	4.889567E-12
2.652161E+4	4.501707E-11	2.750872E-11	5.903327E-13	3.175138E-12	5.983979E-12	4.266750E-12
2.652281E+4	3.908294E-11	3.090621E-11	3.676417E-12	3.897092E-12	2.046001E-12	6.577112E-12
2.652401E+4	3.943915E-11	2.611690E-11	7.841231E-13	5.206017E-12	5.109682E-12	4.743944E-12
2.652521E+4	3.744804E-11	2.443832E-11	7.712411E-13	4.597202E-12	9.683919E-13	6.281946E-12
2.652641E+4	3.980097E-11	2.256090E-11	4.578719E-12	2.402217E-12	4.192818E-12	4.233144E-12
2.652761E+4	3.571961E-11	2.325429E-11	8.395718E-13	2.645855E-12	4.477343E-12	4.687376E-12
2.652881E+4	4.014486E-11	2.074902E-11	8.580547E-13	2.876611E-12	4.598882E-12	4.998225E-12
2.653001E+4	4.023952E-11	2.158131E-11	5.364522E-12	2.016877E-12	4.318278E-12	4.633607E-12
2.653121E+4	3.586579E-11	1.666318E-11	4.138489E-12	2.524316E-12	8.143679E-13	3.730186E-12
2.653240E+4	3.630434E-11	1.842241E-11	1.074809E-12	3.328602E-12	5.106882E-12	5.749303E-12
2.653361E+4	3.654742E-11	1.683736E-11	-7.617195E-14	2.797639E-12	4.439257E-12	4.857643E-12
2.653480E+4	3.457367E-11	1.471463E-11	4.172655E-12	2.265556E-12	4.350763E-12	3.995667E-12
2.653601E+4	3.633514E-11	1.511285E-11	1.120736E-12	2.758433E-12	5.660809E-12	4.719301E-12
2.653721E+4	2.875099E-11	1.305117E-11	1.106734E-12	1.871814E-12	2.923659E-12	3.979985E-12
2.653840E+4	3.151671E-11	1.415958E-11	6.239380E-13	2.708585E-12	5.816513E-12	4.004629E-12
2.653961E+4	3.151951E-11	1.241099E-11	1.324048E-12	2.701864E-12	1.192427E-12	4.933814E-12
2.654080E+4	3.053431E-11	1.236002E-11	9.011815E-13	2.252674E-12	2.245392E-12	5.100721E-12
2.654201E+4	2.975859E-11	1.164311E-11	3.851724E-12	2.457106E-12	4.435336E-12	3.668016E-12
2.654321E+4	3.155423E-11	1.104661E-11	8.098872E-13	2.035920E-12	5.377964E-12	3.862926E-12
2.654440E+4	2.884117E-11	9.165279E-12	5.186414E-12	1.587849E-12	5.150008E-12	3.573921E-12
2.654561E+4	2.598080E-11	8.723369E-12	4.481824E-12	1.495995E-12	4.568077E-12	4.645369E-12
2.654680E+4	2.887925E-11	9.457645E-12	5.164011E-13	1.931743E-12	4.797153E-12	5.360602E-12
2.654801E+4	2.870339E-11	1.061647E-11	2.622891E-12	1.328529E-12	1.511117E-12	5.957095E-12
2.654920E+4	2.713066E-11	9.400516E-12	5.077757E-12	2.601608E-12	1.220992E-13	4.657691E-12
2.655040E+4	2.510650E-11	7.302426E-12	5.427252E-13	2.064484E-12	5.235142E-12	4.088642E-12
2.655160E+4	2.537478E-11	5.820434E-12	-7.673204E-14	1.405261E-12	1.491514E-12	6.060152E-12
2.655280E+4	2.315179E-11	7.956049E-12	7.269941E-13	2.058323E-12	4.901889E-12	4.647049E-12
2.655400E+4	2.509754E-11	5.982859E-12	3.829881E-12	1.055766E-12	5.515186E-12	5.244664E-12
2.655520E+4	2.345200E-11	6.764182E-12	1.141459E-12	1.149300E-12	4.061197E-12	5.580156E-12
2.655640E+4	2.328845E-11	5.810913E-12	1.848290E-13	1.247316E-12	1.114575E-13	5.273787E-12
2.655760E+4	2.239568E-11	5.929091E-12	2.923659E-13	1.394059E-12	4.613444E-12	4.383808E-12
2.655880E+4	2.169781E-11	3.843323E-12	1.579448E-13	1.044564E-12	5.668090E-12	4.602242E-12
2.656000E+4	2.228814E-11	4.136809E-12	2.419580E-13	1.091611E-12	3.776673E-12	5.846758E-12
2.656120E+4	2.068293E-11	4.586000E-12	-2.262755E-13	1.999514E-13	6.081995E-12	4.832999E-12
2.656240E+4	1.979855E-11	5.431732E-12	-1.467430E-13	5.640085E-13	1.560965E-12	4.705859E-12
2.656360E+4	1.895561E-11	3.642252E-12	2.682821E-13	3.466944E-13	5.352200E-12	4.753466E-12
2.656480E+4	1.826503E-11	3.296678E-12	-2.682821E-13	8.468529E-13	4.299235E-12	3.067602E-12
2.656600E+4	1.723839E-11	3.393573E-12	5.378524E-12	3.573361E-13	6.018145E-12	5.725218E-12
2.656720E+4	1.922334E-11	2.843566E-12	-1.125777E-13	4.676734E-13	4.194498E-12	4.213541E-12
2.656840E+4	1.707428E-11	2.317644E-12	1.932863E-12	6.373801E-13	1.164983E-13	4.593281E-12
2.656960E+4	1.646602E-11	2.853648E-12	-6.104958E-14	8.339709E-13	1.511677E-12	4.806675E-12
2.657080E+4	1.840393E-11	2.576964E-12	1.069768E-13	4.374287E-13	3.908293E-12	5.466458E-12
2.657200E+4	1.452140E-11	2.623452E-12	4.481824E-12	3.466944E-13	5.297312E-12	6.474056E-12
2.657320E+4	1.700875E-11	2.820602E-12	2.313163E-13	9.415078E-13	2.313163E-12	5.831076E-12
2.657440E+4	1.568134E-11	2.442543E-12	6.721055E-15	-6.121761E-13	5.167932E-12	4.599442E-12
2.657560E+4	1.364766E-11	2.212347E-12	-4.116646E-13	5.976138E-13	4.453259E-12	3.974384E-12
2.657680E+4	1.267367E-11	4.317718E-12	9.151836E-13	5.533669E-13	4.594401E-12	6.031027E-12
2.657800E+4	1.395683E-11	2.151858E-12	2.858689E-12	3.360527E-13	3.684818E-12	4.051116E-12
2.657920E+4	1.415846E-11	1.979351E-12	-4.475103E-13	-2.783637E-13	5.841717E-13	3.367809E-12
2.658040E+4	1.370983E-11	3.293317E-12	4.066798E-12	-5.292831E-13	1.539122E-12	4.961259E-12
2.658160E+4	1.187890E-11	1.614734E-12	3.708342E-12	4.286353E-12	4.564717E-12	3.833802E-12
2.658280E+4	1.094188E-11	1.630976E-12	3.345405E-12	4.594401E-12	1.622575E-12	4.079681E-12
2.658400E+4	1.086571E-11	2.025278E-12	-2.055523E-13	2.436382E-13	3.852845E-12	4.738344E-12
2.658520E+4	1.128185E-11	1.986632E-12	1.316207E-13	4.549594E-12	3.477586E-12	4.383808E-12
2.658640E+4	1.019976E-11	2.151858E-12	4.729943E-12	4.167614E-12	7.309147E-13	5.053113E-12
2.658760E+4	1.183634E-11	1.310606E-12	4.243226E-12	5.376844E-14	3.500550E-12	4.219702E-12
2.658880E+4	1.068592E-11	1.321807E-12	5.225060E-12	4.115526E-12	6.877880E-13	4.635288E-12
2.659000E+4	1.059574E-11	2.452625E-12	3.629370E-13	4.114406E-12	4.867164E-13	5.913408E-12
2.659120E+4	8.738492E-12	1.583369E-12	-2.884453E-13	3.422697E-12	2.138976E-12	3.941899E-12
2.659240E+4	9.276176E-12	1.702107E-12	1.657860E-13	-7.673204E-14	4.044955E-12	4.449898E-12
2.659360E+4	1.027145E-11	1.961988E-12	-9.241451E-14	4.481263E-12	5.455816E-12	4.008549E-12
2.659480E+4	8.837627E-12	1.981031E-12	-1.904299E-14	-7.617195E-14	3.809158E-12	6.109439E-12
2.659600E+4	9.509173E-12	1.658420E-12	-5.992941E-14	6.239380E-13	3.629930E-12	5.029590E-12
2.659720E+4	8.328506E-12	2.290200E-12	2.371972E-12	2.221309E-12	5.819314E-13	3.809158E-12
2.659840E+4	8.125755E-12	1.403580E-12	1.019360E-13	-1.315086E-12	-1.428224E-13	3.580642E-12
2.659960E+4	8.641596E-12	1.931743E-12	5.398687E-12	3.828761E-12	3.678097E-12	4.926534E-12
2.660080E+4	7.088473E-12	1.653380E-12	-2.268356E-13	3.200902E-12	4.441497E-13	4.190578E-12
2.660200E+4	7.573510E-12	1.457909E-12	1.164983E-13	4.176575E-12	1.372775E-12	3.927897E-12
2.660320E+4	8.429883E-12	1.206989E-12	3.823720E-12	-4.167054E-13	5.586317E-12	4.876126E-12
2.660440E+4	6.942290E-12	2.814442E-12	4.276271E-12	-1.509437E-12	5.022868E-12	3.711143E-12
2.660560E+4	7.924123E-12	1.566006E-12	3.755390E-12	3.831562E-12	1.128577E-12	3.643372E-12
2.660680E+4	6.271305E-12	1.111775E-12	-1.736273E-13	5.228980E-12	6.911485E-13	5.334277E-12
2.660800E+4	6.990458E-12	1.772678E-12	4.881727E-12	3.107368E-12	1.111775E-12	4.928774E-12
2.660920E+4	6.600636E-12	1.884136E-12	5.806992E-12	3.154415E-12	4.671693E-12	3.861246E-12
2.661040E+4	7.166885E-12	1.105053E-12	-4.536712E-14	3.581202E-12	3.894291E-12	5.169051E-12
2.661160E+4	6.480217E-12	2.259955E-12	-3.601365E-13	4.994864E-12	5.208818E-13	4.775870E-12
2.661280E+4	5.960456E-12	1.549203E-12	4.072960E-12	-4.223063E-13	1.884136E-12	4.933814E-12
2.661400E+4	6.548548E-12	1.284842E-12	3.587363E-12	5.746502E-12	3.674177E-12	4.203460E-12
2.661520E+4	4.967980E-12	1.009839E-12	3.788995E-12	5.291711E-12	6.933889E-13	5.317475E-12
2.661640E+4	4.698018E-12	5.735300E-13	4.459420E-12	3.125850E-12	-3.713383E-13	5.794669E-12
2.661760E+4	4.632487E-12	8.692565E-13	4.908610E-12	4.431415E-12	3.610327E-12	5.336518E-12
2.661880E+4	5.015027E-12	2.236431E-12	5.175212E-12	4.392770E-12	5.813713E-13	5.290590E-12
2.662000E+4	4.943896E-12	1.525679E-12	-4.687936E-13	-1.390138E-12	2.298601E-12	5.848998E-12
2.662120E+4	3.453502E-12	8.860591E-13	4.920372E-12	3.872448E-12	4.536712E-14	5.150568E-12
2.662240E+4	3.436139E-12	2.569124E-12	4.268990E-12	5.167371E-12	7.914042E-13	4.244346E-12
2.662360E+4	3.999588E-12	1.117935E-12	2.336127E-12	-2.419580E-13	3.936858E-12	5.212178E-12
2.662480E+4	4.312117E-12	2.057763E-12	-9.745529E-14	5.337638E-13	3.828761E-12	4.616804E-12
2.662600E+4	3.857325E-12	1.696506E-12	3.825961E-12	4.857643E-12	1.818045E-12	3.653453E-12
2.662720E+4	3.237868E-12	1.387898E-12	3.306759E-12	3.190821E-12	3.570001E-12	5.486061E-12
2.662840E+4	4.108245E-12	1.544162E-12	-4.071839E-13	2.296360E-14	4.845321E-12	3.754269E-12
2.662960E+4	3.424938E-12	2.450945E-12	4.618485E-12	1.087691E-12	4.268430E-12	3.953661E-12
2.663080E+4	3.095606E-12	8.205288E-13	4.861003E-12	3.846124E-12	4.682335E-13	3.960382E-12
2.663200E+4	2.212347E-12	1.370535E-12	2.011836E-12	5.085599E-12	3.532475E-12	5.945894E-12
2.663320E+4	2.733229E-12	7.779621E-13	3.924536E-12	1.754755E-12	3.410935E-12	5.124244E-12
2.663440E+4	2.837405E-12	1.670182E-12	4.405651E-12	5.144407E-12	4.309877E-12	5.382445E-12
2.663560E+4	2.876611E-12	8.070867E-13	-5.964936E-13	4.368686E-14	2.957264E-13	5.086718E-12
2.663680E+4	4.079681E-12	1.574407E-12	1.550883E-12	-1.415342E-12	4.009109E-12	4.242666E-12
2.663800E+4	4.224183E-12	1.534641E-12	3.205383E-12	2.891734E-12	1.115135E-12	3.237308E-12
2.663920E+4	3.722904E-12	1.069208E-12	-2.884453E-13	4.382688E-12	-1.400220E-14	5.130405E-12
2.664040E+4	3.436699E-12	1.560405E-12	4.995424E-12	-1.359333E-12	8.031661E-13	4.719861E-12
2.664160E+4	2.275637E-12	1.096092E-12	4.592721E-12	4.185537E-12	2.303642E-12	4.268990E-12
2.664280E+4	3.198102E-12	1.221552E-12	3.372289E-12	3.776113E-12	3.787875E-12	4.294754E-12
2.664400E+4	3.283236E-12	9.487889E-13	4.928774E-14	-5.051993E-13	5.704495E-12	3.156655E-12
0.000000E+0	0.000000E+0	0.000000E+0	0.000000E+0	0.000000E+0	0.000000E+0	0.000000E+0
0.000000E+0	0.000000E+0	0.000000E+0	0.000000E+0	0.000000E+0	0.000000E+0	0.000000E+0
0.000000E+0	0.000000E+0	0.000000E+0	0.000000E+0	0.000000E+0	0.000000E+0	0.000000E+0
0.000000E+0	0.000000E+0	0.000000E+0	0.000000E+0	0.000000E+0	0.000000E+0	0.000000E+0
0.000000E+0	0.000000E+0	0.000000E+0	0.000000E+0	0.000000E+0	0.000000E+0	0.000000E+0
0.000000E+0	0.000000E+0	0.000000E+0	0.000000E+0	0.000000E+0	0.000000E+0	0.000000E+0
0.000000E+0	0.000000E+0	0.000000E+0	0.000000E+0	0.000000E+0	0.000000E+0	0.000000E+0
0.000000E+0	0.000000E+0	0.000000E+0	0.000000E+0	0.000000E+0	0.000000E+0	0.000000E+0
0.000000E+0	0.000000E+0	0.000000E+0	0.000000E+0	0.000000E+0	0.000000E+0	0.000000E+0
0.000000E+0	0.000000E+0	0.000000E+0	0.000000E+0	0.000000E+0	0.000000E+0	0.000000E+0
0.000000E+0	0.000000E+0	0.000000E+0	0.000000E+0	0.000000E+0	0.000000E+0	0.000000E+0
0.000000E+0	0.000000E+0	0.000000E+0	0.000000E+0	0.000000E+0	0.000000E+0	0.000000E+0
0.000000E+0	0.000000E+0	0.000000E+0	0.000000E+0	0.000000E+0	0.000000E+0	0.000000E+0
0.000000E+0	0.000000E+0	0.000000E+0	0.000000E+0	0.000000E+0	0.000000E+0	0.000000E+0
0.000000E+0	0.000000E+0	0.000000E+0	0.000000E+0	0.000000E+0	0.000000E+0	0.000000E+0
0.000000E+0	0.000000E+0	0.000000E+0	0.000000E+0	0.000000E+0	0.000000E+0	0.000000E+0
0.000000E+0	0.000000E+0	0.000000E+0	0.000000E+0	0.000000E+0	0.000000E+0	0.000000E+0
0.000000E+0	0.000000E+0	0.000000E+0	0.000000E+0	0.000000E+0	0.000000E+0	0.000000E+0
0.000000E+0	0.000000E+0	0.000000E+0	0.000000E+0	0.000000E+0	0.000000E+0	0.000000E+0
0.000000E+0	0.000000E+0	0.000000E+0	0.000000E+0	0.000000E+0	0.000000E+0	0.000000E+0
0.000000E+0	0.000000E+0	0.000000E+0	0.000000E+0	0.000000E+0	0.000000E+0	0.000000E+0
0.000000E+0	0.000000E+0	0.000000E+0	0.000000E+0	0.000000E+0	0.000000E+0	0.000000E+0
0.000000E+0	0.000000E+0	0.000000E+0	0.000000E+0	0.000000E+0	0.000000E+0	0.000000E+0
0.000000E+0	0.000000E+0	0.000000E+0	0.000000E+0	0.000000E+0	0.000000E+0	0.000000E+0
0.000000E+0	0.000000E+0	0.000000E+0	0.000000E+0	0.000000E+0	0.000000E+0	0.000000E+0
0.000000E+0	0.000000E+0	0.000000E+0	0.000000E+0	0.000000E+0	0.000000E+0	0.000000E+0
0.000000E+0	0.000000E+0	0.000000E+0	0.000000E+0	0.000000E+0	0.000000E+0	0.000000E+0
0.000000E+0	0.000000E+0	0.000000E+0	0.000000E+0	0.000000E+0	0.000000E+0	0.000000E+0
0.000000E+0	0.000000E+0	0.000000E+0	0.000000E+0	0.000000E+0	0.000000E+0	0.000000E+0
0.000000E+0	0.000000E+0	0.000000E+0	0.000000E+0	0.000000E+0	0.000000E+0	0.000000E+0
0.000000E+0	0.000000E+0	0.000000E+0	0.000000E+0	0.000000E+0	0.000000E+0	0.000000E+0
0.000000E+0	0.000000E+0	0.000000E+0	0.000000E+0	0.000000E+0	0.000000E+0	0.000000E+0
0.000000E+0	0.000000E+0	0.000000E+0	0.000000E+0	0.000000E+0	0.000000E+0	0.000000E+0
0.000000E+0	0.000000E+0	0.000000E+0	0.000000E+0	0.000000E+0	0.000000E+0	0.000000E+0
0.000000E+0	0.000000E+0	0.000000E+0	0.000000E+0	0.000000E+0	0.000000E+0	0.000000E+0
0.000000E+0	0.000000E+0	0.000000E+0	0.000000E+0	0.000000E+0	0.000000E+0	0.000000E+0
0.000000E+0	0.000000E+0	0.000000E+0	0.000000E+0	0.000000E+0	0.000000E+0	0.000000E+0
0.000000E+0	0.000000E+0	0.000000E+0	0.000000E+0	0.000000E+0	0.000000E+0	0.000000E+0
0.000000E+0	0.000000E+0	0.000000E+0	0.000000E+0	0.000000E+0	0.000000E+0	0.000000E+0
0.000000E+0	0.000000E+0	0.000000E+0	0.000000E+0	0.000000E+0	0.000000E+0	0.000000E+0
0.000000E+0	0.000000E+0	0.000000E+0	0.000000E+0	0.000000E+0	0.000000E+0	0.000000E+0
0.000000E+0	0.000000E+0	0.000000E+0	0.000000E+0	0.000000E+0	0.000000E+0	0.000000E+0
0.000000E+0	0.000000E+0	0.000000E+0	0.000000E+0	0.000000E+0	0.000000E+0	0.000000E+0
0.000000E+0	0.000000E+0	0.000000E+0	0.000000E+0	0.000000E+0	0.000000E+0	0.000000E+0
0.000000E+0	0.000000E+0	0.000000E+0	0.000000E+0	0.000000E+0	0.000000E+0	0.000000E+0
0.000000E+0	0.000000E+0	0.000000E+0	0.000000E+0	0.000000E+0	0.000000E+0	0.000000E+0
0.000000E+0	0.000000E+0	0.000000E+0	0.000000E+0	0.000000E+0	0.000000E+0	0.000000E+0
0.000000E+0	0.000000E+0	0.000000E+0	0.000000E+0	0.000000E+0	0.000000E+0	0.000000E+0
0.000000E+0	0.000000E+0	0.000000E+0	0.000000E+0	0.000000E+0	0.000000E+0	0.000000E+0
0.000000E+0	0.000000E+0	0.000000E+0	0.000000E+0	0.000000E+0	0.000000E+0	0.000000E+0
0.000000E+0	0.000000E+0	0.000000E+0	0.000000E+0	0.000000E+0	0.000000E+0	0.000000E+0
0.000000E+0	0.000000E+0	0.000000E+0	0.000000E+0	0.000000E+0	0.000000E+0	0.000000E+0
0.000000E+0	0.000000E+0	0.000000E+0	0.000000E+0	0.000000E+0	0.000000E+0	0.000000E+0
0.000000E+0	0.000000E+0	0.000000E+0	0.000000E+0	0.000000E+0	0.000000E+0	0.000000E+0
0.000000E+0	0.000000E+0	0.000000E+0	0.000000E+0	0.000000E+0	0.000000E+0	0.000000E+0
0.000000E+0	0.000000E+0	0.000000E+0	0.000000E+0	0.000000E+0	0.000000E+0	0.000000E+0
0.000000E+0	0.000000E+0	0.000000E+0	0.000000E+0	0.000000E+0	0.000000E+0	0.000000E+0
0.000000E+0	0.000000E+0	0.000000E+0	0.000000E+0	0.000000E+0	0.000000E+0	0.000000E+0
0.000000E+0	0.000000E+0	0.000000E+0	0.000000E+0	0.000000E+0	0.000000E+0	0.000000E+0
0.000000E+0	0.000000E+0	0.000000E+0	0.000000E+0	0.000000E+0	0.000000E+0	0.000000E+0
0.000000E+0	0.000000E+0	0.000000E+0	0.000000E+0	0.000000E+0	0.000000E+0	0.000000E+0
0.000000E+0	0.000000E+0	0.000000E+0	0.000000E+0	0.000000E+0	0.000000E+0	0.000000E+0
0.000000E+0	0.000000E+0	0.000000E+0	0.000000E+0	0.000000E+0	0.000000E+0	0.000000E+0
0.000000E+0	0.000000E+0	0.000000E+0	0.000000E+0	0.000000E+0	0.000000E+0	0.000000E+0
0.000000E+0	0.000000E+0	0.000000E+0	0.000000E+0	0.000000E+0	0.000000E+0	0.000000E+0
0.000000E+0	0.000000E+0	0.000000E+0	0.000000E+0	0.000000E+0	0.000000E+0	0.000000E+0
0.000000E+0	0.000000E+0	0.000000E+0	0.000000E+0	0.000000E+0	0.000000E+0	0.000000E+0
0.000000E+0	0.000000E+0	0.000000E+0	0.000000E+0	0.000000E+0	0.000000E+0	0.000000E+0
0.000000E+0	0.000000E+0	0.000000E+0	0.000000E+0	0.000000E+0	0.000000E+0	0.000000E+0
0.000000E+0	0.000000E+0	0.000000E+0	0.000000E+0	0.000000E+0	0.000000E+0	0.000000E+0
0.000000E+0	0.000000E+0	0.000000E+0	0.000000E+0	0.000000E+0	0.000000E+0	0.000000E+0
0.000000E+0	0.000000E+0	0.000000E+0	0.000000E+0	0.000000E+0	0.000000E+0	0.000000E+0
0.000000E+0	0.000000E+0	0.000000E+0	0.000000E+0	0.000000E+0	0.000000E+0	0.000000E+0
0.000000E+0	0.000000E+0	0.000000E+0	0.000000E+0	0.000000E+0	0.000000E+0	0.000000E+0
0.000000E+0	0.000000E+0	0.000000E+0	0.000000E+0	0.000000E+0	0.000000E+0	0.000000E+0
0.000000E+0	0.000000E+0	0.000000E+0	0.000000E+0	0.000000E+0	0.000000E+0	0.000000E+0
0.000000E+0	0.000000E+0	0.000000E+0	0.000000E+0	0.000000E+0	0.000000E+0	0.000000E+0
0.000000E+0	0.000000E+0	0.000000E+0	0.000000E+0	0.000000E+0	0.000000E+0	0.000000E+0
0.000000E+0	0.000000E+0	0.000000E+0	0.000000E+0	0.000000E+0	0.000000E+0	0.000000E+0
0.000000E+0	0.000000E+0	0.000000E+0	0.000000E+0	0.000000E+0	0.000000E+0	0.000000E+0
0.000000E+0	0.000000E+0	0.000000E+0	0.000000E+0	0.000000E+0	0.000000E+0	0.000000E+0
0.000000E+0	0.000000E+0	0.000000E+0	0.000000E+0	0.000000E+0	0.000000E+0	0.000000E+0
0.000000E+0	0.000000E+0	0.000000E+0	0.000000E+0	0.000000E+0	0.000000E+0	0.000000E+0
0.000000E+0	0.000000E+0	0.000000E+0	0.000000E+0	0.000000E+0	0.000000E+0	0.000000E+0
0.000000E+0	0.000000E+0	0.000000E+0	0.000000E+0	0.000000E+0	0.000000E+0	0.000000E+0
0.000000E+0	0.000000E+0	0.000000E+0	0.000000E+0	0.000000E+0	0.000000E+0	0.000000E+0
0.000000E+0	0.000000E+0	0.000000E+0	0.000000E+0	0.000000E+0	0.000000E+0	0.000000E+0
0.000000E+0	0.000000E+0	0.000000E+0	0.000000E+0	0.000000E+0	0.000000E+0	0.000000E+0
0.000000E+0	0.000000E+0	0.000000E+0	0.000000E+0	0.000000E+0	0.000000E+0	0.000000E+0
0.000000E+0	0.000000E+0	0.000000E+0	0.000000E+0	0.000000E+0	0.000000E+0	0.000000E+0
0.000000E+0	0.000000E+0	0.000000E+0	0.000000E+0	0.000000E+0	0.000000E+0	0.000000E+0
0.000000E+0	0.000000E+0	0.000000E+0	0.000000E+0	0.000000E+0	0.000000E+0	0.000000E+0
0.000000E+0	0.000000E+0	0.000000E+0	0.000000E+0	0.000000E+0	0.000000E+0	0.000000E+0
0.000000E+0	0.000000E+0	0.000000E+0	0.000000E+0	0.000000E+0	0.000000E+0	0.000000E+0
0.000000E+0	0.000000E+0	0.000000E+0	0.000000E+0	0.000000E+0	0.000000E+0	0.000000E+0
0.000000E+0	0.000000E+0	0.000000E+0	0.000000E+0	0.000000E+0	0.000000E+0	0.000000E+0
0.000000E+0	0.000000E+0	0.000000E+0	0.000000E+0	0.000000E+0	0.000000E+0	0.000000E+0
0.000000E+0	0.000000E+0	0.000000E+0	0.000000E+0	0.000000E+0	0.000000E+0	0.000000E+0
0.000000E+0	0.000000E+0	0.000000E+0	0.000000E+0	0.000000E+0	0.000000E+0	0.000000E+0
0.000000E+0	0.000000E+0	0.000000E+0	0.000000E+0	0.000000E+0	0.000000E+0	0.000000E+0
0.000000E+0	0.000000E+0	0.000000E+0	0.000000E+0	0.000000E+0	0.000000E+0	0.000000E+0
0.000000E+0	0.000000E+0	0.000000E+0	0.000000E+0	0.000000E+0	0.000000E+0	0.000000E+0
0.000000E+0	0.000000E+0	0.000000E+0	0.000000E+0	0.000000E+0	0.000000E+0	0.000000E+0
0.000000E+0	0.000000E+0	0.000000E+0	0.000000E+0	0.000000E+0	0.000000E+0	0.000000E+0
0.000000E+0	0.000000E+0	0.000000E+0	0.000000E+0	0.000000E+0	0.000000E+0	0.000000E+0
0.000000E+0	0.000000E+0	0.000000E+0	0.000000E+0	0.000000E+0	0.000000E+0	0.000000E+0
0.000000E+0	0.000000E+0	0.000000E+0	0.000000E+0	0.000000E+0	0.000000E+0	0.000000E+0
0.000000E+0	0.000000E+0	0.000000E+0	0.000000E+0	0.000000E+0	0.000000E+0	0.000000E+0
0.000000E+0	0.000000E+0	0.000000E+0	0.000000E+0	0.000000E+0	0.000000E+0	0.000000E+0
0.000000E+0	0.000000E+0	0.000000E+0	0.000000E+0	0.000000E+0	0.000000E+0	0.000000E+0
0.000000E+0	0.000000E+0	0.000000E+0	0.000000E+0	0.000000E+0	0.000000E+0	0.000000E+0
0.000000E+0	0.000000E+0	0.000000E+0	0.000000E+0	0.000000E+0	0.000000E+0	0.000000E+0
0.000000E+0	0.000000E+0	0.000000E+0	0.000000E+0	0.000000E+0	0.000000E+0	0.000000E+0
0.000000E+0	0.000000E+0	0.000000E+0	0.000000E+0	0.000000E+0	0.000000E+0	0.000000E+0
0.000000E+0	0.000000E+0	0.000000E+0	0.000000E+0	0.000000E+0	0.000000E+0	0.000000E+0
0.000000E+0	0.000000E+0	0.000000E+0	0.000000E+0	0.000000E+0	0.000000E+0	0.000000E+0
0.000000E+0	0.000000E+0	0.000000E+0	0.000000E+0	0.000000E+0	0.000000E+0	0.000000E+0
0.000000E+0	0.000000E+0	0.000000E+0	0.000000E+0	0.000000E+0	0.000000E+0	0.000000E+0
0.000000E+0	0.000000E+0	0.000000E+0	0.000000E+0	0.000000E+0	0.000000E+0	0.000000E+0
0.000000E+0	0.000000E+0	0.000000E+0	0.000000E+0	0.000000E+0	0.000000E+0	0.000000E+0
0.000000E+0	0.000000E+0	0.000000E+0	0.000000E+0	0.000000E+0	0.000000E+0	0.000000E+0
0.000000E+0	0.000000E+0	0.000000E+0	0.000000E+0	0.000000E+0	0.000000E+0	0.000000E+0
0.000000E+0	0.000000E+0	0.000000E+0	0.000000E+0	0.000000E+0	0.000000E+0	0.000000E+0
0.000000E+0	0.000000E+0	0.000000E+0	0.000000E+0	0.000000E+0	0.000000E+0	0.000000E+0
0.000000E+0	0.000000E+0	0.000000E+0	0.000000E+0	0.000000E+0	0.000000E+0	0.000000E+0
0.000000E+0	0.000000E+0	0.000000E+0	0.000000E+0	0.000000E+0	0.000000E+0	0.000000E+0
0.000000E+0	0.000000E+0	0.000000E+0	0.000000E+0	0.000000E+0	0.000000E+0	0.000000E+0
0.000000E+0	0.000000E+0	0.000000E+0	0.000000E+0	0.000000E+0	0.000000E+0	0.000000E+0
0.000000E+0	0.000000E+0	0.000000E+0	0.000000E+0	0.000000E+0	0.000000E+0	0.000000E+0
0.000000E+0	0.000000E+0	0.000000E+0	0.000000E+0	0.000000E+0	0.000000E+0	0.000000E+0
0.000000E+0	0.000000E+0	0.000000E+0	0.000000E+0	0.000000E+0	0.000000E+0	0.000000E+0
0.000000E+0	0.000000E+0	0.000000E+0	0.000000E+0	0.000000E+0	0.000000E+0	0.000000E+0
0.000000E+0	0.000000E+0	0.000000E+0	0.000000E+0	0.000000E+0	0.000000E+0	0.000000E+0
0.000000E+0	0.000000E+0	0.000000E+0	0.000000E+0	0.000000E+0	0.000000E+0	0.000000E+0
0.000000E+0	0.000000E+0	0.000000E+0	0.000000E+0	0.000000E+0	0.000000E+0	0.000000E+0
0.000000E+0	0.000000E+0	0.000000E+0	0.000000E+0	0.000000E+0	0.000000E+0	0.000000E+0
0.000000E+0	0.000000E+0	0.000000E+0	0.000000E+0	0.000000E+0	0.000000E+0	0.000000E+0
0.000000E+0	0.000000E+0	0.000000E+0	0.000000E+0	0.000000E+0	0.000000E+0	0.000000E+0
0.000000E+0	0.000000E+0	0.000000E+0	0.000000E+0	0.000000E+0	0.000000E+0	0.000000E+0
0.000000E+0	0.000000E+0	0.000000E+0	0.000000E+0	0.000000E+0	0.000000E+0	0.000000E+0
0.000000E+0	0.000000E+0	0.000000E+0	0.000000E+0	0.000000E+0	0.000000E+0	0.000000E+0
0.000000E+0	0.000000E+0	0.000000E+0	0.000000E+0	0.000000E+0	0.000000E+0	0.000000E+0
0.000000E+0	0.000000E+0	0.000000E+0	0.000000E+0	0.000000E+0	0.000000E+0	0.000000E+0
0.000000E+0	0.000000E+0	0.000000E+0	0.000000E+0	0.000000E+0	0.000000E+0	0.000000E+0
0.000000E+0	0.000000E+0	0.000000E+0	0.000000E+0	0.000000E+0	0.000000E+0	0.000000E+0
0.000000E+0	0.000000E+0	0.000000E+0	0.000000E+0	0.000000E+0	0.000000E+0	0.000000E+0
0.000000E+0	0.000000E+0	0.000000E+0	0.000000E+0	0.000000E+0	0.000000E+0	0.000000E+0
0.000000E+0	0.000000E+0	0.000000E+0	0.000000E+0	0.000000E+0	0.000000E+0	0.000000E+0
0.000000E+0	0.000000E+0	0.000000E+0	0.000000E+0	0.000000E+0	0.000000E+0	0.000000E+0
0.000000E+0	0.000000E+0	0.000000E+0	0.000000E+0	0.000000E+0	0.000000E+0	0.000000E+0
0.000000E+0	0.000000E+0	0.000000E+0	0.000000E+0	0.000000E+0	0.000000E+0	0.000000E+0
0.000000E+0	0.000000E+0	0.000000E+0	0.000000E+0	0.000000E+0	0.000000E+0	0.000000E+0
0.000000E+0	0.000000E+0	0.000000E+0	0.000000E+0	0.000000E+0	0.000000E+0	0.000000E+0
0.000000E+0	0.000000E+0	0.000000E+0	0.000000E+0	0.000000E+0	0.000000E+0	0.000000E+0
0.000000E+0	0.000000E+0	0.000000E+0	0.000000E+0	0.000000E+0	0.000000E+0	0.000000E+0
0.000000E+0	0.000000E+0	0.000000E+0	0.000000E+0	0.000000E+0	0.000000E+0	0.000000E+0
0.000000E+0	0.000000E+0	0.000000E+0	0.000000E+0	0.000000E+0	0.000000E+0	0.000000E+0
0.000000E+0	0.000000E+0	0.000000E+0	0.000000E+0	0.000000E+0	0.000000E+0	0.000000E+0
0.000000E+0	0.000000E+0	0.000000E+0	0.000000E+0	0.000000E+0	0.000000E+0	0.000000E+0
0.000000E+0	0.000000E+0	0.000000E+0	0.000000E+0	0.000000E+0	0.000000E+0	0.000000E+0
0.000000E+0	0.000000E+0	0.000000E+0	0.000000E+0	0.000000E+0	0.000000E+0	0.000000E+0
0.000000E+0	0.000000E+0	0.000000E+0	0.000000E+0	0.000000E+0	0.000000E+0	0.000000E+0
0.000000E+0	0.000000E+0	0.000000E+0	0.000000E+0	0.000000E+0	0.000000E+0	0.000000E+0
0.000000E+0	0.000000E+0	0.000000E+0	0.000000E+0	0.000000E+0	0.000000E+0	0.000000E+0
0.000000E+0	0.000000E+0	0.000000E+0	0.000000E+0	0.000000E+0	0.000000E+0	0.000000E+0
0.000000E+0	0.000000E+0	0.000000E+0	0.000000E+0	0.000000E+0	0.000000E+0	0.000000E+0
0.000000E+0	0.000000E+0	0.000000E+0	0.000000E+0	0.000000E+0	0.000000E+0	0.000000E+0
0.000000E+0	0.000000E+0	0.000000E+0	0.000000E+0	0.000000E+0	0.000000E+0	0.000000E+0
0.000000E+0	0.000000E+0	0.000000E+0	0.000000E+0	0.000000E+0	0.000000E+0	0.000000E+0
0.000000E+0	0.000000E+0	0.000000E+0	0.000000E+0	0.000000E+0	0.000000E+0	0.000000E+0
0.000000E+0	0.000000E+0	0.000000E+0	0.000000E+0	0.000000E+0	0.000000E+0	0.000000E+0
0.000000E+0	0.000000E+0	0.000000E+0	0.000000E+0	0.000000E+0	0.000000E+0	0.000000E+0
0.000000E+0	0.000000E+0	0.000000E+0	0.000000E+0	0.000000E+0	0.000000E+0	0.000000E+0
0.000000E+0	0.000000E+0	0.000000E+0	0.000000E+0	0.000000E+0	0.000000E+0	0.000000E+0
0.000000E+0	0.000000E+0	0.000000E+0	0.000000E+0	0.000000E+0	0.000000E+0	0.000000E+0
0.000000E+0	0.000000E+0	0.000000E+0	0.000000E+0	0.000000E+0	0.000000E+0	0.000000E+0
0.000000E+0	0.000000E+0	0.000000E+0	0.000000E+0	0.000000E+0	0.000000E+0	0.000000E+0
0.000000E+0	0.000000E+0	0.000000E+0	0.000000E+0	0.000000E+0	0.000000E+0	0.000000E+0
0.000000E+0	0.000000E+0	0.000000E+0	0.000000E+0	0.000000E+0	0.000000E+0	0.000000E+0
0.000000E+0	0.000000E+0	0.000000E+0	0.000000E+0	0.000000E+0	0.000000E+0	0.000000E+0
0.000000E+0	0.000000E+0	0.000000E+0	0.000000E+0	0.000000E+0	0.000000E+0	0.000000E+0
0.000000E+0	0.000000E+0	0.000000E+0	0.000000E+0	0.000000E+0	0.000000E+0	0.000000E+0
0.000000E+0	0.000000E+0	0.000000E+0	0.000000E+0	0.000000E+0	0.000000E+0	0.000000E+0
0.000000E+0	0.000000E+0	0.000000E+0	0.000000E+0	0.000000E+0	0.000000E+0	0.000000E+0
0.000000E+0	0.000000E+0	0.000000E+0	0.000000E+0	0.000000E+0	0.000000E+0	0.000000E+0
0.000000E+0	0.000000E+0	0.000000E+0	0.000000E+0	0.000000E+0	0.000000E+0	0.000000E+0
0.000000E+0	0.000000E+0	0.000000E+0	0.000000E+0	0.000000E+0	0.000000E+0	0.000000E+0
0.000000E+0	0.000000E+0	0.000000E+0	0.000000E+0	0.000000E+0	0.000000E+0	0.000000E+0
0.000000E+0	0.000000E+0	0.000000E+0	0.000000E+0	0.000000E+0	0.000000E+0	0.000000E+0
0.000000E+0	0.000000E+0	0.000000E+0	0.000000E+0	0.000000E+0	0.000000E+0	0.000000E+0
0.000000E+0	0.000000E+0	0.000000E+0	0.000000E+0	0.000000E+0	0.000000E+0	0.000000E+0
0.000000E+0	0.000000E+0	0.000000E+0	0.000000E+0	0.000000E+0	0.000000E+0	0.000000E+0
0.000000E+0	0.000000E+0	0.000000E+0	0.000000E+0	0.000000E+0	0.000000E+0	0.000000E+0
0.000000E+0	0.000000E+0	0.000000E+0	0.000000E+0	0.000000E+0	0.000000E+0	0.000000E+0
0.000000E+0	0.000000E+0	0.000000E+0	0.000000E+0	0.000000E+0	0.000000E+0	0.000000E+0
0.000000E+0	0.000000E+0	0.000000E+0	0.000000E+0	0.000000E+0	0.000000E+0	0.000000E+0
0.000000E+0	0.000000E+0	0.000000E+0	0.000000E+0	0.000000E+0	0.000000E+0	0.000000E+0
0.000000E+0	0.000000E+0	0.000000E+0	0.000000E+0	0.000000E+0	0.000000E+0	0.000000E+0
0.000000E+0	0.000000E+0	0.000000E+0	0.000000E+0	0.000000E+0	0.000000E+0	0.000000E+0
0.000000E+0	0.000000E+0	0.000000E+0	0.000000E+0	0.000000E+0	0.000000E+0	0.000000E+0
0.000000E+0	0.000000E+0	0.000000E+0	0.000000E+0	0.000000E+0	0.000000E+0	0.000000E+0
0.000000E+0	0.000000E+0	0.000000E+0	0.000000E+0	0.000000E+0	0.000000E+0	0.000000E+0
0.000000E+0	0.000000E+0	0.000000E+0	0.000000E+0	0.000000E+0	0.000000E+0	0.000000E+0
0.000000E+0	0.000000E+0	0.000000E+0	0.000000E+0	0.000000E+0	0.000000E+0	0.000000E+0
0.000000E+0	0.000000E+0	0.000000E+0	0.000000E+0	0.000000E+0	0.000000E+0	0.000000E+0
0.000000E+0	0.000000E+0	0.000000E+0	0.000000E+0	0.000000E+0	0.000000E+0	0.000000E+0
0.000000E+0	0.000000E+0	0.000000E+0	0.000000E+0	0.000000E+0	0.000000E+0	0.000000E+0
0.000000E+0	0.000000E+0	0.000000E+0	0.000000E+0	0.000000E+0	0.000000E+0	0.000000E+0
0.000000E+0	0.000000E+0	0.000000E+0	0.000000E+0	0.000000E+0	0.000000E+0	0.000000E+0
0.000000E+0	0.000000E+0	0.000000E+0	0.000000E+0	0.000000E+0	0.000000E+0	0.000000E+0
0.000000E+0	0.000000E+0	0.000000E+0	0.000000E+0	0.000000E+0	0.000000E+0	0.000000E+0
0.000000E+0	0.000000E+0	0.000000E+0	0.000000E+0	0.000000E+0	0.000000E+0	0.000000E+0
0.000000E+0	0.000000E+0	0.000000E+0	0.000000E+0	0.000000E+0	0.000000E+0	0.000000E+0
0.000000E+0	0.000000E+0	0.000000E+0	0.000000E+0	0.000000E+0	0.000000E+0	0.000000E+0
0.000000E+0	0.000000E+0	0.000000E+0	0.000000E+0	0.000000E+0	0.000000E+0	0.000000E+0
0.000000E+0	0.000000E+0	0.000000E+0	0.000000E+0	0.000000E+0	0.000000E+0	0.000000E+0
0.000000E+0	0.000000E+0	0.000000E+0	0.000000E+0	0.000000E+0	0.000000E+0	0.000000E+0
0.000000E+0	0.000000E+0	0.000000E+0	0.000000E+0	0.000000E+0	0.000000E+0	0.000000E+0
0.000000E+0	0.000000E+0	0.000000E+0	0.000000E+0	0.000000E+0	0.000000E+0	0.000000E+0
0.000000E+0	0.000000E+0	0.000000E+0	0.000000E+0	0.000000E+0	0.000000E+0	0.000000E+0
0.000000E+0	0.000000E+0	0.000000E+0	0.000000E+0	0.000000E+0	0.000000E+0	0.000000E+0
0.000000E+0	0.000000E+0	0.000000E+0	0.000000E+0	0.000000E+0	0.000000E+0	0.000000E+0
0.000000E+0	0.000000E+0	0.000000E+0	0.000000E+0	0.000000E+0	0.000000E+0	0.000000E+0
0.000000E+0	0.000000E+0	0.000000E+0	0.000000E+0	0.000000E+0	0.000000E+0	0.000000E+0
0.000000E+0	0.000000E+0	0.000000E+0	0.000000E+0	0.000000E+0	0.000000E+0	0.000000E+0
0.000000E+0	0.000000E+0	0.000000E+0	0.000000E+0	0.000000E+0	0.000000E+0	0.000000E+0
0.000000E+0	0.000000E+0	0.000000E+0	0.000000E+0	0.000000E+0	0.000000E+0	0.000000E+0
0.000000E+0	0.000000E+0	0.000000E+0	0.000000E+0	0.000000E+0	0.000000E+0	0.000000E+0
0.000000E+0	0.000000E+0	0.000000E+0	0.000000E+0	0.000000E+0	0.000000E+0	0.000000E+0
0.000000E+0	0.000000E+0	0.000000E+0	0.000000E+0	0.000000E+0	0.000000E+0	0.000000E+0
0.000000E+0	0.000000E+0	0.000000E+0	0.000000E+0	0.000000E+0	0.000000E+0	0.000000E+0
0.000000E+0	0.000000E+0	0.000000E+0	0.000000E+0	0.000000E+0	0.000000E+0	0.000000E+0
0.000000E+0	0.000000E+0	0.000000E+0	0.000000E+0	0.000000E+0	0.000000E+0	0.000000E+0
0.000000E+0	0.000000E+0	0.000000E+0	0.000000E+0	0.000000E+0	0.000000E+0	0.000000E+0
0.000000E+0	0.000000E+0	0.000000E+0	0.000000E+0	0.000000E+0	0.000000E+0	0.000000E+0
0.000000E+0	0.000000E+0	0.000000E+0	0.000000E+0	0.000000E+0	0.000000E+0	0.000000E+0
0.000000E+0	0.000000E+0	0.000000E+0	0.000000E+0	0.000000E+0	0.000000E+0	0.000000E+0
0.000000E+0	0.000000E+0	0.000000E+0	0.000000E+0	0.000000E+0	0.000000E+0	0.000000E+0
0.000000E+0	0.000000E+0	0.000000E+0	0.000000E+0	0.000000E+0	0.000000E+0	0.000000E+0
0.000000E+0	0.000000E+0	0.000000E+0	0.000000E+0	0.000000E+0	0.000000E+0	0.000000E+0
0.000000E+0	0.000000E+0	0.000000E+0	0.000000E+0	0.000000E+0	0.000000E+0	0.000000E+0
0.000000E+0	0.000000E+0	0.000000E+0	0.000000E+0	0.000000E+0	0.000000E+0	0.000000E+0
0.000000E+0	0.000000E+0	0.000000E+0	0.000000E+0	0.000000E+0	0.000000E+0	0.000000E+0
0.000000E+0	0.000000E+0	0.000000E+0	0.000000E+0	0.000000E+0	0.000000E+0	0.000000E+0
0.000000E+0	0.000000E+0	0.000000E+0	0.000000E+0	0.000000E+0	0.000000E+0	0.000000E+0
0.000000E+0	0.000000E+0	0.000000E+0	0.000000E+0	0.000000E+0	0.000000E+0	0.000000E+0
0.000000E+0	0.000000E+0	0.000000E+0	0.000000E+0	0.000000E+0	0.000000E+0	0.000000E+0
0.000000E+0	0.000000E+0	0.000000E+0	0.000000E+0	0.000000E+0	0.000000E+0	0.000000E+0
0.000000E+0	0.000000E+0	0.000000E+0	0.000000E+0	0.000000E+0	0.000000E+0	0.000000E+0
0.000000E+0	0.000000E+0	0.000000E+0	0.000000E+0	0.000000E+0	0.000000E+0	0.000000E+0
0.000000E+0	0.000000E+0	0.000000E+0	0.000000E+0	0.000000E+0	0.000000E+0	0.000000E+0
0.000000E+0	0.000000E+0	0.000000E+0	0.000000E+0	0.000000E+0	0.000000E+0	0.000000E+0
0.000000E+0	0.000000E+0	0.000000E+0	0.000000E+0	0.000000E+0	0.000000E+0	0.000000E+0
0.000000E+0	0.000000E+0	0.000000E+0	0.000000E+0	0.000000E+0	0.000000E+0	0.000000E+0
0.000000E+0	0.000000E+0	0.000000E+0	0.000000E+0	0.000000E+0	0.000000E+0	0.000000E+0
0.000000E+0	0.000000E+0	0.000000E+0	0.000000E+0	0.000000E+0	0.000000E+0	0.000000E+0
0.000000E+0	0.000000E+0	0.000000E+0	0.000000E+0	0.000000E+0	0.000000E+0	0.000000E+0
0.000000E+0	0.000000E+0	0.000000E+0	0.000000E+0	0.000000E+0	0.000000E+0	0.000000E+0
0.000000E+0	0.000000E+0	0.000000E+0	0.000000E+0	0.000000E+0	0.000000E+0	0.000000E+0
0.000000E+0	0.000000E+0	0.000000E+0	0.000000E+0	0.000000E+0	0.000000E+0	0.000000E+0
0.000000E+0	0.000000E+0	0.000000E+0	0.000000E+0	0.000000E+0	0.000000E+0	0.000000E+0
0.000000E+0	0.000000E+0	0.000000E+0	0.000000E+0	0.000000E+0	0.000000E+0	0.000000E+0
0.000000E+0	0.000000E+0	0.000000E+0	0.000000E+0	0.000000E+0	0.000000E+0	0.000000E+0
0.000000E+0	0.000000E+0	0.000000E+0	0.000000E+0	0.000000E+0	0.000000E+0	0.000000E+0
0.000000E+0	0.000000E+0	0.000000E+0	0.000000E+0	0.000000E+0	0.000000E+0	0.000000E+0
0.000000E+0	0.000000E+0	0.000000E+0	0.000000E+0	0.000000E+0	0.000000E+0	0.000000E+0
0.000000E+0	0.000000E+0	0.000000E+0	0.000000E+0	0.000000E+0	0.000000E+0	0.000000E+0
0.000000E+0	0.000000E+0	0.000000E+0	0.000000E+0	0.000000E+0	0.000000E+0	0.000000E+0
0.000000E+0	0.000000E+0	0.000000E+0	0.000000E+0	0.000000E+0	0.000000E+0	0.000000E+0
0.000000E+0	0.000000E+0	0.000000E+0	0.000000E+0	0.000000E+0	0.000000E+0	0.000000E+0
0.000000E+0	0.000000E+0	0.000000E+0	0.000000E+0	0.000000E+0	0.000000E+0	0.000000E+0
0.000000E+0	0.000000E+0	0.000000E+0	0.000000E+0	0.000000E+0	0.000000E+0	0.000000E+0
0.000000E+0	0.000000E+0	0.000000E+0	0.000000E+0	0.000000E+0	0.000000E+0	0.000000E+0
0.000000E+0	0.000000E+0	0.000000E+0	0.000000E+0	0.000000E+0	0.000000E+0	0.000000E+0
0.000000E+0	0.000000E+0	0.000000E+0	0.000000E+0	0.000000E+0	0.000000E+0	0.000000E+0
0.000000E+0	0.000000E+0	0.000000E+0	0.000000E+0	0.000000E+0	0.000000E+0	0.000000E+0
0.000000E+0	0.000000E+0	0.000000E+0	0.000000E+0	0.000000E+0	0.000000E+0	0.000000E+0
0.000000E+0	0.000000E+0	0.000000E+0	0.000000E+0	0.000000E+0	0.000000E+0	0.000000E+0
0.000000E+0	0.000000E+0	0.000000E+0	0.000000E+0	0.000000E+0	0.000000E+0	0.000000E+0
0.000000E+0	0.000000E+0	0.000000E+0	0.000000E+0	0.000000E+0	0.000000E+0	0.000000E+0
0.000000E+0	0.000000E+0	0.000000E+0	0.000000E+0	0.000000E+0	0.000000E+0	0.000000E+0
0.000000E+0	0.000000E+0	0.000000E+0	0.000000E+0	0.000000E+0	0.000000E+0	0.000000E+0
0.000000E+0	0.000000E+0	0.000000E+0	0.000000E+0	0.000000E+0	0.000000E+0	0.000000E+0
0.000000E+0	0.000000E+0	0.000000E+0	0.000000E+0	0.000000E+0	0.000000E+0	0.000000E+0
0.000000E+0	0.000000E+0	0.000000E+0	0.000000E+0	0.000000E+0	0.000000E+0	0.000000E+0
0.000000E+0	0.000000E+0	0.000000E+0	0.000000E+0	0.000000E+0	0.000000E+0	0.000000E+0
0.000000E+0	0.000000E+0	0.000000E+0	0.000000E+0	0.000000E+0	0.000000E+0	0.000000E+0
0.000000E+0	0.000000E+0	0.000000E+0	0.000000E+0	0.000000E+0	0.000000E+0	0.000000E+0
0.000000E+0	0.000000E+0	0.000000E+0	0.000000E+0	0.000000E+0	0.000000E+0	0.000000E+0
0.000000E+0	0.000000E+0	0.000000E+0	0.000000E+0	0.000000E+0	0.000000E+0	0.000000E+0
0.000000E+0	0.000000E+0	0.000000E+0	0.000000E+0	0.000000E+0	0.000000E+0	0.000000E+0
0.000000E+0	0.000000E+0	0.000000E+0	0.000000E+0	0.000000E+0	0.000000E+0	0.000000E+0
0.000000E+0	0.000000E+0	0.000000E+0	0.000000E+0	0.000000E+0	0.000000E+0	0.000000E+0
0.000000E+0	0.000000E+0	0.000000E+0	0.000000E+0	0.000000E+0	0.000000E+0	0.000000E+0
0.000000E+0	0.000000E+0	0.000000E+0	0.000000E+0	0.000000E+0	0.000000E+0	0.000000E+0
0.000000E+0	0.000000E+0	0.000000E+0	0.000000E+0	0.000000E+0	0.000000E+0	0.000000E+0
0.000000E+0	0.000000E+0	0.000000E+0	0.000000E+0	0.000000E+0	0.000000E+0	0.000000E+0
0.000000E+0	0.000000E+0	0.000000E+0	0.000000E+0	0.000000E+0	0.000000E+0	0.000000E+0
0.000000E+0	0.000000E+0	0.000000E+0	0.000000E+0	0.000000E+0	0.000000E+0	0.000000E+0
0.000000E+0	0.000000E+0	0.000000E+0	0.000000E+0	0.000000E+0	0.000000E+0	0.000000E+0
