# Supplementary material for: An in vitro lung model to assess true shunt fraction by multiple inert gas elimination
Source: PLoS One. 2017 Sep 6;12(9):e0184212. doi: 10.1371/journal.pone.0184212 (PMC5587330; doi:10.1371/journal.pone.0184212)
Supplement: S1 Data — Data sets pertaining to MMIMS-MIGET derived IVLM shunt fractions with blood and saline as priming fluids. (ZIP) [file pone.0184212.s001.zip › IVLMData/Data_Saline/dataBernExpt01Set17_Jan05_2012.txt]

Bern	Thursday, January 05, 2012
2:59 PM	Expt01	Set# 17

Sample Temperature (degC)	37.00
Samples Type:	PA and art

Cardiac Output (ml/min)	2500.0
Minute Ventilation (ml/min)	2500.0
Description: T3_expt2_05012012
Comment: T3_expt2_05012012 sample 1 80% shunt

solubility method: default
species: pig
solubilities: 
0.007200	0.07000	0.3970	1.260	10.90	378.0
smoothing: 40.0
weights: 
10.0	2.00	70.0	70.0	50.0	50.0


valve times:
2.674921E+4	2.723019E+4

2.671370E+4	2.946062E-13	4.155852E-13	4.834679E-12	4.426935E-12	3.759310E-12	5.451895E-12
2.671490E+4	5.502863E-12	1.246756E-12	5.153369E-12	3.929017E-12	6.071353E-13	4.130088E-12
2.671610E+4	5.015027E-12	9.594306E-13	3.911654E-12	1.478072E-12	1.138099E-12	4.072399E-12
2.671730E+4	4.221383E-12	1.008158E-13	2.051602E-12	-1.244515E-12	5.567834E-12	3.386852E-12
2.671850E+4	1.579448E-13	1.669622E-12	3.665775E-12	6.395644E-12	7.449170E-14	4.899649E-12
2.671970E+4	9.521495E-14	4.704739E-13	4.229224E-12	2.792598E-12	-1.250116E-12	4.212981E-12
2.672090E+4	1.842689E-13	5.880923E-13	4.715940E-12	-4.839160E-13	3.519032E-12	3.964302E-12
2.672210E+4	4.710339E-12	9.471087E-13	3.613127E-12	4.880606E-12	3.929577E-12	4.758507E-12
2.672330E+4	6.216976E-13	1.287642E-12	3.315720E-13	-1.549203E-12	5.218339E-12	3.588483E-12
2.672450E+4	7.779621E-13	1.122976E-12	5.157849E-12	-1.279801E-12	3.419337E-12	5.680411E-12
2.672570E+4	5.586317E-12	1.728991E-12	4.856522E-12	3.771072E-12	4.365885E-12	3.768832E-12
2.672690E+4	2.582005E-12	5.841717E-13	-5.096800E-13	5.214979E-12	1.298284E-12	4.787631E-12
2.672810E+4	2.951663E-13	4.021431E-13	-6.272985E-13	-8.681363E-14	4.461100E-12	5.190895E-12
2.672930E+4	5.742021E-12	1.349252E-12	3.746428E-12	-1.189627E-12	4.889567E-13	4.686255E-12
2.673050E+4	4.396690E-13	8.765376E-13	4.654891E-12	-1.598491E-12	1.450067E-12	3.947500E-12
2.673170E+4	5.501744E-12	1.372215E-13	3.480386E-12	4.571997E-12	-1.198028E-12	3.379010E-12
2.673290E+4	5.656888E-13	6.771463E-13	3.682578E-12	3.815879E-12	-5.600879E-14	5.091200E-12
2.673410E+4	-4.984782E-14	7.163524E-13	3.046878E-12	1.779960E-12	1.333009E-12	3.986706E-12
2.673530E+4	7.790823E-13	1.154341E-12	-2.419580E-13	-6.530626E-13	1.035042E-12	3.953661E-12
2.673650E+4	6.385003E-14	8.782179E-13	5.558872E-12	-1.429904E-12	5.238502E-12	5.118643E-12
2.673770E+4	2.369172E-13	9.868750E-13	-3.304518E-14	-1.419263E-12	-4.239866E-13	4.999345E-12
2.673890E+4	3.808598E-14	7.942047E-13	4.264509E-12	3.816999E-12	4.574238E-12	3.328602E-12
2.674010E+4	4.260589E-12	5.744262E-12	4.824597E-12	4.716500E-12	3.423257E-12	4.811715E-12
2.674130E+4	7.757217E-13	6.116160E-13	3.438940E-12	4.917572E-12	5.082798E-12	4.217462E-12
2.674250E+4	4.312677E-13	2.212347E-13	4.457180E-12	4.155852E-13	4.637528E-13	3.832122E-12
2.674370E+4	4.873885E-12	4.676734E-13	-4.004629E-13	-1.795642E-12	4.299795E-12	4.582639E-12
2.674490E+4	4.811155E-13	6.905884E-13	5.046393E-12	5.796910E-12	-1.736273E-12	3.711143E-12
2.674610E+4	3.715063E-12	7.544384E-13	4.448218E-12	5.069916E-12	2.688422E-13	3.698821E-12
2.674730E+4	4.548474E-12	9.515893E-13	4.832999E-12	-2.061123E-13	4.223063E-13	4.267310E-12
2.674850E+4	4.484624E-12	5.640085E-13	2.525997E-13	-1.274760E-12	3.499429E-12	5.035750E-12
2.674970E+4	3.953661E-12	9.381473E-13	5.315795E-12	-5.354440E-13	4.951177E-12	4.672253E-12
2.675090E+4	4.302595E-12	5.152809E-13	3.559359E-12	5.081118E-12	2.820602E-12	4.300355E-12
2.675210E+4	4.606723E-12	6.295388E-13	3.978865E-12	4.434216E-12	6.631441E-13	4.829078E-12
2.675330E+4	-2.464387E-14	5.933572E-12	4.574238E-12	5.265387E-12	3.125291E-12	3.955341E-12
2.675450E+4	3.348766E-12	1.372775E-12	-1.999514E-13	4.932135E-12	5.584076E-13	4.207380E-12
2.675570E+4	2.615611E-12	7.858033E-13	4.039354E-12	3.505030E-12	3.031196E-12	4.940535E-12
2.675690E+4	6.213056E-12	2.219068E-12	4.208501E-12	-1.513918E-12	4.148011E-12	4.371486E-12
2.675810E+4	4.790992E-12	5.490542E-12	-6.575432E-13	4.451579E-12	5.544871E-13	4.920372E-12
2.675930E+4	1.062487E-12	1.692698E-11	5.104081E-12	2.105931E-13	8.894197E-13	5.671450E-12
2.676050E+4	1.975990E-12	3.961670E-11	4.137369E-12	3.014393E-12	2.748351E-12	5.601999E-12
2.676170E+4	6.109999E-12	7.034480E-11	4.395010E-12	4.329479E-12	-1.646659E-13	5.599759E-12
2.676290E+4	9.826744E-12	1.078405E-10	3.794596E-12	2.323245E-12	4.923733E-12	6.057911E-12
2.676410E+4	1.484289E-11	1.440608E-10	1.159382E-13	5.262586E-12	3.245709E-12	5.030149E-12
2.676530E+4	1.930007E-11	1.753764E-10	3.977184E-12	1.296043E-12	5.608161E-12	4.732743E-12
2.676650E+4	2.509810E-11	1.953424E-10	1.271400E-13	6.642643E-13	4.625766E-12	5.664169E-12
2.676770E+4	3.043350E-11	2.347172E-10	4.437016E-12	9.683919E-13	2.767394E-12	5.087278E-12
2.676890E+4	3.808542E-11	2.515075E-10	1.954707E-13	2.337247E-12	4.645929E-12	3.980545E-12
2.677010E+4	4.186321E-11	2.567538E-10	1.013759E-13	1.773238E-12	5.400368E-12	5.272107E-12
2.677130E+4	4.642289E-11	2.782422E-10	7.449170E-14	2.943262E-12	4.345162E-12	5.384125E-12
2.677250E+4	5.288014E-11	2.861540E-10	1.478632E-13	4.056157E-12	5.971657E-12	4.457180E-12
2.677370E+4	5.944437E-11	2.827402E-10	9.308662E-13	4.230344E-12	8.782179E-13	4.434216E-12
2.677490E+4	7.377198E-11	2.985487E-10	1.268039E-12	5.291151E-12	3.433899E-12	3.551518E-12
2.677610E+4	7.497449E-11	2.945418E-10	6.381642E-12	3.806357E-12	4.257228E-12	4.827398E-12
2.677730E+4	7.858202E-11	3.036791E-10	9.370270E-13	5.104641E-12	1.376136E-12	5.603679E-12
2.677850E+4	8.460072E-11	3.024407E-10	1.495435E-12	5.427252E-12	3.708902E-12	4.412933E-12
2.677970E+4	8.490596E-11	3.087938E-10	1.593450E-12	6.227057E-12	5.072716E-12	6.639282E-12
2.678090E+4	8.970032E-11	3.104282E-10	1.015439E-12	6.013664E-12	1.683064E-12	5.318035E-12
2.678210E+4	8.865968E-11	2.996946E-10	7.561187E-13	6.087035E-12	4.615124E-12	5.040792E-12
2.678330E+4	9.861804E-11	3.044901E-10	1.500476E-12	6.714894E-12	5.305712E-12	5.989020E-12
2.678450E+4	1.049134E-10	3.150102E-10	1.237794E-12	6.648804E-12	5.237382E-12	6.539586E-12
2.678570E+4	1.121738E-10	3.089551E-10	9.689520E-13	7.193769E-12	6.053990E-12	5.991260E-12
2.678690E+4	1.139600E-10	2.989760E-10	1.964788E-12	6.452773E-12	4.324439E-12	4.908051E-12
2.678810E+4	1.241877E-10	3.150058E-10	1.576647E-12	6.328994E-12	4.322758E-12	4.509268E-12
2.678930E+4	1.225629E-10	3.030272E-10	1.187386E-12	7.206091E-12	2.566323E-12	4.090882E-12
2.679050E+4	1.311311E-10	3.187292E-10	8.020459E-13	8.934522E-12	1.543602E-12	5.150568E-12
2.679170E+4	1.241440E-10	2.983135E-10	1.571607E-12	7.770660E-12	1.457349E-12	5.950374E-12
2.679290E+4	1.279599E-10	3.103514E-10	1.882456E-12	7.825548E-12	3.655133E-12	3.858446E-12
2.679410E+4	1.352624E-10	2.960283E-10	1.451748E-12	7.241936E-12	1.273640E-12	5.535349E-12
2.679530E+4	1.358656E-10	3.117724E-10	8.877394E-13	7.190969E-12	4.023672E-12	5.276028E-12
2.679650E+4	1.424651E-10	3.085883E-10	1.214271E-12	8.948525E-12	5.400928E-12	3.644492E-12
2.679770E+4	1.443375E-10	3.082976E-10	1.888056E-12	8.506055E-12	3.986706E-12	6.302109E-12
2.679890E+4	1.459567E-10	3.084656E-10	1.923342E-12	8.214810E-12	5.414370E-12	3.389652E-12
2.680010E+4	1.726219E-10	3.092598E-10	8.933403E-13	8.480291E-12	4.593841E-12	4.267870E-12
2.680130E+4	1.665237E-10	3.055106E-10	1.506076E-12	8.289861E-12	5.677051E-12	6.153126E-12
2.680250E+4	1.611866E-10	2.943128E-10	1.312286E-12	8.721688E-12	3.849484E-12	3.415976E-12
2.680370E+4	1.649761E-10	2.999663E-10	1.386778E-12	8.571025E-12	6.457814E-12	4.443177E-12
2.680490E+4	1.622687E-10	3.083777E-10	2.097529E-12	9.043739E-12	1.299964E-12	4.734983E-12
2.680610E+4	1.724387E-10	3.179933E-10	1.752515E-12	9.692882E-12	3.669696E-12	4.234265E-12
2.680730E+4	1.657087E-10	3.010831E-10	2.825644E-12	9.704643E-12	3.388532E-12	4.755707E-12
2.680850E+4	1.721004E-10	3.157781E-10	2.468307E-12	9.581424E-12	1.397979E-12	5.756024E-12
2.680970E+4	1.681944E-10	3.231662E-10	1.849410E-12	1.033810E-11	4.164814E-12	4.957898E-12
2.681090E+4	1.750241E-10	3.159607E-10	1.107294E-12	1.044004E-11	4.984222E-12	6.484138E-12
2.681210E+4	1.864057E-10	2.915745E-10	1.795082E-12	9.943801E-12	5.425012E-12	5.505665E-12
2.681330E+4	1.804838E-10	3.099627E-10	1.904299E-12	9.069504E-12	2.021917E-12	4.960139E-12
2.681450E+4	1.850239E-10	3.113730E-10	2.750032E-12	8.341950E-12	4.493025E-12	5.845077E-12
2.681570E+4	1.839491E-10	2.976358E-10	1.523999E-12	1.069040E-11	5.158970E-12	4.187777E-12
2.681690E+4	1.969045E-10	3.059200E-10	1.794522E-12	1.139443E-11	1.128577E-12	5.542630E-12
2.681810E+4	1.919735E-10	3.051118E-10	1.134738E-12	1.027817E-11	5.820434E-12	5.690493E-12
2.681930E+4	1.979474E-10	3.174175E-10	2.118813E-12	8.658400E-12	1.898698E-12	3.430539E-12
2.682050E+4	2.008722E-10	3.178359E-10	1.236114E-12	9.572463E-12	1.429904E-12	5.180813E-12
2.682170E+4	1.985081E-10	3.153194E-10	2.563523E-12	1.051621E-11	6.278026E-12	6.022066E-12
2.682290E+4	1.901241E-10	3.049897E-10	1.912700E-12	1.052237E-11	1.636577E-12	5.094559E-12
2.682410E+4	2.061062E-10	3.087446E-10	1.224352E-12	9.488449E-12	4.771389E-12	4.602803E-12
2.682530E+4	2.057024E-10	3.072889E-10	2.011276E-12	1.113903E-11	4.130648E-12	4.594961E-12
2.682650E+4	2.162449E-10	3.087989E-10	1.931183E-12	9.849706E-12	5.566153E-12	5.439014E-12
2.682770E+4	1.919595E-10	3.100243E-10	1.425424E-12	1.199316E-11	1.013199E-12	4.179936E-12
2.682890E+4	2.013706E-10	3.019608E-10	1.560965E-12	9.521495E-12	2.595447E-12	5.477660E-12
2.683010E+4	2.017577E-10	3.092559E-10	2.685621E-12	9.830663E-12	5.761625E-12	5.725218E-12
2.683130E+4	2.087465E-10	3.090806E-10	1.670742E-12	9.160239E-12	1.788921E-12	4.116646E-12
2.683250E+4	2.150088E-10	2.995154E-10	1.920541E-12	9.951643E-12	5.961016E-12	5.659688E-12
2.683370E+4	2.266194E-10	3.108802E-10	1.745794E-12	9.952762E-12	5.589677E-13	5.432293E-12
2.683490E+4	2.219152E-10	3.139987E-10	1.215391E-12	9.159118E-12	4.316598E-12	5.473179E-12
2.683610E+4	2.179392E-10	2.944338E-10	1.930623E-12	9.990288E-12	4.038234E-12	5.199296E-12
2.683730E+4	2.339947E-10	3.087193E-10	1.723390E-12	1.026305E-11	4.065118E-12	3.698821E-12
2.683850E+4	2.142807E-10	3.032400E-10	1.620334E-12	1.018520E-11	1.230513E-12	5.815953E-12
2.683970E+4	2.210975E-10	3.115881E-10	2.117132E-12	1.086571E-11	1.128017E-12	5.142727E-12
2.684090E+4	2.162035E-10	2.987212E-10	1.311166E-12	9.435801E-12	4.588800E-12	4.099844E-12
2.684210E+4	2.247241E-10	3.023114E-10	1.839329E-12	9.366351E-12	1.446707E-12	4.160333E-12
2.684330E+4	2.295716E-10	3.086835E-10	1.486473E-12	1.066968E-11	5.300112E-12	5.043032E-12
2.684450E+4	2.342534E-10	3.203042E-10	1.005918E-12	8.610792E-12	5.019508E-12	5.933572E-12
2.684570E+4	2.337953E-10	3.168782E-10	1.964788E-12	9.960604E-12	1.786681E-12	4.501987E-12
2.684690E+4	2.408148E-10	3.033879E-10	1.599051E-12	1.083154E-11	6.693051E-13	4.822917E-12
2.684810E+4	2.309243E-10	3.184251E-10	2.576404E-12	9.475568E-12	2.359090E-12	5.987340E-12
2.684930E+4	2.273134E-10	3.253399E-10	2.523756E-12	1.055598E-11	5.259225E-12	3.633290E-12
2.685050E+4	2.401237E-10	2.966136E-10	1.926142E-12	9.320423E-12	4.338441E-12	4.457740E-12
2.685170E+4	2.305188E-10	3.062533E-10	2.267796E-12	1.120344E-11	4.042154E-12	5.091759E-12
2.685290E+4	2.287483E-10	3.131323E-10	2.842446E-12	9.203365E-12	4.901329E-12	6.295388E-12
2.685410E+4	2.450872E-10	3.157904E-10	1.697066E-12	9.904034E-12	2.899015E-12	5.346599E-12
2.685530E+4	2.300729E-10	3.205949E-10	1.555364E-12	1.032186E-11	5.907808E-12	5.220580E-12
2.685650E+4	2.419938E-10	3.191902E-10	1.462390E-12	1.096764E-11	7.384199E-12	4.424695E-12
2.685770E+4	2.397025E-10	3.198825E-10	2.547280E-12	1.101693E-11	6.075274E-12	6.262343E-12
2.685890E+4	2.260537E-10	3.098513E-10	1.604652E-12	1.076657E-11	5.353880E-12	3.266433E-12
2.686010E+4	2.373653E-10	3.149302E-10	1.916621E-12	8.176723E-12	4.178816E-12	3.618728E-12
2.686130E+4	2.429225E-10	3.032137E-10	9.835143E-13	8.576626E-12	6.182811E-12	4.323879E-12
2.686250E+4	2.601278E-10	3.066616E-10	2.196105E-12	9.813861E-12	4.724902E-12	5.536469E-12
2.686370E+4	2.436287E-10	3.132880E-10	2.065604E-12	9.565182E-12	1.941265E-12	4.473982E-12
2.686490E+4	2.551083E-10	3.004513E-10	1.506076E-12	9.847466E-12	5.049753E-12	5.963817E-12
2.686610E+4	2.328101E-10	3.161904E-10	1.031682E-12	1.082482E-11	4.024792E-12	5.204337E-12
2.686730E+4	2.352313E-10	3.011906E-10	1.768198E-12	1.077777E-11	5.949254E-12	4.498066E-12
2.686850E+4	2.577177E-10	2.997019E-10	1.823646E-12	1.007038E-11	5.321955E-12	5.913408E-12
2.686970E+4	2.403175E-10	3.016673E-10	1.581688E-12	8.835387E-12	4.360285E-12	2.878292E-12
2.687090E+4	2.376341E-10	3.126478E-10	2.135615E-12	9.886672E-12	6.080315E-12	6.004702E-12
2.687210E+4	2.439368E-10	3.076036E-10	1.734592E-12	9.761212E-12	6.303229E-12	5.289470E-12
2.687330E+4	2.348001E-10	3.092285E-10	1.570487E-12	1.040587E-11	1.296604E-12	6.287547E-12
2.687450E+4	2.451729E-10	3.135831E-10	2.181542E-12	9.962844E-12	5.521346E-12	3.645052E-12
2.687570E+4	2.509978E-10	2.936115E-10	1.784440E-12	1.006870E-11	4.777550E-12	5.023989E-12
2.687690E+4	2.413391E-10	3.183434E-10	1.290443E-12	1.090379E-11	8.367714E-13	3.610887E-12
2.687810E+4	2.551234E-10	3.027006E-10	1.767638E-12	8.998932E-12	3.738027E-12	5.949254E-12
2.687930E+4	2.540156E-10	3.061239E-10	1.734032E-12	1.047364E-11	5.744822E-12	4.682895E-12
2.688049E+4	2.580784E-10	3.265828E-10	2.445344E-12	1.193883E-11	6.392844E-12	4.713700E-12
2.688170E+4	2.453594E-10	3.238171E-10	1.664021E-12	9.216247E-12	5.834436E-12	5.091759E-12
2.688289E+4	2.585035E-10	3.098983E-10	1.960868E-12	1.016896E-11	4.351323E-12	5.032950E-12
2.688410E+4	2.509575E-10	3.158291E-10	1.311166E-12	9.944360E-12	4.410132E-12	5.863001E-12
2.688529E+4	2.648897E-10	3.240966E-10	2.034239E-12	1.014655E-11	5.171852E-12	4.578159E-12
2.688649E+4	2.577407E-10	3.296224E-10	1.967029E-12	1.185706E-11	4.686816E-12	4.323879E-12
2.688770E+4	2.490789E-10	3.077269E-10	1.909340E-12	1.057222E-11	5.379645E-12	5.720178E-12
2.688889E+4	2.617963E-10	3.139674E-10	1.735152E-12	1.203237E-11	1.241155E-12	6.541827E-12
2.689010E+4	2.660513E-10	3.079448E-10	4.049436E-13	8.445006E-12	3.277074E-12	5.485501E-12
2.689129E+4	2.652582E-10	3.091910E-10	2.146817E-12	1.175737E-11	1.533521E-12	5.696095E-12
2.689249E+4	2.503318E-10	2.891207E-10	1.424864E-12	1.096876E-11	5.202097E-12	4.250507E-12
2.689370E+4	2.512033E-10	3.117802E-10	2.464947E-12	1.081866E-11	6.331794E-12	3.944139E-12
2.689489E+4	2.621010E-10	3.104427E-10	2.186583E-12	9.705203E-12	1.235554E-12	5.811472E-12
2.689610E+4	2.443294E-10	3.179462E-10	1.778279E-12	9.109830E-12	1.815245E-12	6.438771E-12
2.689729E+4	2.705779E-10	3.075527E-10	2.364691E-12	1.145492E-11	2.110971E-12	6.246100E-12
2.689849E+4	2.504175E-10	3.137148E-10	2.641375E-12	9.424599E-12	3.815319E-12	5.136006E-12
2.689969E+4	2.455952E-10	3.208845E-10	1.354293E-12	1.037563E-11	5.282749E-12	4.041595E-12
2.690089E+4	2.507934E-10	3.126288E-10	1.816365E-12	1.040083E-11	3.433339E-12	5.291151E-12
2.690209E+4	2.553346E-10	3.159882E-10	1.511117E-12	1.135242E-11	1.626495E-12	5.701135E-12
2.690329E+4	2.526103E-10	3.098563E-10	1.544162E-12	1.011407E-11	4.728262E-12	3.627689E-12
2.690449E+4	2.480657E-10	3.141880E-10	2.000074E-12	9.884992E-12	5.474299E-12	4.948377E-12
2.690569E+4	2.691581E-10	3.137657E-10	1.828127E-12	1.028825E-11	5.004385E-12	5.834436E-12
2.690689E+4	2.477801E-10	3.154079E-10	1.823646E-12	8.715528E-12	1.155461E-12	3.628810E-12
2.690809E+4	2.468330E-10	3.231461E-10	1.816925E-12	9.602708E-12	4.880046E-12	3.810278E-12
2.690929E+4	2.583495E-10	3.128567E-10	1.778279E-12	1.134514E-11	4.269550E-12	3.375090E-12
2.691049E+4	2.532488E-10	3.016202E-10	1.535761E-12	9.994769E-12	5.498943E-12	3.150495E-12
2.691169E+4	2.601625E-10	3.205512E-10	1.560405E-12	1.019976E-11	5.908927E-12	4.326119E-12
2.691289E+4	2.420890E-10	3.038270E-10	2.135615E-12	1.017512E-11	3.869087E-12	5.799151E-12
2.691409E+4	2.634093E-10	3.112084E-10	2.671059E-12	7.895000E-12	4.600002E-12	4.263949E-12
2.691529E+4	2.688579E-10	3.159747E-10	2.733229E-12	1.006030E-11	5.696655E-12	5.981739E-12
2.691649E+4	2.527805E-10	3.233668E-10	1.959748E-12	1.063775E-11	5.183054E-12	6.015904E-12
2.691769E+4	2.575491E-10	3.228716E-10	1.636577E-12	1.054757E-11	1.871254E-12	3.754269E-12
2.691889E+4	2.588312E-10	3.122860E-10	2.138416E-12	1.131546E-11	8.077028E-12	5.204337E-12
2.692009E+4	2.612228E-10	3.116794E-10	1.473591E-12	1.208390E-11	5.118643E-12	3.851164E-12
2.692129E+4	2.486998E-10	3.105576E-10	1.844369E-12	1.007318E-11	6.533986E-12	5.739221E-12
2.692249E+4	2.518267E-10	3.047282E-10	1.697626E-12	9.840185E-12	6.354758E-12	5.436773E-12
2.692369E+4	2.550271E-10	3.125425E-10	2.350689E-12	1.050557E-11	5.537030E-12	6.256182E-12
2.692489E+4	2.480411E-10	3.135540E-10	1.440546E-12	9.592066E-12	3.048559E-12	3.507271E-12
2.692609E+4	2.563466E-10	3.051970E-10	1.583369E-12	1.112503E-11	5.431172E-12	4.597202E-12
2.692729E+4	2.624152E-10	3.137949E-10	2.220749E-12	1.106174E-11	5.449096E-12	5.099041E-12
2.692849E+4	2.545454E-10	3.182616E-10	7.180327E-13	9.297460E-12	1.591770E-12	4.405651E-12
2.692969E+4	2.800109E-10	3.041468E-10	2.423500E-12	8.596789E-12	5.035191E-12	5.155050E-12
2.693089E+4	2.665616E-10	3.056753E-10	2.240352E-12	8.814663E-12	5.337638E-12	5.030710E-12
2.693209E+4	2.766302E-10	3.127990E-10	1.756436E-12	9.915796E-12	5.873642E-12	5.632804E-12
2.693329E+4	2.561456E-10	3.184240E-10	1.778839E-12	9.165839E-12	9.784736E-13	4.841400E-12
2.693449E+4	2.688517E-10	3.058298E-10	1.697066E-12	8.406359E-12	1.254037E-12	6.142484E-12
2.693569E+4	2.659678E-10	3.179625E-10	1.806284E-12	1.097828E-11	4.897969E-12	4.551834E-12
2.693689E+4	2.665240E-10	3.137517E-10	1.806844E-12	1.090435E-11	6.977015E-12	4.307076E-12
2.693809E+4	2.687313E-10	3.178320E-10	2.426861E-12	9.282897E-12	4.607843E-12	2.540559E-12
2.693929E+4	2.731705E-10	3.274745E-10	1.625935E-12	1.076937E-11	1.262438E-12	5.499503E-12
2.694049E+4	2.639874E-10	3.246163E-10	1.289322E-12	1.010063E-11	1.236114E-12	5.099600E-12
2.694169E+4	2.561445E-10	3.075364E-10	1.827007E-12	1.120848E-11	4.691856E-12	5.781787E-12
2.694289E+4	2.516576E-10	3.187231E-10	2.265556E-12	9.975725E-12	5.394207E-12	4.570317E-12
2.694409E+4	2.600533E-10	3.058808E-10	2.198905E-12	1.194499E-11	1.518398E-12	4.772509E-12
2.694529E+4	2.591376E-10	3.097073E-10	1.805724E-12	1.061703E-11	7.284504E-12	5.700575E-12
2.694649E+4	2.624846E-10	3.020386E-10	1.592890E-12	8.927241E-12	4.054476E-12	5.133766E-12
2.694769E+4	2.694796E-10	3.318493E-10	2.180422E-12	1.144540E-11	2.112092E-12	4.481263E-12
2.694889E+4	2.593885E-10	3.159439E-10	2.285159E-12	1.049829E-11	1.311726E-12	3.081604E-12
2.695009E+4	2.527733E-10	3.175088E-10	1.681384E-12	8.297142E-12	1.904299E-12	4.283552E-12
2.695129E+4	2.603933E-10	3.022571E-10	1.881895E-12	1.131994E-11	3.541436E-12	5.237382E-12
2.695249E+4	2.628347E-10	3.114475E-10	9.403876E-13	1.097156E-11	1.899818E-12	5.473740E-12
2.695369E+4	2.634032E-10	3.092167E-10	2.703544E-12	9.591506E-12	1.139219E-12	6.481897E-12
2.695489E+4	2.620685E-10	3.160055E-10	1.674663E-12	1.202845E-11	2.930380E-12	5.877563E-12
2.695609E+4	2.593280E-10	3.204840E-10	2.075126E-12	1.019808E-11	5.994621E-12	5.128165E-12
2.695729E+4	2.580986E-10	3.188693E-10	1.729552E-12	1.013143E-11	1.778279E-12	3.976624E-12
2.695849E+4	2.826299E-10	3.015944E-10	1.762037E-12	1.376304E-11	6.103278E-12	5.048633E-12
2.695969E+4	2.763989E-10	3.197626E-10	2.455986E-12	1.029218E-11	1.349252E-12	5.053673E-12
2.696089E+4	2.556801E-10	3.162402E-10	1.294923E-12	1.155125E-11	5.029590E-12	3.988946E-12
2.696209E+4	2.607540E-10	3.223250E-10	2.251553E-12	1.141459E-11	2.323245E-12	6.313871E-12
2.696329E+4	2.698800E-10	3.202219E-10	2.401657E-12	1.175177E-11	5.750983E-12	6.466775E-12
2.696449E+4	2.602549E-10	3.201603E-10	1.609133E-12	9.963964E-12	4.716500E-12	5.501744E-12
2.696569E+4	2.618702E-10	3.183808E-10	2.029199E-12	1.029666E-11	6.984296E-13	5.310194E-12
2.696689E+4	2.674493E-10	3.171066E-10	2.118813E-12	1.143251E-11	1.393499E-12	4.939976E-12
2.696809E+4	2.677534E-10	3.210850E-10	1.938464E-12	1.085562E-11	6.054550E-13	3.365008E-12
2.696929E+4	2.596114E-10	3.193240E-10	2.284039E-12	1.028770E-11	4.826278E-12	4.710899E-12
2.697049E+4	2.639487E-10	3.123336E-10	2.562962E-12	9.979646E-12	1.349252E-12	4.654891E-12
2.697169E+4	2.628330E-10	3.201799E-10	1.997834E-12	9.983567E-12	5.900527E-12	5.368443E-12
2.697289E+4	2.736253E-10	3.259241E-10	1.816365E-12	1.154621E-11	5.579595E-12	4.578719E-12
2.697409E+4	2.809205E-10	3.391036E-10	2.859249E-12	1.022833E-11	1.560405E-12	5.780107E-12
2.697529E+4	2.769584E-10	3.226997E-10	2.046561E-12	1.077833E-11	6.197372E-12	4.871085E-12
2.697649E+4	2.549475E-10	3.221570E-10	2.347328E-12	1.031010E-11	4.855962E-12	3.677537E-12
2.697769E+4	2.839758E-10	3.179233E-10	1.991673E-12	1.053749E-11	1.685305E-12	6.073033E-12
2.697889E+4	2.737245E-10	3.311318E-10	2.707465E-12	1.014655E-11	1.289882E-12	5.170172E-12
2.698009E+4	2.615644E-10	3.279634E-10	2.102010E-12	9.995329E-12	3.475346E-12	3.845564E-12
2.698129E+4	2.828371E-10	3.423571E-10	2.107611E-12	1.049437E-11	4.886767E-12	2.736030E-12
2.698249E+4	2.595515E-10	3.517671E-10	2.074566E-12	9.697922E-12	4.179936E-12	4.963499E-12
2.698369E+4	2.729521E-10	3.400804E-10	2.309242E-12	1.076713E-11	1.392379E-12	4.535032E-12
2.698489E+4	2.580628E-10	3.383340E-10	3.429978E-12	9.898994E-12	3.870207E-12	5.646246E-12
2.698609E+4	2.740157E-10	3.295664E-10	2.618411E-12	1.190971E-11	4.818996E-12	4.020311E-12
2.698729E+4	2.766129E-10	3.357638E-10	2.775796E-12	1.231913E-11	5.595838E-12	5.815392E-12
2.698849E+4	2.829637E-10	3.487572E-10	2.928140E-12	1.178985E-11	7.069429E-12	3.562159E-12
2.698969E+4	2.719311E-10	3.441454E-10	2.551201E-12	1.096708E-11	6.251701E-12	3.171218E-12
2.699089E+4	2.750166E-10	3.609604E-10	1.637137E-12	1.057222E-11	3.776673E-12	6.116160E-12
2.699209E+4	2.724189E-10	3.602060E-10	2.195545E-12	1.213823E-11	5.469259E-12	4.726582E-12
2.699329E+4	2.737200E-10	3.622436E-10	2.518715E-12	1.025857E-11	2.035920E-12	4.509828E-12
2.699449E+4	2.744207E-10	3.568617E-10	2.071205E-12	1.040195E-11	2.732109E-12	5.599759E-12
2.699569E+4	2.724845E-10	3.549641E-10	1.473591E-12	1.236226E-11	5.859080E-12	6.300429E-12
2.699689E+4	2.801773E-10	3.598235E-10	2.761794E-12	1.206149E-11	5.238502E-12	3.223306E-12
2.699809E+4	2.737116E-10	3.575422E-10	1.728991E-12	1.095868E-11	5.584636E-12	4.846441E-12
2.699929E+4	2.897822E-10	3.534653E-10	2.983028E-12	1.021656E-11	1.262438E-12	3.221626E-12
2.700049E+4	2.668326E-10	3.710728E-10	1.773238E-12	1.339170E-11	1.740193E-12	4.107125E-12
2.700169E+4	2.685779E-10	3.445190E-10	3.193621E-12	1.066800E-11	1.955827E-12	5.264826E-12
2.700289E+4	2.773791E-10	3.758588E-10	1.767077E-12	1.345667E-11	4.398930E-12	5.669209E-12
2.700409E+4	2.715217E-10	3.702831E-10	2.574164E-12	1.146108E-11	1.861172E-12	4.657691E-12
2.700529E+4	2.856510E-10	3.469112E-10	1.978230E-12	1.310326E-11	6.428129E-12	5.803631E-12
2.700649E+4	2.982384E-10	3.611789E-10	2.295240E-12	1.280025E-11	5.511825E-12	5.102401E-12
2.700769E+4	2.809944E-10	3.657397E-10	2.502473E-12	1.181057E-11	4.113846E-12	6.768662E-12
2.700889E+4	2.810146E-10	3.589777E-10	1.936784E-12	1.204693E-11	6.252822E-12	4.270110E-12
2.701009E+4	2.868563E-10	3.641966E-10	2.708585E-12	1.327296E-11	1.658420E-12	4.878926E-12
2.701129E+4	2.786521E-10	3.736145E-10	2.741630E-12	1.179153E-11	4.976381E-12	3.969343E-12
2.701249E+4	2.900919E-10	3.912724E-10	1.926702E-12	1.264791E-11	1.587849E-12	5.364522E-12
2.701369E+4	2.796379E-10	3.683978E-10	2.757873E-12	1.103429E-11	4.705859E-12	4.295874E-12
2.701489E+4	2.684921E-10	3.783809E-10	2.696263E-12	1.146724E-11	5.514626E-12	4.822357E-12
2.701609E+4	3.021210E-10	3.689904E-10	2.927580E-12	1.069936E-11	1.898698E-12	5.661929E-12
2.701729E+4	2.791086E-10	3.806234E-10	3.436139E-12	1.290555E-11	1.926702E-12	5.189215E-12
2.701849E+4	2.861976E-10	3.696222E-10	2.278998E-12	1.274312E-11	1.574407E-12	3.272034E-12
2.701969E+4	2.778031E-10	3.679078E-10	3.078803E-12	1.167559E-11	5.179133E-12	5.393646E-12
2.702089E+4	2.798087E-10	3.599640E-10	2.498552E-12	1.434889E-11	3.774992E-12	4.738344E-12
2.702209E+4	2.817136E-10	3.611111E-10	2.318204E-12	1.452196E-11	3.913334E-12	5.526948E-12
2.702329E+4	3.006631E-10	3.841593E-10	5.712897E-12	1.146724E-11	1.843810E-12	4.134009E-12
2.702449E+4	2.943083E-10	3.598363E-10	3.177379E-12	1.317551E-11	4.794913E-12	5.153929E-12
2.702569E+4	3.076070E-10	3.783080E-10	2.340608E-12	1.114687E-11	5.018388E-12	5.491662E-12
2.702689E+4	2.803935E-10	3.632971E-10	2.696263E-12	1.280697E-11	4.416293E-12	4.960139E-12
2.702809E+4	2.850735E-10	3.851769E-10	2.429101E-12	1.220544E-11	5.469259E-12	2.942702E-12
2.702929E+4	2.873318E-10	3.678322E-10	1.871254E-12	1.174336E-11	4.191138E-12	4.299795E-12
2.703049E+4	2.884369E-10	3.549462E-10	2.813882E-12	1.186602E-11	5.110802E-12	5.431732E-12
2.703169E+4	2.763373E-10	3.624547E-10	2.370852E-12	1.285570E-11	4.391089E-12	5.901646E-12
2.703289E+4	2.608912E-10	3.452365E-10	2.741630E-12	1.009390E-11	2.141216E-12	6.269624E-12
2.703409E+4	2.626045E-10	3.365916E-10	2.926459E-12	1.487089E-11	1.781640E-12	4.145211E-12
2.703529E+4	2.429846E-10	3.473895E-10	2.194424E-12	1.392883E-11	5.218899E-12	5.982299E-12
2.703649E+4	2.521124E-10	3.389646E-10	1.954147E-12	1.319959E-11	1.192987E-12	4.623526E-12
2.703769E+4	2.387431E-10	3.443493E-10	3.373970E-12	1.568190E-11	5.109122E-12	4.608963E-12
2.703889E+4	2.329232E-10	3.551753E-10	2.982468E-12	1.387170E-11	2.467187E-12	5.714016E-12
2.704009E+4	2.398649E-10	3.477491E-10	2.557922E-12	1.376584E-11	2.136175E-12	4.021431E-12
2.704129E+4	2.473511E-10	3.379486E-10	2.422940E-12	1.408229E-11	1.283722E-12	4.876126E-12
2.704249E+4	2.328610E-10	3.526465E-10	1.937904E-12	1.459589E-11	4.630807E-12	5.456937E-12
2.704369E+4	2.474653E-10	3.558418E-10	2.085767E-12	1.396971E-11	1.836528E-12	4.225863E-12
2.704489E+4	2.383281E-10	3.457131E-10	3.118010E-12	1.286802E-11	2.825083E-12	5.405969E-12
2.704609E+4	2.280073E-10	3.523143E-10	2.702424E-12	1.370759E-11	6.689690E-12	3.881970E-12
2.704729E+4	2.215876E-10	3.493033E-10	2.673860E-12	1.354909E-11	5.455256E-12	4.659371E-12
2.704849E+4	2.215030E-10	3.506178E-10	3.502230E-12	1.180441E-11	6.409086E-12	4.214662E-12
2.704969E+4	2.305003E-10	3.571484E-10	2.681141E-12	1.170752E-11	1.989432E-12	6.331794E-12
2.705089E+4	2.282403E-10	3.655447E-10	2.574724E-12	1.289602E-11	2.610010E-12	6.130722E-12
2.705209E+4	2.300953E-10	3.735025E-10	3.723465E-12	1.383753E-11	1.833168E-12	4.234825E-12
2.705329E+4	2.298494E-10	3.719292E-10	2.263315E-12	1.291619E-11	1.063607E-12	6.626400E-12
2.705449E+4	2.259008E-10	3.696939E-10	3.538636E-12	1.355189E-11	1.311726E-12	4.612324E-12
2.705569E+4	2.283232E-10	3.669444E-10	2.215708E-12	1.306573E-11	4.004629E-12	4.369806E-12
2.705688E+4	2.360233E-10	3.797743E-10	2.566883E-12	1.200100E-11	5.730819E-12	5.216099E-12
2.705809E+4	2.222636E-10	3.678019E-10	2.185463E-12	1.195732E-11	4.128968E-12	3.895971E-12
2.705929E+4	2.416253E-10	3.666173E-10	2.769074E-12	1.241995E-11	1.632656E-12	5.512386E-12
2.706048E+4	2.415189E-10	3.742765E-10	3.835482E-12	1.502324E-11	6.223697E-12	2.803240E-12
2.706169E+4	2.375238E-10	3.798051E-10	3.510631E-12	1.423855E-11	4.141290E-12	5.057594E-12
2.706288E+4	2.345984E-10	3.799440E-10	3.888130E-12	1.369079E-11	1.327408E-12	5.817073E-12
2.706409E+4	2.330330E-10	3.807724E-10	2.942702E-12	1.252525E-11	4.897409E-12	4.190018E-12
2.706529E+4	2.382295E-10	3.923539E-10	4.439817E-12	1.242107E-11	3.946940E-12	5.213299E-12
2.706648E+4	2.318775E-10	3.813840E-10	2.560722E-12	1.431753E-11	5.358922E-12	4.475102E-12
2.706769E+4	2.421260E-10	3.913866E-10	2.983028E-12	1.320351E-11	5.055353E-12	5.810352E-12
2.706888E+4	2.427595E-10	3.964649E-10	2.535518E-12	1.396467E-11	1.967029E-12	4.882286E-12
2.707009E+4	2.533171E-10	3.622234E-10	1.874614E-12	1.366783E-11	2.575844E-12	5.716818E-12
2.707129E+4	2.454871E-10	3.827165E-10	2.411739E-12	1.280417E-11	3.889250E-12	3.542556E-12
2.707248E+4	2.534672E-10	3.911856E-10	2.529917E-12	1.328080E-11	4.826837E-12	4.472862E-12
2.707368E+4	2.487586E-10	3.745577E-10	2.759553E-12	1.365382E-11	1.888616E-12	6.252822E-12
2.707488E+4	2.516649E-10	3.783595E-10	3.144334E-12	1.314750E-11	6.243300E-12	4.611764E-12
2.707608E+4	2.611528E-10	3.741359E-10	3.175699E-12	1.441778E-11	1.560965E-12	6.354758E-12
2.707728E+4	2.565880E-10	3.931526E-10	3.073762E-12	1.522767E-11	4.697457E-12	4.889008E-12
2.707848E+4	2.575542E-10	3.849658E-10	3.252991E-12	1.304837E-11	6.284187E-12	4.250507E-12
2.707968E+4	2.604258E-10	3.939261E-10	2.434142E-12	1.416574E-11	2.274517E-12	5.003825E-12
2.708088E+4	2.591482E-10	3.991175E-10	3.384611E-12	1.398484E-11	7.528142E-12	5.899966E-12
2.708208E+4	2.538811E-10	3.891177E-10	2.886693E-12	1.315254E-11	4.826837E-12	5.680972E-12
2.708328E+4	2.615879E-10	3.983894E-10	2.547280E-12	1.268767E-11	1.543602E-12	4.076320E-12
2.708448E+4	2.949697E-10	4.044748E-10	3.406455E-12	1.329817E-11	2.206747E-12	4.666092E-12
2.708568E+4	2.728748E-10	3.917036E-10	1.789481E-12	1.390026E-11	1.970389E-12	5.481580E-12
2.708688E+4	2.735307E-10	3.952255E-10	3.288276E-12	1.276328E-11	6.245540E-12	4.072399E-12
2.708808E+4	2.666024E-10	3.905750E-10	2.624012E-12	1.322368E-11	1.355413E-12	5.563913E-12
2.708928E+4	2.641476E-10	4.001683E-10	2.551201E-12	1.057334E-11	1.657860E-12	4.599442E-12
2.709048E+4	2.620164E-10	3.831153E-10	3.329163E-12	1.405877E-11	5.749303E-12	5.122004E-12
2.709168E+4	2.742706E-10	3.877399E-10	3.501670E-12	1.281033E-11	5.894925E-12	5.185854E-12
2.709288E+4	2.703399E-10	3.798247E-10	3.177379E-12	1.472583E-11	6.008624E-12	3.699941E-12
2.709408E+4	2.781626E-10	3.794389E-10	2.403337E-12	1.242219E-11	2.263876E-12	4.484064E-12
2.709528E+4	2.831043E-10	4.071873E-10	2.501353E-12	1.435337E-11	6.057911E-12	4.425815E-12
2.709648E+4	2.847425E-10	4.085959E-10	2.634654E-12	1.366503E-11	2.682261E-12	5.842837E-12
2.709768E+4	2.897021E-10	4.076012E-10	2.802120E-12	1.305005E-11	2.331086E-12	5.297312E-12
2.709888E+4	2.829642E-10	3.894941E-10	2.710825E-12	1.470287E-11	1.316767E-12	4.303156E-12
2.710008E+4	2.780887E-10	4.099239E-10	2.774675E-12	1.285738E-11	2.298601E-12	5.465338E-12
2.710128E+4	2.829592E-10	3.988644E-10	3.135372E-12	1.504228E-11	4.934375E-12	4.639768E-12
2.710248E+4	2.928392E-10	3.996390E-10	2.623452E-12	1.456733E-11	6.449972E-12	4.905810E-12
2.710368E+4	2.883181E-10	3.952815E-10	2.375333E-12	1.213038E-11	4.023672E-12	5.059274E-12
2.710488E+4	2.782847E-10	3.870157E-10	3.555438E-12	1.257677E-11	4.969100E-12	5.738101E-12
2.710608E+4	2.906896E-10	3.961009E-10	3.399734E-12	1.347628E-11	4.828518E-12	6.173289E-12
2.710728E+4	3.064342E-10	4.021515E-10	2.364131E-12	1.201725E-11	1.630416E-12	4.714260E-12
2.710848E+4	2.877849E-10	3.904390E-10	2.840766E-12	1.434889E-11	3.906613E-12	5.955415E-12
2.710968E+4	3.050446E-10	3.920884E-10	2.329406E-12	1.332785E-11	2.466067E-12	5.487181E-12
2.711088E+4	2.985616E-10	4.025106E-10	1.745234E-12	1.406661E-11	6.111680E-12	4.997665E-12
2.711208E+4	3.015569E-10	4.006505E-10	2.904056E-12	1.330209E-11	1.614734E-12	5.822674E-12
2.711328E+4	2.920248E-10	3.934276E-10	3.073762E-12	1.461829E-11	4.691856E-12	5.384125E-12
2.711448E+4	3.023623E-10	4.002114E-10	2.821163E-12	1.429848E-11	4.961259E-12	3.730746E-12
2.711568E+4	3.058438E-10	3.959172E-10	2.680021E-12	1.457461E-11	5.978939E-12	4.470622E-12
2.711688E+4	3.139433E-10	3.948995E-10	2.677220E-12	1.513301E-11	4.958459E-12	4.267310E-12
2.711808E+4	3.116021E-10	3.966935E-10	1.972630E-12	1.457797E-11	1.865653E-12	5.969417E-12
2.711928E+4	2.931573E-10	3.984852E-10	2.573604E-12	1.365662E-11	2.303642E-12	3.413176E-12
2.712048E+4	3.100081E-10	3.952703E-10	3.356607E-12	1.256781E-11	3.116889E-12	5.274348E-12
2.712168E+4	3.016729E-10	3.929476E-10	2.445344E-12	1.065007E-11	1.696506E-12	3.442300E-12
2.712288E+4	3.045517E-10	3.856989E-10	2.943262E-12	1.150757E-11	4.276831E-12	3.779473E-12
2.712408E+4	3.092066E-10	4.015618E-10	3.378450E-12	1.180161E-11	3.471985E-12	4.871644E-12
2.712528E+4	3.191728E-10	4.051021E-10	2.071765E-12	1.514982E-11	1.811324E-12	5.822674E-12
2.712648E+4	2.991301E-10	3.935374E-10	2.696263E-12	1.353396E-11	5.604800E-12	4.453259E-12
2.712768E+4	3.133322E-10	3.864618E-10	3.464144E-12	1.502324E-11	2.652016E-12	4.775870E-12
2.712888E+4	3.237112E-10	3.880855E-10	1.936784E-12	1.447155E-11	2.741630E-12	2.589847E-12
2.713008E+4	3.034517E-10	4.000529E-10	3.289957E-12	1.404028E-11	5.609280E-12	5.199296E-12
2.713128E+4	3.211863E-10	4.039668E-10	2.948863E-12	1.441218E-11	1.437186E-12	4.761307E-12
2.713248E+4	3.079537E-10	3.942504E-10	2.520956E-12	1.255493E-11	5.447975E-12	3.622649E-12
2.713368E+4	3.275898E-10	3.903040E-10	2.584246E-12	1.345331E-11	6.422528E-12	5.404848E-12
2.713488E+4	3.215694E-10	3.841878E-10	3.559359E-12	1.474152E-11	1.614173E-12	6.047269E-12
2.713608E+4	3.124523E-10	3.873070E-10	3.642812E-12	1.239867E-11	1.921102E-12	4.964619E-12
2.713728E+4	3.175323E-10	3.782856E-10	2.495752E-12	1.454829E-11	5.406529E-12	5.301792E-12
2.713848E+4	3.164597E-10	3.969505E-10	3.453502E-12	1.477568E-11	6.425329E-12	4.686255E-12
2.713968E+4	3.104948E-10	4.064564E-10	2.491271E-12	1.436906E-11	1.953587E-12	3.079923E-12
2.714088E+4	3.126545E-10	4.026562E-10	2.641935E-12	1.339954E-11	1.566006E-12	4.165374E-12
2.714208E+4	3.158599E-10	3.881303E-10	2.520956E-12	1.672310E-11	4.544554E-12	4.745625E-12
2.714328E+4	3.188317E-10	3.843912E-10	1.838209E-12	1.378264E-11	5.386926E-12	6.018145E-12
2.714448E+4	3.217532E-10	3.888696E-10	4.001828E-12	1.376024E-11	4.348522E-12	4.802754E-12
2.714568E+4	3.191034E-10	4.044081E-10	2.853648E-12	1.212366E-11	6.090396E-12	4.898529E-12
2.714688E+4	3.158504E-10	3.955341E-10	2.097529E-12	1.338610E-11	1.490394E-12	6.015904E-12
2.714808E+4	3.309386E-10	4.000276E-10	2.446464E-12	1.315814E-11	4.815076E-12	5.319155E-12
2.714928E+4	3.249664E-10	4.013215E-10	4.342362E-12	1.370703E-11	6.056231E-12	4.267310E-12
2.715048E+4	3.241111E-10	3.920559E-10	1.838209E-12	1.251068E-11	2.014076E-12	5.028469E-12
2.715168E+4	3.224768E-10	3.966229E-10	2.257714E-12	1.171928E-11	1.620894E-12	5.013347E-12
2.715288E+4	3.267553E-10	3.916107E-10	2.888373E-12	1.433713E-11	5.371243E-12	5.162890E-12
2.715408E+4	3.463981E-10	4.008208E-10	2.389895E-12	1.271232E-11	5.756024E-12	3.208744E-12
2.715528E+4	3.337917E-10	3.927476E-10	2.023038E-12	1.062095E-11	5.866921E-12	4.650410E-12
2.715648E+4	3.280441E-10	3.974328E-10	2.779716E-12	1.293691E-11	2.066724E-12	5.602560E-12
2.715768E+4	3.215241E-10	3.896588E-10	2.544479E-12	1.302372E-11	1.664021E-12	5.464218E-12
2.715888E+4	3.219637E-10	3.896784E-10	2.229710E-12	1.085002E-11	4.914211E-12	5.476539E-12
2.716008E+4	3.259538E-10	3.733294E-10	2.335007E-12	1.259134E-11	1.888056E-12	4.801074E-12
2.716128E+4	3.209097E-10	3.827333E-10	2.971827E-12	1.188843E-11	4.330040E-12	5.709537E-12
2.716248E+4	3.223418E-10	3.884658E-10	2.184903E-12	1.133170E-11	1.953587E-12	4.838039E-12
2.716368E+4	3.191964E-10	4.003088E-10	3.384611E-12	1.366222E-11	1.269159E-12	4.980302E-12
2.716488E+4	3.295636E-10	3.824297E-10	2.713626E-12	1.383081E-11	5.423891E-12	4.950617E-12
2.716608E+4	3.200516E-10	3.820651E-10	2.212347E-12	1.362134E-11	4.984222E-12	3.516232E-12
2.716728E+4	3.257062E-10	3.937155E-10	1.734592E-12	1.468046E-11	6.538467E-12	6.678488E-12
2.716848E+4	3.198292E-10	3.867614E-10	2.698504E-12	1.387394E-11	1.818045E-12	3.209304E-12
2.716968E+4	3.169409E-10	3.715791E-10	2.842446E-12	1.113623E-11	1.844930E-12	3.793476E-12
2.717088E+4	3.323433E-10	3.702993E-10	2.819482E-12	1.128241E-11	2.028639E-12	4.478463E-12
2.717208E+4	3.179373E-10	3.933369E-10	1.942945E-12	1.245243E-11	7.090713E-12	4.428615E-12
2.717328E+4	3.211062E-10	3.760481E-10	2.388775E-12	1.420719E-11	4.755707E-12	3.869648E-12
2.717448E+4	3.309940E-10	3.819811E-10	2.539999E-12	1.178201E-11	3.492708E-12	3.887010E-12
2.717568E+4	3.223373E-10	3.703850E-10	3.062561E-12	1.237290E-11	1.950226E-12	3.226666E-12
2.717688E+4	3.071237E-10	3.750052E-10	2.315404E-12	1.384033E-11	1.773238E-12	4.878366E-12
2.717808E+4	3.303622E-10	3.768266E-10	2.171461E-12	1.334521E-11	5.553832E-12	5.910608E-12
2.717928E+4	3.257158E-10	3.632092E-10	2.198345E-12	1.355749E-11	4.913091E-12	5.179133E-12
2.718048E+4	3.196618E-10	3.459859E-10	2.184903E-12	1.187274E-11	4.636968E-12	3.857886E-12
2.718168E+4	3.186139E-10	3.546679E-10	3.063121E-12	1.257789E-11	4.353003E-12	5.639525E-12
2.718288E+4	3.190395E-10	3.685132E-10	2.140656E-12	1.216903E-11	1.381177E-12	6.363159E-12
2.718408E+4	3.143986E-10	3.560770E-10	2.452065E-12	1.279129E-11	1.694266E-12	4.974701E-12
2.718528E+4	3.180241E-10	3.458661E-10	1.888616E-12	1.368855E-11	1.598491E-12	4.924853E-12
2.718648E+4	3.236944E-10	3.674558E-10	1.614734E-12	1.149580E-11	4.381007E-12	5.166252E-12
2.718768E+4	3.052485E-10	3.522292E-10	3.276514E-12	1.159606E-11	6.192332E-12	5.750983E-12
2.718888E+4	3.197088E-10	3.532251E-10	2.206747E-12	1.269327E-11	4.941656E-12	5.752103E-12
2.719008E+4	3.188625E-10	3.394967E-10	1.838209E-12	1.252076E-11	6.352517E-12	4.575918E-12
2.719128E+4	3.137467E-10	3.517756E-10	2.887253E-12	1.031906E-11	7.260420E-12	5.314115E-12
2.719248E+4	3.176785E-10	3.361732E-10	2.482310E-12	1.197300E-11	3.470305E-12	4.521030E-12
2.719368E+4	3.120569E-10	3.411653E-10	2.224669E-12	1.183354E-11	4.916452E-12	4.829638E-12
2.719488E+4	3.175357E-10	3.189040E-10	2.107611E-12	1.341187E-11	3.023355E-12	4.060638E-12
2.719608E+4	3.042185E-10	3.081542E-10	2.408378E-12	1.380225E-11	4.510948E-12	4.922613E-12
2.719728E+4	2.997059E-10	3.169476E-10	2.329406E-12	1.002333E-11	4.244346E-12	5.532548E-12
2.719848E+4	2.933718E-10	3.094127E-10	2.439743E-12	1.113119E-11	6.030466E-12	4.965179E-12
2.719968E+4	3.122020E-10	3.114285E-10	2.261635E-12	1.059182E-11	4.528871E-12	6.057351E-12
2.720088E+4	2.809720E-10	3.030389E-10	9.846346E-13	1.132330E-11	5.581276E-12	5.478781E-12
2.720208E+4	2.932217E-10	2.866177E-10	1.975430E-12	1.003454E-11	6.446612E-12	4.121687E-12
2.720328E+4	2.963599E-10	2.849055E-10	1.959748E-12	9.767933E-12	5.118643E-12	6.365399E-12
2.720448E+4	3.004429E-10	2.642069E-10	1.566006E-12	9.579183E-12	5.798030E-12	5.404289E-12
2.720568E+4	2.905254E-10	2.763373E-10	2.329966E-12	9.846906E-12	1.956387E-12	4.377647E-12
2.720688E+4	2.840615E-10	2.536403E-10	2.960064E-12	1.176129E-11	4.507028E-12	5.830515E-12
2.720808E+4	2.752944E-10	2.661818E-10	1.811324E-12	1.157982E-11	5.183614E-12	4.390529E-12
2.720928E+4	2.711503E-10	2.404441E-10	1.527920E-12	9.351788E-12	4.847561E-12	3.673617E-12
2.721048E+4	2.709128E-10	2.296433E-10	2.060564E-12	8.499894E-12	1.083210E-12	4.598322E-12
2.721168E+4	2.716326E-10	2.282582E-10	1.188507E-12	8.019339E-12	3.757070E-12	4.815636E-12
2.721288E+4	2.726699E-10	2.356716E-10	1.565446E-12	1.034594E-11	6.285867E-12	5.338758E-12
2.721408E+4	2.671149E-10	2.155750E-10	2.024718E-12	9.127193E-12	1.117375E-12	4.950617E-12
2.721528E+4	2.700301E-10	2.117149E-10	2.213467E-12	9.765132E-12	4.355804E-12	4.927093E-12
2.721648E+4	2.486331E-10	1.983697E-10	2.146257E-12	9.207285E-12	3.593524E-12	5.222820E-12
2.721768E+4	2.563758E-10	1.920558E-10	1.822526E-12	8.816344E-12	2.009596E-12	4.564717E-12
2.721888E+4	2.648779E-10	1.829342E-10	1.254037E-12	8.351471E-12	4.382688E-12	4.397250E-12
2.722008E+4	2.443720E-10	1.633362E-10	1.079289E-12	9.381473E-12	4.662172E-12	4.260029E-12
2.722128E+4	2.494296E-10	1.723766E-10	2.168660E-12	7.325389E-12	4.705859E-12	5.270427E-12
2.722248E+4	2.400055E-10	1.592039E-10	1.052965E-12	7.673764E-12	3.513432E-12	5.734740E-12
2.722368E+4	2.443036E-10	1.434492E-10	1.273640E-12	8.290982E-12	5.349400E-12	4.154172E-12
2.722488E+4	2.306918E-10	1.441986E-10	1.954147E-12	5.758264E-12	1.328529E-12	4.700818E-12
2.722608E+4	2.340725E-10	1.365338E-10	1.403020E-12	7.106395E-12	3.987826E-12	4.934375E-12
2.722728E+4	2.150217E-10	1.338957E-10	1.794522E-12	7.667604E-12	6.297629E-12	3.730746E-12
2.722848E+4	2.308666E-10	1.304730E-10	1.964788E-12	6.352517E-12	2.811081E-12	4.193938E-12
2.722968E+4	2.203599E-10	1.237475E-10	1.414222E-12	7.706250E-12	4.274591E-12	4.759067E-12
2.723087E+4	2.160164E-10	1.065186E-10	5.050873E-12	6.136884E-12	3.092246E-12	6.315551E-12
2.723207E+4	2.084367E-10	1.131394E-10	1.290443E-12	5.626644E-12	4.480703E-12	5.114163E-12
2.723328E+4	2.037241E-10	1.021550E-10	6.698652E-13	5.151129E-12	3.417656E-12	5.264266E-12
2.723447E+4	1.991544E-10	9.946993E-11	1.376136E-12	5.217779E-12	1.946305E-12	6.341315E-12
2.723568E+4	1.915725E-10	9.101148E-11	1.219871E-12	5.485501E-12	3.879729E-12	4.978621E-12
2.723687E+4	1.855381E-10	8.651455E-11	7.970051E-13	4.785951E-12	5.977818E-12	4.686816E-12
2.723807E+4	1.736497E-10	8.166474E-11	9.101429E-13	5.778427E-12	1.848850E-12	3.973824E-12
2.723928E+4	1.951027E-10	7.532118E-11	9.941560E-13	5.419411E-12	5.584076E-13	3.531354E-12
2.724047E+4	1.786910E-10	7.863411E-11	8.182884E-13	5.816513E-12	1.759236E-12	4.412933E-12
2.724168E+4	1.794186E-10	7.221157E-11	1.283722E-12	5.885404E-12	6.017584E-12	4.547914E-12
2.724287E+4	1.648658E-10	6.498084E-11	6.441011E-13	4.361405E-12	4.969660E-12	5.580716E-12
2.724407E+4	1.599331E-10	6.475233E-11	1.187386E-12	3.704422E-12	4.470062E-12	4.922052E-12
2.724528E+4	1.703754E-10	5.365194E-11	5.259225E-12	4.691296E-12	2.534958E-12	4.048876E-12
2.724647E+4	1.620883E-10	5.576235E-11	5.786269E-12	3.130331E-12	6.032707E-12	5.072156E-12
2.724767E+4	1.457881E-10	5.070812E-11	5.634485E-13	3.969903E-12	1.287082E-12	5.589117E-12
2.724887E+4	1.429154E-10	4.356252E-11	1.177305E-12	3.670256E-12	1.191307E-12	5.430613E-12
2.725007E+4	1.438395E-10	4.453595E-11	3.259712E-13	3.457423E-12	4.085281E-12	4.351883E-12
2.725127E+4	1.391314E-10	4.306068E-11	2.419580E-13	2.545600E-12	4.102084E-12	2.529917E-12
2.725247E+4	1.322805E-10	3.487499E-11	1.176745E-12	2.446464E-12	3.308439E-12	5.289470E-12
2.725367E+4	1.430386E-10	3.653341E-11	5.516866E-12	3.470305E-12	6.188972E-13	5.860760E-12
2.725487E+4	1.274698E-10	3.189589E-11	4.480703E-12	2.965665E-12	1.361014E-12	5.119204E-12
2.725607E+4	1.312180E-10	3.215745E-11	2.049922E-13	1.723951E-12	3.772192E-12	3.426058E-12
2.725727E+4	1.243737E-10	3.189532E-11	7.247538E-13	2.424061E-12	3.935178E-12	4.293074E-12
2.725847E+4	1.198196E-10	2.973171E-11	4.835799E-12	1.871814E-12	3.349326E-12	3.847804E-12
2.725967E+4	1.130453E-10	2.929764E-11	4.659931E-13	2.937101E-12	1.571607E-12	3.758190E-12
2.726087E+4	1.186602E-10	2.469876E-11	5.913408E-12	2.547280E-12	3.820920E-12	5.221700E-12
2.726207E+4	1.195261E-10	2.373541E-11	5.160650E-12	1.773238E-12	5.625523E-12	4.228104E-12
2.726327E+4	1.053290E-10	2.062524E-11	2.313163E-13	1.452868E-12	1.811885E-12	4.884527E-12
2.726447E+4	1.116322E-10	1.966021E-11	1.633216E-12	1.652820E-12	5.204337E-12	5.735860E-12
2.726567E+4	1.085523E-10	2.083975E-11	4.755146E-12	1.593450E-12	3.755390E-12	3.913894E-12
2.726687E+4	1.049745E-10	2.086607E-11	6.074154E-12	2.803240E-12	-2.296360E-14	5.367882E-12
2.726807E+4	1.010382E-10	1.727703E-11	4.617365E-12	1.403580E-12	4.666652E-12	4.228664E-12
2.726927E+4	9.404492E-11	1.565782E-11	5.579595E-12	2.262755E-12	3.574481E-12	5.892685E-12
2.727047E+4	9.890536E-11	1.450516E-11	5.880923E-14	1.648339E-12	4.211301E-12	5.609280E-12
2.727167E+4	9.517911E-11	1.313070E-11	5.232901E-12	1.767077E-12	4.989823E-12	5.607600E-12
2.727287E+4	9.256237E-11	1.291283E-11	2.128894E-12	1.078729E-12	4.973581E-13	4.229224E-12
2.727407E+4	8.650950E-11	1.210238E-11	3.748668E-12	1.209790E-12	4.701938E-12	3.783954E-12
2.727527E+4	8.763472E-11	1.286634E-11	-2.934860E-13	7.852433E-13	4.701378E-12	4.332840E-12
2.727647E+4	8.133989E-11	9.598227E-12	2.171461E-12	1.187946E-12	5.539269E-13	5.565034E-12
2.727767E+4	7.545448E-11	1.062823E-11	4.202900E-12	8.082069E-13	5.913969E-12	4.196179E-12
2.727887E+4	7.835126E-11	8.946845E-12	6.553028E-13	1.229953E-12	4.055036E-13	5.567274E-12
2.728007E+4	8.041182E-11	8.565985E-12	-3.086084E-13	5.444054E-13	5.312994E-12	4.321638E-12
2.728127E+4	7.419877E-11	8.022139E-12	-3.360528E-15	1.124096E-12	1.651139E-12	4.028152E-12
2.728247E+4	7.065509E-11	7.461491E-12	3.355487E-12	3.612567E-12	5.081677E-12	4.232024E-12
2.728367E+4	7.122470E-11	7.313068E-12	3.077683E-12	5.875322E-12	8.877394E-13	3.404214E-12
2.728487E+4	6.724808E-11	6.922127E-12	-7.057109E-14	6.708733E-12	3.895412E-12	5.217779E-12
2.728607E+4	6.945034E-11	6.881800E-12	3.720664E-12	4.346282E-12	4.011350E-12	4.510948E-12
2.728727E+4	6.662246E-11	6.160967E-12	2.551201E-12	6.541827E-13	4.374847E-12	5.114163E-12
2.728847E+4	6.490915E-11	6.712654E-12	4.444298E-12	2.901256E-13	5.157849E-12	5.684332E-12
2.728967E+4	6.063176E-11	5.968857E-12	5.232341E-12	3.780593E-13	4.790992E-12	5.436214E-12
2.729087E+4	5.966448E-11	7.400442E-12	4.312677E-14	-1.232193E-13	9.863148E-13	5.409329E-12
2.729207E+4	5.689093E-11	5.228421E-12	-1.333009E-13	5.025669E-12	2.674980E-12	3.720664E-12
2.729327E+4	5.572091E-11	6.335715E-12	2.998151E-12	5.150008E-12	5.255305E-12	4.611204E-12
2.729447E+4	5.421875E-11	4.663852E-12	2.733789E-12	7.281143E-15	3.987266E-12	4.805554E-12
2.729567E+4	5.393254E-11	4.727142E-12	4.984783E-12	5.912848E-12	2.873811E-12	3.971583E-12
2.729687E+4	5.417170E-11	4.743944E-12	3.478146E-12	2.856449E-14	3.967103E-12	4.373727E-12
2.729807E+4	4.934039E-11	5.186414E-12	5.689373E-12	9.129433E-14	5.903327E-13	3.743067E-12
2.729927E+4	5.005674E-11	3.536955E-12	-1.540242E-13	5.080558E-12	1.264118E-12	4.321078E-12
2.730047E+4	4.670461E-11	5.199857E-12	-3.058080E-13	-5.600879E-13	5.095680E-12	5.808112E-12
2.730167E+4	4.629351E-11	4.814516E-12	8.311704E-13	6.441011E-14	5.746502E-13	4.995424E-12
2.730287E+4	4.619773E-11	5.253065E-12	3.428298E-12	3.416536E-13	4.201219E-12	4.063998E-12
2.730407E+4	4.546681E-11	5.198176E-12	5.622722E-12	-6.625840E-13	5.378524E-12	4.085281E-12
2.730527E+4	3.911542E-11	4.790992E-12	4.120007E-12	3.465264E-12	4.579279E-12	4.056717E-12
2.730647E+4	4.504899E-11	4.998225E-12	3.126411E-12	3.915014E-12	2.156338E-12	3.872448E-12
2.730767E+4	3.849988E-11	5.138806E-12	-1.315086E-12	5.086158E-12	4.044395E-12	5.310754E-12
2.730887E+4	3.828817E-11	4.659931E-12	3.354927E-12	3.936858E-12	1.100573E-12	3.459103E-12
2.731007E+4	3.703357E-11	4.679535E-12	4.976942E-12	4.007989E-12	4.604483E-12	3.979985E-12
2.731127E+4	3.390828E-11	3.917815E-12	-1.792281E-14	5.420531E-12	3.459103E-12	5.584077E-12
2.731247E+4	3.422137E-11	4.428055E-12	4.852601E-12	4.378767E-12	8.434924E-13	5.258106E-12
2.731367E+4	3.333755E-11	4.031513E-12	4.215782E-12	4.373727E-12	4.871085E-12	4.302035E-12
2.731487E+4	3.233947E-11	4.210181E-12	5.737540E-12	4.478463E-12	4.933254E-12	4.696897E-12
2.731607E+4	3.633234E-11	5.254745E-12	3.993427E-13	-7.337152E-13	3.887010E-13	5.355000E-12
2.731727E+4	3.215465E-11	3.084404E-12	4.205140E-12	2.192744E-12	-1.898698E-13	4.298675E-12
2.731847E+4	3.136324E-11	4.724342E-12	5.589117E-12	5.461978E-12	4.007989E-12	4.630807E-12
2.731967E+4	3.085188E-11	3.919495E-12	2.152978E-12	7.505178E-14	9.924758E-13	3.313480E-12
2.732087E+4	2.944102E-11	5.295071E-12	5.488862E-12	4.494705E-12	2.425181E-13	4.083041E-12
2.732207E+4	2.912121E-11	3.608087E-12	5.528068E-13	-5.399247E-13	3.579522E-12	4.209621E-12
2.732327E+4	2.458506E-11	4.252748E-12	1.646659E-13	3.774433E-12	4.099283E-12	5.970537E-12
2.732447E+4	2.962081E-11	3.664095E-12	4.251627E-12	3.192501E-13	-1.274760E-12	4.882846E-12
2.732567E+4	2.575508E-11	4.785951E-12	7.678806E-13	4.374287E-12	7.342753E-13	4.904130E-12
2.732687E+4	2.678957E-11	3.708902E-12	-4.827958E-13	-2.425181E-13	2.038160E-12	4.025912E-12
2.732807E+4	2.455986E-11	3.204263E-12	3.814199E-12	-1.517278E-12	4.199539E-12	6.099917E-12
2.732927E+4	2.541679E-11	3.526874E-12	3.466944E-12	-3.030076E-13	4.628006E-12	4.210181E-12
2.733047E+4	2.451449E-11	3.250750E-12	-1.164983E-13	3.343165E-12	1.102253E-12	4.770829E-12
2.733167E+4	2.317028E-11	3.431659E-12	7.449170E-14	4.892928E-12	2.259395E-12	4.176575E-12
2.733287E+4	2.225341E-11	2.939902E-12	5.384685E-12	-6.379402E-13	3.612007E-12	4.322199E-12
2.733407E+4	2.055299E-11	3.704982E-12	-1.321807E-13	-1.865093E-12	5.088959E-12	5.058154E-12
2.733527E+4	2.256818E-11	4.177696E-12	5.381885E-12	4.331160E-12	4.410132E-12	3.883650E-12
2.733647E+4	2.031663E-11	3.670256E-12	5.978378E-12	5.004946E-12	9.969564E-13	4.709779E-12
2.733767E+4	1.909340E-11	3.656254E-12	5.026229E-12	-1.282601E-13	3.310120E-13	5.683212E-12
2.733887E+4	2.004555E-11	3.550958E-12	4.069599E-12	5.137686E-12	2.696823E-12	4.820117E-12
2.734007E+4	1.901723E-11	3.027275E-12	4.533352E-12	-2.492391E-13	2.419580E-13	4.055037E-12
2.734127E+4	2.118477E-11	3.096726E-12	5.197615E-12	5.038551E-12	4.027592E-12	5.810913E-12
2.734247E+4	1.838040E-11	4.466701E-12	-7.057109E-14	3.730186E-12	1.521759E-12	4.611764E-12
2.734367E+4	1.756660E-11	3.322441E-12	3.229467E-12	3.518472E-12	4.973581E-13	4.328359E-12
2.734487E+4	1.765733E-11	3.628250E-12	3.264193E-12	3.434459E-12	3.161136E-12	5.533109E-12
2.734607E+4	1.570878E-11	3.576161E-12	2.800440E-14	3.796836E-12	5.263706E-12	4.067359E-12
2.734727E+4	1.603308E-11	3.373409E-12	-1.643858E-12	4.372046E-12	1.275880E-12	5.591358E-12
2.734847E+4	1.519126E-11	3.203703E-12	5.070476E-12	-1.414222E-12	3.842203E-13	5.577916E-12
0.000000E+0	0.000000E+0	0.000000E+0	0.000000E+0	0.000000E+0	0.000000E+0	0.000000E+0
0.000000E+0	0.000000E+0	0.000000E+0	0.000000E+0	0.000000E+0	0.000000E+0	0.000000E+0
0.000000E+0	0.000000E+0	0.000000E+0	0.000000E+0	0.000000E+0	0.000000E+0	0.000000E+0
0.000000E+0	0.000000E+0	0.000000E+0	0.000000E+0	0.000000E+0	0.000000E+0	0.000000E+0
0.000000E+0	0.000000E+0	0.000000E+0	0.000000E+0	0.000000E+0	0.000000E+0	0.000000E+0
0.000000E+0	0.000000E+0	0.000000E+0	0.000000E+0	0.000000E+0	0.000000E+0	0.000000E+0
0.000000E+0	0.000000E+0	0.000000E+0	0.000000E+0	0.000000E+0	0.000000E+0	0.000000E+0
0.000000E+0	0.000000E+0	0.000000E+0	0.000000E+0	0.000000E+0	0.000000E+0	0.000000E+0
0.000000E+0	0.000000E+0	0.000000E+0	0.000000E+0	0.000000E+0	0.000000E+0	0.000000E+0
0.000000E+0	0.000000E+0	0.000000E+0	0.000000E+0	0.000000E+0	0.000000E+0	0.000000E+0
0.000000E+0	0.000000E+0	0.000000E+0	0.000000E+0	0.000000E+0	0.000000E+0	0.000000E+0
0.000000E+0	0.000000E+0	0.000000E+0	0.000000E+0	0.000000E+0	0.000000E+0	0.000000E+0
0.000000E+0	0.000000E+0	0.000000E+0	0.000000E+0	0.000000E+0	0.000000E+0	0.000000E+0
0.000000E+0	0.000000E+0	0.000000E+0	0.000000E+0	0.000000E+0	0.000000E+0	0.000000E+0
0.000000E+0	0.000000E+0	0.000000E+0	0.000000E+0	0.000000E+0	0.000000E+0	0.000000E+0
0.000000E+0	0.000000E+0	0.000000E+0	0.000000E+0	0.000000E+0	0.000000E+0	0.000000E+0
0.000000E+0	0.000000E+0	0.000000E+0	0.000000E+0	0.000000E+0	0.000000E+0	0.000000E+0
0.000000E+0	0.000000E+0	0.000000E+0	0.000000E+0	0.000000E+0	0.000000E+0	0.000000E+0
0.000000E+0	0.000000E+0	0.000000E+0	0.000000E+0	0.000000E+0	0.000000E+0	0.000000E+0
0.000000E+0	0.000000E+0	0.000000E+0	0.000000E+0	0.000000E+0	0.000000E+0	0.000000E+0
0.000000E+0	0.000000E+0	0.000000E+0	0.000000E+0	0.000000E+0	0.000000E+0	0.000000E+0
0.000000E+0	0.000000E+0	0.000000E+0	0.000000E+0	0.000000E+0	0.000000E+0	0.000000E+0
0.000000E+0	0.000000E+0	0.000000E+0	0.000000E+0	0.000000E+0	0.000000E+0	0.000000E+0
0.000000E+0	0.000000E+0	0.000000E+0	0.000000E+0	0.000000E+0	0.000000E+0	0.000000E+0
0.000000E+0	0.000000E+0	0.000000E+0	0.000000E+0	0.000000E+0	0.000000E+0	0.000000E+0
0.000000E+0	0.000000E+0	0.000000E+0	0.000000E+0	0.000000E+0	0.000000E+0	0.000000E+0
0.000000E+0	0.000000E+0	0.000000E+0	0.000000E+0	0.000000E+0	0.000000E+0	0.000000E+0
0.000000E+0	0.000000E+0	0.000000E+0	0.000000E+0	0.000000E+0	0.000000E+0	0.000000E+0
0.000000E+0	0.000000E+0	0.000000E+0	0.000000E+0	0.000000E+0	0.000000E+0	0.000000E+0
0.000000E+0	0.000000E+0	0.000000E+0	0.000000E+0	0.000000E+0	0.000000E+0	0.000000E+0
0.000000E+0	0.000000E+0	0.000000E+0	0.000000E+0	0.000000E+0	0.000000E+0	0.000000E+0
0.000000E+0	0.000000E+0	0.000000E+0	0.000000E+0	0.000000E+0	0.000000E+0	0.000000E+0
0.000000E+0	0.000000E+0	0.000000E+0	0.000000E+0	0.000000E+0	0.000000E+0	0.000000E+0
0.000000E+0	0.000000E+0	0.000000E+0	0.000000E+0	0.000000E+0	0.000000E+0	0.000000E+0
0.000000E+0	0.000000E+0	0.000000E+0	0.000000E+0	0.000000E+0	0.000000E+0	0.000000E+0
0.000000E+0	0.000000E+0	0.000000E+0	0.000000E+0	0.000000E+0	0.000000E+0	0.000000E+0
0.000000E+0	0.000000E+0	0.000000E+0	0.000000E+0	0.000000E+0	0.000000E+0	0.000000E+0
0.000000E+0	0.000000E+0	0.000000E+0	0.000000E+0	0.000000E+0	0.000000E+0	0.000000E+0
0.000000E+0	0.000000E+0	0.000000E+0	0.000000E+0	0.000000E+0	0.000000E+0	0.000000E+0
0.000000E+0	0.000000E+0	0.000000E+0	0.000000E+0	0.000000E+0	0.000000E+0	0.000000E+0
0.000000E+0	0.000000E+0	0.000000E+0	0.000000E+0	0.000000E+0	0.000000E+0	0.000000E+0
0.000000E+0	0.000000E+0	0.000000E+0	0.000000E+0	0.000000E+0	0.000000E+0	0.000000E+0
0.000000E+0	0.000000E+0	0.000000E+0	0.000000E+0	0.000000E+0	0.000000E+0	0.000000E+0
0.000000E+0	0.000000E+0	0.000000E+0	0.000000E+0	0.000000E+0	0.000000E+0	0.000000E+0
0.000000E+0	0.000000E+0	0.000000E+0	0.000000E+0	0.000000E+0	0.000000E+0	0.000000E+0
0.000000E+0	0.000000E+0	0.000000E+0	0.000000E+0	0.000000E+0	0.000000E+0	0.000000E+0
0.000000E+0	0.000000E+0	0.000000E+0	0.000000E+0	0.000000E+0	0.000000E+0	0.000000E+0
0.000000E+0	0.000000E+0	0.000000E+0	0.000000E+0	0.000000E+0	0.000000E+0	0.000000E+0
0.000000E+0	0.000000E+0	0.000000E+0	0.000000E+0	0.000000E+0	0.000000E+0	0.000000E+0
0.000000E+0	0.000000E+0	0.000000E+0	0.000000E+0	0.000000E+0	0.000000E+0	0.000000E+0
0.000000E+0	0.000000E+0	0.000000E+0	0.000000E+0	0.000000E+0	0.000000E+0	0.000000E+0
0.000000E+0	0.000000E+0	0.000000E+0	0.000000E+0	0.000000E+0	0.000000E+0	0.000000E+0
0.000000E+0	0.000000E+0	0.000000E+0	0.000000E+0	0.000000E+0	0.000000E+0	0.000000E+0
0.000000E+0	0.000000E+0	0.000000E+0	0.000000E+0	0.000000E+0	0.000000E+0	0.000000E+0
0.000000E+0	0.000000E+0	0.000000E+0	0.000000E+0	0.000000E+0	0.000000E+0	0.000000E+0
0.000000E+0	0.000000E+0	0.000000E+0	0.000000E+0	0.000000E+0	0.000000E+0	0.000000E+0
0.000000E+0	0.000000E+0	0.000000E+0	0.000000E+0	0.000000E+0	0.000000E+0	0.000000E+0
0.000000E+0	0.000000E+0	0.000000E+0	0.000000E+0	0.000000E+0	0.000000E+0	0.000000E+0
0.000000E+0	0.000000E+0	0.000000E+0	0.000000E+0	0.000000E+0	0.000000E+0	0.000000E+0
0.000000E+0	0.000000E+0	0.000000E+0	0.000000E+0	0.000000E+0	0.000000E+0	0.000000E+0
0.000000E+0	0.000000E+0	0.000000E+0	0.000000E+0	0.000000E+0	0.000000E+0	0.000000E+0
0.000000E+0	0.000000E+0	0.000000E+0	0.000000E+0	0.000000E+0	0.000000E+0	0.000000E+0
0.000000E+0	0.000000E+0	0.000000E+0	0.000000E+0	0.000000E+0	0.000000E+0	0.000000E+0
0.000000E+0	0.000000E+0	0.000000E+0	0.000000E+0	0.000000E+0	0.000000E+0	0.000000E+0
0.000000E+0	0.000000E+0	0.000000E+0	0.000000E+0	0.000000E+0	0.000000E+0	0.000000E+0
0.000000E+0	0.000000E+0	0.000000E+0	0.000000E+0	0.000000E+0	0.000000E+0	0.000000E+0
0.000000E+0	0.000000E+0	0.000000E+0	0.000000E+0	0.000000E+0	0.000000E+0	0.000000E+0
0.000000E+0	0.000000E+0	0.000000E+0	0.000000E+0	0.000000E+0	0.000000E+0	0.000000E+0
0.000000E+0	0.000000E+0	0.000000E+0	0.000000E+0	0.000000E+0	0.000000E+0	0.000000E+0
0.000000E+0	0.000000E+0	0.000000E+0	0.000000E+0	0.000000E+0	0.000000E+0	0.000000E+0
0.000000E+0	0.000000E+0	0.000000E+0	0.000000E+0	0.000000E+0	0.000000E+0	0.000000E+0
0.000000E+0	0.000000E+0	0.000000E+0	0.000000E+0	0.000000E+0	0.000000E+0	0.000000E+0
0.000000E+0	0.000000E+0	0.000000E+0	0.000000E+0	0.000000E+0	0.000000E+0	0.000000E+0
0.000000E+0	0.000000E+0	0.000000E+0	0.000000E+0	0.000000E+0	0.000000E+0	0.000000E+0
0.000000E+0	0.000000E+0	0.000000E+0	0.000000E+0	0.000000E+0	0.000000E+0	0.000000E+0
0.000000E+0	0.000000E+0	0.000000E+0	0.000000E+0	0.000000E+0	0.000000E+0	0.000000E+0
0.000000E+0	0.000000E+0	0.000000E+0	0.000000E+0	0.000000E+0	0.000000E+0	0.000000E+0
0.000000E+0	0.000000E+0	0.000000E+0	0.000000E+0	0.000000E+0	0.000000E+0	0.000000E+0
0.000000E+0	0.000000E+0	0.000000E+0	0.000000E+0	0.000000E+0	0.000000E+0	0.000000E+0
0.000000E+0	0.000000E+0	0.000000E+0	0.000000E+0	0.000000E+0	0.000000E+0	0.000000E+0
0.000000E+0	0.000000E+0	0.000000E+0	0.000000E+0	0.000000E+0	0.000000E+0	0.000000E+0
0.000000E+0	0.000000E+0	0.000000E+0	0.000000E+0	0.000000E+0	0.000000E+0	0.000000E+0
0.000000E+0	0.000000E+0	0.000000E+0	0.000000E+0	0.000000E+0	0.000000E+0	0.000000E+0
0.000000E+0	0.000000E+0	0.000000E+0	0.000000E+0	0.000000E+0	0.000000E+0	0.000000E+0
0.000000E+0	0.000000E+0	0.000000E+0	0.000000E+0	0.000000E+0	0.000000E+0	0.000000E+0
0.000000E+0	0.000000E+0	0.000000E+0	0.000000E+0	0.000000E+0	0.000000E+0	0.000000E+0
0.000000E+0	0.000000E+0	0.000000E+0	0.000000E+0	0.000000E+0	0.000000E+0	0.000000E+0
0.000000E+0	0.000000E+0	0.000000E+0	0.000000E+0	0.000000E+0	0.000000E+0	0.000000E+0
0.000000E+0	0.000000E+0	0.000000E+0	0.000000E+0	0.000000E+0	0.000000E+0	0.000000E+0
0.000000E+0	0.000000E+0	0.000000E+0	0.000000E+0	0.000000E+0	0.000000E+0	0.000000E+0
0.000000E+0	0.000000E+0	0.000000E+0	0.000000E+0	0.000000E+0	0.000000E+0	0.000000E+0
0.000000E+0	0.000000E+0	0.000000E+0	0.000000E+0	0.000000E+0	0.000000E+0	0.000000E+0
0.000000E+0	0.000000E+0	0.000000E+0	0.000000E+0	0.000000E+0	0.000000E+0	0.000000E+0
0.000000E+0	0.000000E+0	0.000000E+0	0.000000E+0	0.000000E+0	0.000000E+0	0.000000E+0
0.000000E+0	0.000000E+0	0.000000E+0	0.000000E+0	0.000000E+0	0.000000E+0	0.000000E+0
0.000000E+0	0.000000E+0	0.000000E+0	0.000000E+0	0.000000E+0	0.000000E+0	0.000000E+0
0.000000E+0	0.000000E+0	0.000000E+0	0.000000E+0	0.000000E+0	0.000000E+0	0.000000E+0
0.000000E+0	0.000000E+0	0.000000E+0	0.000000E+0	0.000000E+0	0.000000E+0	0.000000E+0
0.000000E+0	0.000000E+0	0.000000E+0	0.000000E+0	0.000000E+0	0.000000E+0	0.000000E+0
0.000000E+0	0.000000E+0	0.000000E+0	0.000000E+0	0.000000E+0	0.000000E+0	0.000000E+0
0.000000E+0	0.000000E+0	0.000000E+0	0.000000E+0	0.000000E+0	0.000000E+0	0.000000E+0
0.000000E+0	0.000000E+0	0.000000E+0	0.000000E+0	0.000000E+0	0.000000E+0	0.000000E+0
0.000000E+0	0.000000E+0	0.000000E+0	0.000000E+0	0.000000E+0	0.000000E+0	0.000000E+0
0.000000E+0	0.000000E+0	0.000000E+0	0.000000E+0	0.000000E+0	0.000000E+0	0.000000E+0
0.000000E+0	0.000000E+0	0.000000E+0	0.000000E+0	0.000000E+0	0.000000E+0	0.000000E+0
0.000000E+0	0.000000E+0	0.000000E+0	0.000000E+0	0.000000E+0	0.000000E+0	0.000000E+0
0.000000E+0	0.000000E+0	0.000000E+0	0.000000E+0	0.000000E+0	0.000000E+0	0.000000E+0
0.000000E+0	0.000000E+0	0.000000E+0	0.000000E+0	0.000000E+0	0.000000E+0	0.000000E+0
0.000000E+0	0.000000E+0	0.000000E+0	0.000000E+0	0.000000E+0	0.000000E+0	0.000000E+0
0.000000E+0	0.000000E+0	0.000000E+0	0.000000E+0	0.000000E+0	0.000000E+0	0.000000E+0
0.000000E+0	0.000000E+0	0.000000E+0	0.000000E+0	0.000000E+0	0.000000E+0	0.000000E+0
0.000000E+0	0.000000E+0	0.000000E+0	0.000000E+0	0.000000E+0	0.000000E+0	0.000000E+0
0.000000E+0	0.000000E+0	0.000000E+0	0.000000E+0	0.000000E+0	0.000000E+0	0.000000E+0
0.000000E+0	0.000000E+0	0.000000E+0	0.000000E+0	0.000000E+0	0.000000E+0	0.000000E+0
0.000000E+0	0.000000E+0	0.000000E+0	0.000000E+0	0.000000E+0	0.000000E+0	0.000000E+0
0.000000E+0	0.000000E+0	0.000000E+0	0.000000E+0	0.000000E+0	0.000000E+0	0.000000E+0
0.000000E+0	0.000000E+0	0.000000E+0	0.000000E+0	0.000000E+0	0.000000E+0	0.000000E+0
0.000000E+0	0.000000E+0	0.000000E+0	0.000000E+0	0.000000E+0	0.000000E+0	0.000000E+0
0.000000E+0	0.000000E+0	0.000000E+0	0.000000E+0	0.000000E+0	0.000000E+0	0.000000E+0
0.000000E+0	0.000000E+0	0.000000E+0	0.000000E+0	0.000000E+0	0.000000E+0	0.000000E+0
0.000000E+0	0.000000E+0	0.000000E+0	0.000000E+0	0.000000E+0	0.000000E+0	0.000000E+0
0.000000E+0	0.000000E+0	0.000000E+0	0.000000E+0	0.000000E+0	0.000000E+0	0.000000E+0
0.000000E+0	0.000000E+0	0.000000E+0	0.000000E+0	0.000000E+0	0.000000E+0	0.000000E+0
0.000000E+0	0.000000E+0	0.000000E+0	0.000000E+0	0.000000E+0	0.000000E+0	0.000000E+0
0.000000E+0	0.000000E+0	0.000000E+0	0.000000E+0	0.000000E+0	0.000000E+0	0.000000E+0
0.000000E+0	0.000000E+0	0.000000E+0	0.000000E+0	0.000000E+0	0.000000E+0	0.000000E+0
0.000000E+0	0.000000E+0	0.000000E+0	0.000000E+0	0.000000E+0	0.000000E+0	0.000000E+0
0.000000E+0	0.000000E+0	0.000000E+0	0.000000E+0	0.000000E+0	0.000000E+0	0.000000E+0
0.000000E+0	0.000000E+0	0.000000E+0	0.000000E+0	0.000000E+0	0.000000E+0	0.000000E+0
0.000000E+0	0.000000E+0	0.000000E+0	0.000000E+0	0.000000E+0	0.000000E+0	0.000000E+0
0.000000E+0	0.000000E+0	0.000000E+0	0.000000E+0	0.000000E+0	0.000000E+0	0.000000E+0
0.000000E+0	0.000000E+0	0.000000E+0	0.000000E+0	0.000000E+0	0.000000E+0	0.000000E+0
0.000000E+0	0.000000E+0	0.000000E+0	0.000000E+0	0.000000E+0	0.000000E+0	0.000000E+0
0.000000E+0	0.000000E+0	0.000000E+0	0.000000E+0	0.000000E+0	0.000000E+0	0.000000E+0
0.000000E+0	0.000000E+0	0.000000E+0	0.000000E+0	0.000000E+0	0.000000E+0	0.000000E+0
0.000000E+0	0.000000E+0	0.000000E+0	0.000000E+0	0.000000E+0	0.000000E+0	0.000000E+0
0.000000E+0	0.000000E+0	0.000000E+0	0.000000E+0	0.000000E+0	0.000000E+0	0.000000E+0
0.000000E+0	0.000000E+0	0.000000E+0	0.000000E+0	0.000000E+0	0.000000E+0	0.000000E+0
0.000000E+0	0.000000E+0	0.000000E+0	0.000000E+0	0.000000E+0	0.000000E+0	0.000000E+0
0.000000E+0	0.000000E+0	0.000000E+0	0.000000E+0	0.000000E+0	0.000000E+0	0.000000E+0
0.000000E+0	0.000000E+0	0.000000E+0	0.000000E+0	0.000000E+0	0.000000E+0	0.000000E+0
0.000000E+0	0.000000E+0	0.000000E+0	0.000000E+0	0.000000E+0	0.000000E+0	0.000000E+0
0.000000E+0	0.000000E+0	0.000000E+0	0.000000E+0	0.000000E+0	0.000000E+0	0.000000E+0
0.000000E+0	0.000000E+0	0.000000E+0	0.000000E+0	0.000000E+0	0.000000E+0	0.000000E+0
0.000000E+0	0.000000E+0	0.000000E+0	0.000000E+0	0.000000E+0	0.000000E+0	0.000000E+0
0.000000E+0	0.000000E+0	0.000000E+0	0.000000E+0	0.000000E+0	0.000000E+0	0.000000E+0
0.000000E+0	0.000000E+0	0.000000E+0	0.000000E+0	0.000000E+0	0.000000E+0	0.000000E+0
0.000000E+0	0.000000E+0	0.000000E+0	0.000000E+0	0.000000E+0	0.000000E+0	0.000000E+0
0.000000E+0	0.000000E+0	0.000000E+0	0.000000E+0	0.000000E+0	0.000000E+0	0.000000E+0
0.000000E+0	0.000000E+0	0.000000E+0	0.000000E+0	0.000000E+0	0.000000E+0	0.000000E+0
0.000000E+0	0.000000E+0	0.000000E+0	0.000000E+0	0.000000E+0	0.000000E+0	0.000000E+0
0.000000E+0	0.000000E+0	0.000000E+0	0.000000E+0	0.000000E+0	0.000000E+0	0.000000E+0
0.000000E+0	0.000000E+0	0.000000E+0	0.000000E+0	0.000000E+0	0.000000E+0	0.000000E+0
0.000000E+0	0.000000E+0	0.000000E+0	0.000000E+0	0.000000E+0	0.000000E+0	0.000000E+0
0.000000E+0	0.000000E+0	0.000000E+0	0.000000E+0	0.000000E+0	0.000000E+0	0.000000E+0
0.000000E+0	0.000000E+0	0.000000E+0	0.000000E+0	0.000000E+0	0.000000E+0	0.000000E+0
0.000000E+0	0.000000E+0	0.000000E+0	0.000000E+0	0.000000E+0	0.000000E+0	0.000000E+0
0.000000E+0	0.000000E+0	0.000000E+0	0.000000E+0	0.000000E+0	0.000000E+0	0.000000E+0
0.000000E+0	0.000000E+0	0.000000E+0	0.000000E+0	0.000000E+0	0.000000E+0	0.000000E+0
0.000000E+0	0.000000E+0	0.000000E+0	0.000000E+0	0.000000E+0	0.000000E+0	0.000000E+0
0.000000E+0	0.000000E+0	0.000000E+0	0.000000E+0	0.000000E+0	0.000000E+0	0.000000E+0
0.000000E+0	0.000000E+0	0.000000E+0	0.000000E+0	0.000000E+0	0.000000E+0	0.000000E+0
0.000000E+0	0.000000E+0	0.000000E+0	0.000000E+0	0.000000E+0	0.000000E+0	0.000000E+0
0.000000E+0	0.000000E+0	0.000000E+0	0.000000E+0	0.000000E+0	0.000000E+0	0.000000E+0
0.000000E+0	0.000000E+0	0.000000E+0	0.000000E+0	0.000000E+0	0.000000E+0	0.000000E+0
0.000000E+0	0.000000E+0	0.000000E+0	0.000000E+0	0.000000E+0	0.000000E+0	0.000000E+0
0.000000E+0	0.000000E+0	0.000000E+0	0.000000E+0	0.000000E+0	0.000000E+0	0.000000E+0
0.000000E+0	0.000000E+0	0.000000E+0	0.000000E+0	0.000000E+0	0.000000E+0	0.000000E+0
0.000000E+0	0.000000E+0	0.000000E+0	0.000000E+0	0.000000E+0	0.000000E+0	0.000000E+0
0.000000E+0	0.000000E+0	0.000000E+0	0.000000E+0	0.000000E+0	0.000000E+0	0.000000E+0
0.000000E+0	0.000000E+0	0.000000E+0	0.000000E+0	0.000000E+0	0.000000E+0	0.000000E+0
0.000000E+0	0.000000E+0	0.000000E+0	0.000000E+0	0.000000E+0	0.000000E+0	0.000000E+0
0.000000E+0	0.000000E+0	0.000000E+0	0.000000E+0	0.000000E+0	0.000000E+0	0.000000E+0
0.000000E+0	0.000000E+0	0.000000E+0	0.000000E+0	0.000000E+0	0.000000E+0	0.000000E+0
0.000000E+0	0.000000E+0	0.000000E+0	0.000000E+0	0.000000E+0	0.000000E+0	0.000000E+0
0.000000E+0	0.000000E+0	0.000000E+0	0.000000E+0	0.000000E+0	0.000000E+0	0.000000E+0
0.000000E+0	0.000000E+0	0.000000E+0	0.000000E+0	0.000000E+0	0.000000E+0	0.000000E+0
0.000000E+0	0.000000E+0	0.000000E+0	0.000000E+0	0.000000E+0	0.000000E+0	0.000000E+0
0.000000E+0	0.000000E+0	0.000000E+0	0.000000E+0	0.000000E+0	0.000000E+0	0.000000E+0
0.000000E+0	0.000000E+0	0.000000E+0	0.000000E+0	0.000000E+0	0.000000E+0	0.000000E+0
0.000000E+0	0.000000E+0	0.000000E+0	0.000000E+0	0.000000E+0	0.000000E+0	0.000000E+0
0.000000E+0	0.000000E+0	0.000000E+0	0.000000E+0	0.000000E+0	0.000000E+0	0.000000E+0
0.000000E+0	0.000000E+0	0.000000E+0	0.000000E+0	0.000000E+0	0.000000E+0	0.000000E+0
0.000000E+0	0.000000E+0	0.000000E+0	0.000000E+0	0.000000E+0	0.000000E+0	0.000000E+0
0.000000E+0	0.000000E+0	0.000000E+0	0.000000E+0	0.000000E+0	0.000000E+0	0.000000E+0
0.000000E+0	0.000000E+0	0.000000E+0	0.000000E+0	0.000000E+0	0.000000E+0	0.000000E+0
0.000000E+0	0.000000E+0	0.000000E+0	0.000000E+0	0.000000E+0	0.000000E+0	0.000000E+0
0.000000E+0	0.000000E+0	0.000000E+0	0.000000E+0	0.000000E+0	0.000000E+0	0.000000E+0
0.000000E+0	0.000000E+0	0.000000E+0	0.000000E+0	0.000000E+0	0.000000E+0	0.000000E+0
0.000000E+0	0.000000E+0	0.000000E+0	0.000000E+0	0.000000E+0	0.000000E+0	0.000000E+0
0.000000E+0	0.000000E+0	0.000000E+0	0.000000E+0	0.000000E+0	0.000000E+0	0.000000E+0
0.000000E+0	0.000000E+0	0.000000E+0	0.000000E+0	0.000000E+0	0.000000E+0	0.000000E+0
0.000000E+0	0.000000E+0	0.000000E+0	0.000000E+0	0.000000E+0	0.000000E+0	0.000000E+0
0.000000E+0	0.000000E+0	0.000000E+0	0.000000E+0	0.000000E+0	0.000000E+0	0.000000E+0
0.000000E+0	0.000000E+0	0.000000E+0	0.000000E+0	0.000000E+0	0.000000E+0	0.000000E+0
0.000000E+0	0.000000E+0	0.000000E+0	0.000000E+0	0.000000E+0	0.000000E+0	0.000000E+0
0.000000E+0	0.000000E+0	0.000000E+0	0.000000E+0	0.000000E+0	0.000000E+0	0.000000E+0
0.000000E+0	0.000000E+0	0.000000E+0	0.000000E+0	0.000000E+0	0.000000E+0	0.000000E+0
0.000000E+0	0.000000E+0	0.000000E+0	0.000000E+0	0.000000E+0	0.000000E+0	0.000000E+0
0.000000E+0	0.000000E+0	0.000000E+0	0.000000E+0	0.000000E+0	0.000000E+0	0.000000E+0
0.000000E+0	0.000000E+0	0.000000E+0	0.000000E+0	0.000000E+0	0.000000E+0	0.000000E+0
0.000000E+0	0.000000E+0	0.000000E+0	0.000000E+0	0.000000E+0	0.000000E+0	0.000000E+0
0.000000E+0	0.000000E+0	0.000000E+0	0.000000E+0	0.000000E+0	0.000000E+0	0.000000E+0
0.000000E+0	0.000000E+0	0.000000E+0	0.000000E+0	0.000000E+0	0.000000E+0	0.000000E+0
0.000000E+0	0.000000E+0	0.000000E+0	0.000000E+0	0.000000E+0	0.000000E+0	0.000000E+0
0.000000E+0	0.000000E+0	0.000000E+0	0.000000E+0	0.000000E+0	0.000000E+0	0.000000E+0
0.000000E+0	0.000000E+0	0.000000E+0	0.000000E+0	0.000000E+0	0.000000E+0	0.000000E+0
0.000000E+0	0.000000E+0	0.000000E+0	0.000000E+0	0.000000E+0	0.000000E+0	0.000000E+0
0.000000E+0	0.000000E+0	0.000000E+0	0.000000E+0	0.000000E+0	0.000000E+0	0.000000E+0
0.000000E+0	0.000000E+0	0.000000E+0	0.000000E+0	0.000000E+0	0.000000E+0	0.000000E+0
0.000000E+0	0.000000E+0	0.000000E+0	0.000000E+0	0.000000E+0	0.000000E+0	0.000000E+0
0.000000E+0	0.000000E+0	0.000000E+0	0.000000E+0	0.000000E+0	0.000000E+0	0.000000E+0
0.000000E+0	0.000000E+0	0.000000E+0	0.000000E+0	0.000000E+0	0.000000E+0	0.000000E+0
0.000000E+0	0.000000E+0	0.000000E+0	0.000000E+0	0.000000E+0	0.000000E+0	0.000000E+0
0.000000E+0	0.000000E+0	0.000000E+0	0.000000E+0	0.000000E+0	0.000000E+0	0.000000E+0
0.000000E+0	0.000000E+0	0.000000E+0	0.000000E+0	0.000000E+0	0.000000E+0	0.000000E+0
0.000000E+0	0.000000E+0	0.000000E+0	0.000000E+0	0.000000E+0	0.000000E+0	0.000000E+0
0.000000E+0	0.000000E+0	0.000000E+0	0.000000E+0	0.000000E+0	0.000000E+0	0.000000E+0
0.000000E+0	0.000000E+0	0.000000E+0	0.000000E+0	0.000000E+0	0.000000E+0	0.000000E+0
0.000000E+0	0.000000E+0	0.000000E+0	0.000000E+0	0.000000E+0	0.000000E+0	0.000000E+0
0.000000E+0	0.000000E+0	0.000000E+0	0.000000E+0	0.000000E+0	0.000000E+0	0.000000E+0
0.000000E+0	0.000000E+0	0.000000E+0	0.000000E+0	0.000000E+0	0.000000E+0	0.000000E+0
0.000000E+0	0.000000E+0	0.000000E+0	0.000000E+0	0.000000E+0	0.000000E+0	0.000000E+0
0.000000E+0	0.000000E+0	0.000000E+0	0.000000E+0	0.000000E+0	0.000000E+0	0.000000E+0
0.000000E+0	0.000000E+0	0.000000E+0	0.000000E+0	0.000000E+0	0.000000E+0	0.000000E+0
0.000000E+0	0.000000E+0	0.000000E+0	0.000000E+0	0.000000E+0	0.000000E+0	0.000000E+0
0.000000E+0	0.000000E+0	0.000000E+0	0.000000E+0	0.000000E+0	0.000000E+0	0.000000E+0
0.000000E+0	0.000000E+0	0.000000E+0	0.000000E+0	0.000000E+0	0.000000E+0	0.000000E+0
0.000000E+0	0.000000E+0	0.000000E+0	0.000000E+0	0.000000E+0	0.000000E+0	0.000000E+0
0.000000E+0	0.000000E+0	0.000000E+0	0.000000E+0	0.000000E+0	0.000000E+0	0.000000E+0
0.000000E+0	0.000000E+0	0.000000E+0	0.000000E+0	0.000000E+0	0.000000E+0	0.000000E+0
0.000000E+0	0.000000E+0	0.000000E+0	0.000000E+0	0.000000E+0	0.000000E+0	0.000000E+0
0.000000E+0	0.000000E+0	0.000000E+0	0.000000E+0	0.000000E+0	0.000000E+0	0.000000E+0
0.000000E+0	0.000000E+0	0.000000E+0	0.000000E+0	0.000000E+0	0.000000E+0	0.000000E+0
0.000000E+0	0.000000E+0	0.000000E+0	0.000000E+0	0.000000E+0	0.000000E+0	0.000000E+0
0.000000E+0	0.000000E+0	0.000000E+0	0.000000E+0	0.000000E+0	0.000000E+0	0.000000E+0
0.000000E+0	0.000000E+0	0.000000E+0	0.000000E+0	0.000000E+0	0.000000E+0	0.000000E+0
0.000000E+0	0.000000E+0	0.000000E+0	0.000000E+0	0.000000E+0	0.000000E+0	0.000000E+0
0.000000E+0	0.000000E+0	0.000000E+0	0.000000E+0	0.000000E+0	0.000000E+0	0.000000E+0
0.000000E+0	0.000000E+0	0.000000E+0	0.000000E+0	0.000000E+0	0.000000E+0	0.000000E+0
0.000000E+0	0.000000E+0	0.000000E+0	0.000000E+0	0.000000E+0	0.000000E+0	0.000000E+0
0.000000E+0	0.000000E+0	0.000000E+0	0.000000E+0	0.000000E+0	0.000000E+0	0.000000E+0
0.000000E+0	0.000000E+0	0.000000E+0	0.000000E+0	0.000000E+0	0.000000E+0	0.000000E+0
0.000000E+0	0.000000E+0	0.000000E+0	0.000000E+0	0.000000E+0	0.000000E+0	0.000000E+0
0.000000E+0	0.000000E+0	0.000000E+0	0.000000E+0	0.000000E+0	0.000000E+0	0.000000E+0
0.000000E+0	0.000000E+0	0.000000E+0	0.000000E+0	0.000000E+0	0.000000E+0	0.000000E+0
0.000000E+0	0.000000E+0	0.000000E+0	0.000000E+0	0.000000E+0	0.000000E+0	0.000000E+0
0.000000E+0	0.000000E+0	0.000000E+0	0.000000E+0	0.000000E+0	0.000000E+0	0.000000E+0
0.000000E+0	0.000000E+0	0.000000E+0	0.000000E+0	0.000000E+0	0.000000E+0	0.000000E+0
0.000000E+0	0.000000E+0	0.000000E+0	0.000000E+0	0.000000E+0	0.000000E+0	0.000000E+0
0.000000E+0	0.000000E+0	0.000000E+0	0.000000E+0	0.000000E+0	0.000000E+0	0.000000E+0
0.000000E+0	0.000000E+0	0.000000E+0	0.000000E+0	0.000000E+0	0.000000E+0	0.000000E+0
0.000000E+0	0.000000E+0	0.000000E+0	0.000000E+0	0.000000E+0	0.000000E+0	0.000000E+0
0.000000E+0	0.000000E+0	0.000000E+0	0.000000E+0	0.000000E+0	0.000000E+0	0.000000E+0
0.000000E+0	0.000000E+0	0.000000E+0	0.000000E+0	0.000000E+0	0.000000E+0	0.000000E+0
0.000000E+0	0.000000E+0	0.000000E+0	0.000000E+0	0.000000E+0	0.000000E+0	0.000000E+0
0.000000E+0	0.000000E+0	0.000000E+0	0.000000E+0	0.000000E+0	0.000000E+0	0.000000E+0
0.000000E+0	0.000000E+0	0.000000E+0	0.000000E+0	0.000000E+0	0.000000E+0	0.000000E+0
0.000000E+0	0.000000E+0	0.000000E+0	0.000000E+0	0.000000E+0	0.000000E+0	0.000000E+0
0.000000E+0	0.000000E+0	0.000000E+0	0.000000E+0	0.000000E+0	0.000000E+0	0.000000E+0
0.000000E+0	0.000000E+0	0.000000E+0	0.000000E+0	0.000000E+0	0.000000E+0	0.000000E+0
0.000000E+0	0.000000E+0	0.000000E+0	0.000000E+0	0.000000E+0	0.000000E+0	0.000000E+0
0.000000E+0	0.000000E+0	0.000000E+0	0.000000E+0	0.000000E+0	0.000000E+0	0.000000E+0
0.000000E+0	0.000000E+0	0.000000E+0	0.000000E+0	0.000000E+0	0.000000E+0	0.000000E+0
0.000000E+0	0.000000E+0	0.000000E+0	0.000000E+0	0.000000E+0	0.000000E+0	0.000000E+0
0.000000E+0	0.000000E+0	0.000000E+0	0.000000E+0	0.000000E+0	0.000000E+0	0.000000E+0
0.000000E+0	0.000000E+0	0.000000E+0	0.000000E+0	0.000000E+0	0.000000E+0	0.000000E+0
0.000000E+0	0.000000E+0	0.000000E+0	0.000000E+0	0.000000E+0	0.000000E+0	0.000000E+0
0.000000E+0	0.000000E+0	0.000000E+0	0.000000E+0	0.000000E+0	0.000000E+0	0.000000E+0
0.000000E+0	0.000000E+0	0.000000E+0	0.000000E+0	0.000000E+0	0.000000E+0	0.000000E+0
0.000000E+0	0.000000E+0	0.000000E+0	0.000000E+0	0.000000E+0	0.000000E+0	0.000000E+0
0.000000E+0	0.000000E+0	0.000000E+0	0.000000E+0	0.000000E+0	0.000000E+0	0.000000E+0
0.000000E+0	0.000000E+0	0.000000E+0	0.000000E+0	0.000000E+0	0.000000E+0	0.000000E+0
0.000000E+0	0.000000E+0	0.000000E+0	0.000000E+0	0.000000E+0	0.000000E+0	0.000000E+0
0.000000E+0	0.000000E+0	0.000000E+0	0.000000E+0	0.000000E+0	0.000000E+0	0.000000E+0
0.000000E+0	0.000000E+0	0.000000E+0	0.000000E+0	0.000000E+0	0.000000E+0	0.000000E+0
0.000000E+0	0.000000E+0	0.000000E+0	0.000000E+0	0.000000E+0	0.000000E+0	0.000000E+0
0.000000E+0	0.000000E+0	0.000000E+0	0.000000E+0	0.000000E+0	0.000000E+0	0.000000E+0
0.000000E+0	0.000000E+0	0.000000E+0	0.000000E+0	0.000000E+0	0.000000E+0	0.000000E+0
0.000000E+0	0.000000E+0	0.000000E+0	0.000000E+0	0.000000E+0	0.000000E+0	0.000000E+0
0.000000E+0	0.000000E+0	0.000000E+0	0.000000E+0	0.000000E+0	0.000000E+0	0.000000E+0
0.000000E+0	0.000000E+0	0.000000E+0	0.000000E+0	0.000000E+0	0.000000E+0	0.000000E+0
0.000000E+0	0.000000E+0	0.000000E+0	0.000000E+0	0.000000E+0	0.000000E+0	0.000000E+0
0.000000E+0	0.000000E+0	0.000000E+0	0.000000E+0	0.000000E+0	0.000000E+0	0.000000E+0
0.000000E+0	0.000000E+0	0.000000E+0	0.000000E+0	0.000000E+0	0.000000E+0	0.000000E+0
0.000000E+0	0.000000E+0	0.000000E+0	0.000000E+0	0.000000E+0	0.000000E+0	0.000000E+0
0.000000E+0	0.000000E+0	0.000000E+0	0.000000E+0	0.000000E+0	0.000000E+0	0.000000E+0
0.000000E+0	0.000000E+0	0.000000E+0	0.000000E+0	0.000000E+0	0.000000E+0	0.000000E+0
0.000000E+0	0.000000E+0	0.000000E+0	0.000000E+0	0.000000E+0	0.000000E+0	0.000000E+0
0.000000E+0	0.000000E+0	0.000000E+0	0.000000E+0	0.000000E+0	0.000000E+0	0.000000E+0
0.000000E+0	0.000000E+0	0.000000E+0	0.000000E+0	0.000000E+0	0.000000E+0	0.000000E+0
0.000000E+0	0.000000E+0	0.000000E+0	0.000000E+0	0.000000E+0	0.000000E+0	0.000000E+0
0.000000E+0	0.000000E+0	0.000000E+0	0.000000E+0	0.000000E+0	0.000000E+0	0.000000E+0
0.000000E+0	0.000000E+0	0.000000E+0	0.000000E+0	0.000000E+0	0.000000E+0	0.000000E+0
0.000000E+0	0.000000E+0	0.000000E+0	0.000000E+0	0.000000E+0	0.000000E+0	0.000000E+0
0.000000E+0	0.000000E+0	0.000000E+0	0.000000E+0	0.000000E+0	0.000000E+0	0.000000E+0
0.000000E+0	0.000000E+0	0.000000E+0	0.000000E+0	0.000000E+0	0.000000E+0	0.000000E+0
0.000000E+0	0.000000E+0	0.000000E+0	0.000000E+0	0.000000E+0	0.000000E+0	0.000000E+0
0.000000E+0	0.000000E+0	0.000000E+0	0.000000E+0	0.000000E+0	0.000000E+0	0.000000E+0
0.000000E+0	0.000000E+0	0.000000E+0	0.000000E+0	0.000000E+0	0.000000E+0	0.000000E+0
