# Supplementary material for: An in vitro lung model to assess true shunt fraction by multiple inert gas elimination
Source: PLoS One. 2017 Sep 6;12(9):e0184212. doi: 10.1371/journal.pone.0184212 (PMC5587330; doi:10.1371/journal.pone.0184212)
Supplement: S1 Data — Data sets pertaining to MMIMS-MIGET derived IVLM shunt fractions with blood and saline as priming fluids. (ZIP) [file pone.0184212.s001.zip › IVLMData/Data_Saline/dataBernExpt01Set18_Jan05_2012.txt]

Bern	Thursday, January 05, 2012
3:10 PM	Expt01	Set# 18

Sample Temperature (degC)	37.00
Samples Type:	PA and art

Cardiac Output (ml/min)	2500.0
Minute Ventilation (ml/min)	2500.0
Description: T4_expt2_05012012
Comment: T4_expt2_05012012 sample 2 80 % shunt

solubility method: default
species: pig
solubilities: 
0.007200	0.07000	0.3970	1.260	10.90	378.0
smoothing: 40.0
weights: 
10.0	2.00	70.0	70.0	50.0	50.0


valve times:
2.740764E+4	2.788861E+4

2.737257E+4	1.045348E-11	4.423014E-12	5.522467E-12	5.942533E-12	3.450142E-12	5.459737E-12
2.737377E+4	9.676639E-12	2.887253E-12	5.159529E-12	4.758507E-12	4.233705E-12	3.037917E-12
2.737497E+4	1.017960E-11	1.907659E-12	-1.244515E-12	2.333326E-12	4.872765E-14	4.726582E-12
2.737617E+4	1.002557E-11	3.068162E-12	3.953661E-12	4.783151E-12	9.840745E-13	3.930697E-12
2.737737E+4	8.209769E-12	3.376210E-12	-1.414222E-12	-1.503276E-12	5.015027E-12	3.629370E-12
2.737857E+4	1.030562E-11	2.746671E-12	9.521495E-14	-1.469671E-12	4.938855E-12	5.943653E-12
2.737977E+4	8.796181E-12	3.596885E-12	4.425255E-12	5.402048E-12	4.285233E-12	4.793232E-12
2.738097E+4	9.677759E-12	2.909097E-12	2.240352E-14	-7.359555E-13	2.351809E-12	5.303473E-12
2.738217E+4	8.252896E-12	3.851724E-12	3.170658E-12	-1.419823E-12	4.064558E-12	5.413250E-12
2.738337E+4	7.294585E-12	3.271473E-12	2.733229E-13	-1.108974E-12	2.257154E-13	3.968783E-12
2.738457E+4	7.208892E-12	3.163377E-12	4.804995E-12	3.831001E-12	4.890687E-12	5.368443E-12
2.738577E+4	6.824671E-12	2.892854E-12	5.000465E-12	4.399491E-12	3.058080E-13	4.484064E-12
2.738697E+4	7.654721E-12	2.803240E-12	4.188897E-12	3.846124E-12	4.262269E-12	4.197859E-12
2.738817E+4	6.640962E-12	2.892854E-12	4.855403E-12	-1.484233E-13	5.043032E-12	4.680655E-12
2.738937E+4	5.844518E-12	2.063364E-12	1.350372E-12	3.057520E-12	-1.389578E-12	3.547037E-12
2.739057E+4	6.013104E-12	2.293000E-12	5.248024E-12	4.342922E-12	4.649290E-12	3.963182E-12
2.739177E+4	5.583517E-12	2.363571E-12	5.539270E-12	3.918935E-12	4.896849E-12	5.341558E-12
2.739297E+4	5.814833E-12	2.387095E-12	5.360042E-13	2.445904E-12	6.441011E-14	3.487107E-12
2.739417E+4	6.816270E-12	2.352369E-12	4.075760E-12	-1.374456E-12	4.378767E-12	4.548474E-12
2.739537E+4	5.991821E-12	3.260832E-12	1.968149E-12	2.680021E-12	1.034482E-12	3.727385E-12
2.739657E+4	5.484381E-12	3.062001E-12	4.074640E-12	5.115283E-12	2.055523E-13	5.098480E-12
2.739777E+4	6.935008E-12	3.390772E-12	4.120567E-12	-1.380057E-12	3.132572E-12	4.787071E-12
2.739897E+4	5.148328E-12	3.694900E-12	4.209061E-12	5.184173E-12	3.396933E-12	3.677537E-12
2.740017E+4	4.874445E-12	2.668819E-12	4.575918E-12	-9.185441E-14	5.062634E-12	4.481263E-12
2.740137E+4	5.180813E-12	3.106808E-12	-1.999514E-13	9.667117E-13	7.118718E-13	5.233462E-12
2.740257E+4	5.323636E-12	2.948303E-12	5.254745E-12	1.374456E-12	4.353003E-12	4.060077E-12
2.740377E+4	4.505907E-12	2.730989E-12	4.931014E-12	3.804117E-12	8.810183E-13	3.838283E-12
2.740497E+4	5.330356E-12	2.723708E-12	4.250507E-12	5.397567E-12	3.807478E-12	5.248024E-12
2.740617E+4	4.323879E-12	2.187703E-12	8.513336E-14	3.156095E-12	-1.501596E-12	4.286913E-12
2.740737E+4	4.163694E-12	2.331646E-12	5.187534E-12	-3.394133E-13	5.649607E-12	3.967103E-12
2.740857E+4	5.270988E-12	2.298601E-12	3.334203E-12	-1.518398E-12	4.056157E-12	4.612884E-12
2.740978E+4	4.914771E-12	2.287399E-12	4.433096E-12	4.083041E-13	5.330356E-12	4.502547E-12
2.741097E+4	4.201780E-12	2.793158E-12	3.683698E-12	-6.497020E-14	3.810278E-12	3.398613E-12
2.741218E+4	2.972387E-12	3.016634E-12	4.577598E-12	3.108488E-13	3.680898E-12	5.245224E-12
2.741337E+4	4.172095E-12	3.445101E-12	4.527190E-12	2.088568E-12	3.764911E-12	4.119447E-12
2.741457E+4	4.099844E-12	1.931183E-12	-7.516380E-13	1.590650E-13	1.702667E-13	4.903009E-12
2.741578E+4	3.940778E-12	5.455256E-12	3.513992E-12	4.015270E-12	1.792281E-13	4.336201E-12
2.741697E+4	5.095120E-12	1.506749E-11	5.295631E-12	-1.549203E-12	4.324439E-12	5.054234E-12
2.741818E+4	6.652724E-12	3.402422E-11	4.406212E-12	4.739464E-12	4.217462E-12	4.633047E-12
2.741937E+4	1.026809E-11	6.314375E-11	-5.914528E-13	3.645052E-12	5.334277E-12	3.535275E-12
2.742057E+4	1.112895E-11	1.041976E-10	-1.898698E-13	4.669453E-12	4.605603E-12	3.768272E-12
2.742178E+4	1.809252E-11	1.370037E-10	-6.104958E-14	3.259712E-13	2.453745E-12	3.575602E-12
2.742297E+4	2.292216E-11	1.756778E-10	3.400294E-12	2.156339E-13	5.820434E-12	5.174092E-12
2.742417E+4	3.100871E-11	2.253144E-10	5.240182E-12	4.690176E-12	5.204337E-12	4.880046E-12
2.742537E+4	3.817279E-11	2.350123E-10	2.212347E-13	1.209230E-12	3.600245E-12	4.741145E-12
2.742657E+4	4.354236E-11	2.599738E-10	5.424452E-12	1.964228E-12	4.114966E-12	4.559116E-12
2.742777E+4	5.011219E-11	2.749735E-10	5.346599E-12	2.471108E-12	3.847804E-12	5.670330E-12
2.742897E+4	5.349288E-11	2.869482E-10	-3.349326E-13	2.562402E-12	5.222820E-12	5.458617E-12
2.743017E+4	6.142484E-11	3.096284E-10	-2.744431E-13	2.019677E-12	5.694974E-12	5.454696E-12
2.743137E+4	6.368032E-11	3.033100E-10	6.586634E-13	4.062318E-12	5.632804E-12	3.566080E-12
2.743257E+4	7.266748E-11	3.046217E-10	7.874836E-13	3.095046E-12	5.778987E-12	5.026229E-12
2.743377E+4	8.224554E-11	3.193605E-10	9.303061E-13	4.132329E-12	3.646732E-12	5.330917E-12
2.743497E+4	9.051861E-11	3.341994E-10	1.138659E-12	4.341242E-12	4.894609E-12	5.003825E-12
2.743617E+4	9.370663E-11	3.107233E-10	7.449170E-14	5.514626E-12	5.257545E-12	5.942533E-12
2.743737E+4	9.972870E-11	3.281600E-10	1.001997E-12	4.838039E-12	1.086010E-12	4.608963E-12
2.743857E+4	1.057754E-10	3.224454E-10	9.622311E-13	4.945016E-12	1.680824E-12	6.010304E-12
2.743977E+4	1.024020E-10	3.249989E-10	1.604652E-12	4.608963E-12	3.660174E-12	5.234022E-12
2.744097E+4	1.155786E-10	3.270242E-10	1.070888E-12	6.497580E-12	4.185537E-12	5.884284E-12
2.744217E+4	1.212490E-10	3.334254E-10	1.252917E-12	5.382445E-12	1.568806E-12	4.988703E-12
2.744337E+4	1.153400E-10	3.089406E-10	5.167371E-12	8.058545E-12	2.686742E-12	4.857083E-12
2.744457E+4	1.275438E-10	3.185444E-10	1.230513E-12	6.561430E-12	1.223232E-12	4.228104E-12
2.744577E+4	1.269753E-10	3.213303E-10	1.106734E-12	6.664486E-12	9.672718E-13	5.454136E-12
2.744697E+4	1.359036E-10	3.229926E-10	9.784736E-13	5.940293E-12	4.731623E-12	3.829881E-12
2.744817E+4	1.376970E-10	3.238725E-10	2.157459E-12	8.248975E-12	1.070328E-12	5.823794E-12
2.744937E+4	1.439622E-10	3.313592E-10	1.457349E-12	6.831392E-12	1.333009E-12	5.087278E-12
2.745057E+4	1.475020E-10	3.164290E-10	1.398539E-12	7.855233E-12	4.139050E-12	4.350763E-12
2.745177E+4	1.532737E-10	3.296341E-10	1.502716E-12	6.431489E-12	1.725631E-12	6.373801E-12
2.745297E+4	1.537312E-10	3.347181E-10	4.097043E-12	8.538541E-12	4.130648E-12	4.354123E-12
2.745417E+4	1.658409E-10	3.354708E-10	1.725631E-12	8.299943E-12	3.638331E-12	4.828518E-12
2.745537E+4	1.602087E-10	3.342527E-10	1.446707E-12	7.930844E-12	1.091051E-12	5.445175E-12
2.745657E+4	1.663758E-10	3.438458E-10	1.186826E-12	7.884358E-12	4.335080E-12	4.183857E-12
2.745777E+4	1.592817E-10	3.214899E-10	1.582248E-12	8.158801E-12	5.939732E-12	5.820434E-12
2.745897E+4	1.749636E-10	3.264758E-10	1.527360E-12	6.530065E-12	4.080240E-12	4.276271E-12
2.746017E+4	1.753764E-10	3.287094E-10	1.692026E-12	8.648317E-12	6.997179E-12	6.444931E-12
2.746137E+4	1.734267E-10	3.434571E-10	1.928383E-12	9.397715E-12	5.254745E-12	5.361721E-12
2.746257E+4	1.865306E-10	3.364258E-10	4.668893E-12	6.709853E-12	4.331720E-12	6.643203E-12
2.746377E+4	1.899717E-10	3.221710E-10	2.169220E-12	7.479975E-12	1.265799E-12	5.323075E-12
2.746497E+4	1.798560E-10	3.199099E-10	2.047121E-12	9.371951E-12	5.825474E-12	3.536955E-12
2.746617E+4	1.900311E-10	3.396721E-10	1.349252E-12	7.314188E-12	6.152006E-12	5.917329E-12
2.746737E+4	1.846845E-10	3.381374E-10	1.728991E-12	7.630078E-12	1.740193E-12	6.274105E-12
2.746857E+4	1.977374E-10	3.291155E-10	1.117375E-12	8.547501E-12	4.508148E-12	5.470379E-12
2.746977E+4	1.905548E-10	3.424803E-10	4.839160E-13	8.184565E-12	8.826985E-13	5.776747E-12
2.747097E+4	1.980051E-10	3.293927E-10	1.430464E-12	7.818267E-12	1.736273E-12	2.786997E-12
2.747217E+4	2.037673E-10	3.085160E-10	1.572727E-12	8.970369E-12	5.023428E-12	4.392209E-12
2.747337E+4	2.137083E-10	3.221469E-10	2.612810E-12	9.072864E-12	5.184734E-12	5.666410E-12
2.747457E+4	2.057903E-10	3.397012E-10	1.128017E-12	8.133037E-12	4.857083E-12	4.971900E-12
2.747577E+4	1.995649E-10	3.246365E-10	2.290200E-12	8.145920E-12	5.514065E-12	4.400611E-12
2.747697E+4	2.026745E-10	3.248896E-10	1.609693E-12	8.773217E-12	1.079849E-12	6.018145E-12
2.747817E+4	2.041448E-10	3.232441E-10	1.161062E-12	7.977893E-12	4.132889E-12	4.799394E-12
2.747937E+4	2.223924E-10	3.088174E-10	6.693051E-13	8.895317E-12	4.846441E-12	5.898286E-12
2.748057E+4	2.158209E-10	3.173912E-10	1.495435E-12	8.763695E-12	1.391819E-12	4.909731E-12
2.748177E+4	2.188964E-10	3.381256E-10	2.066724E-12	7.386440E-12	3.307319E-12	4.474542E-12
2.748297E+4	2.153292E-10	3.187197E-10	3.241229E-12	9.355149E-12	4.995424E-12	4.549034E-12
2.748417E+4	2.166717E-10	3.373203E-10	2.071205E-12	9.265535E-12	1.959187E-12	4.816756E-12
2.748537E+4	2.104603E-10	3.413237E-10	1.794522E-12	8.942363E-12	5.854039E-12	4.451019E-12
2.748657E+4	2.258370E-10	3.241251E-10	1.139219E-12	1.004910E-11	3.040717E-12	4.653770E-12
2.748777E+4	2.215579E-10	3.385154E-10	1.714989E-12	1.005190E-11	6.198493E-12	4.974141E-12
2.748897E+4	2.301558E-10	3.216781E-10	2.108171E-12	8.775458E-12	4.677294E-12	4.193378E-12
2.749017E+4	2.368679E-10	3.214658E-10	1.922782E-12	1.019080E-11	5.107441E-12	4.946696E-12
2.749137E+4	2.309954E-10	3.441477E-10	1.614734E-12	9.868749E-12	9.571902E-13	4.640888E-12
2.749257E+4	2.283098E-10	3.380265E-10	1.833168E-12	8.610792E-12	1.813005E-12	4.909170E-12
2.749377E+4	2.537904E-10	3.292135E-10	1.657860E-12	1.009502E-11	4.482944E-12	4.368686E-12
2.749497E+4	2.336760E-10	3.379128E-10	1.620334E-12	1.037171E-11	4.838039E-12	4.641448E-12
2.749617E+4	2.319582E-10	3.244282E-10	1.397979E-12	9.123832E-12	2.954464E-12	6.041108E-12
2.749737E+4	2.502064E-10	3.280351E-10	1.909340E-12	7.716891E-12	5.237942E-12	3.754829E-12
2.749857E+4	2.348460E-10	3.184128E-10	8.446126E-13	8.505496E-12	1.332449E-12	3.079363E-12
2.749977E+4	2.425814E-10	3.296039E-10	1.419823E-12	1.059294E-11	5.017827E-12	4.851482E-12
2.750097E+4	2.426122E-10	3.145051E-10	1.828127E-12	1.116367E-11	5.136006E-12	4.208501E-12
2.750217E+4	2.443501E-10	3.228240E-10	2.068965E-12	1.046524E-11	3.803557E-12	5.442934E-12
2.750337E+4	2.376431E-10	3.380803E-10	1.170584E-12	8.512216E-12	6.260663E-12	4.577039E-12
2.750457E+4	2.456741E-10	3.200460E-10	1.763157E-12	8.315626E-12	5.057034E-12	3.877489E-12
2.750577E+4	2.388125E-10	3.279584E-10	1.451748E-12	8.842108E-12	4.651530E-12	5.334277E-12
2.750697E+4	2.482422E-10	3.363899E-10	1.348692E-12	8.967008E-12	4.162573E-12	4.150252E-12
2.750817E+4	2.460438E-10	3.318969E-10	1.742433E-12	8.588389E-12	5.283309E-12	4.221383E-12
2.750937E+4	2.648605E-10	3.268035E-10	1.479192E-12	8.819705E-12	4.898529E-12	5.012227E-12
2.751057E+4	2.435268E-10	3.173290E-10	1.311726E-12	8.756415E-12	5.688813E-12	5.114163E-12
2.751177E+4	2.534543E-10	3.195688E-10	2.077366E-12	9.133353E-12	1.484233E-12	5.454696E-12
2.751297E+4	2.518183E-10	3.365120E-10	1.803483E-12	9.206165E-12	4.386608E-12	6.058471E-12
2.751417E+4	2.381074E-10	3.428410E-10	1.348692E-12	8.302744E-12	1.232193E-12	5.461417E-12
2.751537E+4	2.623519E-10	3.316347E-10	1.894217E-12	8.675202E-12	6.645443E-12	4.715940E-12
2.751657E+4	2.527235E-10	3.243032E-10	1.538561E-12	9.138954E-12	4.634727E-12	3.906053E-12
2.751777E+4	2.545840E-10	3.210553E-10	1.712749E-12	7.962210E-12	5.397007E-12	4.220262E-12
2.751897E+4	2.722201E-10	3.281880E-10	1.600731E-12	8.671841E-12	2.182663E-12	4.709220E-12
2.752017E+4	2.556997E-10	3.188855E-10	2.927580E-12	9.270015E-12	5.790749E-12	4.650410E-12
2.752137E+4	2.678688E-10	3.336147E-10	1.647219E-12	9.911876E-12	1.010959E-12	5.408209E-12
2.752257E+4	2.536638E-10	3.235566E-10	1.366055E-12	1.026809E-11	1.410301E-12	4.301475E-12
2.752377E+4	2.610066E-10	3.279247E-10	1.780520E-12	9.215686E-12	5.526387E-12	2.964545E-12
2.752497E+4	2.599816E-10	3.408364E-10	2.098649E-12	8.844348E-12	2.573044E-12	4.351883E-12
2.752617E+4	2.640596E-10	3.167448E-10	1.614734E-12	1.030450E-11	7.353955E-13	4.596641E-12
2.752737E+4	2.705645E-10	3.195671E-10	1.828127E-12	9.361309E-12	5.826594E-12	5.135446E-12
2.752857E+4	2.728026E-10	3.354820E-10	3.504470E-12	9.386513E-12	1.241155E-12	5.081118E-12
2.752977E+4	2.587315E-10	3.266080E-10	2.207306E-12	8.369394E-12	5.559993E-12	4.803314E-12
2.753097E+4	2.604336E-10	3.257247E-10	6.637042E-13	7.362356E-12	1.381737E-12	4.442057E-12
2.753217E+4	2.622242E-10	3.299394E-10	1.268039E-12	8.298262E-12	2.276197E-12	5.542070E-12
2.753337E+4	2.620226E-10	3.409177E-10	1.689225E-12	1.004294E-11	6.244980E-12	5.199857E-12
2.753457E+4	2.688243E-10	3.260860E-10	1.914941E-12	8.999493E-12	4.499186E-12	2.674420E-12
2.753577E+4	2.605708E-10	3.330216E-10	1.964228E-12	8.942924E-12	3.987266E-12	5.211058E-12
2.753697E+4	2.770772E-10	3.194204E-10	1.413662E-12	9.226887E-12	1.383977E-12	6.128482E-12
2.753817E+4	2.791803E-10	3.229489E-10	1.835968E-12	8.940683E-12	6.270745E-12	5.864681E-12
2.753937E+4	2.615980E-10	3.082595E-10	1.192427E-12	8.710486E-12	4.556315E-12	5.405969E-12
2.754057E+4	2.780125E-10	3.319708E-10	1.827567E-12	9.834584E-12	5.633364E-12	5.389726E-12
2.754177E+4	2.655243E-10	3.281919E-10	2.217948E-12	1.009558E-11	6.372681E-12	5.823234E-12
2.754297E+4	2.579014E-10	3.396395E-10	2.022478E-12	7.899480E-12	1.300524E-12	5.170731E-12
2.754417E+4	2.603082E-10	3.167616E-10	1.219311E-12	8.767617E-12	3.055280E-12	5.145528E-12
2.754537E+4	2.550254E-10	3.396608E-10	5.938052E-12	9.049901E-12	4.768028E-12	5.987340E-12
2.754657E+4	2.683712E-10	3.399739E-10	1.501596E-12	8.862831E-12	4.926534E-12	5.383005E-12
2.754777E+4	2.870966E-10	3.197368E-10	2.248753E-12	9.045420E-12	4.578159E-12	5.037431E-12
2.754897E+4	2.623004E-10	3.222981E-10	1.139779E-12	9.149037E-12	5.044712E-12	6.260103E-12
2.755017E+4	2.850338E-10	3.314656E-10	1.576647E-12	8.306103E-12	2.242032E-12	4.192258E-12
2.755137E+4	2.701366E-10	3.208419E-10	1.528480E-12	7.434047E-12	1.751395E-12	4.031513E-12
2.755257E+4	2.672902E-10	3.387832E-10	1.898698E-12	9.462126E-12	5.095120E-12	5.306833E-12
2.755377E+4	2.633953E-10	3.485931E-10	2.400537E-12	8.720569E-12	4.449898E-12	4.737223E-12
2.755497E+4	2.758433E-10	3.254598E-10	1.665702E-12	9.026378E-12	4.966860E-12	4.649850E-12
2.755617E+4	2.778630E-10	3.343232E-10	1.925582E-12	1.063047E-11	6.451652E-12	6.306590E-12
2.755737E+4	2.711402E-10	3.361082E-10	1.849970E-12	1.027033E-11	2.444784E-12	4.226423E-12
2.755857E+4	2.704990E-10	3.348486E-10	1.451748E-12	9.064464E-12	4.331720E-12	4.423574E-12
2.755977E+4	2.655074E-10	3.248941E-10	5.715137E-12	1.000765E-11	5.173532E-12	4.995985E-12
2.756097E+4	2.752110E-10	3.286478E-10	2.910217E-12	9.384273E-12	4.761307E-12	4.715380E-12
2.756217E+4	2.814839E-10	3.289547E-10	1.199148E-12	9.754491E-12	6.248901E-12	4.657691E-12
2.756337E+4	2.652498E-10	3.333307E-10	2.752832E-12	9.301380E-12	6.361479E-12	5.339878E-12
2.756457E+4	2.810784E-10	3.322016E-10	1.783320E-12	8.258496E-12	4.513748E-12	5.164010E-12
2.756577E+4	2.931158E-10	3.212894E-10	2.017997E-12	9.164718E-12	4.839720E-12	5.264266E-12
2.756697E+4	2.835899E-10	3.203748E-10	1.901498E-12	1.060470E-11	1.387898E-12	2.697943E-12
2.756817E+4	2.781083E-10	3.284809E-10	1.921102E-12	9.542779E-12	4.755707E-12	4.789312E-12
2.756937E+4	2.791232E-10	3.375442E-10	2.535518E-12	1.010847E-11	5.644566E-12	4.327239E-12
2.757057E+4	2.759452E-10	3.160072E-10	9.891151E-13	9.317623E-12	4.947257E-12	6.449412E-12
2.757177E+4	2.725987E-10	3.219688E-10	2.071765E-12	8.303303E-12	5.171852E-12	3.481506E-12
2.757297E+4	2.824921E-10	3.220774E-10	1.995593E-12	1.090939E-11	4.086402E-12	5.618242E-12
2.757417E+4	2.758147E-10	3.249378E-10	1.707708E-12	1.097548E-11	3.704982E-12	5.702255E-12
2.757537E+4	2.851122E-10	3.416010E-10	1.190747E-12	8.692005E-12	5.190335E-12	5.775067E-12
2.757657E+4	2.835764E-10	3.235521E-10	1.419823E-12	1.023953E-11	5.423331E-12	5.039111E-12
2.757777E+4	2.870798E-10	3.345573E-10	1.691466E-12	8.983810E-12	4.490225E-12	4.682335E-12
2.757897E+4	2.773455E-10	3.235656E-10	1.917741E-12	1.009446E-11	1.785000E-12	4.324999E-12
2.758016E+4	2.909394E-10	3.365109E-10	1.431025E-12	9.807139E-12	2.274517E-12	5.936372E-12
2.758137E+4	2.799656E-10	3.255606E-10	1.730112E-12	8.606871E-12	9.403876E-13	4.197299E-12
2.758256E+4	2.761267E-10	3.226398E-10	1.986632E-12	9.701283E-12	2.483430E-12	5.721298E-12
2.758377E+4	2.937415E-10	3.151486E-10	2.725948E-12	1.098052E-11	4.465021E-12	6.076394E-12
2.758496E+4	2.887091E-10	3.298380E-10	9.426279E-13	1.070664E-11	5.706176E-12	3.221626E-12
2.758616E+4	2.881966E-10	3.237213E-10	1.899818E-12	7.902281E-12	2.196105E-12	5.778987E-12
2.758737E+4	2.869717E-10	3.336287E-10	1.413662E-12	1.011015E-11	4.951737E-12	4.890687E-12
2.758856E+4	2.792195E-10	3.372323E-10	1.888056E-12	9.304181E-12	4.938295E-12	2.336127E-12
2.758977E+4	2.836280E-10	3.303892E-10	1.762037E-12	1.010119E-11	4.834679E-12	5.358361E-12
2.759096E+4	2.744078E-10	3.276212E-10	1.664581E-12	9.539418E-12	6.330114E-12	5.329796E-12
2.759216E+4	2.778786E-10	3.305650E-10	1.478632E-12	1.013647E-11	1.493194E-12	4.991504E-12
2.759337E+4	2.929551E-10	3.262232E-10	1.981031E-12	8.537420E-12	5.241863E-12	3.738587E-12
2.759456E+4	2.885943E-10	3.251148E-10	1.064167E-12	9.540538E-12	5.025109E-12	5.371243E-12
2.759577E+4	2.884537E-10	3.311268E-10	2.095849E-12	9.873230E-12	5.944213E-12	4.169854E-12
2.759696E+4	2.889062E-10	3.221811E-10	1.424864E-12	9.436921E-12	6.493099E-12	7.329871E-12
2.759816E+4	2.707157E-10	3.274985E-10	2.786437E-12	9.576943E-12	4.427495E-12	4.332280E-12
2.759936E+4	2.805508E-10	3.297372E-10	1.291003E-12	8.381155E-12	2.118252E-12	3.530234E-12
2.760056E+4	2.780904E-10	3.251484E-10	1.566006E-12	1.011967E-11	4.248267E-12	4.807235E-12
2.760176E+4	2.816643E-10	3.230537E-10	1.424864E-12	8.725049E-12	4.734983E-12	4.408452E-12
2.760296E+4	2.763345E-10	3.225451E-10	1.729552E-12	9.407797E-12	1.231633E-12	4.153612E-12
2.760416E+4	2.684462E-10	3.429351E-10	2.227470E-12	1.000205E-11	1.723951E-12	4.596081E-12
2.760536E+4	2.922242E-10	3.315877E-10	1.560405E-12	9.384273E-12	3.191381E-12	4.251627E-12
2.760656E+4	2.718711E-10	3.312052E-10	1.630976E-12	9.439161E-12	6.713214E-12	6.300429E-12
2.760776E+4	2.805799E-10	3.309739E-10	1.909340E-12	9.685040E-12	4.850361E-12	3.957021E-12
2.760896E+4	2.972090E-10	3.298224E-10	2.158019E-12	1.030786E-11	4.846441E-12	4.226984E-12
2.761016E+4	2.719227E-10	3.271563E-10	2.662658E-12	9.775775E-12	6.194012E-12	4.964619E-12
2.761136E+4	2.834359E-10	3.421471E-10	1.516718E-12	1.034426E-11	5.414370E-12	5.223380E-12
2.761256E+4	2.879003E-10	3.208766E-10	1.675223E-12	9.270576E-12	3.829881E-12	5.509585E-12
2.761376E+4	2.907338E-10	3.221788E-10	5.184734E-12	9.887792E-12	4.921492E-12	4.350203E-12
2.761496E+4	2.840738E-10	3.437960E-10	2.058323E-12	7.850753E-12	1.938464E-12	4.656011E-12
2.761616E+4	2.871649E-10	3.421823E-10	1.457909E-12	9.064464E-12	5.059274E-12	5.133766E-12
2.761736E+4	2.782646E-10	3.317983E-10	7.062709E-13	7.780181E-12	4.875005E-12	5.617122E-12
2.761856E+4	3.021568E-10	3.232155E-10	2.212907E-12	9.197764E-12	5.444614E-12	4.505347E-12
2.761976E+4	2.811322E-10	3.455793E-10	2.341167E-12	1.081138E-11	4.956218E-12	4.587120E-12
2.762096E+4	2.863830E-10	3.306210E-10	1.669062E-12	9.436361E-12	4.779230E-12	6.297068E-12
2.762216E+4	2.799549E-10	3.308988E-10	1.451748E-12	9.896193E-12	4.917572E-12	6.405726E-12
2.762336E+4	2.906252E-10	3.209085E-10	1.354853E-12	8.774337E-12	5.900527E-12	4.288033E-12
2.762456E+4	2.947070E-10	3.438038E-10	1.014879E-12	8.352032E-12	1.436065E-12	2.706905E-12
2.762576E+4	2.866698E-10	3.426024E-10	1.262438E-12	9.109830E-12	1.036723E-12	4.674494E-12
2.762696E+4	2.908979E-10	3.313474E-10	3.010473E-12	9.368031E-12	4.939415E-12	6.154246E-12
2.762816E+4	2.844882E-10	3.317339E-10	1.932863E-12	8.952446E-12	4.230904E-12	4.150252E-12
2.762936E+4	2.832169E-10	3.377285E-10	1.478632E-12	9.724247E-12	6.078634E-12	4.039354E-12
2.763056E+4	2.972672E-10	3.373242E-10	1.246756E-12	1.177697E-11	6.073593E-12	5.452456E-12
2.763176E+4	2.872304E-10	3.362762E-10	2.024718E-12	1.060470E-11	4.694657E-12	6.134083E-12
2.763296E+4	2.939538E-10	3.494999E-10	1.587849E-12	9.178161E-12	1.101693E-12	5.503424E-12
2.763416E+4	2.964937E-10	3.349847E-10	1.538561E-12	8.114554E-12	5.514065E-12	4.637528E-12
2.763536E+4	2.847403E-10	3.531013E-10	1.702667E-12	1.025745E-11	5.310754E-12	3.727945E-12
2.763656E+4	2.899850E-10	3.438704E-10	1.737393E-12	1.004966E-11	5.039111E-12	5.438454E-12
2.763776E+4	2.807133E-10	3.559297E-10	2.024718E-12	8.602391E-12	5.291151E-12	4.706419E-12
2.763896E+4	2.913768E-10	3.526196E-10	2.000634E-12	8.814104E-12	1.948546E-12	5.087278E-12
2.764016E+4	2.849453E-10	3.433132E-10	2.373092E-12	9.371951E-12	4.937175E-12	5.240182E-12
2.764136E+4	3.008300E-10	3.608439E-10	1.839329E-12	1.129305E-11	1.843810E-12	4.430855E-12
2.764256E+4	2.979057E-10	3.457311E-10	1.381177E-12	9.697363E-12	5.456937E-12	4.799953E-12
2.764376E+4	2.947675E-10	3.634416E-10	1.440546E-12	8.579987E-12	2.001754E-12	5.178573E-12
2.764496E+4	2.908072E-10	3.476886E-10	2.160259E-12	1.082034E-11	5.750423E-12	4.225303E-12
2.764616E+4	3.013183E-10	3.427397E-10	2.262755E-12	9.383713E-12	4.646489E-12	2.620652E-12
2.764736E+4	2.926062E-10	3.678674E-10	1.696506E-12	8.573266E-12	4.476783E-12	5.612081E-12
2.764856E+4	2.877132E-10	3.644313E-10	2.346208E-12	1.136979E-11	4.386049E-12	6.373240E-12
2.764976E+4	2.895565E-10	3.594734E-10	2.730989E-12	1.004294E-11	5.071036E-12	4.826837E-12
2.765096E+4	3.010170E-10	3.568645E-10	1.526240E-12	9.331065E-12	2.618971E-12	6.115600E-12
2.765216E+4	2.936295E-10	3.714795E-10	2.669379E-12	1.096148E-11	4.928774E-12	4.809475E-12
2.765336E+4	3.024262E-10	3.629941E-10	7.510780E-13	1.053189E-11	5.040231E-12	4.800514E-12
2.765456E+4	2.984787E-10	3.616381E-10	1.601852E-12	1.038011E-11	1.898698E-12	4.500306E-12
2.765576E+4	3.156902E-10	3.665753E-10	1.466870E-12	1.096484E-11	3.014954E-12	3.860686E-12
2.765696E+4	2.947244E-10	3.758974E-10	1.734592E-12	1.135914E-11	5.138806E-12	5.148888E-12
2.765816E+4	2.930677E-10	3.920280E-10	1.642178E-12	1.064559E-11	1.762037E-12	4.809475E-12
2.765936E+4	2.948768E-10	3.781982E-10	1.652820E-12	8.648317E-12	5.068796E-12	4.053916E-12
2.766056E+4	3.090531E-10	3.863257E-10	1.847730E-12	9.435801E-12	4.051676E-12	4.755707E-12
2.766176E+4	3.122305E-10	3.802067E-10	2.468307E-12	1.173048E-11	2.023598E-12	5.220580E-12
2.766296E+4	3.080697E-10	3.734291E-10	1.723390E-12	1.129529E-11	1.408061E-12	5.221140E-12
2.766416E+4	3.023433E-10	4.049996E-10	1.767077E-12	1.178089E-11	6.896362E-12	6.272985E-12
2.766536E+4	3.225558E-10	3.922133E-10	2.371972E-12	1.093964E-11	5.674251E-12	5.355561E-12
2.766656E+4	3.138531E-10	3.716110E-10	8.138078E-13	9.978527E-12	4.935495E-12	4.680655E-12
2.766776E+4	3.096715E-10	3.982628E-10	2.623452E-12	1.025017E-11	1.359333E-12	3.230027E-12
2.766896E+4	3.140228E-10	3.918258E-10	1.768198E-12	9.509733E-12	1.241155E-12	4.464461E-12
2.767016E+4	3.095186E-10	3.943428E-10	2.994230E-12	1.079345E-11	4.429175E-12	4.909731E-12
2.767136E+4	3.124294E-10	3.951717E-10	1.441106E-12	1.079458E-11	4.372606E-12	2.972387E-12
2.767256E+4	3.056058E-10	3.839560E-10	1.850531E-12	1.129361E-11	2.262755E-12	2.854768E-12
2.767376E+4	3.191246E-10	4.031076E-10	1.437186E-12	1.049717E-11	2.002874E-12	3.975504E-12
2.767496E+4	3.147140E-10	3.760262E-10	1.663461E-12	8.898117E-12	5.743702E-12	5.707856E-12
2.767616E+4	3.122597E-10	3.903057E-10	3.152175E-12	1.066015E-11	3.929017E-12	4.046075E-12
2.767736E+4	3.122457E-10	3.931884E-10	2.724828E-12	9.869869E-12	5.092319E-12	5.549351E-12
2.767856E+4	3.155541E-10	3.963345E-10	1.903739E-12	1.055766E-11	4.719861E-12	4.906930E-12
2.767976E+4	3.350356E-10	3.888237E-10	2.147377E-12	1.039075E-11	5.669770E-12	4.887887E-12
2.768096E+4	3.151839E-10	4.018715E-10	1.767077E-12	1.083882E-11	6.374921E-12	5.389166E-12
2.768216E+4	3.308350E-10	3.963311E-10	1.576647E-12	1.140115E-11	1.350372E-12	6.435970E-12
2.768336E+4	3.181725E-10	4.108643E-10	1.278681E-12	1.025129E-11	1.457349E-12	6.376041E-12
2.768456E+4	3.243861E-10	3.996502E-10	3.056960E-12	1.155461E-11	4.444298E-12	4.231464E-12
2.768576E+4	3.272033E-10	4.247477E-10	3.152175E-12	1.084162E-11	1.144260E-12	3.056400E-12
2.768696E+4	3.139226E-10	3.986017E-10	3.867407E-12	1.045516E-11	1.833168E-12	4.094803E-12
2.768816E+4	3.215118E-10	3.957520E-10	2.074566E-12	1.203349E-11	3.413736E-12	3.700501E-12
2.768936E+4	3.262114E-10	4.072215E-10	2.264436E-12	9.737689E-12	5.627763E-12	3.155535E-12
2.769056E+4	3.195201E-10	4.110205E-10	3.185780E-12	1.160838E-11	4.997104E-12	3.333643E-12
2.769176E+4	3.278559E-10	3.899029E-10	2.356850E-12	1.123480E-11	1.430464E-12	5.706176E-12
2.769296E+4	3.360287E-10	3.981687E-10	1.822526E-12	1.042828E-11	1.665141E-12	4.159773E-12
2.769416E+4	3.293261E-10	4.084352E-10	1.844930E-12	1.087299E-11	5.078877E-12	5.512386E-12
2.769536E+4	3.408275E-10	3.905302E-10	1.942945E-12	1.220263E-11	1.034482E-12	4.240426E-12
2.769656E+4	3.189953E-10	3.991836E-10	1.760356E-12	1.279745E-11	5.426692E-12	2.082407E-12
2.769776E+4	3.402623E-10	4.057495E-10	1.534081E-12	9.060542E-12	3.973264E-12	4.910851E-12
2.769896E+4	3.321282E-10	3.884372E-10	2.652016E-12	1.076937E-11	5.245224E-12	5.499503E-12
2.770016E+4	3.301203E-10	4.203264E-10	1.538561E-12	1.227097E-11	5.570635E-12	6.136884E-12
2.770136E+4	3.175485E-10	3.852357E-10	2.090808E-12	1.179713E-11	1.991673E-12	5.259786E-12
2.770256E+4	3.504498E-10	3.785427E-10	2.051042E-12	1.036891E-11	4.354123E-12	5.648486E-12
2.770376E+4	3.374546E-10	4.026920E-10	2.323245E-12	1.109198E-11	5.939172E-12	4.886207E-12
2.770496E+4	3.281628E-10	4.079949E-10	1.806844E-12	1.211862E-11	2.017997E-12	5.177453E-12
2.770616E+4	3.513202E-10	3.954042E-10	2.824523E-12	1.074753E-11	2.931500E-12	4.812276E-12
2.770736E+4	3.304748E-10	3.871121E-10	1.669062E-12	1.151149E-11	1.392939E-12	5.500623E-12
2.770856E+4	3.442132E-10	4.057904E-10	2.696263E-12	1.088139E-11	4.792112E-12	4.205140E-12
2.770976E+4	3.428931E-10	4.094159E-10	3.129771E-12	1.008942E-11	5.745942E-12	4.085281E-12
2.771096E+4	3.276183E-10	3.829791E-10	2.141216E-12	1.103485E-11	5.073276E-12	2.915818E-12
2.771216E+4	3.337144E-10	3.961155E-10	1.620334E-12	1.003117E-11	3.883090E-12	6.047829E-12
2.771336E+4	3.373270E-10	3.979643E-10	3.044638E-12	1.028994E-11	3.981105E-12	5.074957E-12
2.771456E+4	3.353235E-10	3.998305E-10	1.860612E-12	1.378544E-11	4.940535E-12	5.567274E-12
2.771576E+4	3.360712E-10	4.144908E-10	1.762037E-12	8.984931E-12	4.027032E-12	6.106078E-12
2.771696E+4	3.299747E-10	3.887156E-10	2.223549E-12	9.310902E-12	5.144407E-12	5.796910E-12
2.771816E+4	3.465354E-10	4.199948E-10	2.894534E-12	9.835704E-12	4.903009E-12	6.033268E-12
2.771936E+4	3.260591E-10	3.957127E-10	1.369975E-12	1.117151E-11	4.304276E-12	4.946696E-12
2.772056E+4	3.374261E-10	4.022384E-10	1.376136E-12	1.114351E-11	4.032633E-12	5.427812E-12
2.772176E+4	3.513247E-10	4.235463E-10	1.893097E-12	1.178817E-11	3.713383E-12	3.214905E-12
2.772296E+4	3.446440E-10	4.005435E-10	1.811324E-12	1.162294E-11	4.243226E-12	4.664413E-12
2.772416E+4	3.410303E-10	3.818758E-10	3.201463E-12	1.285178E-11	5.753783E-12	5.485501E-12
2.772536E+4	3.495061E-10	3.907481E-10	2.547840E-12	1.118384E-11	4.686255E-12	5.717938E-12
2.772656E+4	3.434213E-10	4.115890E-10	8.054064E-13	1.166327E-11	6.493660E-12	6.130722E-12
2.772776E+4	3.241907E-10	3.896985E-10	1.544162E-12	1.253253E-11	5.316914E-12	5.105761E-12
2.772896E+4	3.427928E-10	3.982516E-10	2.043761E-12	1.094860E-11	5.321396E-12	6.075274E-12
2.773016E+4	3.442020E-10	4.149198E-10	2.854768E-12	1.000429E-11	7.143921E-12	4.891248E-12
2.773136E+4	3.421157E-10	3.945685E-10	1.928943E-12	1.284226E-11	1.698187E-12	4.057837E-12
2.773256E+4	3.420972E-10	4.039707E-10	2.657617E-12	1.237234E-11	1.577768E-12	3.163377E-12
2.773376E+4	3.401044E-10	3.924760E-10	1.642178E-12	1.130369E-11	2.352929E-12	4.783151E-12
2.773496E+4	3.357498E-10	3.965758E-10	1.181785E-12	1.283778E-11	5.458617E-12	5.411570E-12
2.773616E+4	3.436184E-10	3.949494E-10	1.970949E-12	1.154509E-11	4.499746E-12	4.752347E-12
2.773736E+4	3.437865E-10	4.078605E-10	2.149057E-12	1.199652E-11	5.319155E-12	3.665216E-12
2.773856E+4	3.399750E-10	3.951756E-10	2.621211E-12	1.222224E-11	3.945819E-12	5.832195E-12
2.773976E+4	3.269060E-10	3.942179E-10	2.468307E-12	1.146220E-11	4.970220E-12	2.692342E-12
2.774096E+4	3.360197E-10	4.061377E-10	2.686182E-12	1.028377E-11	1.506076E-12	4.185537E-12
2.774216E+4	3.413680E-10	4.124549E-10	1.959187E-12	1.188227E-11	1.042884E-12	6.445492E-12
2.774336E+4	3.412621E-10	4.061645E-10	2.319884E-12	1.258294E-11	4.948377E-12	4.939976E-12
2.774456E+4	3.439993E-10	3.966722E-10	2.321564E-12	1.311278E-11	4.283552E-12	4.552395E-12
2.774576E+4	3.293782E-10	4.013506E-10	1.620334E-12	1.054366E-11	5.948133E-12	5.287229E-12
2.774696E+4	3.360567E-10	4.023896E-10	2.375893E-12	1.205981E-11	5.445735E-12	5.749862E-12
2.774816E+4	3.608708E-10	4.070159E-10	1.783880E-12	1.035547E-11	5.500623E-12	5.455256E-12
2.774936E+4	3.539817E-10	3.992144E-10	2.046561E-12	1.121016E-11	5.208817E-12	4.164814E-12
2.775056E+4	3.382365E-10	4.178245E-10	1.663461E-12	1.060190E-11	1.816365E-12	4.917572E-12
2.775176E+4	3.384140E-10	3.862377E-10	1.712749E-12	1.302428E-11	1.806284E-12	3.847804E-12
2.775296E+4	3.475424E-10	3.935721E-10	2.356850E-12	1.005974E-11	4.570317E-12	5.139366E-12
2.775416E+4	3.546404E-10	4.058229E-10	2.713066E-12	1.104269E-11	5.842278E-12	6.782104E-12
2.775536E+4	3.339552E-10	4.000899E-10	1.888056E-12	1.242835E-11	5.091759E-12	4.989263E-12
2.775655E+4	3.431966E-10	4.012486E-10	2.630733E-12	1.328641E-11	6.027666E-12	5.409889E-12
2.775776E+4	3.389277E-10	3.950636E-10	1.252357E-12	1.021600E-11	3.732426E-12	4.516549E-12
2.775896E+4	3.494937E-10	3.950093E-10	3.212664E-12	1.168511E-11	3.983345E-12	3.493828E-12
2.776015E+4	3.560540E-10	3.973465E-10	2.859249E-12	1.137595E-11	3.901012E-12	4.977501E-12
2.776136E+4	3.687529E-10	4.091044E-10	1.828687E-12	1.191475E-11	5.315795E-12	5.656888E-12
2.776255E+4	3.345002E-10	4.243338E-10	2.467187E-12	1.044844E-11	5.936932E-12	4.678974E-12
2.776376E+4	3.552615E-10	3.982511E-10	2.990869E-12	1.138435E-11	3.698821E-12	4.714260E-12
2.776496E+4	3.345411E-10	4.168354E-10	1.699867E-12	1.150085E-11	4.717061E-12	4.811715E-12
2.776615E+4	3.303824E-10	4.001447E-10	1.843810E-12	1.072624E-11	4.796033E-12	4.723781E-12
2.776736E+4	3.498124E-10	4.157180E-10	1.767077E-12	1.164367E-11	5.352760E-12	4.970780E-12
2.776855E+4	3.534228E-10	3.933660E-10	1.871254E-12	1.104549E-11	4.951737E-12	4.158093E-12
2.776976E+4	3.539375E-10	3.942470E-10	1.909900E-12	1.105390E-11	1.309486E-12	5.728579E-12
2.777096E+4	3.546605E-10	3.787449E-10	1.756996E-12	1.073689E-11	4.897969E-12	3.959262E-12
2.777215E+4	3.429794E-10	4.031530E-10	2.725388E-12	1.240091E-11	2.016317E-12	5.718498E-12
2.777335E+4	3.444367E-10	4.024305E-10	1.839889E-12	1.238354E-11	5.499503E-12	4.875565E-12
2.777455E+4	3.585605E-10	3.961541E-10	1.928383E-12	1.214383E-11	4.196739E-12	5.509585E-12
2.777575E+4	3.510575E-10	3.944884E-10	2.123853E-12	1.242667E-11	3.813079E-12	6.519984E-12
2.777695E+4	3.556569E-10	4.032185E-10	1.838209E-12	1.034314E-11	4.988703E-12	4.766348E-12
2.777815E+4	3.482033E-10	3.885716E-10	2.515355E-12	1.242555E-11	5.408209E-12	4.671133E-12
2.777935E+4	3.438626E-10	3.932069E-10	3.333083E-12	1.241883E-11	5.891565E-12	4.227544E-12
2.778055E+4	3.379514E-10	3.888466E-10	1.757556E-12	1.126001E-11	5.996301E-12	3.539756E-12
2.778175E+4	3.507898E-10	3.943786E-10	3.124731E-12	1.310830E-11	5.496702E-12	4.811715E-12
2.778295E+4	3.487707E-10	4.036985E-10	2.393256E-12	1.231801E-11	1.494875E-12	4.915892E-12
2.778415E+4	3.602211E-10	3.997264E-10	1.989432E-12	8.883555E-12	1.397979E-12	4.312117E-12
2.778535E+4	3.537157E-10	4.128599E-10	2.128334E-12	1.251853E-11	4.849241E-12	4.950057E-12
2.778655E+4	3.473447E-10	4.170549E-10	1.910460E-12	1.188338E-11	1.397419E-12	6.111680E-12
2.778775E+4	3.583991E-10	3.982583E-10	2.384294E-12	1.156693E-11	2.146817E-12	4.277951E-12
2.778895E+4	3.599920E-10	4.165183E-10	1.697626E-12	1.214775E-11	6.184491E-12	5.807552E-12
2.779015E+4	3.455317E-10	3.857130E-10	3.508391E-12	1.216343E-11	5.469819E-12	5.164571E-12
2.779135E+4	3.571014E-10	4.067818E-10	2.948863E-12	1.197692E-11	2.401097E-12	5.099600E-12
2.779255E+4	3.576845E-10	3.910982E-10	1.904859E-12	1.095476E-11	2.169220E-12	4.448778E-12
2.779375E+4	3.412493E-10	3.876755E-10	2.127214E-12	1.022833E-11	4.568077E-12	4.981422E-12
2.779495E+4	3.658505E-10	4.018088E-10	2.263876E-12	1.263950E-11	5.590237E-12	4.533912E-12
2.779615E+4	3.628451E-10	3.937558E-10	1.360454E-12	1.202005E-11	5.071596E-12	4.812276E-12
2.779735E+4	3.591043E-10	4.086155E-10	3.349886E-12	1.349588E-11	5.277709E-12	6.352517E-12
2.779855E+4	3.456723E-10	4.110625E-10	2.434702E-12	9.200564E-12	4.961259E-12	3.819800E-12
2.779975E+4	3.548252E-10	3.986202E-10	3.590164E-12	1.136026E-11	5.518547E-12	5.930771E-12
2.780095E+4	3.505898E-10	3.933189E-10	2.017437E-12	1.090827E-11	5.600879E-12	6.580473E-12
2.780215E+4	3.571983E-10	3.886069E-10	2.131134E-12	1.169184E-11	6.233219E-12	5.168492E-12
2.780335E+4	3.579118E-10	4.079036E-10	1.672423E-12	1.293411E-11	1.642178E-12	4.233144E-12
2.780455E+4	3.467067E-10	4.025156E-10	1.451748E-12	1.379721E-11	2.065044E-12	5.786269E-12
2.780575E+4	3.480431E-10	3.966766E-10	1.459029E-12	1.107798E-11	1.522319E-12	5.395887E-12
2.780695E+4	3.509057E-10	4.012722E-10	1.697066E-12	1.052797E-11	5.668090E-12	6.368760E-12
2.780815E+4	3.505826E-10	4.006152E-10	2.789798E-12	1.082258E-11	5.772266E-12	5.643446E-12
2.780935E+4	3.505999E-10	3.971471E-10	2.729309E-12	1.098836E-11	5.883164E-12	5.623843E-12
2.781055E+4	3.633632E-10	3.853876E-10	2.982468E-12	1.384873E-11	2.264996E-12	5.879243E-12
2.781175E+4	3.420658E-10	3.880037E-10	1.992233E-12	1.029722E-11	5.376284E-12	5.655768E-12
2.781295E+4	3.491689E-10	3.957632E-10	2.854768E-12	1.089875E-11	5.255305E-12	4.016390E-12
2.781415E+4	3.490496E-10	3.961104E-10	3.363328E-12	1.286914E-11	6.055671E-12	4.242106E-12
2.781535E+4	3.457865E-10	4.116461E-10	2.278998E-12	1.302764E-11	1.420383E-12	4.755707E-12
2.781655E+4	3.450270E-10	3.903975E-10	3.046878E-12	1.426712E-11	1.517278E-12	5.340998E-12
2.781775E+4	3.568751E-10	3.908019E-10	2.618971E-12	1.192203E-11	2.424061E-12	5.655208E-12
2.781895E+4	3.544914E-10	3.857141E-10	3.203143E-12	1.158094E-11	1.036723E-12	5.551031E-12
2.782015E+4	3.356248E-10	4.078174E-10	2.335567E-12	1.179769E-11	4.946136E-12	5.829955E-12
2.782135E+4	3.379621E-10	4.123933E-10	3.062001E-12	1.133674E-11	5.339878E-12	5.851239E-12
2.782255E+4	3.405312E-10	3.943590E-10	1.130257E-12	1.119448E-11	5.145528E-12	5.391407E-12
2.782375E+4	3.278990E-10	4.083349E-10	1.879655E-12	1.058062E-11	4.705859E-12	3.536395E-12
2.782495E+4	3.401022E-10	4.043292E-10	3.847804E-12	1.215055E-11	3.361648E-12	4.685695E-12
2.782615E+4	3.522891E-10	3.993735E-10	1.723951E-12	1.107966E-11	3.981665E-12	3.922296E-12
2.782735E+4	3.603315E-10	4.098163E-10	2.116572E-12	1.043500E-11	4.014710E-12	5.582396E-12
2.782855E+4	3.393847E-10	3.827316E-10	2.216268E-12	1.080914E-11	4.675614E-12	4.000148E-12
2.782975E+4	3.436604E-10	3.808855E-10	1.903739E-12	1.073465E-11	7.925244E-13	3.087765E-12
2.783095E+4	3.433513E-10	3.783937E-10	1.549203E-12	1.080858E-11	2.190504E-12	5.441814E-12
2.783215E+4	3.488278E-10	3.700221E-10	1.717790E-12	1.286354E-11	4.845881E-12	4.021991E-12
2.783335E+4	3.327600E-10	3.710733E-10	1.415902E-12	1.010567E-11	4.137930E-12	4.029833E-12
2.783455E+4	3.463326E-10	3.835790E-10	1.467990E-12	1.108302E-11	4.989823E-12	5.557752E-12
2.783575E+4	3.344895E-10	3.762934E-10	3.219945E-12	1.088979E-11	6.097117E-12	5.242984E-12
2.783695E+4	3.258519E-10	3.741780E-10	2.450945E-12	1.028041E-11	4.151932E-12	6.741778E-12
2.783815E+4	3.337088E-10	3.770680E-10	1.656740E-12	1.108806E-11	5.770026E-12	4.759067E-12
2.783935E+4	3.319557E-10	3.720586E-10	1.652820E-12	1.150533E-11	4.242666E-12	5.304593E-12
2.784055E+4	3.305202E-10	3.686062E-10	2.680021E-12	1.129977E-11	5.922370E-12	5.390847E-12
2.784175E+4	3.246001E-10	3.631067E-10	2.025278E-12	9.392675E-12	5.758824E-12	5.704495E-12
2.784295E+4	3.384158E-10	3.775323E-10	2.464947E-12	9.355709E-12	5.863560E-12	4.948377E-12
2.784415E+4	3.385580E-10	3.617328E-10	1.696506E-12	1.049045E-11	6.313871E-12	5.877002E-12
2.784535E+4	3.236098E-10	3.820041E-10	1.642738E-12	9.215126E-12	5.021748E-12	5.348839E-12
2.784655E+4	3.337654E-10	3.551064E-10	1.634337E-12	1.011351E-11	5.292831E-12	5.748182E-12
2.784775E+4	3.315474E-10	3.501910E-10	1.532961E-12	1.098668E-11	4.866604E-12	6.443812E-12
2.784895E+4	3.350390E-10	3.512239E-10	1.937344E-12	1.173552E-11	5.868601E-12	5.418851E-12
2.785015E+4	3.374345E-10	3.277993E-10	1.707148E-12	1.048317E-11	2.688982E-12	4.283552E-12
2.785135E+4	3.218355E-10	3.278878E-10	2.308122E-12	1.021544E-11	4.620165E-12	6.038868E-12
2.785255E+4	3.158302E-10	3.378428E-10	1.485353E-12	1.087579E-11	5.630564E-12	4.875565E-12
2.785375E+4	3.174270E-10	3.289357E-10	3.019434E-12	8.926681E-12	5.099041E-12	5.720738E-12
2.785495E+4	3.149643E-10	3.272414E-10	2.159699E-12	8.569905E-12	4.401731E-12	4.712580E-12
2.785615E+4	3.170064E-10	3.073415E-10	1.357093E-12	9.229129E-12	4.345162E-12	6.466775E-12
2.785735E+4	3.098720E-10	3.113310E-10	1.262438E-12	9.962844E-12	1.959748E-12	4.924853E-12
2.785855E+4	2.983880E-10	3.057503E-10	1.751395E-12	1.072120E-11	4.676734E-12	4.666652E-12
2.785975E+4	3.145269E-10	2.883125E-10	6.490299E-12	9.359069E-12	1.547523E-12	3.768272E-12
2.786095E+4	3.036601E-10	2.896231E-10	2.187143E-12	9.904034E-12	4.519349E-12	5.355561E-12
2.786215E+4	2.957018E-10	2.641851E-10	2.831244E-12	8.563184E-12	4.707539E-12	4.439257E-12
2.786335E+4	2.948168E-10	2.781615E-10	1.532961E-12	9.044860E-12	4.463901E-12	5.058154E-12
2.786455E+4	3.019647E-10	2.753006E-10	1.209230E-12	1.161118E-11	5.549351E-12	5.148328E-12
2.786575E+4	3.086812E-10	2.695356E-10	9.672718E-13	7.110316E-12	4.537832E-12	4.885647E-12
2.786695E+4	2.847493E-10	2.518150E-10	1.338050E-12	9.287378E-12	4.859883E-12	3.899332E-12
2.786815E+4	3.040964E-10	2.380514E-10	1.430464E-12	8.233852E-12	4.785951E-12	4.785951E-12
2.786935E+4	2.874690E-10	2.379433E-10	1.928943E-12	8.698165E-12	5.146088E-12	4.337881E-12
2.787055E+4	2.728995E-10	2.339806E-10	1.094972E-12	7.412764E-12	1.587289E-12	3.490468E-12
2.787175E+4	2.807457E-10	2.157806E-10	1.642178E-12	8.446126E-12	3.779473E-12	5.207697E-12
2.787295E+4	2.850573E-10	2.243152E-10	1.230513E-12	7.859153E-12	4.868284E-12	4.592161E-12
2.787415E+4	2.679965E-10	2.092147E-10	1.507197E-12	8.627594E-12	4.000148E-12	4.807794E-12
2.787535E+4	2.652324E-10	1.891820E-10	1.506636E-12	8.769297E-12	2.485670E-12	4.398370E-12
2.787655E+4	2.839775E-10	1.915646E-10	1.577208E-12	6.840353E-12	4.163694E-12	4.994864E-12
2.787775E+4	2.629484E-10	1.876373E-10	1.285402E-12	5.978939E-12	4.681775E-12	3.521273E-12
2.787895E+4	2.663739E-10	1.610981E-10	7.006700E-13	8.745213E-12	2.530477E-12	4.409572E-12
2.788015E+4	2.515534E-10	1.638481E-10	5.102401E-13	6.705372E-12	3.841083E-12	4.224183E-12
2.788135E+4	2.543046E-10	1.594985E-10	2.289079E-12	5.374044E-12	7.432367E-13	4.610644E-12
2.788255E+4	2.502338E-10	1.426443E-10	1.636577E-12	6.309951E-12	5.015587E-12	3.588483E-12
2.788375E+4	2.366842E-10	1.413639E-10	1.480312E-12	4.842520E-12	1.557044E-12	4.679535E-12
2.788495E+4	2.415200E-10	1.338599E-10	8.210889E-13	6.678488E-12	1.950786E-12	6.003583E-12
2.788615E+4	2.292317E-10	1.263603E-10	1.677463E-12	5.540390E-12	3.599685E-12	4.984222E-12
2.788735E+4	2.324281E-10	1.214640E-10	1.800123E-12	6.129602E-12	4.458300E-12	5.779547E-12
2.788855E+4	2.296753E-10	1.188316E-10	9.706323E-13	4.743944E-12	5.913408E-12	4.986463E-12
2.788975E+4	2.232538E-10	1.074719E-10	6.373801E-13	5.153369E-12	3.194742E-12	6.210255E-12
2.789095E+4	2.248283E-10	1.031906E-10	5.440694E-12	5.157849E-12	3.859006E-12	3.573361E-12
2.789215E+4	2.102542E-10	1.036415E-10	6.441011E-13	5.557752E-12	4.603362E-12	5.544870E-12
2.789335E+4	2.088249E-10	9.219495E-11	7.701208E-13	4.253868E-12	4.506467E-12	4.419654E-12
2.789455E+4	2.092320E-10	8.931666E-11	4.099844E-13	4.519349E-12	3.930697E-12	4.419094E-12
2.789575E+4	1.970244E-10	8.282692E-11	9.359070E-13	4.258908E-12	4.202900E-12	6.451093E-12
2.789695E+4	1.915294E-10	7.713643E-11	5.869721E-13	4.845881E-12	6.734497E-12	3.573921E-12
2.789815E+4	1.882461E-10	7.198361E-11	3.915014E-13	4.856522E-12	6.480217E-13	4.908051E-12
2.789935E+4	1.832025E-10	7.366389E-11	5.222260E-12	4.219142E-12	9.661516E-13	5.746502E-12
2.790055E+4	1.818628E-10	6.647124E-11	1.268039E-12	4.097603E-12	1.644418E-12	4.695217E-12
2.790175E+4	1.790293E-10	5.977371E-11	4.830758E-12	3.381811E-12	4.566957E-12	4.367565E-12
2.790295E+4	1.756710E-10	6.153070E-11	6.956293E-13	2.679461E-12	7.460371E-13	4.638088E-12
2.790415E+4	1.678186E-10	6.038196E-11	2.055523E-13	2.859249E-12	4.706419E-12	5.682092E-12
2.790535E+4	1.549595E-10	4.970332E-11	4.965740E-12	3.180739E-12	4.535592E-12	6.030466E-12
2.790655E+4	1.578798E-10	4.891976E-11	3.787315E-12	2.730429E-12	5.153929E-12	5.281069E-12
2.790775E+4	1.628837E-10	4.503667E-11	2.363571E-13	3.465824E-12	3.495509E-12	3.497749E-12
2.790895E+4	1.503366E-10	3.882529E-11	5.799711E-12	2.864290E-12	4.779230E-12	5.318595E-12
2.791015E+4	1.380225E-10	3.873400E-11	4.747305E-12	3.658494E-12	4.603362E-12	4.479023E-12
2.791135E+4	1.382235E-10	3.595821E-11	5.668090E-12	2.299161E-12	2.522076E-12	3.741947E-12
2.791255E+4	1.358919E-10	3.887738E-11	4.542313E-12	2.887813E-12	5.321396E-12	5.288350E-12
2.791375E+4	1.320172E-10	3.401190E-11	3.836602E-13	2.323805E-12	6.922686E-13	4.738344E-12
2.791495E+4	1.242835E-10	2.929540E-11	4.103764E-12	2.719227E-12	3.999028E-12	4.088082E-12
2.791615E+4	1.255695E-10	2.772435E-11	5.432293E-12	1.799563E-12	3.737466E-12	3.961502E-12
2.791735E+4	1.227718E-10	2.859641E-11	6.058471E-12	1.242835E-12	3.834922E-12	5.729700E-12
2.791855E+4	1.188921E-10	2.399025E-11	5.361162E-12	1.688105E-12	3.445101E-12	5.753783E-12
2.791975E+4	1.235134E-10	2.474244E-11	5.624963E-12	2.026398E-12	4.076320E-12	5.305153E-12
2.792095E+4	1.184373E-10	2.145137E-11	4.830198E-12	1.851091E-12	1.566006E-12	4.826837E-12
2.792215E+4	1.120882E-10	2.008475E-11	4.947817E-12	1.278681E-12	5.768905E-12	4.682895E-12
2.792335E+4	1.110822E-10	1.916397E-11	2.522076E-12	2.402217E-12	2.920299E-12	4.341801E-12
2.792455E+4	1.038767E-10	1.732184E-11	2.788678E-12	1.745794E-12	2.914698E-12	4.866044E-12
2.792575E+4	1.115746E-10	1.634897E-11	3.455742E-12	3.277074E-12	8.591749E-13	3.684258E-12
2.792695E+4	9.942121E-11	1.669398E-11	4.662732E-12	4.783151E-13	4.363085E-12	4.374287E-12
2.792815E+4	1.064201E-10	1.508261E-11	2.481190E-13	1.160502E-12	8.182884E-13	5.220580E-12
2.792935E+4	9.393739E-11	1.311838E-11	5.345479E-12	1.193547E-12	5.504544E-12	4.634167E-12
2.793054E+4	9.532080E-11	1.099004E-11	2.626812E-13	1.582808E-12	4.003509E-12	3.682018E-12
2.793174E+4	9.015903E-11	1.160838E-11	4.467822E-12	1.373335E-12	4.670013E-12	4.663292E-12
2.793295E+4	9.457476E-11	1.232249E-11	4.469502E-13	3.679778E-13	4.149131E-12	4.215782E-12
2.793414E+4	8.629331E-11	9.094708E-12	-4.895168E-13	1.238354E-12	1.927262E-12	2.983588E-12
2.793535E+4	8.235981E-11	9.896754E-12	2.879412E-12	5.656888E-13	7.499577E-13	4.955098E-12
2.793654E+4	8.343182E-11	9.733208E-12	5.165691E-12	3.550958E-13	6.294828E-12	4.244907E-12
2.793774E+4	8.654983E-11	9.059422E-12	9.028618E-13	3.366128E-13	3.414856E-12	3.867407E-12
2.793895E+4	7.775421E-11	9.173120E-12	1.545843E-13	2.733229E-13	3.651773E-13	5.698335E-12
2.794014E+4	7.713755E-11	7.896679E-12	4.997665E-12	2.509194E-13	2.225789E-12	3.623769E-12
2.794135E+4	7.335080E-11	6.469016E-12	5.289470E-12	5.306273E-12	5.421651E-13	3.119690E-12
2.794254E+4	7.818491E-11	7.686087E-12	3.522953E-12	4.055036E-13	1.031682E-12	4.876685E-12
2.794374E+4	6.776447E-11	7.869236E-12	9.521495E-14	5.456937E-12	3.321321E-12	3.690419E-12
2.794495E+4	6.399733E-11	6.554149E-12	-4.279072E-13	4.529991E-12	2.520396E-13	3.684818E-12
2.794614E+4	6.298132E-11	6.609598E-12	4.781471E-12	4.506467E-12	3.859006E-12	4.909731E-12
2.794734E+4	6.274384E-11	5.493903E-12	5.480460E-12	2.746671E-12	4.103204E-12	4.818996E-12
2.794854E+4	6.501556E-11	5.929650E-12	2.296360E-14	7.690007E-12	3.700501E-12	5.409889E-12
2.794974E+4	6.135651E-11	5.809232E-12	-6.894682E-13	5.539829E-12	4.573118E-12	5.236262E-12
2.795094E+4	5.358697E-11	5.851239E-12	3.788995E-12	3.399174E-12	3.579522E-12	5.242422E-12
2.795214E+4	5.433525E-11	5.240182E-12	4.920372E-12	3.711703E-12	9.252653E-13	5.371803E-12
2.795334E+4	4.891024E-11	5.186414E-12	2.589847E-12	5.839476E-12	6.586634E-13	4.371486E-12
2.795454E+4	5.165635E-11	5.231782E-12	3.535275E-12	4.130088E-12	2.747231E-12	5.778987E-12
2.795574E+4	5.045776E-11	5.363402E-12	5.171852E-12	3.626009E-12	5.288910E-12	4.335080E-12
2.795694E+4	4.719637E-11	6.060152E-12	6.289787E-12	1.898698E-13	4.989263E-12	6.197933E-12
2.795814E+4	4.868340E-11	5.386926E-12	-4.783151E-13	3.185780E-12	3.951980E-12	4.224743E-12
2.795934E+4	5.051265E-11	4.638088E-12	-6.272985E-13	1.652259E-13	3.718424E-12	4.853162E-12
2.796054E+4	4.918300E-11	4.416293E-12	1.223792E-12	8.625355E-14	5.180253E-12	3.737466E-12
2.796174E+4	4.615124E-11	3.208744E-12	4.459980E-12	2.419580E-12	1.543042E-12	4.813956E-12
2.796294E+4	4.908667E-11	3.447341E-12	2.540559E-12	5.010547E-12	1.478632E-13	3.868527E-12
2.796414E+4	4.379160E-11	4.368126E-12	5.083358E-12	4.243786E-12	3.974384E-12	4.165374E-12
2.796534E+4	4.170191E-11	3.452942E-12	-4.032633E-14	2.784757E-12	2.853648E-12	3.819800E-12
2.796654E+4	4.112558E-11	3.209864E-12	5.593038E-12	3.995107E-12	3.679217E-12	4.379327E-12
2.796774E+4	4.382016E-11	4.097603E-12	3.640571E-13	4.526070E-12	7.970051E-13	3.552078E-12
2.796894E+4	4.073240E-11	3.786194E-12	5.649607E-12	4.991504E-12	2.242032E-12	5.475979E-12
2.797014E+4	3.945931E-11	5.051993E-12	4.040474E-12	4.597761E-12	3.964862E-12	5.507904E-12
2.797134E+4	3.656086E-11	4.166494E-12	-4.217462E-13	3.459663E-12	5.311314E-12	5.433412E-12
2.797254E+4	3.307151E-11	3.982785E-12	-1.489834E-13	3.660734E-12	4.587680E-12	4.477343E-12
2.797374E+4	3.550565E-11	4.221383E-12	4.824597E-12	-2.111531E-13	3.927336E-12	4.867724E-12
2.797494E+4	3.153631E-11	3.424938E-12	-3.097286E-13	-1.519519E-12	6.474617E-13	3.737466E-12
2.797614E+4	3.025875E-11	4.359724E-12	2.890054E-13	5.353320E-12	1.971509E-13	3.973264E-12
2.797734E+4	3.105296E-11	3.598565E-12	5.092319E-12	4.578159E-12	3.903813E-12	3.739147E-12
2.797854E+4	2.983757E-11	3.225546E-12	2.700744E-12	5.321396E-12	7.807626E-13	4.679535E-12
2.797974E+4	2.997199E-11	5.015587E-12	4.475102E-12	5.298431E-12	1.613053E-12	5.319715E-12
2.798094E+4	2.777588E-11	4.144090E-12	4.738904E-12	3.801877E-12	4.206260E-13	5.381885E-12
2.798214E+4	2.964937E-11	3.779473E-12	-1.189627E-12	5.296751E-12	3.118010E-12	3.737466E-12
2.798334E+4	2.675428E-11	3.605286E-12	4.703058E-12	2.593767E-12	1.842129E-12	4.432536E-12
2.798454E+4	2.955640E-11	4.969660E-12	4.257228E-12	-2.783637E-13	2.385414E-12	4.464461E-12
2.798574E+4	2.678004E-11	2.640254E-12	1.696506E-12	4.059517E-12	1.015439E-12	5.384125E-12
2.798694E+4	2.316636E-11	2.351249E-12	5.022309E-12	3.825961E-12	3.971023E-13	3.611447E-12
2.798814E+4	2.401377E-11	3.814199E-12	4.973020E-12	-5.662489E-13	3.769952E-12	5.560553E-12
2.798934E+4	2.349289E-11	3.027275E-12	4.548474E-12	4.651530E-12	1.926142E-12	4.472862E-12
2.799054E+4	2.230830E-11	2.853088E-12	-1.232193E-13	4.072960E-12	3.464144E-12	3.429418E-12
2.799174E+4	2.360098E-11	3.282675E-12	1.535201E-12	3.632730E-12	4.359165E-12	5.081118E-12
2.799294E+4	2.087896E-11	3.578402E-12	-6.048950E-14	-4.895168E-13	4.540073E-12	4.611204E-12
2.799414E+4	2.163620E-11	3.681458E-12	3.702181E-12	4.253308E-12	4.939976E-12	3.082164E-12
2.799534E+4	2.153370E-11	4.230904E-12	-8.995013E-13	3.588483E-12	4.981422E-12	3.212104E-12
2.799654E+4	2.043817E-11	3.567760E-12	3.657934E-12	1.413662E-12	5.079998E-12	4.333960E-12
2.799774E+4	1.984840E-11	3.461343E-12	-1.019360E-13	-1.513918E-12	-1.716669E-12	4.461100E-12
2.799894E+4	1.799282E-11	3.564400E-12	-5.544870E-14	4.094803E-12	-1.288202E-12	4.682335E-12
2.800014E+4	1.866941E-11	4.423014E-12	4.895168E-12	3.577842E-12	7.437968E-13	3.091125E-12
2.800134E+4	1.926086E-11	3.676417E-12	5.365642E-12	-1.899258E-12	4.609524E-12	3.839403E-12
2.800254E+4	1.992009E-11	2.179302E-12	1.478632E-13	4.144651E-12	3.875248E-12	5.316914E-12
2.800374E+4	1.762149E-11	2.713066E-12	3.035676E-12	5.361162E-12	4.216902E-12	5.971657E-12
2.800494E+4	1.703899E-11	2.809401E-12	4.228664E-12	5.296751E-12	-1.474712E-12	3.838283E-12
2.800614E+4	1.776151E-11	2.552321E-12	-4.116646E-13	4.001268E-12	4.933814E-12	3.519593E-12
2.800734E+4	1.616134E-11	3.774992E-12	-7.673204E-14	-1.534081E-12	5.001585E-13	5.183054E-12
0.000000E+0	0.000000E+0	0.000000E+0	0.000000E+0	0.000000E+0	0.000000E+0	0.000000E+0
0.000000E+0	0.000000E+0	0.000000E+0	0.000000E+0	0.000000E+0	0.000000E+0	0.000000E+0
0.000000E+0	0.000000E+0	0.000000E+0	0.000000E+0	0.000000E+0	0.000000E+0	0.000000E+0
0.000000E+0	0.000000E+0	0.000000E+0	0.000000E+0	0.000000E+0	0.000000E+0	0.000000E+0
0.000000E+0	0.000000E+0	0.000000E+0	0.000000E+0	0.000000E+0	0.000000E+0	0.000000E+0
0.000000E+0	0.000000E+0	0.000000E+0	0.000000E+0	0.000000E+0	0.000000E+0	0.000000E+0
0.000000E+0	0.000000E+0	0.000000E+0	0.000000E+0	0.000000E+0	0.000000E+0	0.000000E+0
0.000000E+0	0.000000E+0	0.000000E+0	0.000000E+0	0.000000E+0	0.000000E+0	0.000000E+0
0.000000E+0	0.000000E+0	0.000000E+0	0.000000E+0	0.000000E+0	0.000000E+0	0.000000E+0
0.000000E+0	0.000000E+0	0.000000E+0	0.000000E+0	0.000000E+0	0.000000E+0	0.000000E+0
0.000000E+0	0.000000E+0	0.000000E+0	0.000000E+0	0.000000E+0	0.000000E+0	0.000000E+0
0.000000E+0	0.000000E+0	0.000000E+0	0.000000E+0	0.000000E+0	0.000000E+0	0.000000E+0
0.000000E+0	0.000000E+0	0.000000E+0	0.000000E+0	0.000000E+0	0.000000E+0	0.000000E+0
0.000000E+0	0.000000E+0	0.000000E+0	0.000000E+0	0.000000E+0	0.000000E+0	0.000000E+0
0.000000E+0	0.000000E+0	0.000000E+0	0.000000E+0	0.000000E+0	0.000000E+0	0.000000E+0
0.000000E+0	0.000000E+0	0.000000E+0	0.000000E+0	0.000000E+0	0.000000E+0	0.000000E+0
0.000000E+0	0.000000E+0	0.000000E+0	0.000000E+0	0.000000E+0	0.000000E+0	0.000000E+0
0.000000E+0	0.000000E+0	0.000000E+0	0.000000E+0	0.000000E+0	0.000000E+0	0.000000E+0
0.000000E+0	0.000000E+0	0.000000E+0	0.000000E+0	0.000000E+0	0.000000E+0	0.000000E+0
0.000000E+0	0.000000E+0	0.000000E+0	0.000000E+0	0.000000E+0	0.000000E+0	0.000000E+0
0.000000E+0	0.000000E+0	0.000000E+0	0.000000E+0	0.000000E+0	0.000000E+0	0.000000E+0
0.000000E+0	0.000000E+0	0.000000E+0	0.000000E+0	0.000000E+0	0.000000E+0	0.000000E+0
0.000000E+0	0.000000E+0	0.000000E+0	0.000000E+0	0.000000E+0	0.000000E+0	0.000000E+0
0.000000E+0	0.000000E+0	0.000000E+0	0.000000E+0	0.000000E+0	0.000000E+0	0.000000E+0
0.000000E+0	0.000000E+0	0.000000E+0	0.000000E+0	0.000000E+0	0.000000E+0	0.000000E+0
0.000000E+0	0.000000E+0	0.000000E+0	0.000000E+0	0.000000E+0	0.000000E+0	0.000000E+0
0.000000E+0	0.000000E+0	0.000000E+0	0.000000E+0	0.000000E+0	0.000000E+0	0.000000E+0
0.000000E+0	0.000000E+0	0.000000E+0	0.000000E+0	0.000000E+0	0.000000E+0	0.000000E+0
0.000000E+0	0.000000E+0	0.000000E+0	0.000000E+0	0.000000E+0	0.000000E+0	0.000000E+0
0.000000E+0	0.000000E+0	0.000000E+0	0.000000E+0	0.000000E+0	0.000000E+0	0.000000E+0
0.000000E+0	0.000000E+0	0.000000E+0	0.000000E+0	0.000000E+0	0.000000E+0	0.000000E+0
0.000000E+0	0.000000E+0	0.000000E+0	0.000000E+0	0.000000E+0	0.000000E+0	0.000000E+0
0.000000E+0	0.000000E+0	0.000000E+0	0.000000E+0	0.000000E+0	0.000000E+0	0.000000E+0
0.000000E+0	0.000000E+0	0.000000E+0	0.000000E+0	0.000000E+0	0.000000E+0	0.000000E+0
0.000000E+0	0.000000E+0	0.000000E+0	0.000000E+0	0.000000E+0	0.000000E+0	0.000000E+0
0.000000E+0	0.000000E+0	0.000000E+0	0.000000E+0	0.000000E+0	0.000000E+0	0.000000E+0
0.000000E+0	0.000000E+0	0.000000E+0	0.000000E+0	0.000000E+0	0.000000E+0	0.000000E+0
0.000000E+0	0.000000E+0	0.000000E+0	0.000000E+0	0.000000E+0	0.000000E+0	0.000000E+0
0.000000E+0	0.000000E+0	0.000000E+0	0.000000E+0	0.000000E+0	0.000000E+0	0.000000E+0
0.000000E+0	0.000000E+0	0.000000E+0	0.000000E+0	0.000000E+0	0.000000E+0	0.000000E+0
0.000000E+0	0.000000E+0	0.000000E+0	0.000000E+0	0.000000E+0	0.000000E+0	0.000000E+0
0.000000E+0	0.000000E+0	0.000000E+0	0.000000E+0	0.000000E+0	0.000000E+0	0.000000E+0
0.000000E+0	0.000000E+0	0.000000E+0	0.000000E+0	0.000000E+0	0.000000E+0	0.000000E+0
0.000000E+0	0.000000E+0	0.000000E+0	0.000000E+0	0.000000E+0	0.000000E+0	0.000000E+0
0.000000E+0	0.000000E+0	0.000000E+0	0.000000E+0	0.000000E+0	0.000000E+0	0.000000E+0
0.000000E+0	0.000000E+0	0.000000E+0	0.000000E+0	0.000000E+0	0.000000E+0	0.000000E+0
0.000000E+0	0.000000E+0	0.000000E+0	0.000000E+0	0.000000E+0	0.000000E+0	0.000000E+0
0.000000E+0	0.000000E+0	0.000000E+0	0.000000E+0	0.000000E+0	0.000000E+0	0.000000E+0
0.000000E+0	0.000000E+0	0.000000E+0	0.000000E+0	0.000000E+0	0.000000E+0	0.000000E+0
0.000000E+0	0.000000E+0	0.000000E+0	0.000000E+0	0.000000E+0	0.000000E+0	0.000000E+0
0.000000E+0	0.000000E+0	0.000000E+0	0.000000E+0	0.000000E+0	0.000000E+0	0.000000E+0
0.000000E+0	0.000000E+0	0.000000E+0	0.000000E+0	0.000000E+0	0.000000E+0	0.000000E+0
0.000000E+0	0.000000E+0	0.000000E+0	0.000000E+0	0.000000E+0	0.000000E+0	0.000000E+0
0.000000E+0	0.000000E+0	0.000000E+0	0.000000E+0	0.000000E+0	0.000000E+0	0.000000E+0
0.000000E+0	0.000000E+0	0.000000E+0	0.000000E+0	0.000000E+0	0.000000E+0	0.000000E+0
0.000000E+0	0.000000E+0	0.000000E+0	0.000000E+0	0.000000E+0	0.000000E+0	0.000000E+0
0.000000E+0	0.000000E+0	0.000000E+0	0.000000E+0	0.000000E+0	0.000000E+0	0.000000E+0
0.000000E+0	0.000000E+0	0.000000E+0	0.000000E+0	0.000000E+0	0.000000E+0	0.000000E+0
0.000000E+0	0.000000E+0	0.000000E+0	0.000000E+0	0.000000E+0	0.000000E+0	0.000000E+0
0.000000E+0	0.000000E+0	0.000000E+0	0.000000E+0	0.000000E+0	0.000000E+0	0.000000E+0
0.000000E+0	0.000000E+0	0.000000E+0	0.000000E+0	0.000000E+0	0.000000E+0	0.000000E+0
0.000000E+0	0.000000E+0	0.000000E+0	0.000000E+0	0.000000E+0	0.000000E+0	0.000000E+0
0.000000E+0	0.000000E+0	0.000000E+0	0.000000E+0	0.000000E+0	0.000000E+0	0.000000E+0
0.000000E+0	0.000000E+0	0.000000E+0	0.000000E+0	0.000000E+0	0.000000E+0	0.000000E+0
0.000000E+0	0.000000E+0	0.000000E+0	0.000000E+0	0.000000E+0	0.000000E+0	0.000000E+0
0.000000E+0	0.000000E+0	0.000000E+0	0.000000E+0	0.000000E+0	0.000000E+0	0.000000E+0
0.000000E+0	0.000000E+0	0.000000E+0	0.000000E+0	0.000000E+0	0.000000E+0	0.000000E+0
0.000000E+0	0.000000E+0	0.000000E+0	0.000000E+0	0.000000E+0	0.000000E+0	0.000000E+0
0.000000E+0	0.000000E+0	0.000000E+0	0.000000E+0	0.000000E+0	0.000000E+0	0.000000E+0
0.000000E+0	0.000000E+0	0.000000E+0	0.000000E+0	0.000000E+0	0.000000E+0	0.000000E+0
0.000000E+0	0.000000E+0	0.000000E+0	0.000000E+0	0.000000E+0	0.000000E+0	0.000000E+0
0.000000E+0	0.000000E+0	0.000000E+0	0.000000E+0	0.000000E+0	0.000000E+0	0.000000E+0
0.000000E+0	0.000000E+0	0.000000E+0	0.000000E+0	0.000000E+0	0.000000E+0	0.000000E+0
0.000000E+0	0.000000E+0	0.000000E+0	0.000000E+0	0.000000E+0	0.000000E+0	0.000000E+0
0.000000E+0	0.000000E+0	0.000000E+0	0.000000E+0	0.000000E+0	0.000000E+0	0.000000E+0
0.000000E+0	0.000000E+0	0.000000E+0	0.000000E+0	0.000000E+0	0.000000E+0	0.000000E+0
0.000000E+0	0.000000E+0	0.000000E+0	0.000000E+0	0.000000E+0	0.000000E+0	0.000000E+0
0.000000E+0	0.000000E+0	0.000000E+0	0.000000E+0	0.000000E+0	0.000000E+0	0.000000E+0
0.000000E+0	0.000000E+0	0.000000E+0	0.000000E+0	0.000000E+0	0.000000E+0	0.000000E+0
0.000000E+0	0.000000E+0	0.000000E+0	0.000000E+0	0.000000E+0	0.000000E+0	0.000000E+0
0.000000E+0	0.000000E+0	0.000000E+0	0.000000E+0	0.000000E+0	0.000000E+0	0.000000E+0
0.000000E+0	0.000000E+0	0.000000E+0	0.000000E+0	0.000000E+0	0.000000E+0	0.000000E+0
0.000000E+0	0.000000E+0	0.000000E+0	0.000000E+0	0.000000E+0	0.000000E+0	0.000000E+0
0.000000E+0	0.000000E+0	0.000000E+0	0.000000E+0	0.000000E+0	0.000000E+0	0.000000E+0
0.000000E+0	0.000000E+0	0.000000E+0	0.000000E+0	0.000000E+0	0.000000E+0	0.000000E+0
0.000000E+0	0.000000E+0	0.000000E+0	0.000000E+0	0.000000E+0	0.000000E+0	0.000000E+0
0.000000E+0	0.000000E+0	0.000000E+0	0.000000E+0	0.000000E+0	0.000000E+0	0.000000E+0
0.000000E+0	0.000000E+0	0.000000E+0	0.000000E+0	0.000000E+0	0.000000E+0	0.000000E+0
0.000000E+0	0.000000E+0	0.000000E+0	0.000000E+0	0.000000E+0	0.000000E+0	0.000000E+0
0.000000E+0	0.000000E+0	0.000000E+0	0.000000E+0	0.000000E+0	0.000000E+0	0.000000E+0
0.000000E+0	0.000000E+0	0.000000E+0	0.000000E+0	0.000000E+0	0.000000E+0	0.000000E+0
0.000000E+0	0.000000E+0	0.000000E+0	0.000000E+0	0.000000E+0	0.000000E+0	0.000000E+0
0.000000E+0	0.000000E+0	0.000000E+0	0.000000E+0	0.000000E+0	0.000000E+0	0.000000E+0
0.000000E+0	0.000000E+0	0.000000E+0	0.000000E+0	0.000000E+0	0.000000E+0	0.000000E+0
0.000000E+0	0.000000E+0	0.000000E+0	0.000000E+0	0.000000E+0	0.000000E+0	0.000000E+0
0.000000E+0	0.000000E+0	0.000000E+0	0.000000E+0	0.000000E+0	0.000000E+0	0.000000E+0
0.000000E+0	0.000000E+0	0.000000E+0	0.000000E+0	0.000000E+0	0.000000E+0	0.000000E+0
0.000000E+0	0.000000E+0	0.000000E+0	0.000000E+0	0.000000E+0	0.000000E+0	0.000000E+0
0.000000E+0	0.000000E+0	0.000000E+0	0.000000E+0	0.000000E+0	0.000000E+0	0.000000E+0
0.000000E+0	0.000000E+0	0.000000E+0	0.000000E+0	0.000000E+0	0.000000E+0	0.000000E+0
0.000000E+0	0.000000E+0	0.000000E+0	0.000000E+0	0.000000E+0	0.000000E+0	0.000000E+0
0.000000E+0	0.000000E+0	0.000000E+0	0.000000E+0	0.000000E+0	0.000000E+0	0.000000E+0
0.000000E+0	0.000000E+0	0.000000E+0	0.000000E+0	0.000000E+0	0.000000E+0	0.000000E+0
0.000000E+0	0.000000E+0	0.000000E+0	0.000000E+0	0.000000E+0	0.000000E+0	0.000000E+0
0.000000E+0	0.000000E+0	0.000000E+0	0.000000E+0	0.000000E+0	0.000000E+0	0.000000E+0
0.000000E+0	0.000000E+0	0.000000E+0	0.000000E+0	0.000000E+0	0.000000E+0	0.000000E+0
0.000000E+0	0.000000E+0	0.000000E+0	0.000000E+0	0.000000E+0	0.000000E+0	0.000000E+0
0.000000E+0	0.000000E+0	0.000000E+0	0.000000E+0	0.000000E+0	0.000000E+0	0.000000E+0
0.000000E+0	0.000000E+0	0.000000E+0	0.000000E+0	0.000000E+0	0.000000E+0	0.000000E+0
0.000000E+0	0.000000E+0	0.000000E+0	0.000000E+0	0.000000E+0	0.000000E+0	0.000000E+0
0.000000E+0	0.000000E+0	0.000000E+0	0.000000E+0	0.000000E+0	0.000000E+0	0.000000E+0
0.000000E+0	0.000000E+0	0.000000E+0	0.000000E+0	0.000000E+0	0.000000E+0	0.000000E+0
0.000000E+0	0.000000E+0	0.000000E+0	0.000000E+0	0.000000E+0	0.000000E+0	0.000000E+0
0.000000E+0	0.000000E+0	0.000000E+0	0.000000E+0	0.000000E+0	0.000000E+0	0.000000E+0
0.000000E+0	0.000000E+0	0.000000E+0	0.000000E+0	0.000000E+0	0.000000E+0	0.000000E+0
0.000000E+0	0.000000E+0	0.000000E+0	0.000000E+0	0.000000E+0	0.000000E+0	0.000000E+0
0.000000E+0	0.000000E+0	0.000000E+0	0.000000E+0	0.000000E+0	0.000000E+0	0.000000E+0
0.000000E+0	0.000000E+0	0.000000E+0	0.000000E+0	0.000000E+0	0.000000E+0	0.000000E+0
0.000000E+0	0.000000E+0	0.000000E+0	0.000000E+0	0.000000E+0	0.000000E+0	0.000000E+0
0.000000E+0	0.000000E+0	0.000000E+0	0.000000E+0	0.000000E+0	0.000000E+0	0.000000E+0
0.000000E+0	0.000000E+0	0.000000E+0	0.000000E+0	0.000000E+0	0.000000E+0	0.000000E+0
0.000000E+0	0.000000E+0	0.000000E+0	0.000000E+0	0.000000E+0	0.000000E+0	0.000000E+0
0.000000E+0	0.000000E+0	0.000000E+0	0.000000E+0	0.000000E+0	0.000000E+0	0.000000E+0
0.000000E+0	0.000000E+0	0.000000E+0	0.000000E+0	0.000000E+0	0.000000E+0	0.000000E+0
0.000000E+0	0.000000E+0	0.000000E+0	0.000000E+0	0.000000E+0	0.000000E+0	0.000000E+0
0.000000E+0	0.000000E+0	0.000000E+0	0.000000E+0	0.000000E+0	0.000000E+0	0.000000E+0
0.000000E+0	0.000000E+0	0.000000E+0	0.000000E+0	0.000000E+0	0.000000E+0	0.000000E+0
0.000000E+0	0.000000E+0	0.000000E+0	0.000000E+0	0.000000E+0	0.000000E+0	0.000000E+0
0.000000E+0	0.000000E+0	0.000000E+0	0.000000E+0	0.000000E+0	0.000000E+0	0.000000E+0
0.000000E+0	0.000000E+0	0.000000E+0	0.000000E+0	0.000000E+0	0.000000E+0	0.000000E+0
0.000000E+0	0.000000E+0	0.000000E+0	0.000000E+0	0.000000E+0	0.000000E+0	0.000000E+0
0.000000E+0	0.000000E+0	0.000000E+0	0.000000E+0	0.000000E+0	0.000000E+0	0.000000E+0
0.000000E+0	0.000000E+0	0.000000E+0	0.000000E+0	0.000000E+0	0.000000E+0	0.000000E+0
0.000000E+0	0.000000E+0	0.000000E+0	0.000000E+0	0.000000E+0	0.000000E+0	0.000000E+0
0.000000E+0	0.000000E+0	0.000000E+0	0.000000E+0	0.000000E+0	0.000000E+0	0.000000E+0
0.000000E+0	0.000000E+0	0.000000E+0	0.000000E+0	0.000000E+0	0.000000E+0	0.000000E+0
0.000000E+0	0.000000E+0	0.000000E+0	0.000000E+0	0.000000E+0	0.000000E+0	0.000000E+0
0.000000E+0	0.000000E+0	0.000000E+0	0.000000E+0	0.000000E+0	0.000000E+0	0.000000E+0
0.000000E+0	0.000000E+0	0.000000E+0	0.000000E+0	0.000000E+0	0.000000E+0	0.000000E+0
0.000000E+0	0.000000E+0	0.000000E+0	0.000000E+0	0.000000E+0	0.000000E+0	0.000000E+0
0.000000E+0	0.000000E+0	0.000000E+0	0.000000E+0	0.000000E+0	0.000000E+0	0.000000E+0
0.000000E+0	0.000000E+0	0.000000E+0	0.000000E+0	0.000000E+0	0.000000E+0	0.000000E+0
0.000000E+0	0.000000E+0	0.000000E+0	0.000000E+0	0.000000E+0	0.000000E+0	0.000000E+0
0.000000E+0	0.000000E+0	0.000000E+0	0.000000E+0	0.000000E+0	0.000000E+0	0.000000E+0
0.000000E+0	0.000000E+0	0.000000E+0	0.000000E+0	0.000000E+0	0.000000E+0	0.000000E+0
0.000000E+0	0.000000E+0	0.000000E+0	0.000000E+0	0.000000E+0	0.000000E+0	0.000000E+0
0.000000E+0	0.000000E+0	0.000000E+0	0.000000E+0	0.000000E+0	0.000000E+0	0.000000E+0
0.000000E+0	0.000000E+0	0.000000E+0	0.000000E+0	0.000000E+0	0.000000E+0	0.000000E+0
0.000000E+0	0.000000E+0	0.000000E+0	0.000000E+0	0.000000E+0	0.000000E+0	0.000000E+0
0.000000E+0	0.000000E+0	0.000000E+0	0.000000E+0	0.000000E+0	0.000000E+0	0.000000E+0
0.000000E+0	0.000000E+0	0.000000E+0	0.000000E+0	0.000000E+0	0.000000E+0	0.000000E+0
0.000000E+0	0.000000E+0	0.000000E+0	0.000000E+0	0.000000E+0	0.000000E+0	0.000000E+0
0.000000E+0	0.000000E+0	0.000000E+0	0.000000E+0	0.000000E+0	0.000000E+0	0.000000E+0
0.000000E+0	0.000000E+0	0.000000E+0	0.000000E+0	0.000000E+0	0.000000E+0	0.000000E+0
0.000000E+0	0.000000E+0	0.000000E+0	0.000000E+0	0.000000E+0	0.000000E+0	0.000000E+0
0.000000E+0	0.000000E+0	0.000000E+0	0.000000E+0	0.000000E+0	0.000000E+0	0.000000E+0
0.000000E+0	0.000000E+0	0.000000E+0	0.000000E+0	0.000000E+0	0.000000E+0	0.000000E+0
0.000000E+0	0.000000E+0	0.000000E+0	0.000000E+0	0.000000E+0	0.000000E+0	0.000000E+0
0.000000E+0	0.000000E+0	0.000000E+0	0.000000E+0	0.000000E+0	0.000000E+0	0.000000E+0
0.000000E+0	0.000000E+0	0.000000E+0	0.000000E+0	0.000000E+0	0.000000E+0	0.000000E+0
0.000000E+0	0.000000E+0	0.000000E+0	0.000000E+0	0.000000E+0	0.000000E+0	0.000000E+0
0.000000E+0	0.000000E+0	0.000000E+0	0.000000E+0	0.000000E+0	0.000000E+0	0.000000E+0
0.000000E+0	0.000000E+0	0.000000E+0	0.000000E+0	0.000000E+0	0.000000E+0	0.000000E+0
0.000000E+0	0.000000E+0	0.000000E+0	0.000000E+0	0.000000E+0	0.000000E+0	0.000000E+0
0.000000E+0	0.000000E+0	0.000000E+0	0.000000E+0	0.000000E+0	0.000000E+0	0.000000E+0
0.000000E+0	0.000000E+0	0.000000E+0	0.000000E+0	0.000000E+0	0.000000E+0	0.000000E+0
0.000000E+0	0.000000E+0	0.000000E+0	0.000000E+0	0.000000E+0	0.000000E+0	0.000000E+0
0.000000E+0	0.000000E+0	0.000000E+0	0.000000E+0	0.000000E+0	0.000000E+0	0.000000E+0
0.000000E+0	0.000000E+0	0.000000E+0	0.000000E+0	0.000000E+0	0.000000E+0	0.000000E+0
0.000000E+0	0.000000E+0	0.000000E+0	0.000000E+0	0.000000E+0	0.000000E+0	0.000000E+0
0.000000E+0	0.000000E+0	0.000000E+0	0.000000E+0	0.000000E+0	0.000000E+0	0.000000E+0
0.000000E+0	0.000000E+0	0.000000E+0	0.000000E+0	0.000000E+0	0.000000E+0	0.000000E+0
0.000000E+0	0.000000E+0	0.000000E+0	0.000000E+0	0.000000E+0	0.000000E+0	0.000000E+0
0.000000E+0	0.000000E+0	0.000000E+0	0.000000E+0	0.000000E+0	0.000000E+0	0.000000E+0
0.000000E+0	0.000000E+0	0.000000E+0	0.000000E+0	0.000000E+0	0.000000E+0	0.000000E+0
0.000000E+0	0.000000E+0	0.000000E+0	0.000000E+0	0.000000E+0	0.000000E+0	0.000000E+0
0.000000E+0	0.000000E+0	0.000000E+0	0.000000E+0	0.000000E+0	0.000000E+0	0.000000E+0
0.000000E+0	0.000000E+0	0.000000E+0	0.000000E+0	0.000000E+0	0.000000E+0	0.000000E+0
0.000000E+0	0.000000E+0	0.000000E+0	0.000000E+0	0.000000E+0	0.000000E+0	0.000000E+0
0.000000E+0	0.000000E+0	0.000000E+0	0.000000E+0	0.000000E+0	0.000000E+0	0.000000E+0
0.000000E+0	0.000000E+0	0.000000E+0	0.000000E+0	0.000000E+0	0.000000E+0	0.000000E+0
0.000000E+0	0.000000E+0	0.000000E+0	0.000000E+0	0.000000E+0	0.000000E+0	0.000000E+0
0.000000E+0	0.000000E+0	0.000000E+0	0.000000E+0	0.000000E+0	0.000000E+0	0.000000E+0
0.000000E+0	0.000000E+0	0.000000E+0	0.000000E+0	0.000000E+0	0.000000E+0	0.000000E+0
0.000000E+0	0.000000E+0	0.000000E+0	0.000000E+0	0.000000E+0	0.000000E+0	0.000000E+0
0.000000E+0	0.000000E+0	0.000000E+0	0.000000E+0	0.000000E+0	0.000000E+0	0.000000E+0
0.000000E+0	0.000000E+0	0.000000E+0	0.000000E+0	0.000000E+0	0.000000E+0	0.000000E+0
0.000000E+0	0.000000E+0	0.000000E+0	0.000000E+0	0.000000E+0	0.000000E+0	0.000000E+0
0.000000E+0	0.000000E+0	0.000000E+0	0.000000E+0	0.000000E+0	0.000000E+0	0.000000E+0
0.000000E+0	0.000000E+0	0.000000E+0	0.000000E+0	0.000000E+0	0.000000E+0	0.000000E+0
0.000000E+0	0.000000E+0	0.000000E+0	0.000000E+0	0.000000E+0	0.000000E+0	0.000000E+0
0.000000E+0	0.000000E+0	0.000000E+0	0.000000E+0	0.000000E+0	0.000000E+0	0.000000E+0
0.000000E+0	0.000000E+0	0.000000E+0	0.000000E+0	0.000000E+0	0.000000E+0	0.000000E+0
0.000000E+0	0.000000E+0	0.000000E+0	0.000000E+0	0.000000E+0	0.000000E+0	0.000000E+0
0.000000E+0	0.000000E+0	0.000000E+0	0.000000E+0	0.000000E+0	0.000000E+0	0.000000E+0
0.000000E+0	0.000000E+0	0.000000E+0	0.000000E+0	0.000000E+0	0.000000E+0	0.000000E+0
0.000000E+0	0.000000E+0	0.000000E+0	0.000000E+0	0.000000E+0	0.000000E+0	0.000000E+0
0.000000E+0	0.000000E+0	0.000000E+0	0.000000E+0	0.000000E+0	0.000000E+0	0.000000E+0
0.000000E+0	0.000000E+0	0.000000E+0	0.000000E+0	0.000000E+0	0.000000E+0	0.000000E+0
0.000000E+0	0.000000E+0	0.000000E+0	0.000000E+0	0.000000E+0	0.000000E+0	0.000000E+0
0.000000E+0	0.000000E+0	0.000000E+0	0.000000E+0	0.000000E+0	0.000000E+0	0.000000E+0
0.000000E+0	0.000000E+0	0.000000E+0	0.000000E+0	0.000000E+0	0.000000E+0	0.000000E+0
0.000000E+0	0.000000E+0	0.000000E+0	0.000000E+0	0.000000E+0	0.000000E+0	0.000000E+0
0.000000E+0	0.000000E+0	0.000000E+0	0.000000E+0	0.000000E+0	0.000000E+0	0.000000E+0
0.000000E+0	0.000000E+0	0.000000E+0	0.000000E+0	0.000000E+0	0.000000E+0	0.000000E+0
0.000000E+0	0.000000E+0	0.000000E+0	0.000000E+0	0.000000E+0	0.000000E+0	0.000000E+0
0.000000E+0	0.000000E+0	0.000000E+0	0.000000E+0	0.000000E+0	0.000000E+0	0.000000E+0
0.000000E+0	0.000000E+0	0.000000E+0	0.000000E+0	0.000000E+0	0.000000E+0	0.000000E+0
0.000000E+0	0.000000E+0	0.000000E+0	0.000000E+0	0.000000E+0	0.000000E+0	0.000000E+0
0.000000E+0	0.000000E+0	0.000000E+0	0.000000E+0	0.000000E+0	0.000000E+0	0.000000E+0
0.000000E+0	0.000000E+0	0.000000E+0	0.000000E+0	0.000000E+0	0.000000E+0	0.000000E+0
0.000000E+0	0.000000E+0	0.000000E+0	0.000000E+0	0.000000E+0	0.000000E+0	0.000000E+0
0.000000E+0	0.000000E+0	0.000000E+0	0.000000E+0	0.000000E+0	0.000000E+0	0.000000E+0
0.000000E+0	0.000000E+0	0.000000E+0	0.000000E+0	0.000000E+0	0.000000E+0	0.000000E+0
0.000000E+0	0.000000E+0	0.000000E+0	0.000000E+0	0.000000E+0	0.000000E+0	0.000000E+0
0.000000E+0	0.000000E+0	0.000000E+0	0.000000E+0	0.000000E+0	0.000000E+0	0.000000E+0
0.000000E+0	0.000000E+0	0.000000E+0	0.000000E+0	0.000000E+0	0.000000E+0	0.000000E+0
0.000000E+0	0.000000E+0	0.000000E+0	0.000000E+0	0.000000E+0	0.000000E+0	0.000000E+0
0.000000E+0	0.000000E+0	0.000000E+0	0.000000E+0	0.000000E+0	0.000000E+0	0.000000E+0
0.000000E+0	0.000000E+0	0.000000E+0	0.000000E+0	0.000000E+0	0.000000E+0	0.000000E+0
0.000000E+0	0.000000E+0	0.000000E+0	0.000000E+0	0.000000E+0	0.000000E+0	0.000000E+0
0.000000E+0	0.000000E+0	0.000000E+0	0.000000E+0	0.000000E+0	0.000000E+0	0.000000E+0
0.000000E+0	0.000000E+0	0.000000E+0	0.000000E+0	0.000000E+0	0.000000E+0	0.000000E+0
0.000000E+0	0.000000E+0	0.000000E+0	0.000000E+0	0.000000E+0	0.000000E+0	0.000000E+0
0.000000E+0	0.000000E+0	0.000000E+0	0.000000E+0	0.000000E+0	0.000000E+0	0.000000E+0
0.000000E+0	0.000000E+0	0.000000E+0	0.000000E+0	0.000000E+0	0.000000E+0	0.000000E+0
0.000000E+0	0.000000E+0	0.000000E+0	0.000000E+0	0.000000E+0	0.000000E+0	0.000000E+0
0.000000E+0	0.000000E+0	0.000000E+0	0.000000E+0	0.000000E+0	0.000000E+0	0.000000E+0
0.000000E+0	0.000000E+0	0.000000E+0	0.000000E+0	0.000000E+0	0.000000E+0	0.000000E+0
0.000000E+0	0.000000E+0	0.000000E+0	0.000000E+0	0.000000E+0	0.000000E+0	0.000000E+0
0.000000E+0	0.000000E+0	0.000000E+0	0.000000E+0	0.000000E+0	0.000000E+0	0.000000E+0
0.000000E+0	0.000000E+0	0.000000E+0	0.000000E+0	0.000000E+0	0.000000E+0	0.000000E+0
0.000000E+0	0.000000E+0	0.000000E+0	0.000000E+0	0.000000E+0	0.000000E+0	0.000000E+0
0.000000E+0	0.000000E+0	0.000000E+0	0.000000E+0	0.000000E+0	0.000000E+0	0.000000E+0
0.000000E+0	0.000000E+0	0.000000E+0	0.000000E+0	0.000000E+0	0.000000E+0	0.000000E+0
0.000000E+0	0.000000E+0	0.000000E+0	0.000000E+0	0.000000E+0	0.000000E+0	0.000000E+0
0.000000E+0	0.000000E+0	0.000000E+0	0.000000E+0	0.000000E+0	0.000000E+0	0.000000E+0
0.000000E+0	0.000000E+0	0.000000E+0	0.000000E+0	0.000000E+0	0.000000E+0	0.000000E+0
0.000000E+0	0.000000E+0	0.000000E+0	0.000000E+0	0.000000E+0	0.000000E+0	0.000000E+0
0.000000E+0	0.000000E+0	0.000000E+0	0.000000E+0	0.000000E+0	0.000000E+0	0.000000E+0
0.000000E+0	0.000000E+0	0.000000E+0	0.000000E+0	0.000000E+0	0.000000E+0	0.000000E+0
0.000000E+0	0.000000E+0	0.000000E+0	0.000000E+0	0.000000E+0	0.000000E+0	0.000000E+0
0.000000E+0	0.000000E+0	0.000000E+0	0.000000E+0	0.000000E+0	0.000000E+0	0.000000E+0
0.000000E+0	0.000000E+0	0.000000E+0	0.000000E+0	0.000000E+0	0.000000E+0	0.000000E+0
0.000000E+0	0.000000E+0	0.000000E+0	0.000000E+0	0.000000E+0	0.000000E+0	0.000000E+0
0.000000E+0	0.000000E+0	0.000000E+0	0.000000E+0	0.000000E+0	0.000000E+0	0.000000E+0
0.000000E+0	0.000000E+0	0.000000E+0	0.000000E+0	0.000000E+0	0.000000E+0	0.000000E+0
0.000000E+0	0.000000E+0	0.000000E+0	0.000000E+0	0.000000E+0	0.000000E+0	0.000000E+0
0.000000E+0	0.000000E+0	0.000000E+0	0.000000E+0	0.000000E+0	0.000000E+0	0.000000E+0
0.000000E+0	0.000000E+0	0.000000E+0	0.000000E+0	0.000000E+0	0.000000E+0	0.000000E+0
0.000000E+0	0.000000E+0	0.000000E+0	0.000000E+0	0.000000E+0	0.000000E+0	0.000000E+0
0.000000E+0	0.000000E+0	0.000000E+0	0.000000E+0	0.000000E+0	0.000000E+0	0.000000E+0
0.000000E+0	0.000000E+0	0.000000E+0	0.000000E+0	0.000000E+0	0.000000E+0	0.000000E+0
0.000000E+0	0.000000E+0	0.000000E+0	0.000000E+0	0.000000E+0	0.000000E+0	0.000000E+0
0.000000E+0	0.000000E+0	0.000000E+0	0.000000E+0	0.000000E+0	0.000000E+0	0.000000E+0
0.000000E+0	0.000000E+0	0.000000E+0	0.000000E+0	0.000000E+0	0.000000E+0	0.000000E+0
0.000000E+0	0.000000E+0	0.000000E+0	0.000000E+0	0.000000E+0	0.000000E+0	0.000000E+0
0.000000E+0	0.000000E+0	0.000000E+0	0.000000E+0	0.000000E+0	0.000000E+0	0.000000E+0
0.000000E+0	0.000000E+0	0.000000E+0	0.000000E+0	0.000000E+0	0.000000E+0	0.000000E+0
0.000000E+0	0.000000E+0	0.000000E+0	0.000000E+0	0.000000E+0	0.000000E+0	0.000000E+0
0.000000E+0	0.000000E+0	0.000000E+0	0.000000E+0	0.000000E+0	0.000000E+0	0.000000E+0
0.000000E+0	0.000000E+0	0.000000E+0	0.000000E+0	0.000000E+0	0.000000E+0	0.000000E+0
0.000000E+0	0.000000E+0	0.000000E+0	0.000000E+0	0.000000E+0	0.000000E+0	0.000000E+0
0.000000E+0	0.000000E+0	0.000000E+0	0.000000E+0	0.000000E+0	0.000000E+0	0.000000E+0
0.000000E+0	0.000000E+0	0.000000E+0	0.000000E+0	0.000000E+0	0.000000E+0	0.000000E+0
0.000000E+0	0.000000E+0	0.000000E+0	0.000000E+0	0.000000E+0	0.000000E+0	0.000000E+0
0.000000E+0	0.000000E+0	0.000000E+0	0.000000E+0	0.000000E+0	0.000000E+0	0.000000E+0
0.000000E+0	0.000000E+0	0.000000E+0	0.000000E+0	0.000000E+0	0.000000E+0	0.000000E+0
0.000000E+0	0.000000E+0	0.000000E+0	0.000000E+0	0.000000E+0	0.000000E+0	0.000000E+0
0.000000E+0	0.000000E+0	0.000000E+0	0.000000E+0	0.000000E+0	0.000000E+0	0.000000E+0
0.000000E+0	0.000000E+0	0.000000E+0	0.000000E+0	0.000000E+0	0.000000E+0	0.000000E+0
0.000000E+0	0.000000E+0	0.000000E+0	0.000000E+0	0.000000E+0	0.000000E+0	0.000000E+0
0.000000E+0	0.000000E+0	0.000000E+0	0.000000E+0	0.000000E+0	0.000000E+0	0.000000E+0
0.000000E+0	0.000000E+0	0.000000E+0	0.000000E+0	0.000000E+0	0.000000E+0	0.000000E+0
0.000000E+0	0.000000E+0	0.000000E+0	0.000000E+0	0.000000E+0	0.000000E+0	0.000000E+0
0.000000E+0	0.000000E+0	0.000000E+0	0.000000E+0	0.000000E+0	0.000000E+0	0.000000E+0
0.000000E+0	0.000000E+0	0.000000E+0	0.000000E+0	0.000000E+0	0.000000E+0	0.000000E+0
0.000000E+0	0.000000E+0	0.000000E+0	0.000000E+0	0.000000E+0	0.000000E+0	0.000000E+0
0.000000E+0	0.000000E+0	0.000000E+0	0.000000E+0	0.000000E+0	0.000000E+0	0.000000E+0
0.000000E+0	0.000000E+0	0.000000E+0	0.000000E+0	0.000000E+0	0.000000E+0	0.000000E+0
0.000000E+0	0.000000E+0	0.000000E+0	0.000000E+0	0.000000E+0	0.000000E+0	0.000000E+0
0.000000E+0	0.000000E+0	0.000000E+0	0.000000E+0	0.000000E+0	0.000000E+0	0.000000E+0
0.000000E+0	0.000000E+0	0.000000E+0	0.000000E+0	0.000000E+0	0.000000E+0	0.000000E+0
0.000000E+0	0.000000E+0	0.000000E+0	0.000000E+0	0.000000E+0	0.000000E+0	0.000000E+0
0.000000E+0	0.000000E+0	0.000000E+0	0.000000E+0	0.000000E+0	0.000000E+0	0.000000E+0
0.000000E+0	0.000000E+0	0.000000E+0	0.000000E+0	0.000000E+0	0.000000E+0	0.000000E+0
0.000000E+0	0.000000E+0	0.000000E+0	0.000000E+0	0.000000E+0	0.000000E+0	0.000000E+0
0.000000E+0	0.000000E+0	0.000000E+0	0.000000E+0	0.000000E+0	0.000000E+0	0.000000E+0
0.000000E+0	0.000000E+0	0.000000E+0	0.000000E+0	0.000000E+0	0.000000E+0	0.000000E+0
0.000000E+0	0.000000E+0	0.000000E+0	0.000000E+0	0.000000E+0	0.000000E+0	0.000000E+0
0.000000E+0	0.000000E+0	0.000000E+0	0.000000E+0	0.000000E+0	0.000000E+0	0.000000E+0
0.000000E+0	0.000000E+0	0.000000E+0	0.000000E+0	0.000000E+0	0.000000E+0	0.000000E+0
0.000000E+0	0.000000E+0	0.000000E+0	0.000000E+0	0.000000E+0	0.000000E+0	0.000000E+0
0.000000E+0	0.000000E+0	0.000000E+0	0.000000E+0	0.000000E+0	0.000000E+0	0.000000E+0
0.000000E+0	0.000000E+0	0.000000E+0	0.000000E+0	0.000000E+0	0.000000E+0	0.000000E+0
0.000000E+0	0.000000E+0	0.000000E+0	0.000000E+0	0.000000E+0	0.000000E+0	0.000000E+0
0.000000E+0	0.000000E+0	0.000000E+0	0.000000E+0	0.000000E+0	0.000000E+0	0.000000E+0
0.000000E+0	0.000000E+0	0.000000E+0	0.000000E+0	0.000000E+0	0.000000E+0	0.000000E+0
0.000000E+0	0.000000E+0	0.000000E+0	0.000000E+0	0.000000E+0	0.000000E+0	0.000000E+0
0.000000E+0	0.000000E+0	0.000000E+0	0.000000E+0	0.000000E+0	0.000000E+0	0.000000E+0
