# Supplementary material for: An in vitro lung model to assess true shunt fraction by multiple inert gas elimination
Source: PLoS One. 2017 Sep 6;12(9):e0184212. doi: 10.1371/journal.pone.0184212 (PMC5587330; doi:10.1371/journal.pone.0184212)
Supplement: S1 Data — Data sets pertaining to MMIMS-MIGET derived IVLM shunt fractions with blood and saline as priming fluids. (ZIP) [file pone.0184212.s001.zip › IVLMData/Data_Saline/dataBernExpt01Set19_Jan05_2012.txt]

Bern	Thursday, January 05, 2012
3:21 PM	Expt01	Set# 19

Sample Temperature (degC)	37.00
Samples Type:	PA and art

Cardiac Output (ml/min)	2500.0
Minute Ventilation (ml/min)	2500.0
Description: T5_expt2_05012012
Comment: T5_expt2_05012012 sample 3 80% shunt

solubility method: default
species: pig
solubilities: 
0.007200	0.07000	0.3970	1.260	10.90	378.0
smoothing: 40.0
weights: 
10.0	2.00	70.0	70.0	50.0	50.0


valve times:
2.805412E+4	2.853510E+4

2.801824E+4	1.160726E-11	4.886767E-12	4.602803E-12	4.911411E-12	1.036723E-12	4.491905E-12
2.801945E+4	1.470623E-11	2.616731E-12	-4.794353E-13	4.839720E-12	2.341167E-12	3.704982E-12
2.802064E+4	1.162799E-11	3.538636E-12	-3.758190E-13	3.559919E-12	3.684818E-12	5.870281E-12
2.802185E+4	1.213038E-11	3.373409E-12	4.048316E-12	4.207940E-12	7.421165E-13	4.997665E-12
2.802304E+4	1.289154E-11	2.939341E-12	4.943336E-12	-3.293317E-13	1.685865E-13	5.970537E-12
2.802424E+4	1.300468E-11	3.249070E-12	1.768198E-12	4.217462E-12	1.139779E-12	4.224743E-12
2.802545E+4	1.034258E-11	3.316280E-12	-1.364374E-12	-1.568246E-12	3.330283E-12	4.707539E-12
2.802664E+4	9.946041E-12	2.284039E-12	-2.111531E-13	3.763231E-12	5.323075E-12	4.680655E-12
2.802785E+4	1.196572E-11	2.500793E-12	3.292757E-12	2.285719E-12	3.979425E-12	4.546794E-12
2.802904E+4	1.009222E-11	2.765154E-12	4.702498E-12	5.444614E-12	5.162890E-12	5.572315E-12
2.803024E+4	1.056158E-11	1.948546E-12	3.371729E-13	4.684015E-12	4.347963E-12	4.279632E-12
2.803145E+4	9.152396E-12	3.277074E-12	1.111214E-12	-3.965423E-13	4.032633E-12	5.946453E-12
2.803264E+4	1.311166E-11	3.113529E-12	3.685379E-13	4.591040E-12	3.676417E-12	3.848364E-12
2.803385E+4	9.327704E-12	3.272034E-12	4.825718E-12	-4.895168E-13	4.772509E-12	3.875248E-12
2.803504E+4	1.097604E-11	2.632413E-12	4.314357E-12	-1.404140E-12	8.513336E-14	4.026472E-12
2.803624E+4	1.073969E-11	2.306442E-12	3.555998E-12	-1.284282E-12	2.859249E-12	5.943093E-12
2.803744E+4	8.806822E-12	2.478949E-12	1.176185E-13	3.943579E-12	4.480703E-14	4.307636E-12
2.803864E+4	8.296023E-12	2.809961E-12	-6.849875E-13	3.819800E-13	1.321807E-13	4.229224E-12
2.803984E+4	7.670965E-12	2.229150E-12	3.976624E-12	4.103764E-12	3.216585E-12	2.911897E-12
2.804104E+4	7.749937E-12	1.909340E-12	4.312677E-14	3.140973E-12	3.125850E-12	4.867724E-12
2.804224E+4	8.120155E-12	3.061440E-12	5.810913E-12	5.153369E-12	4.099844E-13	4.360285E-12
2.804344E+4	9.087986E-12	2.137856E-12	3.703301E-12	-1.494875E-12	1.144260E-12	3.438380E-12
2.804464E+4	8.298823E-12	2.149057E-12	-1.904299E-14	-3.298918E-13	2.705225E-13	5.749303E-12
2.804584E+4	6.469016E-12	4.200659E-12	3.798516E-12	-4.637528E-13	-3.808598E-13	3.305079E-12
2.804704E+4	6.614639E-12	2.652576E-12	4.013590E-12	5.277709E-12	1.532961E-12	4.930454E-12
2.804824E+4	7.430126E-12	2.462146E-12	3.831562E-12	3.534155E-12	3.986706E-12	3.409815E-12
2.804944E+4	8.176723E-12	2.653136E-12	-4.732743E-13	2.806040E-13	3.203703E-12	4.409012E-12
2.805064E+4	6.595035E-12	3.028955E-12	-1.400220E-12	4.608404E-12	1.316207E-12	4.527751E-12
2.805184E+4	7.231295E-12	2.775236E-12	-1.741873E-13	-1.358773E-12	-2.268356E-13	5.336518E-12
2.805304E+4	7.992455E-12	2.052722E-12	2.101450E-12	5.502863E-12	4.294754E-12	5.442934E-12
2.805425E+4	6.049509E-12	3.231708E-12	5.119204E-12	-1.383977E-12	4.687936E-13	5.641205E-12
2.805545E+4	6.652724E-12	3.293877E-12	4.754026E-12	-3.909413E-13	1.321807E-13	3.674177E-12
2.805665E+4	6.522784E-12	2.804921E-12	5.522467E-12	1.549203E-12	4.780910E-12	4.883966E-12
2.805785E+4	6.201854E-12	2.108171E-12	5.499503E-12	-1.623135E-12	1.533521E-12	3.622089E-12
2.805905E+4	6.604556E-12	3.404774E-12	-2.111531E-13	-1.667382E-12	-1.504396E-12	5.469819E-12
2.806025E+4	6.043908E-12	2.450945E-12	3.964302E-12	2.166420E-12	4.752906E-12	3.810838E-12
2.806145E+4	4.726022E-12	2.932620E-12	2.153538E-12	3.257472E-12	5.200976E-12	5.053113E-12
2.806265E+4	6.547988E-12	4.806114E-12	9.471087E-13	-1.578888E-12	1.355973E-12	4.277392E-12
2.806385E+4	6.916526E-12	1.362190E-11	-5.880923E-14	2.677220E-12	5.212178E-12	5.698335E-12
2.806505E+4	6.008063E-12	3.189477E-11	2.357970E-12	-1.349812E-12	3.557679E-12	6.014784E-12
2.806625E+4	9.812181E-12	6.186003E-11	4.322758E-12	4.552955E-12	5.515746E-12	3.802437E-12
2.806745E+4	1.398484E-11	1.026686E-10	4.568077E-12	5.180253E-12	3.859006E-12	5.245783E-12
2.806865E+4	1.935104E-11	1.292162E-10	5.106322E-12	4.736103E-12	7.577989E-13	5.060954E-12
2.806985E+4	2.568003E-11	1.826290E-10	3.589044E-12	2.369172E-13	1.118496E-12	4.433096E-12
2.807105E+4	3.093645E-11	2.123456E-10	4.123927E-12	7.062709E-13	5.154489E-12	3.617608E-12
2.807225E+4	3.699717E-11	2.493394E-10	-1.433825E-13	6.160967E-13	4.377087E-12	4.503107E-12
2.807345E+4	4.126000E-11	2.423495E-10	4.883407E-12	1.547523E-12	1.590090E-12	5.214419E-12
2.807465E+4	5.634149E-11	2.858538E-10	7.057109E-14	1.595130E-12	4.932135E-12	4.630807E-12
2.807585E+4	5.533725E-11	2.947748E-10	4.622405E-12	1.529040E-12	4.734423E-12	4.877806E-12
2.807705E+4	6.281441E-11	3.010607E-10	4.036554E-12	2.793158E-12	-1.400220E-14	5.856839E-12
2.807825E+4	7.515876E-11	3.034523E-10	1.414222E-12	2.341167E-12	4.854842E-12	6.887961E-12
2.807945E+4	7.852881E-11	3.231209E-10	6.799468E-13	3.005992E-12	3.932937E-12	4.836919E-12
2.808065E+4	8.317866E-11	3.290388E-10	5.621603E-12	3.165617E-12	4.630807E-12	5.786269E-12
2.808185E+4	8.622385E-11	3.235169E-10	7.757217E-13	3.661855E-12	5.517426E-12	4.620165E-12
2.808305E+4	9.683080E-11	3.217111E-10	4.105445E-13	4.241546E-12	3.885890E-12	5.003825E-12
2.808425E+4	9.503461E-11	3.271266E-10	5.472058E-13	3.820920E-12	4.118887E-12	7.218973E-12
2.808545E+4	1.052870E-10	3.152600E-10	1.010399E-12	4.398930E-12	3.517352E-13	4.586000E-12
2.808665E+4	1.104146E-10	3.325864E-10	8.020459E-13	5.690493E-12	1.484793E-12	3.177379E-12
2.808785E+4	1.098904E-10	3.246242E-10	9.734328E-13	4.697457E-12	4.462221E-12	5.355561E-12
2.808905E+4	1.176084E-10	3.270113E-10	1.431585E-12	5.583517E-12	4.086402E-12	4.578159E-12
2.809025E+4	1.255280E-10	3.391915E-10	1.298284E-12	5.708416E-12	1.365494E-12	5.837796E-12
2.809145E+4	1.258590E-10	3.444305E-10	1.387338E-12	4.650410E-12	4.137369E-12	5.614321E-12
2.809265E+4	1.260220E-10	3.454987E-10	1.006478E-12	7.057108E-12	6.123441E-12	4.322199E-12
2.809385E+4	1.347073E-10	3.353851E-10	8.194087E-13	4.505907E-12	9.028618E-13	4.929334E-12
2.809505E+4	1.384896E-10	3.239493E-10	1.576647E-12	6.267944E-12	4.016951E-12	5.391407E-12
2.809625E+4	1.396333E-10	3.385558E-10	1.253477E-12	5.416610E-12	3.279315E-12	4.875565E-12
2.809745E+4	1.426096E-10	3.301595E-10	1.637697E-12	5.910608E-12	4.495826E-12	4.756267E-12
2.809865E+4	1.493015E-10	3.376070E-10	9.734328E-13	5.276589E-12	3.134252E-12	6.305470E-12
2.809985E+4	1.542751E-10	3.219649E-10	2.224669E-12	6.201294E-12	5.037991E-12	3.590724E-12
2.810105E+4	1.633356E-10	3.252022E-10	1.359894E-12	7.332671E-12	4.922052E-12	4.274591E-12
2.810225E+4	1.619365E-10	3.512345E-10	1.219871E-12	7.749377E-12	2.655937E-12	6.089276E-12
2.810345E+4	1.712743E-10	3.246527E-10	6.693051E-13	7.113677E-12	3.228347E-12	4.673934E-12
2.810464E+4	1.756329E-10	3.203457E-10	1.097212E-12	5.981739E-12	4.622966E-12	5.443494E-12
2.810585E+4	1.729160E-10	3.287066E-10	8.737372E-13	6.334594E-12	1.917181E-12	4.394450E-12
2.810704E+4	1.887810E-10	3.205842E-10	1.187386E-12	6.481897E-12	4.806675E-12	4.341801E-12
2.810824E+4	1.840320E-10	3.413237E-10	9.515893E-13	7.104716E-12	5.039111E-12	6.169929E-12
2.810945E+4	1.872240E-10	3.332210E-10	1.241715E-12	7.583590E-12	2.367492E-12	4.912531E-12
2.811064E+4	1.979463E-10	3.328065E-10	4.150251E-13	6.414687E-12	9.017415E-13	5.383005E-12
2.811185E+4	1.956337E-10	3.121084E-10	1.074249E-12	7.324270E-12	5.631684E-12	3.388532E-12
2.811304E+4	1.969874E-10	3.128192E-10	1.332449E-12	7.383079E-12	5.867481E-12	5.613761E-12
2.811424E+4	2.070589E-10	3.438648E-10	1.522319E-12	6.695851E-12	3.175699E-12	4.441498E-12
2.811545E+4	2.080284E-10	3.400333E-10	1.349252E-12	8.316185E-12	4.659931E-12	5.153929E-12
2.811664E+4	1.940609E-10	3.386796E-10	1.138659E-12	7.348914E-12	5.386365E-12	4.434776E-12
2.811785E+4	2.086372E-10	3.252156E-10	1.740193E-12	6.837553E-12	4.542873E-12	5.684893E-12
2.811904E+4	2.040389E-10	3.405928E-10	3.999028E-13	7.201051E-12	5.931331E-12	5.982859E-12
2.812024E+4	2.154821E-10	3.344728E-10	2.322124E-12	7.729773E-12	5.310194E-12	4.494705E-12
2.812145E+4	2.194161E-10	3.345976E-10	1.160502E-12	6.414127E-12	5.477660E-12	4.751226E-12
2.812264E+4	2.165014E-10	3.238574E-10	2.110971E-12	6.774823E-12	5.387486E-12	5.407089E-12
2.812384E+4	2.267146E-10	3.290164E-10	1.042324E-12	6.592795E-12	3.863486E-12	4.904130E-12
2.812504E+4	2.156070E-10	3.420530E-10	1.614734E-12	7.738175E-12	1.201949E-12	5.468138E-12
2.812624E+4	2.250092E-10	3.372553E-10	1.273640E-12	7.165205E-12	3.086084E-12	5.912288E-12
2.812744E+4	2.227173E-10	3.395006E-10	7.992454E-13	7.237456E-12	4.725462E-12	5.534789E-12
2.812864E+4	2.249100E-10	3.232015E-10	1.549203E-12	9.861468E-12	4.548474E-12	4.510948E-12
2.812984E+4	2.135290E-10	3.290388E-10	4.671693E-12	8.567664E-12	4.092002E-12	5.652407E-12
2.813104E+4	2.248921E-10	3.376764E-10	1.884136E-12	7.552225E-12	4.366445E-12	5.510705E-12
2.813224E+4	2.363896E-10	3.319815E-10	2.219068E-12	8.919960E-12	5.741462E-12	5.964936E-12
2.813344E+4	2.330543E-10	3.427256E-10	1.622015E-12	6.774823E-12	9.084626E-13	5.105201E-12
2.813464E+4	2.268020E-10	3.247608E-10	1.522879E-12	8.188485E-12	1.047364E-12	6.589434E-12
2.813584E+4	2.294036E-10	3.295798E-10	1.268039E-12	6.868918E-12	4.056157E-12	4.188337E-12
2.813704E+4	2.382222E-10	3.279595E-10	1.455108E-12	6.566471E-12	1.740193E-12	2.719787E-12
2.813824E+4	2.459688E-10	3.312786E-10	1.443347E-12	9.336106E-12	1.775479E-12	5.464778E-12
2.813944E+4	2.444509E-10	3.290875E-10	1.408621E-12	8.948525E-12	5.088398E-12	5.997981E-12
2.814064E+4	2.366730E-10	3.343014E-10	1.950226E-12	7.730334E-12	3.550958E-13	4.053916E-12
2.814184E+4	2.537999E-10	3.319501E-10	1.305565E-12	7.361236E-12	5.822674E-12	5.444054E-12
2.814304E+4	2.556684E-10	3.365602E-10	5.107441E-12	7.833389E-12	5.761064E-12	5.505665E-12
2.814424E+4	2.456299E-10	3.222382E-10	1.112335E-12	8.490933E-12	4.495826E-12	4.345162E-12
2.814544E+4	2.373927E-10	3.273944E-10	2.057763E-12	5.922370E-12	5.009426E-12	5.169612E-12
2.814664E+4	2.568502E-10	3.279500E-10	2.568003E-12	7.835070E-12	4.689056E-12	4.753466E-12
2.814784E+4	2.623435E-10	3.409619E-10	1.848850E-12	7.431807E-12	1.058566E-12	6.373801E-12
2.814904E+4	2.379326E-10	3.118452E-10	5.572315E-12	7.930844E-12	5.428932E-12	5.133206E-12
2.815024E+4	2.669978E-10	3.364201E-10	1.730112E-12	1.084610E-11	5.130966E-12	4.755146E-12
2.815144E+4	2.555956E-10	3.445235E-10	7.981253E-13	7.555026E-12	4.610644E-12	5.794110E-12
2.815264E+4	2.531609E-10	3.470652E-10	2.490151E-12	7.243617E-12	5.001025E-12	7.705689E-12
2.815384E+4	2.624197E-10	3.238580E-10	1.372215E-12	7.316988E-12	4.571997E-12	5.629444E-12
2.815504E+4	2.521673E-10	3.560451E-10	9.767933E-13	7.855233E-12	5.258106E-12	6.616319E-12
2.815624E+4	2.675030E-10	3.436974E-10	1.419263E-12	8.817464E-12	2.079046E-12	5.741462E-12
2.815744E+4	2.540968E-10	3.288752E-10	7.437968E-13	9.059422E-12	1.811324E-12	5.729139E-12
2.815864E+4	2.713850E-10	3.412106E-10	1.554804E-12	8.322347E-12	4.918692E-12	5.449096E-12
2.815984E+4	2.736522E-10	3.392419E-10	1.501036E-12	8.684163E-12	1.663461E-12	5.502863E-12
2.816104E+4	2.548473E-10	3.324335E-10	2.126654E-12	7.404363E-12	3.463024E-12	3.478706E-12
2.816224E+4	2.587472E-10	3.337301E-10	1.739633E-12	8.672961E-12	1.785560E-12	3.809718E-12
2.816344E+4	2.610351E-10	3.353325E-10	1.095532E-12	6.595035E-12	5.688253E-12	5.055914E-12
2.816464E+4	2.567163E-10	3.359043E-10	1.652820E-12	7.344433E-12	4.563596E-12	5.122004E-12
2.816584E+4	2.591297E-10	3.449201E-10	1.083210E-12	6.219216E-12	4.951737E-12	3.911094E-12
2.816704E+4	2.670292E-10	3.332702E-10	1.100013E-12	8.703766E-12	4.824037E-12	4.981982E-12
2.816824E+4	2.719524E-10	3.309319E-10	8.770977E-13	7.991894E-12	4.415733E-12	4.229784E-12
2.816944E+4	2.746497E-10	3.402002E-10	1.268039E-12	7.619996E-12	1.880215E-12	5.112482E-12
2.817064E+4	2.700470E-10	3.309442E-10	1.718910E-12	6.603437E-12	5.068235E-12	4.691856E-12
2.817184E+4	2.783542E-10	3.302032E-10	2.498552E-12	7.873716E-12	5.784028E-12	6.191772E-12
2.817304E+4	2.740936E-10	3.177043E-10	1.550323E-12	8.026060E-12	5.638965E-12	5.519666E-12
2.817424E+4	2.702861E-10	3.285896E-10	1.070328E-12	7.179206E-12	1.462390E-12	3.682018E-12
2.817544E+4	2.875592E-10	3.308585E-10	1.345331E-12	8.660639E-12	3.699941E-12	2.786437E-12
2.817664E+4	2.766140E-10	3.436318E-10	4.271231E-12	7.562867E-12	5.363402E-12	5.746502E-12
2.817784E+4	2.828119E-10	3.420126E-10	2.233631E-12	6.728336E-12	4.117206E-12	4.950617E-12
2.817904E+4	2.784231E-10	3.395634E-10	1.544162E-12	7.752177E-12	5.117523E-12	5.988461E-12
2.818024E+4	2.837265E-10	3.383474E-10	1.156582E-12	9.184882E-12	5.770585E-12	5.299552E-12
2.818144E+4	2.688091E-10	3.373292E-10	2.197225E-12	8.033902E-12	5.794669E-12	5.151129E-12
2.818264E+4	2.757117E-10	3.258973E-10	2.288519E-12	7.686646E-12	4.754026E-12	3.789555E-12
2.818384E+4	2.713749E-10	3.541184E-10	7.331551E-13	8.619193E-12	4.626326E-12	3.471985E-12
2.818504E+4	2.781217E-10	3.468630E-10	1.165543E-12	7.348354E-12	4.556875E-12	5.427252E-12
2.818624E+4	2.675854E-10	3.430919E-10	1.794522E-12	8.586708E-12	4.777550E-12	4.510388E-12
2.818744E+4	2.771164E-10	3.479121E-10	1.227153E-12	6.833632E-12	5.796350E-12	4.720421E-12
2.818864E+4	2.723472E-10	3.364885E-10	1.942385E-12	7.263220E-12	6.369320E-12	4.616245E-12
2.818984E+4	2.989643E-10	3.293737E-10	1.935104E-12	8.876834E-12	6.418047E-12	5.062075E-12
2.819104E+4	2.762135E-10	3.293894E-10	1.813005E-12	7.813227E-12	2.046561E-12	3.619848E-12
2.819224E+4	2.705129E-10	3.311212E-10	1.278681E-12	8.562624E-12	4.554635E-12	4.779790E-12
2.819344E+4	2.782914E-10	3.455255E-10	1.565446E-12	8.195767E-12	4.610644E-12	5.859640E-12
2.819464E+4	2.719568E-10	3.438475E-10	1.172264E-12	6.909245E-12	1.243395E-12	6.167688E-12
2.819584E+4	2.805799E-10	3.355733E-10	4.167054E-13	7.836749E-12	4.258349E-12	5.879243E-12
2.819704E+4	2.798210E-10	3.337329E-10	1.816365E-12	7.071670E-12	6.308830E-12	4.460540E-12
2.819824E+4	2.751096E-10	3.264315E-10	1.377816E-12	7.463731E-12	4.296435E-12	4.341242E-12
2.819944E+4	2.802075E-10	3.387759E-10	1.120736E-12	8.392357E-12	6.437090E-12	5.394207E-12
2.820064E+4	2.857305E-10	3.370889E-10	7.807626E-13	6.990458E-12	5.771146E-12	5.754344E-12
2.820184E+4	2.869174E-10	3.385356E-10	2.033119E-12	7.592552E-12	4.242666E-12	3.890371E-12
2.820304E+4	2.711218E-10	3.418099E-10	2.146257E-12	8.284261E-12	2.494072E-12	5.395887E-12
2.820424E+4	2.764919E-10	3.227753E-10	5.680972E-12	6.255062E-12	5.676491E-12	5.321955E-12
2.820544E+4	2.784919E-10	3.392693E-10	8.524538E-13	8.242254E-12	1.371655E-12	6.344676E-12
2.820664E+4	2.664999E-10	3.190798E-10	1.440546E-12	7.612155E-12	5.624402E-12	6.020385E-12
2.820784E+4	2.904302E-10	3.240534E-10	1.430464E-12	9.280097E-12	5.606480E-13	5.159529E-12
2.820904E+4	2.818200E-10	3.412224E-10	8.944604E-13	7.318109E-12	9.202244E-13	5.548791E-12
2.821024E+4	2.850131E-10	3.384920E-10	9.353469E-13	6.987657E-12	4.748425E-12	5.528068E-12
2.821144E+4	2.786533E-10	3.335900E-10	8.412520E-13	8.260737E-12	4.524390E-12	3.885330E-12
2.821264E+4	2.821045E-10	3.208789E-10	6.184491E-12	8.911558E-12	5.040792E-12	5.373483E-12
2.821384E+4	2.843376E-10	3.481193E-10	1.598491E-12	8.062465E-12	2.158579E-12	4.606723E-12
2.821504E+4	2.845717E-10	3.332758E-10	7.807626E-13	8.247855E-12	1.583369E-12	5.889885E-12
2.821624E+4	2.843286E-10	3.460772E-10	1.279241E-12	8.189045E-12	1.436065E-12	5.955975E-12
2.821744E+4	2.986260E-10	3.534804E-10	2.068965E-12	9.631271E-12	4.656011E-12	4.453259E-12
2.821864E+4	2.821107E-10	3.260232E-10	2.568563E-12	8.302183E-12	3.859006E-12	4.715940E-12
2.821984E+4	2.760074E-10	3.384892E-10	1.788921E-12	7.911802E-12	1.554804E-12	2.763474E-12
2.822104E+4	2.856409E-10	3.211550E-10	1.144260E-12	9.970125E-12	1.435505E-12	3.452382E-12
2.822224E+4	2.918013E-10	3.317278E-10	4.624086E-12	8.937323E-12	5.470939E-12	4.797153E-12
2.822344E+4	3.009772E-10	3.379022E-10	1.674663E-12	8.392357E-12	5.524707E-12	6.025426E-12
2.822464E+4	2.872669E-10	3.342381E-10	2.282358E-12	7.589191E-12	3.658494E-12	5.342119E-12
2.822584E+4	2.892440E-10	3.388650E-10	1.652820E-12	7.138321E-12	1.467990E-12	5.442374E-12
2.822704E+4	2.878773E-10	3.513992E-10	1.478632E-12	6.742899E-12	3.985586E-12	3.862926E-12
2.822824E+4	2.887147E-10	3.393069E-10	1.064727E-12	6.792746E-12	5.086158E-12	5.605360E-12
2.822944E+4	2.780248E-10	3.297843E-10	1.566006E-12	9.630152E-12	3.941339E-12	4.650970E-12
2.823064E+4	2.807474E-10	3.407395E-10	1.158822E-12	7.813787E-12	5.741462E-12	5.845077E-12
2.823184E+4	3.016365E-10	3.289856E-10	1.343651E-12	7.340513E-12	3.191941E-12	5.607600E-12
2.823304E+4	2.974588E-10	3.420860E-10	1.740193E-12	6.525584E-12	4.577039E-12	5.377404E-12
2.823424E+4	2.749780E-10	3.479580E-10	1.165543E-12	7.736494E-12	4.785391E-12	4.743944E-12
2.823544E+4	2.796855E-10	3.314130E-10	2.060564E-12	8.654478E-12	4.574798E-12	5.137126E-12
2.823664E+4	2.736315E-10	3.234138E-10	1.521759E-12	7.870916E-12	5.069356E-12	4.595521E-12
2.823784E+4	2.816027E-10	3.551590E-10	1.381737E-12	7.203850E-12	5.484381E-12	4.915332E-12
2.823904E+4	2.779072E-10	3.360802E-10	1.462390E-12	9.058861E-12	1.058006E-12	4.258349E-12
2.824024E+4	2.883680E-10	3.385815E-10	8.983810E-13	8.838748E-12	4.946136E-12	4.771949E-12
2.824144E+4	2.936827E-10	3.313060E-10	1.685305E-12	9.753371E-12	1.027201E-12	5.809792E-12
2.824264E+4	2.965268E-10	3.376182E-10	6.956293E-13	7.499577E-12	2.570243E-12	6.345796E-12
2.824384E+4	2.861753E-10	3.171789E-10	9.191043E-13	8.078148E-12	5.407089E-12	5.510145E-12
2.824504E+4	3.022934E-10	3.303466E-10	1.468551E-12	7.669844E-12	1.328529E-12	4.939976E-12
2.824624E+4	2.944656E-10	3.269469E-10	1.669062E-12	8.258496E-12	5.530308E-12	4.202340E-12
2.824744E+4	2.982076E-10	3.307594E-10	1.638257E-12	9.059422E-12	3.921735E-12	4.937175E-12
2.824864E+4	2.994348E-10	3.412112E-10	1.598491E-12	8.506616E-12	5.315234E-12	6.061832E-12
2.824984E+4	3.021154E-10	3.511824E-10	1.538561E-12	8.069747E-12	5.708976E-12	5.110802E-12
2.825104E+4	2.864424E-10	3.339328E-10	1.484793E-12	7.623916E-12	4.880606E-12	4.941656E-12
2.825224E+4	2.987862E-10	3.358606E-10	1.473591E-12	8.344190E-12	5.915649E-12	5.669770E-12
2.825344E+4	2.908794E-10	3.317529E-10	1.010399E-12	8.143678E-12	1.075929E-12	4.766908E-12
2.825464E+4	2.918921E-10	3.448921E-10	1.967029E-12	8.865072E-12	6.826911E-12	5.365082E-12
2.825584E+4	3.002906E-10	3.302133E-10	2.234191E-12	9.014615E-12	1.717790E-12	5.590237E-12
2.825704E+4	2.746906E-10	3.391999E-10	1.849970E-12	8.069186E-12	1.285962E-12	4.744505E-12
2.825824E+4	2.958082E-10	3.389938E-10	1.550883E-12	8.402438E-12	4.357484E-12	6.438771E-12
2.825944E+4	3.020291E-10	3.311906E-10	2.323805E-12	7.919643E-12	5.145528E-12	5.269308E-12
2.826064E+4	2.982547E-10	3.496623E-10	2.415659E-12	8.285380E-12	4.745625E-12	6.286987E-12
2.826184E+4	3.026911E-10	3.375235E-10	1.262438E-12	7.586391E-12	4.262269E-12	3.964862E-12
2.826304E+4	2.763188E-10	3.513577E-10	1.848290E-12	8.781618E-12	1.099453E-12	6.374921E-12
2.826424E+4	2.787468E-10	3.259023E-10	1.909900E-12	7.708490E-12	6.152566E-12	5.782348E-12
2.826544E+4	3.022626E-10	3.411311E-10	1.069208E-12	8.385076E-12	5.179133E-12	4.409012E-12
2.826664E+4	2.757800E-10	3.478410E-10	1.213710E-12	8.019899E-12	4.210181E-12	3.757070E-12
2.826784E+4	3.028496E-10	3.338712E-10	1.095532E-12	9.364670E-12	5.232341E-12	5.109682E-12
2.826904E+4	2.986786E-10	3.418850E-10	1.349252E-12	8.519497E-12	5.175212E-12	5.803071E-12
2.827024E+4	3.029773E-10	3.482985E-10	1.166663E-12	7.762259E-12	6.159847E-12	4.163133E-12
2.827144E+4	2.948179E-10	3.538383E-10	1.612493E-12	8.712728E-12	2.163059E-12	3.837163E-12
2.827264E+4	3.059917E-10	3.394856E-10	1.713869E-12	7.583031E-12	5.939172E-12	5.227300E-12
2.827384E+4	3.051863E-10	3.372614E-10	1.937344E-12	8.908758E-12	4.216902E-12	5.118084E-12
2.827504E+4	3.062869E-10	3.589166E-10	1.425984E-12	8.774337E-12	1.595690E-12	4.897969E-12
2.827624E+4	2.897951E-10	3.377885E-10	1.800683E-12	8.673522E-12	4.325559E-12	4.238185E-12
2.827744E+4	2.928744E-10	3.383513E-10	1.823646E-12	8.918840E-12	1.571047E-12	5.703935E-12
2.827864E+4	2.981975E-10	3.502302E-10	1.178425E-12	8.734571E-12	4.108245E-12	3.682578E-12
2.827984E+4	2.968494E-10	3.482778E-10	6.970854E-12	8.097191E-12	4.081921E-12	4.036554E-12
2.828104E+4	3.016964E-10	3.463908E-10	1.294923E-12	7.331550E-12	5.232341E-12	5.815953E-12
2.828223E+4	2.940770E-10	3.501726E-10	1.398539E-12	1.025185E-11	9.784736E-13	4.651530E-12
2.828344E+4	3.211729E-10	3.690805E-10	1.424864E-12	9.261054E-12	4.333960E-12	4.764668E-12
2.828463E+4	2.986831E-10	3.760772E-10	2.151858E-12	8.832027E-12	6.120081E-12	6.385563E-12
2.828584E+4	3.130583E-10	3.560272E-10	1.408061E-12	8.129115E-12	5.330356E-12	3.216585E-12
2.828704E+4	3.089115E-10	3.600917E-10	1.393499E-12	9.832343E-12	2.583685E-12	5.900527E-12
2.828823E+4	2.986310E-10	3.576189E-10	1.091051E-12	7.744896E-12	3.976064E-12	4.478463E-12
2.828944E+4	3.032517E-10	3.546886E-10	9.975165E-13	8.647198E-12	4.327799E-12	4.556315E-12
2.829063E+4	3.078938E-10	3.549473E-10	8.126875E-13	8.283699E-12	5.605360E-12	3.926216E-12
2.829184E+4	3.048536E-10	3.496315E-10	1.437186E-12	8.963087E-12	6.036067E-12	4.587680E-12
2.829304E+4	3.076938E-10	3.607739E-10	1.160502E-12	8.652798E-12	5.183614E-12	5.084478E-12
2.829423E+4	3.063838E-10	3.575579E-10	1.797322E-12	6.947890E-12	5.866921E-12	5.601999E-12
2.829544E+4	3.031784E-10	3.740155E-10	1.767077E-12	7.856913E-12	1.079849E-12	5.032950E-12
2.829663E+4	3.129783E-10	3.891771E-10	1.905979E-12	8.367714E-12	5.254185E-12	3.969903E-12
2.829783E+4	2.929209E-10	3.748831E-10	1.986072E-12	8.611352E-12	3.541996E-12	4.430855E-12
2.829903E+4	3.121824E-10	3.837336E-10	1.517838E-12	8.641596E-12	6.040548E-12	5.481580E-12
2.830023E+4	3.146507E-10	3.778997E-10	5.328676E-12	9.090787E-12	2.769635E-12	5.610401E-12
2.830143E+4	3.106220E-10	3.676137E-10	5.014467E-12	8.762015E-12	1.451748E-12	5.352760E-12
2.830263E+4	3.039995E-10	3.869401E-10	1.593450E-12	8.656719E-12	9.728727E-13	4.994304E-12
2.830383E+4	3.216406E-10	3.883846E-10	1.348692E-12	7.299626E-12	5.310754E-12	4.667212E-12
2.830503E+4	3.072127E-10	3.869799E-10	2.569124E-12	7.021823E-12	5.246904E-12	6.212495E-12
2.830623E+4	3.190574E-10	3.925611E-10	9.790337E-13	8.913240E-12	5.838357E-12	4.698577E-12
2.830743E+4	3.186161E-10	3.862103E-10	1.221552E-12	7.099674E-12	6.588314E-12	3.946379E-12
2.830863E+4	3.313637E-10	3.705239E-10	2.909657E-12	9.468847E-12	1.241715E-12	4.942776E-12
2.830983E+4	3.262518E-10	3.999078E-10	2.025278E-12	8.885795E-12	5.351080E-12	3.410375E-12
2.831103E+4	3.228196E-10	3.933263E-10	1.246196E-12	7.839551E-12	3.266993E-12	3.841083E-12
2.831223E+4	3.196321E-10	3.925225E-10	2.240912E-12	9.407797E-12	3.997908E-12	4.824037E-12
2.831343E+4	3.154202E-10	4.240459E-10	2.410058E-12	7.794744E-12	5.046393E-12	4.908610E-12
2.831463E+4	3.211841E-10	4.066955E-10	1.734592E-12	8.862831E-12	1.765397E-12	5.464778E-12
2.831583E+4	3.181747E-10	4.000450E-10	1.992793E-12	9.046540E-12	6.060152E-12	3.951420E-12
2.831703E+4	3.317838E-10	3.947304E-10	1.642178E-12	1.049941E-11	5.194255E-12	3.870768E-12
2.831823E+4	3.326424E-10	4.003800E-10	1.506076E-12	7.880997E-12	4.839159E-12	5.244103E-12
2.831943E+4	3.292191E-10	4.018793E-10	1.381737E-12	8.519497E-12	6.754660E-13	4.956218E-12
2.832063E+4	3.206016E-10	3.944402E-10	1.234994E-12	9.514774E-12	5.527508E-12	6.019265E-12
2.832183E+4	3.449749E-10	4.186428E-10	2.036480E-12	9.084066E-12	4.854282E-12	5.697775E-12
2.832303E+4	3.268488E-10	3.852464E-10	1.397979E-12	1.093516E-11	5.293391E-12	4.709779E-12
2.832423E+4	3.479804E-10	3.929201E-10	1.274760E-12	1.013255E-11	4.976381E-12	4.900210E-12
2.832543E+4	3.287896E-10	4.054174E-10	1.647779E-12	9.361309E-12	3.159456E-12	5.161210E-12
2.832663E+4	3.315043E-10	3.912124E-10	1.828687E-12	9.196643E-12	1.273640E-12	4.983102E-12
2.832783E+4	3.245088E-10	4.044490E-10	1.997274E-12	9.410037E-12	1.278681E-12	3.123050E-12
2.832903E+4	3.228968E-10	4.120113E-10	2.146257E-12	9.390994E-12	4.971900E-12	4.130648E-12
2.833023E+4	3.429200E-10	4.171182E-10	6.855476E-13	8.368833E-12	6.321152E-12	4.079681E-12
2.833143E+4	3.192692E-10	4.185610E-10	1.556484E-12	1.100685E-11	5.337638E-12	3.827081E-12
2.833263E+4	3.306563E-10	4.096321E-10	1.805724E-12	1.006310E-11	2.429661E-12	4.821237E-12
2.833383E+4	3.444451E-10	3.923002E-10	1.821966E-12	9.639113E-12	6.185611E-12	6.243300E-12
2.833503E+4	3.396944E-10	4.111494E-10	1.614734E-12	9.075104E-12	6.479657E-12	4.981982E-12
2.833623E+4	3.485209E-10	4.133830E-10	1.265239E-12	1.087299E-11	5.272668E-12	4.072960E-12
2.833743E+4	3.347987E-10	3.956601E-10	1.795082E-12	1.051005E-11	4.746746E-12	5.832756E-12
2.833863E+4	3.412296E-10	4.007031E-10	1.427104E-12	8.450047E-12	4.334520E-12	5.404289E-12
2.833983E+4	3.434369E-10	3.892740E-10	1.381177E-12	1.257229E-11	5.431172E-12	4.965179E-12
2.834103E+4	3.514221E-10	4.219030E-10	1.717790E-12	1.042828E-11	3.918375E-12	4.419094E-12
2.834223E+4	3.474444E-10	4.017298E-10	1.375576E-12	9.864829E-12	5.074397E-12	4.338441E-12
2.834343E+4	3.381150E-10	4.102062E-10	2.089688E-12	8.914920E-12	1.312286E-12	4.932694E-12
2.834463E+4	3.534014E-10	3.900531E-10	1.669062E-12	9.136155E-12	6.144724E-12	4.662172E-12
2.834583E+4	3.370743E-10	4.154715E-10	1.577208E-12	1.018016E-11	4.762428E-12	4.127848E-12
2.834703E+4	3.519610E-10	4.105596E-10	2.247633E-12	8.526778E-12	5.618242E-12	3.954781E-12
2.834823E+4	3.608641E-10	4.127854E-10	2.363011E-12	9.116551E-12	3.059200E-12	4.375967E-12
2.834943E+4	3.377044E-10	4.117021E-10	2.269476E-12	8.382836E-12	1.199148E-12	5.039111E-12
2.835063E+4	3.420267E-10	4.105764E-10	2.707465E-12	9.077345E-12	4.801634E-12	4.242106E-12
2.835183E+4	3.547832E-10	4.049693E-10	2.074566E-12	1.098612E-11	6.404046E-12	4.175455E-12
2.835303E+4	3.353414E-10	4.109763E-10	1.522879E-12	8.621994E-12	6.139123E-12	5.183054E-12
2.835423E+4	3.500634E-10	4.146197E-10	1.338050E-12	8.609111E-12	1.414782E-12	3.676977E-12
2.835543E+4	3.502599E-10	4.302640E-10	1.750835E-12	1.013871E-11	1.030562E-12	4.371486E-12
2.835663E+4	3.530111E-10	4.196515E-10	1.516718E-12	9.495731E-12	5.399807E-12	5.206017E-12
2.835783E+4	3.555091E-10	4.146723E-10	2.424061E-12	8.251775E-12	5.204897E-12	6.786585E-12
2.835903E+4	3.388213E-10	4.099995E-10	2.404457E-12	1.014207E-11	5.384125E-12	4.523270E-12
2.836023E+4	3.452830E-10	4.125759E-10	1.521759E-12	1.035715E-11	5.196496E-12	5.762745E-12
2.836143E+4	3.361732E-10	4.047436E-10	1.479752E-12	1.146108E-11	5.796910E-12	6.521104E-12
2.836263E+4	3.502711E-10	4.089163E-10	1.986632E-12	8.503255E-12	4.288593E-12	5.937492E-12
2.836383E+4	3.594622E-10	4.322120E-10	1.009839E-12	8.127997E-12	1.256837E-12	5.101841E-12
2.836503E+4	3.616656E-10	4.053334E-10	2.342288E-12	9.755051E-12	4.919812E-12	3.839963E-12
2.836623E+4	3.557942E-10	4.079003E-10	1.386778E-12	8.755293E-12	5.821554E-12	4.980862E-12
2.836743E+4	3.539134E-10	4.030830E-10	2.082967E-12	9.315942E-12	4.990384E-12	5.277709E-12
2.836863E+4	3.532911E-10	3.968447E-10	2.019117E-12	8.844908E-12	5.387486E-12	3.799077E-12
2.836983E+4	3.503473E-10	4.024198E-10	2.047681E-12	8.456208E-12	4.503667E-12	3.703861E-12
2.837103E+4	3.535421E-10	4.252468E-10	2.233071E-12	9.665998E-12	4.507588E-12	5.957095E-12
2.837223E+4	3.387244E-10	4.200715E-10	1.545843E-12	8.126316E-12	4.391649E-12	4.421334E-12
2.837343E+4	3.624077E-10	4.086284E-10	2.099210E-12	7.971732E-12	4.049996E-12	3.744188E-12
2.837463E+4	3.566729E-10	4.033613E-10	1.831488E-12	1.026417E-11	4.284113E-12	6.121761E-12
2.837583E+4	3.508783E-10	4.061085E-10	1.783880E-12	8.677442E-12	4.636408E-12	6.111680E-12
2.837703E+4	3.559096E-10	3.993545E-10	1.718910E-12	8.257937E-12	5.424452E-12	4.806114E-12
2.837823E+4	3.505764E-10	4.213267E-10	1.881895E-12	1.023057E-11	5.785148E-12	7.075030E-12
2.837943E+4	3.526370E-10	4.132077E-10	2.158019E-12	8.232732E-12	1.409181E-12	5.230661E-12
2.838063E+4	3.748075E-10	3.969590E-10	1.679704E-12	9.455965E-12	5.838917E-12	5.395327E-12
2.838183E+4	3.481271E-10	4.021375E-10	1.150421E-12	1.022608E-11	6.313311E-12	4.097603E-12
2.838303E+4	3.580637E-10	4.117593E-10	1.528480E-12	8.807383E-12	3.924536E-12	3.471425E-12
2.838423E+4	3.577388E-10	4.033546E-10	1.536881E-12	7.898920E-12	6.539586E-12	4.079120E-12
2.838543E+4	3.472674E-10	4.227521E-10	1.811324E-12	8.256815E-12	3.416536E-13	3.664095E-12
2.838663E+4	3.601981E-10	4.047027E-10	1.967589E-12	9.832343E-12	5.353880E-12	4.230904E-12
2.838783E+4	3.645528E-10	3.999381E-10	1.773238E-12	8.723369E-12	5.949254E-12	4.468941E-12
2.838903E+4	3.647125E-10	4.278601E-10	1.783880E-12	9.995329E-12	5.116963E-12	6.199053E-12
2.839023E+4	3.628418E-10	4.139302E-10	6.082555E-13	7.525901E-12	5.378524E-12	3.458543E-12
2.839143E+4	3.578110E-10	4.190544E-10	2.342848E-12	1.001549E-11	5.262026E-12	3.893731E-12
2.839263E+4	3.671550E-10	4.132883E-10	1.462390E-12	9.384833E-12	5.349960E-12	3.741387E-12
2.839383E+4	3.520831E-10	4.176156E-10	1.712749E-12	9.715285E-12	6.609037E-12	4.957898E-12
2.839503E+4	3.578447E-10	4.148397E-10	1.609693E-12	7.925804E-12	3.920055E-12	5.326996E-12
2.839623E+4	3.434403E-10	4.121950E-10	1.669622E-12	7.893879E-12	4.595521E-12	6.008063E-12
2.839743E+4	3.654904E-10	4.129629E-10	2.180982E-12	8.524538E-12	4.113846E-12	3.524073E-12
2.839863E+4	3.546415E-10	4.251487E-10	1.435505E-12	9.741609E-12	4.690176E-12	5.645686E-12
2.839983E+4	3.592074E-10	4.018905E-10	1.068648E-12	1.144092E-11	4.437577E-12	7.008381E-12
2.840103E+4	3.716312E-10	4.148991E-10	1.855011E-12	9.096388E-12	4.960139E-12	4.820117E-12
2.840223E+4	3.566046E-10	4.014587E-10	1.983271E-12	1.066575E-11	4.664972E-12	4.904130E-12
2.840343E+4	3.625723E-10	4.064283E-10	1.361574E-12	9.001172E-12	4.899649E-12	3.815319E-12
2.840463E+4	3.706880E-10	4.182496E-10	1.300524E-12	9.555100E-12	2.313723E-12	4.306516E-12
2.840583E+4	3.632842E-10	4.371458E-10	2.041521E-12	9.655356E-12	6.309391E-12	4.414053E-12
2.840703E+4	3.618605E-10	4.007110E-10	1.527920E-12	9.654796E-12	4.355804E-12	5.327557E-12
2.840823E+4	3.641081E-10	4.304040E-10	1.789481E-12	1.035939E-11	6.433730E-12	4.049436E-12
2.840943E+4	3.713573E-10	4.308499E-10	1.856131E-12	9.928119E-12	3.501670E-12	3.913894E-12
2.841063E+4	3.693494E-10	4.026943E-10	1.772678E-12	9.274496E-12	4.449898E-12	5.754344E-12
2.841183E+4	3.610517E-10	4.060055E-10	1.343651E-12	8.626475E-12	4.817316E-12	4.557996E-12
2.841303E+4	3.562898E-10	4.190930E-10	1.796762E-12	1.109030E-11	4.816756E-12	4.574238E-12
2.841423E+4	3.557600E-10	4.157387E-10	1.799003E-12	7.906201E-12	3.963742E-12	6.159847E-12
2.841543E+4	3.658920E-10	4.068182E-10	2.070085E-12	8.182324E-12	3.983345E-12	4.412933E-12
2.841663E+4	3.777642E-10	4.027234E-10	1.430464E-12	9.059983E-12	5.928530E-12	4.601122E-12
2.841783E+4	3.504386E-10	4.161476E-10	1.435505E-12	1.067808E-11	1.522319E-12	6.461174E-12
2.841903E+4	3.595546E-10	4.082828E-10	1.208670E-12	9.387633E-12	2.141776E-12	4.563596E-12
2.842023E+4	3.555085E-10	4.270984E-10	2.109291E-12	1.046972E-11	4.183297E-12	5.865241E-12
2.842143E+4	3.678098E-10	4.157633E-10	1.149860E-12	1.047196E-11	1.149860E-12	5.656888E-12
2.842263E+4	3.657352E-10	4.308902E-10	1.707148E-12	8.940683E-12	1.025521E-12	4.305396E-12
2.842383E+4	3.772231E-10	4.008645E-10	1.259078E-12	8.144798E-12	5.215539E-12	5.297312E-12
2.842503E+4	3.632316E-10	4.080700E-10	1.857252E-12	9.715845E-12	4.491345E-12	5.775067E-12
2.842623E+4	3.714133E-10	4.158059E-10	1.721150E-12	8.182885E-12	4.816756E-12	5.523026E-12
2.842743E+4	3.873188E-10	4.145451E-10	2.551761E-12	8.762015E-12	6.432610E-12	4.693537E-12
2.842863E+4	3.524857E-10	3.987271E-10	2.295240E-12	8.373314E-12	4.671693E-12	6.312191E-12
2.842983E+4	3.642772E-10	4.211111E-10	1.898138E-12	8.872353E-12	5.138247E-12	6.968054E-12
2.843103E+4	3.767022E-10	4.153791E-10	1.969829E-12	8.703766E-12	4.867724E-12	4.146331E-12
2.843223E+4	3.639928E-10	4.061181E-10	1.953026E-12	9.275056E-12	5.285549E-12	6.281946E-12
2.843343E+4	3.614141E-10	4.083859E-10	1.942945E-12	9.453164E-12	2.672739E-12	5.217779E-12
2.843463E+4	3.763388E-10	4.204104E-10	1.289322E-12	9.572463E-12	1.816365E-12	3.698260E-12
2.843583E+4	3.703716E-10	4.131399E-10	1.778279E-12	8.014298E-12	5.721298E-12	6.117280E-12
2.843703E+4	3.553685E-10	4.152122E-10	1.987192E-12	9.278416E-12	4.345722E-12	5.399807E-12
2.843823E+4	3.661726E-10	4.182182E-10	1.909900E-12	8.271938E-12	7.045906E-13	4.676734E-12
2.843943E+4	3.550644E-10	4.146068E-10	1.973190E-12	1.000261E-11	5.357242E-12	5.910608E-12
2.844063E+4	3.549434E-10	4.178396E-10	1.893657E-12	8.220971E-12	5.975018E-12	5.363402E-12
2.844183E+4	3.572756E-10	3.971007E-10	2.124974E-12	9.641354E-12	5.076637E-12	4.006869E-12
2.844303E+4	3.612987E-10	4.170628E-10	1.866213E-12	9.516454E-12	4.002948E-12	4.927653E-12
2.844423E+4	3.603874E-10	4.144051E-10	2.002874E-12	9.270576E-12	1.354853E-12	5.776747E-12
2.844543E+4	3.889844E-10	4.150151E-10	2.084087E-12	7.625597E-12	6.862757E-12	4.244346E-12
2.844663E+4	3.487791E-10	3.986285E-10	1.457349E-12	9.755612E-12	4.723221E-12	5.070476E-12
2.844783E+4	3.624256E-10	4.299353E-10	1.344211E-12	8.870113E-12	1.295483E-12	5.840037E-12
2.844903E+4	3.678876E-10	3.986415E-10	1.343651E-12	8.712167E-12	1.783880E-12	3.994547E-12
2.845023E+4	3.592387E-10	4.238045E-10	1.294923E-12	9.114311E-12	1.457349E-12	5.249704E-12
2.845143E+4	3.600883E-10	4.074684E-10	1.679704E-12	9.003413E-12	1.718350E-12	3.993427E-12
2.845263E+4	3.650541E-10	4.201796E-10	1.665141E-12	9.663757E-12	3.245150E-12	4.845881E-12
2.845382E+4	3.659497E-10	4.181073E-10	2.316524E-12	9.571902E-12	2.758433E-12	5.394767E-12
2.845503E+4	3.442412E-10	4.195019E-10	2.230270E-12	1.102701E-11	5.052553E-12	4.747305E-12
2.845622E+4	3.643876E-10	3.980002E-10	1.565446E-12	7.861394E-12	1.655620E-12	4.286353E-12
2.845743E+4	3.616090E-10	4.176889E-10	2.251553E-12	1.063999E-11	5.638405E-12	5.125924E-12
2.845862E+4	3.668285E-10	4.124280E-10	1.817485E-12	8.503815E-12	1.414782E-12	5.249704E-12
2.845982E+4	3.632349E-10	4.160955E-10	2.042081E-12	9.463245E-12	2.209547E-12	4.177696E-12
2.846103E+4	3.595591E-10	4.174044E-10	1.364934E-12	8.595110E-12	1.413662E-12	6.451093E-12
2.846222E+4	3.682813E-10	4.248849E-10	1.560405E-12	9.632392E-12	1.176745E-12	4.226423E-12
2.846343E+4	3.500454E-10	4.073144E-10	2.025278E-12	9.280097E-12	5.195375E-12	4.500306E-12
2.846462E+4	3.527899E-10	4.201802E-10	1.745794E-12	9.280657E-12	4.343482E-12	5.452456E-12
2.846582E+4	3.573478E-10	4.163122E-10	1.773799E-12	8.008138E-12	5.692174E-12	4.553515E-12
2.846703E+4	3.651504E-10	4.195440E-10	4.895168E-13	7.931965E-12	5.119204E-12	4.024792E-12
2.846822E+4	3.614707E-10	4.180614E-10	1.262438E-12	1.028265E-11	4.601682E-12	4.792112E-12
2.846943E+4	3.592645E-10	3.956472E-10	1.637137E-12	8.889155E-12	5.765545E-12	4.310997E-12
2.847062E+4	3.730869E-10	4.311182E-10	1.734592E-12	9.988608E-12	6.389483E-12	5.377964E-12
2.847182E+4	3.675812E-10	4.004304E-10	1.242275E-12	8.662320E-12	4.892928E-12	5.010547E-12
2.847302E+4	3.502499E-10	3.901265E-10	1.500476E-12	8.094951E-12	5.095120E-12	4.927093E-12
2.847422E+4	3.574532E-10	3.870028E-10	2.323245E-12	1.013311E-11	4.903570E-12	4.503107E-12
2.847542E+4	3.501714E-10	3.856250E-10	1.969269E-12	9.664317E-12	5.980058E-12	4.814516E-12
2.847662E+4	3.643019E-10	4.053911E-10	1.648339E-12	8.257937E-12	1.319567E-12	4.156412E-12
2.847782E+4	3.489107E-10	3.826695E-10	1.267479E-12	8.201367E-12	3.225546E-12	4.248267E-12
2.847902E+4	3.605471E-10	3.965921E-10	1.804603E-12	8.723369E-12	6.357558E-12	4.398930E-12
2.848022E+4	3.820483E-10	4.024859E-10	1.942945E-12	1.014039E-11	5.454696E-12	3.976624E-12
2.848142E+4	3.575741E-10	3.907974E-10	1.726191E-12	8.480291E-12	6.477417E-12	4.573678E-12
2.848262E+4	3.485976E-10	4.017970E-10	1.954147E-12	9.384833E-12	4.874445E-12	2.769074E-12
2.848382E+4	3.433658E-10	4.083842E-10	1.614734E-12	7.280583E-12	4.431976E-12	5.126485E-12
2.848502E+4	3.515913E-10	3.573294E-10	2.158019E-12	9.263854E-12	4.077440E-12	4.762987E-12
2.848622E+4	3.445678E-10	3.685418E-10	1.834288E-12	8.005337E-12	4.605043E-12	6.372121E-12
2.848742E+4	3.623494E-10	3.885521E-10	1.484233E-12	8.769856E-12	3.937978E-12	3.965982E-12
2.848862E+4	3.507310E-10	3.736912E-10	1.865653E-12	8.084308E-12	5.486061E-12	4.824037E-12
2.848982E+4	3.364314E-10	3.698876E-10	1.728991E-12	8.318986E-12	4.727702E-12	6.424209E-12
2.849102E+4	3.451312E-10	3.699336E-10	1.876855E-12	1.002165E-11	3.963742E-12	5.304032E-12
2.849222E+4	3.544516E-10	3.737422E-10	6.861077E-13	7.674885E-12	5.160090E-12	4.911411E-12
2.849342E+4	3.541732E-10	3.677700E-10	1.074809E-12	9.835704E-12	4.743944E-12	3.203143E-12
2.849462E+4	3.445347E-10	3.661564E-10	1.654500E-12	7.861394E-12	5.394767E-12	4.733303E-12
2.849582E+4	3.437209E-10	3.634752E-10	1.910460E-12	8.744653E-12	4.999905E-12	4.384368E-12
2.849702E+4	3.393164E-10	3.405850E-10	5.430613E-12	7.770100E-12	4.823477E-12	4.302035E-12
2.849822E+4	3.281701E-10	3.491314E-10	1.833168E-12	8.973169E-12	4.414053E-12	5.636165E-12
2.849942E+4	3.502308E-10	3.273092E-10	1.343651E-12	7.036384E-12	2.663778E-12	3.781154E-12
2.850062E+4	3.339866E-10	3.517772E-10	1.467990E-12	8.170562E-12	6.312751E-12	5.386926E-12
2.850182E+4	3.397258E-10	3.385457E-10	7.790823E-13	8.727850E-12	3.990626E-12	4.351323E-12
2.850302E+4	3.271283E-10	3.183478E-10	1.920541E-12	6.892442E-12	6.059591E-12	5.564473E-12
2.850422E+4	3.130791E-10	3.012035E-10	1.020480E-12	7.856913E-12	5.407089E-12	4.073519E-12
2.850542E+4	3.141242E-10	3.100580E-10	1.074809E-12	8.559824E-12	5.451336E-12	4.513748E-12
2.850662E+4	3.247065E-10	3.036634E-10	2.003435E-12	7.556706E-12	3.699941E-12	4.131209E-12
2.850782E+4	3.359732E-10	2.746951E-10	5.332037E-12	6.871159E-12	4.308756E-12	5.288910E-12
2.850902E+4	3.163718E-10	2.948135E-10	5.757143E-12	5.529188E-12	1.837649E-12	4.621845E-12
2.851022E+4	3.185903E-10	2.856672E-10	8.720569E-13	8.768176E-12	3.774992E-12	5.262586E-12
2.851142E+4	3.103800E-10	2.741860E-10	1.101133E-12	5.262026E-12	4.105445E-12	5.721858E-12
2.851262E+4	3.068195E-10	2.732938E-10	1.408621E-12	7.778501E-12	1.918301E-12	4.108805E-12
2.851382E+4	3.062275E-10	2.606241E-10	1.064167E-12	5.784028E-12	5.104081E-12	4.239865E-12
2.851502E+4	3.008888E-10	2.608576E-10	1.279241E-12	7.115357E-12	3.674177E-12	5.714016E-12
2.851622E+4	3.085474E-10	2.556056E-10	5.208818E-13	6.806188E-12	4.001268E-12	4.589360E-12
2.851742E+4	2.966730E-10	2.166000E-10	3.371729E-13	6.169929E-12	4.206260E-12	5.463097E-12
2.851862E+4	2.969110E-10	2.234583E-10	5.024548E-12	6.850996E-12	5.556632E-12	4.428615E-12
2.851982E+4	2.863606E-10	2.263612E-10	1.294923E-12	5.305712E-12	2.523196E-12	4.471742E-12
2.852102E+4	2.893257E-10	2.238554E-10	1.039523E-12	4.268990E-12	5.542070E-12	3.999588E-12
2.852222E+4	2.660154E-10	2.004168E-10	6.877880E-13	6.780424E-12	2.430782E-13	5.861320E-12
2.852342E+4	2.673003E-10	2.041442E-10	4.995984E-13	5.781227E-12	2.968466E-12	3.668576E-12
2.852462E+4	2.816917E-10	1.954276E-10	8.345310E-13	5.857400E-12	3.890931E-12	6.293708E-12
2.852582E+4	2.638025E-10	1.752694E-10	1.686985E-12	4.874445E-12	4.381568E-12	3.904373E-12
2.852702E+4	2.654772E-10	1.643791E-10	7.387560E-13	5.726339E-12	4.868284E-12	5.345479E-12
2.852822E+4	2.818116E-10	1.545182E-10	7.062709E-13	5.153369E-12	5.682092E-12	3.619848E-12
2.852942E+4	2.650638E-10	1.586404E-10	4.901889E-12	4.509268E-12	5.609841E-12	4.924853E-12
2.853062E+4	2.532023E-10	1.398299E-10	7.275542E-13	4.505347E-12	3.622649E-12	5.795230E-12
2.853182E+4	2.408098E-10	1.465565E-10	8.552542E-13	3.734106E-12	3.963182E-12	3.932937E-12
2.853302E+4	2.514980E-10	1.223803E-10	1.144820E-12	4.398930E-12	6.065752E-13	4.832438E-12
2.853422E+4	2.379489E-10	1.296071E-10	5.070476E-12	5.297312E-12	1.269159E-12	4.363645E-12
2.853542E+4	2.308134E-10	1.158631E-10	1.037843E-12	5.521346E-12	5.060954E-12	3.983905E-12
2.853662E+4	2.282498E-10	1.171065E-10	2.839646E-13	4.614564E-12	1.095532E-12	3.785634E-12
2.853782E+4	2.194878E-10	1.111937E-10	1.451748E-12	4.411813E-12	3.717303E-12	4.442057E-12
2.853902E+4	2.346281E-10	1.023348E-10	-1.590650E-13	3.734106E-12	4.391649E-12	3.604166E-12
2.854022E+4	2.159861E-10	1.012779E-10	3.465824E-12	3.854525E-12	5.443494E-12	3.902692E-12
2.854142E+4	2.040311E-10	8.948693E-11	8.698166E-13	4.639208E-12	1.380057E-12	4.319398E-12
2.854262E+4	2.157700E-10	8.587996E-11	1.064167E-13	4.144651E-12	4.309877E-12	4.733303E-12
2.854382E+4	2.047765E-10	8.433524E-11	9.784736E-13	3.659615E-12	3.836602E-13	3.838283E-12
2.854502E+4	1.983675E-10	8.738099E-11	5.315234E-13	3.947500E-12	5.479900E-12	5.419970E-12
2.854622E+4	1.932169E-10	7.381119E-11	3.002071E-13	2.490151E-12	4.752347E-12	5.493342E-12
2.854742E+4	1.886751E-10	6.982448E-11	4.720981E-12	3.636651E-12	5.025109E-12	3.968783E-12
2.854862E+4	1.875953E-10	6.397212E-11	5.143848E-12	2.094169E-12	2.178742E-12	5.041911E-12
2.854982E+4	1.842891E-10	6.036348E-11	5.486621E-12	3.163377E-12	3.373970E-12	3.482627E-12
2.855102E+4	1.726773E-10	5.288238E-11	-9.129433E-14	2.118252E-12	4.626326E-13	3.375650E-12
2.855222E+4	1.756789E-10	5.731492E-11	3.522953E-13	2.077926E-12	4.293074E-12	5.798590E-12
2.855342E+4	1.697010E-10	4.745793E-11	5.992941E-12	2.607209E-12	4.183857E-12	5.741462E-12
2.855462E+4	1.637624E-10	4.812051E-11	2.104810E-12	1.587289E-12	3.809158E-12	5.121445E-12
2.855582E+4	1.582674E-10	4.334576E-11	1.037843E-12	2.478949E-12	4.268990E-12	5.617122E-12
2.855702E+4	1.548111E-10	3.951980E-11	3.063681E-13	1.773238E-12	3.503350E-12	3.879169E-12
2.855822E+4	1.532109E-10	3.832570E-11	1.730672E-13	1.707148E-12	4.640888E-12	3.960382E-12
2.855942E+4	1.507079E-10	3.699325E-11	3.690980E-13	1.478632E-12	5.111923E-12	3.604726E-12
2.856062E+4	1.399721E-10	3.429362E-11	-5.040792E-14	1.658420E-12	3.543676E-12	4.030393E-12
2.856182E+4	1.460166E-10	3.003528E-11	-1.954707E-13	2.412859E-12	4.810595E-12	4.581519E-12
2.856302E+4	1.376663E-10	2.991878E-11	6.056231E-12	1.095532E-12	3.955901E-12	5.137126E-12
2.856422E+4	1.287782E-10	2.657841E-11	4.387169E-12	1.843810E-12	3.511751E-12	4.857083E-12
2.856542E+4	1.332477E-10	2.465395E-11	4.150251E-13	1.911580E-12	4.717620E-12	4.975821E-12
2.856662E+4	1.278154E-10	2.571924E-11	4.452699E-12	1.694266E-12	9.767933E-13	3.387412E-12
2.856782E+4	1.205024E-10	2.343632E-11	5.312435E-12	1.614734E-12	3.178499E-12	4.631367E-12
2.856902E+4	1.219787E-10	1.981199E-11	-4.480703E-14	1.387338E-12	4.889008E-12	4.903009E-12
2.857022E+4	1.170640E-10	1.870021E-11	4.105445E-13	2.645295E-12	1.319007E-12	4.908610E-12
2.857142E+4	1.047874E-10	1.601907E-11	2.723147E-12	1.267479E-12	5.126485E-12	4.123367E-12
2.857262E+4	1.108336E-10	1.822638E-11	1.709388E-12	1.788921E-12	5.160090E-12	3.799636E-12
2.857382E+4	1.055827E-10	1.673039E-11	4.823477E-12	1.364934E-12	1.410301E-12	5.503984E-12
2.857502E+4	1.102539E-10	1.420103E-11	9.784736E-13	9.566302E-13	4.905810E-12	3.563280E-12
2.857622E+4	1.058594E-10	1.183466E-11	1.788361E-12	4.895168E-13	5.791309E-13	5.701135E-12
2.857742E+4	1.063047E-10	1.366895E-11	6.054550E-13	5.208818E-13	9.577503E-13	6.346356E-12
2.857862E+4	9.504860E-11	1.277000E-11	5.040231E-12	8.345310E-13	4.747865E-12	3.831001E-12
2.857982E+4	9.268111E-11	9.508052E-12	2.439183E-12	6.037747E-13	2.855888E-12	4.976381E-12
2.858102E+4	9.565630E-11	1.086290E-11	5.120884E-12	8.849389E-13	4.889008E-12	4.186657E-12
2.858222E+4	9.174744E-11	8.856109E-12	4.197299E-12	5.426692E-12	4.216902E-12	4.872765E-12
2.858342E+4	9.202132E-11	7.742655E-12	1.708268E-12	1.104493E-12	8.255695E-13	3.822040E-12
2.858462E+4	9.146348E-11	8.462928E-12	-1.389578E-12	7.908442E-13	9.616710E-13	4.134009E-12
2.858582E+4	8.348447E-11	7.253138E-12	4.257788E-12	5.600879E-13	2.475028E-12	4.548474E-12
2.858702E+4	8.535404E-11	8.544141E-12	1.582248E-12	5.029589E-13	4.591601E-12	3.651213E-12
2.858822E+4	7.667100E-11	6.710413E-12	3.074883E-13	5.192015E-12	4.946136E-12	5.435093E-12
2.858942E+4	7.584598E-11	6.309951E-12	5.693853E-12	4.044395E-12	5.330917E-12	4.419654E-12
2.859062E+4	7.803649E-11	7.319229E-12	1.202509E-12	1.198588E-12	3.885890E-12	4.618485E-12
2.859182E+4	7.581687E-11	5.367882E-12	3.701621E-12	2.756193E-12	9.202244E-13	5.097360E-12
2.859302E+4	7.519068E-11	6.695291E-12	2.252674E-12	5.425012E-12	4.031513E-12	4.601682E-12
2.859422E+4	6.878552E-11	8.062465E-12	1.769878E-12	5.338758E-12	1.404140E-12	4.463901E-12
2.859542E+4	6.776896E-11	5.939172E-12	3.909414E-12	8.283700E-13	1.640498E-12	5.243543E-12
2.859662E+4	6.559526E-11	4.985903E-12	3.310120E-13	4.608963E-12	4.285793E-12	5.658569E-12
2.859782E+4	6.177769E-11	5.644006E-12	4.872765E-14	-1.075369E-13	3.231707E-13	4.284113E-12
2.859902E+4	5.873194E-11	4.447658E-12	4.731063E-12	1.534641E-13	3.619848E-12	5.701695E-12
2.860022E+4	6.097789E-11	5.200416E-12	3.927336E-12	2.576405E-13	4.942776E-12	4.601122E-12
2.860142E+4	5.578420E-11	6.523904E-12	1.324048E-12	4.266750E-12	2.111531E-13	3.804117E-12
2.860262E+4	5.756695E-11	5.068235E-12	1.585049E-13	3.808598E-14	3.514552E-12	5.507345E-12
2.860382E+4	5.457497E-11	4.994864E-12	-3.058080E-13	5.176333E-12	1.995593E-12	3.626009E-12
2.860502E+4	5.058266E-11	4.926534E-12	3.892611E-13	-1.064167E-13	5.208818E-13	4.308756E-12
2.860622E+4	5.380317E-11	4.656571E-12	4.010790E-12	2.587606E-12	4.240426E-12	5.893805E-12
2.860742E+4	5.038887E-11	4.414613E-12	9.711924E-13	3.401414E-12	4.125608E-12	3.098406E-12
2.860862E+4	5.171516E-11	4.369246E-12	9.510293E-13	5.085599E-12	4.413493E-12	4.840840E-12
2.860982E+4	4.542817E-11	3.405335E-12	-4.536712E-14	3.585123E-12	-4.391090E-13	4.808355E-12
2.861102E+4	4.871533E-11	4.070719E-12	1.680264E-13	2.017997E-12	5.864681E-12	4.707539E-12
2.861222E+4	4.714932E-11	3.390212E-12	5.150008E-12	-3.472545E-14	6.323393E-13	3.921735E-12
2.861342E+4	4.449563E-11	3.410375E-12	-5.544870E-14	5.014467E-12	1.469671E-12	5.337638E-12
2.861462E+4	4.117934E-11	3.265312E-12	-9.129433E-14	3.599125E-12	4.346842E-12	4.065118E-12
2.861582E+4	4.649346E-11	4.569197E-12	1.338610E-12	-3.298918E-13	3.650653E-12	3.618728E-12
2.861702E+4	4.049323E-11	3.698821E-12	1.114575E-13	4.417973E-12	1.620894E-12	5.548231E-12
2.861822E+4	3.803557E-11	4.085281E-12	2.324365E-12	4.302595E-12	-1.949106E-13	4.872205E-12
2.861942E+4	4.001940E-11	3.744748E-12	-1.377816E-13	-4.043835E-13	6.564230E-13	5.545990E-12
2.862062E+4	3.876817E-11	3.705542E-12	3.657374E-12	6.883481E-13	1.811324E-12	5.096240E-12
2.862182E+4	3.488452E-11	3.681458E-12	-2.161939E-13	5.335958E-12	3.297798E-12	4.988143E-12
2.862302E+4	3.872112E-11	3.419897E-12	2.800440E-14	5.000465E-12	2.845247E-13	4.635288E-12
2.862422E+4	3.540036E-11	3.300038E-12	1.736273E-13	-4.766348E-13	4.254988E-12	3.387412E-12
2.862542E+4	3.401862E-11	3.905493E-12	2.141776E-12	3.211544E-12	3.235628E-12	4.952858E-12
2.862662E+4	3.252374E-11	3.441740E-12	-1.024961E-13	2.081847E-12	5.102401E-13	4.009109E-12
2.862782E+4	3.321265E-11	2.293000E-12	3.940219E-12	8.255695E-13	2.768515E-12	5.315234E-12
2.862902E+4	3.168866E-11	2.989189E-12	2.299161E-12	-1.174504E-12	4.967980E-12	4.661052E-12
2.863021E+4	3.079980E-11	4.027032E-12	-2.621211E-13	-3.606966E-13	3.949740E-12	3.223866E-12
2.863141E+4	3.015513E-11	2.253234E-12	4.370366E-12	5.152809E-12	5.130405E-12	4.646489E-12
2.863262E+4	2.831076E-11	3.708902E-12	1.672983E-12	3.700501E-12	-2.240352E-15	3.890371E-12
2.863381E+4	2.774620E-11	3.016074E-12	5.427812E-12	4.889567E-12	4.280192E-12	4.596081E-12
2.863502E+4	2.895375E-11	5.068235E-12	5.083358E-12	-1.320127E-12	5.458617E-12	4.352443E-12
2.863621E+4	2.590014E-11	3.427178E-12	5.033510E-12	-2.923659E-13	3.626009E-12	4.863243E-12
2.863741E+4	2.564754E-11	3.401414E-12	-9.185441E-14	3.954221E-13	2.105931E-13	4.983662E-12
2.863862E+4	2.423556E-11	3.888691E-12	2.778596E-12	4.757387E-12	2.779156E-12	3.576722E-12
2.863981E+4	2.608161E-11	2.121613E-12	-5.091200E-13	3.939658E-12	1.607452E-13	4.494705E-12
2.864102E+4	2.406978E-11	3.257472E-12	3.850605E-12	-2.576405E-13	-1.904299E-14	5.249144E-12
2.864221E+4	2.262363E-11	3.101207E-12	4.139610E-12	2.533838E-12	5.562793E-12	4.075760E-12
2.864341E+4	2.349121E-11	3.339804E-12	-5.914528E-13	5.731940E-12	3.379010E-12	3.115769E-12
2.864462E+4	2.624852E-11	2.995350E-12	5.512386E-12	5.234022E-12	4.286913E-12	5.021188E-12
2.864581E+4	2.248753E-11	2.919738E-12	4.263949E-12	-1.683064E-12	5.026789E-12	4.290273E-12
2.864701E+4	2.316804E-11	2.002874E-12	2.892294E-12	5.676491E-12	3.622649E-12	3.451822E-12
2.864821E+4	2.308066E-11	2.847487E-12	2.268356E-13	3.702181E-13	-8.961407E-15	5.221140E-12
2.864941E+4	2.121557E-11	3.002071E-12	1.585049E-13	-1.444467E-12	2.136735E-12	4.651530E-12
2.865061E+4	1.977783E-11	3.157776E-12	-3.450142E-13	-1.848290E-13	3.597445E-12	3.786755E-12
2.865181E+4	2.126038E-11	2.658737E-12	4.344602E-12	-1.796202E-12	3.339244E-12	3.559359E-12
2.865301E+4	1.793009E-11	3.199222E-12	3.685379E-12	2.678901E-12	4.392770E-12	5.873642E-12
0.000000E+0	0.000000E+0	0.000000E+0	0.000000E+0	0.000000E+0	0.000000E+0	0.000000E+0
0.000000E+0	0.000000E+0	0.000000E+0	0.000000E+0	0.000000E+0	0.000000E+0	0.000000E+0
0.000000E+0	0.000000E+0	0.000000E+0	0.000000E+0	0.000000E+0	0.000000E+0	0.000000E+0
0.000000E+0	0.000000E+0	0.000000E+0	0.000000E+0	0.000000E+0	0.000000E+0	0.000000E+0
0.000000E+0	0.000000E+0	0.000000E+0	0.000000E+0	0.000000E+0	0.000000E+0	0.000000E+0
0.000000E+0	0.000000E+0	0.000000E+0	0.000000E+0	0.000000E+0	0.000000E+0	0.000000E+0
0.000000E+0	0.000000E+0	0.000000E+0	0.000000E+0	0.000000E+0	0.000000E+0	0.000000E+0
0.000000E+0	0.000000E+0	0.000000E+0	0.000000E+0	0.000000E+0	0.000000E+0	0.000000E+0
0.000000E+0	0.000000E+0	0.000000E+0	0.000000E+0	0.000000E+0	0.000000E+0	0.000000E+0
0.000000E+0	0.000000E+0	0.000000E+0	0.000000E+0	0.000000E+0	0.000000E+0	0.000000E+0
0.000000E+0	0.000000E+0	0.000000E+0	0.000000E+0	0.000000E+0	0.000000E+0	0.000000E+0
0.000000E+0	0.000000E+0	0.000000E+0	0.000000E+0	0.000000E+0	0.000000E+0	0.000000E+0
0.000000E+0	0.000000E+0	0.000000E+0	0.000000E+0	0.000000E+0	0.000000E+0	0.000000E+0
0.000000E+0	0.000000E+0	0.000000E+0	0.000000E+0	0.000000E+0	0.000000E+0	0.000000E+0
0.000000E+0	0.000000E+0	0.000000E+0	0.000000E+0	0.000000E+0	0.000000E+0	0.000000E+0
0.000000E+0	0.000000E+0	0.000000E+0	0.000000E+0	0.000000E+0	0.000000E+0	0.000000E+0
0.000000E+0	0.000000E+0	0.000000E+0	0.000000E+0	0.000000E+0	0.000000E+0	0.000000E+0
0.000000E+0	0.000000E+0	0.000000E+0	0.000000E+0	0.000000E+0	0.000000E+0	0.000000E+0
0.000000E+0	0.000000E+0	0.000000E+0	0.000000E+0	0.000000E+0	0.000000E+0	0.000000E+0
0.000000E+0	0.000000E+0	0.000000E+0	0.000000E+0	0.000000E+0	0.000000E+0	0.000000E+0
0.000000E+0	0.000000E+0	0.000000E+0	0.000000E+0	0.000000E+0	0.000000E+0	0.000000E+0
0.000000E+0	0.000000E+0	0.000000E+0	0.000000E+0	0.000000E+0	0.000000E+0	0.000000E+0
0.000000E+0	0.000000E+0	0.000000E+0	0.000000E+0	0.000000E+0	0.000000E+0	0.000000E+0
0.000000E+0	0.000000E+0	0.000000E+0	0.000000E+0	0.000000E+0	0.000000E+0	0.000000E+0
0.000000E+0	0.000000E+0	0.000000E+0	0.000000E+0	0.000000E+0	0.000000E+0	0.000000E+0
0.000000E+0	0.000000E+0	0.000000E+0	0.000000E+0	0.000000E+0	0.000000E+0	0.000000E+0
0.000000E+0	0.000000E+0	0.000000E+0	0.000000E+0	0.000000E+0	0.000000E+0	0.000000E+0
0.000000E+0	0.000000E+0	0.000000E+0	0.000000E+0	0.000000E+0	0.000000E+0	0.000000E+0
0.000000E+0	0.000000E+0	0.000000E+0	0.000000E+0	0.000000E+0	0.000000E+0	0.000000E+0
0.000000E+0	0.000000E+0	0.000000E+0	0.000000E+0	0.000000E+0	0.000000E+0	0.000000E+0
0.000000E+0	0.000000E+0	0.000000E+0	0.000000E+0	0.000000E+0	0.000000E+0	0.000000E+0
0.000000E+0	0.000000E+0	0.000000E+0	0.000000E+0	0.000000E+0	0.000000E+0	0.000000E+0
0.000000E+0	0.000000E+0	0.000000E+0	0.000000E+0	0.000000E+0	0.000000E+0	0.000000E+0
0.000000E+0	0.000000E+0	0.000000E+0	0.000000E+0	0.000000E+0	0.000000E+0	0.000000E+0
0.000000E+0	0.000000E+0	0.000000E+0	0.000000E+0	0.000000E+0	0.000000E+0	0.000000E+0
0.000000E+0	0.000000E+0	0.000000E+0	0.000000E+0	0.000000E+0	0.000000E+0	0.000000E+0
0.000000E+0	0.000000E+0	0.000000E+0	0.000000E+0	0.000000E+0	0.000000E+0	0.000000E+0
0.000000E+0	0.000000E+0	0.000000E+0	0.000000E+0	0.000000E+0	0.000000E+0	0.000000E+0
0.000000E+0	0.000000E+0	0.000000E+0	0.000000E+0	0.000000E+0	0.000000E+0	0.000000E+0
0.000000E+0	0.000000E+0	0.000000E+0	0.000000E+0	0.000000E+0	0.000000E+0	0.000000E+0
0.000000E+0	0.000000E+0	0.000000E+0	0.000000E+0	0.000000E+0	0.000000E+0	0.000000E+0
0.000000E+0	0.000000E+0	0.000000E+0	0.000000E+0	0.000000E+0	0.000000E+0	0.000000E+0
0.000000E+0	0.000000E+0	0.000000E+0	0.000000E+0	0.000000E+0	0.000000E+0	0.000000E+0
0.000000E+0	0.000000E+0	0.000000E+0	0.000000E+0	0.000000E+0	0.000000E+0	0.000000E+0
0.000000E+0	0.000000E+0	0.000000E+0	0.000000E+0	0.000000E+0	0.000000E+0	0.000000E+0
0.000000E+0	0.000000E+0	0.000000E+0	0.000000E+0	0.000000E+0	0.000000E+0	0.000000E+0
0.000000E+0	0.000000E+0	0.000000E+0	0.000000E+0	0.000000E+0	0.000000E+0	0.000000E+0
0.000000E+0	0.000000E+0	0.000000E+0	0.000000E+0	0.000000E+0	0.000000E+0	0.000000E+0
0.000000E+0	0.000000E+0	0.000000E+0	0.000000E+0	0.000000E+0	0.000000E+0	0.000000E+0
0.000000E+0	0.000000E+0	0.000000E+0	0.000000E+0	0.000000E+0	0.000000E+0	0.000000E+0
0.000000E+0	0.000000E+0	0.000000E+0	0.000000E+0	0.000000E+0	0.000000E+0	0.000000E+0
0.000000E+0	0.000000E+0	0.000000E+0	0.000000E+0	0.000000E+0	0.000000E+0	0.000000E+0
0.000000E+0	0.000000E+0	0.000000E+0	0.000000E+0	0.000000E+0	0.000000E+0	0.000000E+0
0.000000E+0	0.000000E+0	0.000000E+0	0.000000E+0	0.000000E+0	0.000000E+0	0.000000E+0
0.000000E+0	0.000000E+0	0.000000E+0	0.000000E+0	0.000000E+0	0.000000E+0	0.000000E+0
0.000000E+0	0.000000E+0	0.000000E+0	0.000000E+0	0.000000E+0	0.000000E+0	0.000000E+0
0.000000E+0	0.000000E+0	0.000000E+0	0.000000E+0	0.000000E+0	0.000000E+0	0.000000E+0
0.000000E+0	0.000000E+0	0.000000E+0	0.000000E+0	0.000000E+0	0.000000E+0	0.000000E+0
0.000000E+0	0.000000E+0	0.000000E+0	0.000000E+0	0.000000E+0	0.000000E+0	0.000000E+0
0.000000E+0	0.000000E+0	0.000000E+0	0.000000E+0	0.000000E+0	0.000000E+0	0.000000E+0
0.000000E+0	0.000000E+0	0.000000E+0	0.000000E+0	0.000000E+0	0.000000E+0	0.000000E+0
0.000000E+0	0.000000E+0	0.000000E+0	0.000000E+0	0.000000E+0	0.000000E+0	0.000000E+0
0.000000E+0	0.000000E+0	0.000000E+0	0.000000E+0	0.000000E+0	0.000000E+0	0.000000E+0
0.000000E+0	0.000000E+0	0.000000E+0	0.000000E+0	0.000000E+0	0.000000E+0	0.000000E+0
0.000000E+0	0.000000E+0	0.000000E+0	0.000000E+0	0.000000E+0	0.000000E+0	0.000000E+0
0.000000E+0	0.000000E+0	0.000000E+0	0.000000E+0	0.000000E+0	0.000000E+0	0.000000E+0
0.000000E+0	0.000000E+0	0.000000E+0	0.000000E+0	0.000000E+0	0.000000E+0	0.000000E+0
0.000000E+0	0.000000E+0	0.000000E+0	0.000000E+0	0.000000E+0	0.000000E+0	0.000000E+0
0.000000E+0	0.000000E+0	0.000000E+0	0.000000E+0	0.000000E+0	0.000000E+0	0.000000E+0
0.000000E+0	0.000000E+0	0.000000E+0	0.000000E+0	0.000000E+0	0.000000E+0	0.000000E+0
0.000000E+0	0.000000E+0	0.000000E+0	0.000000E+0	0.000000E+0	0.000000E+0	0.000000E+0
0.000000E+0	0.000000E+0	0.000000E+0	0.000000E+0	0.000000E+0	0.000000E+0	0.000000E+0
0.000000E+0	0.000000E+0	0.000000E+0	0.000000E+0	0.000000E+0	0.000000E+0	0.000000E+0
0.000000E+0	0.000000E+0	0.000000E+0	0.000000E+0	0.000000E+0	0.000000E+0	0.000000E+0
0.000000E+0	0.000000E+0	0.000000E+0	0.000000E+0	0.000000E+0	0.000000E+0	0.000000E+0
0.000000E+0	0.000000E+0	0.000000E+0	0.000000E+0	0.000000E+0	0.000000E+0	0.000000E+0
0.000000E+0	0.000000E+0	0.000000E+0	0.000000E+0	0.000000E+0	0.000000E+0	0.000000E+0
0.000000E+0	0.000000E+0	0.000000E+0	0.000000E+0	0.000000E+0	0.000000E+0	0.000000E+0
0.000000E+0	0.000000E+0	0.000000E+0	0.000000E+0	0.000000E+0	0.000000E+0	0.000000E+0
0.000000E+0	0.000000E+0	0.000000E+0	0.000000E+0	0.000000E+0	0.000000E+0	0.000000E+0
0.000000E+0	0.000000E+0	0.000000E+0	0.000000E+0	0.000000E+0	0.000000E+0	0.000000E+0
0.000000E+0	0.000000E+0	0.000000E+0	0.000000E+0	0.000000E+0	0.000000E+0	0.000000E+0
0.000000E+0	0.000000E+0	0.000000E+0	0.000000E+0	0.000000E+0	0.000000E+0	0.000000E+0
0.000000E+0	0.000000E+0	0.000000E+0	0.000000E+0	0.000000E+0	0.000000E+0	0.000000E+0
0.000000E+0	0.000000E+0	0.000000E+0	0.000000E+0	0.000000E+0	0.000000E+0	0.000000E+0
0.000000E+0	0.000000E+0	0.000000E+0	0.000000E+0	0.000000E+0	0.000000E+0	0.000000E+0
0.000000E+0	0.000000E+0	0.000000E+0	0.000000E+0	0.000000E+0	0.000000E+0	0.000000E+0
0.000000E+0	0.000000E+0	0.000000E+0	0.000000E+0	0.000000E+0	0.000000E+0	0.000000E+0
0.000000E+0	0.000000E+0	0.000000E+0	0.000000E+0	0.000000E+0	0.000000E+0	0.000000E+0
0.000000E+0	0.000000E+0	0.000000E+0	0.000000E+0	0.000000E+0	0.000000E+0	0.000000E+0
0.000000E+0	0.000000E+0	0.000000E+0	0.000000E+0	0.000000E+0	0.000000E+0	0.000000E+0
0.000000E+0	0.000000E+0	0.000000E+0	0.000000E+0	0.000000E+0	0.000000E+0	0.000000E+0
0.000000E+0	0.000000E+0	0.000000E+0	0.000000E+0	0.000000E+0	0.000000E+0	0.000000E+0
0.000000E+0	0.000000E+0	0.000000E+0	0.000000E+0	0.000000E+0	0.000000E+0	0.000000E+0
0.000000E+0	0.000000E+0	0.000000E+0	0.000000E+0	0.000000E+0	0.000000E+0	0.000000E+0
0.000000E+0	0.000000E+0	0.000000E+0	0.000000E+0	0.000000E+0	0.000000E+0	0.000000E+0
0.000000E+0	0.000000E+0	0.000000E+0	0.000000E+0	0.000000E+0	0.000000E+0	0.000000E+0
0.000000E+0	0.000000E+0	0.000000E+0	0.000000E+0	0.000000E+0	0.000000E+0	0.000000E+0
0.000000E+0	0.000000E+0	0.000000E+0	0.000000E+0	0.000000E+0	0.000000E+0	0.000000E+0
0.000000E+0	0.000000E+0	0.000000E+0	0.000000E+0	0.000000E+0	0.000000E+0	0.000000E+0
0.000000E+0	0.000000E+0	0.000000E+0	0.000000E+0	0.000000E+0	0.000000E+0	0.000000E+0
0.000000E+0	0.000000E+0	0.000000E+0	0.000000E+0	0.000000E+0	0.000000E+0	0.000000E+0
0.000000E+0	0.000000E+0	0.000000E+0	0.000000E+0	0.000000E+0	0.000000E+0	0.000000E+0
0.000000E+0	0.000000E+0	0.000000E+0	0.000000E+0	0.000000E+0	0.000000E+0	0.000000E+0
0.000000E+0	0.000000E+0	0.000000E+0	0.000000E+0	0.000000E+0	0.000000E+0	0.000000E+0
0.000000E+0	0.000000E+0	0.000000E+0	0.000000E+0	0.000000E+0	0.000000E+0	0.000000E+0
0.000000E+0	0.000000E+0	0.000000E+0	0.000000E+0	0.000000E+0	0.000000E+0	0.000000E+0
0.000000E+0	0.000000E+0	0.000000E+0	0.000000E+0	0.000000E+0	0.000000E+0	0.000000E+0
0.000000E+0	0.000000E+0	0.000000E+0	0.000000E+0	0.000000E+0	0.000000E+0	0.000000E+0
0.000000E+0	0.000000E+0	0.000000E+0	0.000000E+0	0.000000E+0	0.000000E+0	0.000000E+0
0.000000E+0	0.000000E+0	0.000000E+0	0.000000E+0	0.000000E+0	0.000000E+0	0.000000E+0
0.000000E+0	0.000000E+0	0.000000E+0	0.000000E+0	0.000000E+0	0.000000E+0	0.000000E+0
0.000000E+0	0.000000E+0	0.000000E+0	0.000000E+0	0.000000E+0	0.000000E+0	0.000000E+0
0.000000E+0	0.000000E+0	0.000000E+0	0.000000E+0	0.000000E+0	0.000000E+0	0.000000E+0
0.000000E+0	0.000000E+0	0.000000E+0	0.000000E+0	0.000000E+0	0.000000E+0	0.000000E+0
0.000000E+0	0.000000E+0	0.000000E+0	0.000000E+0	0.000000E+0	0.000000E+0	0.000000E+0
0.000000E+0	0.000000E+0	0.000000E+0	0.000000E+0	0.000000E+0	0.000000E+0	0.000000E+0
0.000000E+0	0.000000E+0	0.000000E+0	0.000000E+0	0.000000E+0	0.000000E+0	0.000000E+0
0.000000E+0	0.000000E+0	0.000000E+0	0.000000E+0	0.000000E+0	0.000000E+0	0.000000E+0
0.000000E+0	0.000000E+0	0.000000E+0	0.000000E+0	0.000000E+0	0.000000E+0	0.000000E+0
0.000000E+0	0.000000E+0	0.000000E+0	0.000000E+0	0.000000E+0	0.000000E+0	0.000000E+0
0.000000E+0	0.000000E+0	0.000000E+0	0.000000E+0	0.000000E+0	0.000000E+0	0.000000E+0
0.000000E+0	0.000000E+0	0.000000E+0	0.000000E+0	0.000000E+0	0.000000E+0	0.000000E+0
0.000000E+0	0.000000E+0	0.000000E+0	0.000000E+0	0.000000E+0	0.000000E+0	0.000000E+0
0.000000E+0	0.000000E+0	0.000000E+0	0.000000E+0	0.000000E+0	0.000000E+0	0.000000E+0
0.000000E+0	0.000000E+0	0.000000E+0	0.000000E+0	0.000000E+0	0.000000E+0	0.000000E+0
0.000000E+0	0.000000E+0	0.000000E+0	0.000000E+0	0.000000E+0	0.000000E+0	0.000000E+0
0.000000E+0	0.000000E+0	0.000000E+0	0.000000E+0	0.000000E+0	0.000000E+0	0.000000E+0
0.000000E+0	0.000000E+0	0.000000E+0	0.000000E+0	0.000000E+0	0.000000E+0	0.000000E+0
0.000000E+0	0.000000E+0	0.000000E+0	0.000000E+0	0.000000E+0	0.000000E+0	0.000000E+0
0.000000E+0	0.000000E+0	0.000000E+0	0.000000E+0	0.000000E+0	0.000000E+0	0.000000E+0
0.000000E+0	0.000000E+0	0.000000E+0	0.000000E+0	0.000000E+0	0.000000E+0	0.000000E+0
0.000000E+0	0.000000E+0	0.000000E+0	0.000000E+0	0.000000E+0	0.000000E+0	0.000000E+0
0.000000E+0	0.000000E+0	0.000000E+0	0.000000E+0	0.000000E+0	0.000000E+0	0.000000E+0
0.000000E+0	0.000000E+0	0.000000E+0	0.000000E+0	0.000000E+0	0.000000E+0	0.000000E+0
0.000000E+0	0.000000E+0	0.000000E+0	0.000000E+0	0.000000E+0	0.000000E+0	0.000000E+0
0.000000E+0	0.000000E+0	0.000000E+0	0.000000E+0	0.000000E+0	0.000000E+0	0.000000E+0
0.000000E+0	0.000000E+0	0.000000E+0	0.000000E+0	0.000000E+0	0.000000E+0	0.000000E+0
0.000000E+0	0.000000E+0	0.000000E+0	0.000000E+0	0.000000E+0	0.000000E+0	0.000000E+0
0.000000E+0	0.000000E+0	0.000000E+0	0.000000E+0	0.000000E+0	0.000000E+0	0.000000E+0
0.000000E+0	0.000000E+0	0.000000E+0	0.000000E+0	0.000000E+0	0.000000E+0	0.000000E+0
0.000000E+0	0.000000E+0	0.000000E+0	0.000000E+0	0.000000E+0	0.000000E+0	0.000000E+0
0.000000E+0	0.000000E+0	0.000000E+0	0.000000E+0	0.000000E+0	0.000000E+0	0.000000E+0
0.000000E+0	0.000000E+0	0.000000E+0	0.000000E+0	0.000000E+0	0.000000E+0	0.000000E+0
0.000000E+0	0.000000E+0	0.000000E+0	0.000000E+0	0.000000E+0	0.000000E+0	0.000000E+0
0.000000E+0	0.000000E+0	0.000000E+0	0.000000E+0	0.000000E+0	0.000000E+0	0.000000E+0
0.000000E+0	0.000000E+0	0.000000E+0	0.000000E+0	0.000000E+0	0.000000E+0	0.000000E+0
0.000000E+0	0.000000E+0	0.000000E+0	0.000000E+0	0.000000E+0	0.000000E+0	0.000000E+0
0.000000E+0	0.000000E+0	0.000000E+0	0.000000E+0	0.000000E+0	0.000000E+0	0.000000E+0
0.000000E+0	0.000000E+0	0.000000E+0	0.000000E+0	0.000000E+0	0.000000E+0	0.000000E+0
0.000000E+0	0.000000E+0	0.000000E+0	0.000000E+0	0.000000E+0	0.000000E+0	0.000000E+0
0.000000E+0	0.000000E+0	0.000000E+0	0.000000E+0	0.000000E+0	0.000000E+0	0.000000E+0
0.000000E+0	0.000000E+0	0.000000E+0	0.000000E+0	0.000000E+0	0.000000E+0	0.000000E+0
0.000000E+0	0.000000E+0	0.000000E+0	0.000000E+0	0.000000E+0	0.000000E+0	0.000000E+0
0.000000E+0	0.000000E+0	0.000000E+0	0.000000E+0	0.000000E+0	0.000000E+0	0.000000E+0
0.000000E+0	0.000000E+0	0.000000E+0	0.000000E+0	0.000000E+0	0.000000E+0	0.000000E+0
0.000000E+0	0.000000E+0	0.000000E+0	0.000000E+0	0.000000E+0	0.000000E+0	0.000000E+0
0.000000E+0	0.000000E+0	0.000000E+0	0.000000E+0	0.000000E+0	0.000000E+0	0.000000E+0
0.000000E+0	0.000000E+0	0.000000E+0	0.000000E+0	0.000000E+0	0.000000E+0	0.000000E+0
0.000000E+0	0.000000E+0	0.000000E+0	0.000000E+0	0.000000E+0	0.000000E+0	0.000000E+0
0.000000E+0	0.000000E+0	0.000000E+0	0.000000E+0	0.000000E+0	0.000000E+0	0.000000E+0
0.000000E+0	0.000000E+0	0.000000E+0	0.000000E+0	0.000000E+0	0.000000E+0	0.000000E+0
0.000000E+0	0.000000E+0	0.000000E+0	0.000000E+0	0.000000E+0	0.000000E+0	0.000000E+0
0.000000E+0	0.000000E+0	0.000000E+0	0.000000E+0	0.000000E+0	0.000000E+0	0.000000E+0
0.000000E+0	0.000000E+0	0.000000E+0	0.000000E+0	0.000000E+0	0.000000E+0	0.000000E+0
0.000000E+0	0.000000E+0	0.000000E+0	0.000000E+0	0.000000E+0	0.000000E+0	0.000000E+0
0.000000E+0	0.000000E+0	0.000000E+0	0.000000E+0	0.000000E+0	0.000000E+0	0.000000E+0
0.000000E+0	0.000000E+0	0.000000E+0	0.000000E+0	0.000000E+0	0.000000E+0	0.000000E+0
0.000000E+0	0.000000E+0	0.000000E+0	0.000000E+0	0.000000E+0	0.000000E+0	0.000000E+0
0.000000E+0	0.000000E+0	0.000000E+0	0.000000E+0	0.000000E+0	0.000000E+0	0.000000E+0
0.000000E+0	0.000000E+0	0.000000E+0	0.000000E+0	0.000000E+0	0.000000E+0	0.000000E+0
0.000000E+0	0.000000E+0	0.000000E+0	0.000000E+0	0.000000E+0	0.000000E+0	0.000000E+0
0.000000E+0	0.000000E+0	0.000000E+0	0.000000E+0	0.000000E+0	0.000000E+0	0.000000E+0
0.000000E+0	0.000000E+0	0.000000E+0	0.000000E+0	0.000000E+0	0.000000E+0	0.000000E+0
0.000000E+0	0.000000E+0	0.000000E+0	0.000000E+0	0.000000E+0	0.000000E+0	0.000000E+0
0.000000E+0	0.000000E+0	0.000000E+0	0.000000E+0	0.000000E+0	0.000000E+0	0.000000E+0
0.000000E+0	0.000000E+0	0.000000E+0	0.000000E+0	0.000000E+0	0.000000E+0	0.000000E+0
0.000000E+0	0.000000E+0	0.000000E+0	0.000000E+0	0.000000E+0	0.000000E+0	0.000000E+0
0.000000E+0	0.000000E+0	0.000000E+0	0.000000E+0	0.000000E+0	0.000000E+0	0.000000E+0
0.000000E+0	0.000000E+0	0.000000E+0	0.000000E+0	0.000000E+0	0.000000E+0	0.000000E+0
0.000000E+0	0.000000E+0	0.000000E+0	0.000000E+0	0.000000E+0	0.000000E+0	0.000000E+0
0.000000E+0	0.000000E+0	0.000000E+0	0.000000E+0	0.000000E+0	0.000000E+0	0.000000E+0
0.000000E+0	0.000000E+0	0.000000E+0	0.000000E+0	0.000000E+0	0.000000E+0	0.000000E+0
0.000000E+0	0.000000E+0	0.000000E+0	0.000000E+0	0.000000E+0	0.000000E+0	0.000000E+0
0.000000E+0	0.000000E+0	0.000000E+0	0.000000E+0	0.000000E+0	0.000000E+0	0.000000E+0
0.000000E+0	0.000000E+0	0.000000E+0	0.000000E+0	0.000000E+0	0.000000E+0	0.000000E+0
0.000000E+0	0.000000E+0	0.000000E+0	0.000000E+0	0.000000E+0	0.000000E+0	0.000000E+0
0.000000E+0	0.000000E+0	0.000000E+0	0.000000E+0	0.000000E+0	0.000000E+0	0.000000E+0
0.000000E+0	0.000000E+0	0.000000E+0	0.000000E+0	0.000000E+0	0.000000E+0	0.000000E+0
0.000000E+0	0.000000E+0	0.000000E+0	0.000000E+0	0.000000E+0	0.000000E+0	0.000000E+0
0.000000E+0	0.000000E+0	0.000000E+0	0.000000E+0	0.000000E+0	0.000000E+0	0.000000E+0
0.000000E+0	0.000000E+0	0.000000E+0	0.000000E+0	0.000000E+0	0.000000E+0	0.000000E+0
0.000000E+0	0.000000E+0	0.000000E+0	0.000000E+0	0.000000E+0	0.000000E+0	0.000000E+0
0.000000E+0	0.000000E+0	0.000000E+0	0.000000E+0	0.000000E+0	0.000000E+0	0.000000E+0
0.000000E+0	0.000000E+0	0.000000E+0	0.000000E+0	0.000000E+0	0.000000E+0	0.000000E+0
0.000000E+0	0.000000E+0	0.000000E+0	0.000000E+0	0.000000E+0	0.000000E+0	0.000000E+0
0.000000E+0	0.000000E+0	0.000000E+0	0.000000E+0	0.000000E+0	0.000000E+0	0.000000E+0
0.000000E+0	0.000000E+0	0.000000E+0	0.000000E+0	0.000000E+0	0.000000E+0	0.000000E+0
0.000000E+0	0.000000E+0	0.000000E+0	0.000000E+0	0.000000E+0	0.000000E+0	0.000000E+0
0.000000E+0	0.000000E+0	0.000000E+0	0.000000E+0	0.000000E+0	0.000000E+0	0.000000E+0
0.000000E+0	0.000000E+0	0.000000E+0	0.000000E+0	0.000000E+0	0.000000E+0	0.000000E+0
0.000000E+0	0.000000E+0	0.000000E+0	0.000000E+0	0.000000E+0	0.000000E+0	0.000000E+0
0.000000E+0	0.000000E+0	0.000000E+0	0.000000E+0	0.000000E+0	0.000000E+0	0.000000E+0
0.000000E+0	0.000000E+0	0.000000E+0	0.000000E+0	0.000000E+0	0.000000E+0	0.000000E+0
0.000000E+0	0.000000E+0	0.000000E+0	0.000000E+0	0.000000E+0	0.000000E+0	0.000000E+0
0.000000E+0	0.000000E+0	0.000000E+0	0.000000E+0	0.000000E+0	0.000000E+0	0.000000E+0
0.000000E+0	0.000000E+0	0.000000E+0	0.000000E+0	0.000000E+0	0.000000E+0	0.000000E+0
0.000000E+0	0.000000E+0	0.000000E+0	0.000000E+0	0.000000E+0	0.000000E+0	0.000000E+0
0.000000E+0	0.000000E+0	0.000000E+0	0.000000E+0	0.000000E+0	0.000000E+0	0.000000E+0
0.000000E+0	0.000000E+0	0.000000E+0	0.000000E+0	0.000000E+0	0.000000E+0	0.000000E+0
0.000000E+0	0.000000E+0	0.000000E+0	0.000000E+0	0.000000E+0	0.000000E+0	0.000000E+0
0.000000E+0	0.000000E+0	0.000000E+0	0.000000E+0	0.000000E+0	0.000000E+0	0.000000E+0
0.000000E+0	0.000000E+0	0.000000E+0	0.000000E+0	0.000000E+0	0.000000E+0	0.000000E+0
0.000000E+0	0.000000E+0	0.000000E+0	0.000000E+0	0.000000E+0	0.000000E+0	0.000000E+0
0.000000E+0	0.000000E+0	0.000000E+0	0.000000E+0	0.000000E+0	0.000000E+0	0.000000E+0
0.000000E+0	0.000000E+0	0.000000E+0	0.000000E+0	0.000000E+0	0.000000E+0	0.000000E+0
0.000000E+0	0.000000E+0	0.000000E+0	0.000000E+0	0.000000E+0	0.000000E+0	0.000000E+0
0.000000E+0	0.000000E+0	0.000000E+0	0.000000E+0	0.000000E+0	0.000000E+0	0.000000E+0
0.000000E+0	0.000000E+0	0.000000E+0	0.000000E+0	0.000000E+0	0.000000E+0	0.000000E+0
0.000000E+0	0.000000E+0	0.000000E+0	0.000000E+0	0.000000E+0	0.000000E+0	0.000000E+0
0.000000E+0	0.000000E+0	0.000000E+0	0.000000E+0	0.000000E+0	0.000000E+0	0.000000E+0
0.000000E+0	0.000000E+0	0.000000E+0	0.000000E+0	0.000000E+0	0.000000E+0	0.000000E+0
0.000000E+0	0.000000E+0	0.000000E+0	0.000000E+0	0.000000E+0	0.000000E+0	0.000000E+0
0.000000E+0	0.000000E+0	0.000000E+0	0.000000E+0	0.000000E+0	0.000000E+0	0.000000E+0
0.000000E+0	0.000000E+0	0.000000E+0	0.000000E+0	0.000000E+0	0.000000E+0	0.000000E+0
0.000000E+0	0.000000E+0	0.000000E+0	0.000000E+0	0.000000E+0	0.000000E+0	0.000000E+0
0.000000E+0	0.000000E+0	0.000000E+0	0.000000E+0	0.000000E+0	0.000000E+0	0.000000E+0
0.000000E+0	0.000000E+0	0.000000E+0	0.000000E+0	0.000000E+0	0.000000E+0	0.000000E+0
0.000000E+0	0.000000E+0	0.000000E+0	0.000000E+0	0.000000E+0	0.000000E+0	0.000000E+0
0.000000E+0	0.000000E+0	0.000000E+0	0.000000E+0	0.000000E+0	0.000000E+0	0.000000E+0
0.000000E+0	0.000000E+0	0.000000E+0	0.000000E+0	0.000000E+0	0.000000E+0	0.000000E+0
0.000000E+0	0.000000E+0	0.000000E+0	0.000000E+0	0.000000E+0	0.000000E+0	0.000000E+0
0.000000E+0	0.000000E+0	0.000000E+0	0.000000E+0	0.000000E+0	0.000000E+0	0.000000E+0
0.000000E+0	0.000000E+0	0.000000E+0	0.000000E+0	0.000000E+0	0.000000E+0	0.000000E+0
0.000000E+0	0.000000E+0	0.000000E+0	0.000000E+0	0.000000E+0	0.000000E+0	0.000000E+0
0.000000E+0	0.000000E+0	0.000000E+0	0.000000E+0	0.000000E+0	0.000000E+0	0.000000E+0
0.000000E+0	0.000000E+0	0.000000E+0	0.000000E+0	0.000000E+0	0.000000E+0	0.000000E+0
0.000000E+0	0.000000E+0	0.000000E+0	0.000000E+0	0.000000E+0	0.000000E+0	0.000000E+0
0.000000E+0	0.000000E+0	0.000000E+0	0.000000E+0	0.000000E+0	0.000000E+0	0.000000E+0
0.000000E+0	0.000000E+0	0.000000E+0	0.000000E+0	0.000000E+0	0.000000E+0	0.000000E+0
0.000000E+0	0.000000E+0	0.000000E+0	0.000000E+0	0.000000E+0	0.000000E+0	0.000000E+0
0.000000E+0	0.000000E+0	0.000000E+0	0.000000E+0	0.000000E+0	0.000000E+0	0.000000E+0
0.000000E+0	0.000000E+0	0.000000E+0	0.000000E+0	0.000000E+0	0.000000E+0	0.000000E+0
0.000000E+0	0.000000E+0	0.000000E+0	0.000000E+0	0.000000E+0	0.000000E+0	0.000000E+0
0.000000E+0	0.000000E+0	0.000000E+0	0.000000E+0	0.000000E+0	0.000000E+0	0.000000E+0
0.000000E+0	0.000000E+0	0.000000E+0	0.000000E+0	0.000000E+0	0.000000E+0	0.000000E+0
0.000000E+0	0.000000E+0	0.000000E+0	0.000000E+0	0.000000E+0	0.000000E+0	0.000000E+0
0.000000E+0	0.000000E+0	0.000000E+0	0.000000E+0	0.000000E+0	0.000000E+0	0.000000E+0
0.000000E+0	0.000000E+0	0.000000E+0	0.000000E+0	0.000000E+0	0.000000E+0	0.000000E+0
0.000000E+0	0.000000E+0	0.000000E+0	0.000000E+0	0.000000E+0	0.000000E+0	0.000000E+0
0.000000E+0	0.000000E+0	0.000000E+0	0.000000E+0	0.000000E+0	0.000000E+0	0.000000E+0
0.000000E+0	0.000000E+0	0.000000E+0	0.000000E+0	0.000000E+0	0.000000E+0	0.000000E+0
0.000000E+0	0.000000E+0	0.000000E+0	0.000000E+0	0.000000E+0	0.000000E+0	0.000000E+0
0.000000E+0	0.000000E+0	0.000000E+0	0.000000E+0	0.000000E+0	0.000000E+0	0.000000E+0
0.000000E+0	0.000000E+0	0.000000E+0	0.000000E+0	0.000000E+0	0.000000E+0	0.000000E+0
0.000000E+0	0.000000E+0	0.000000E+0	0.000000E+0	0.000000E+0	0.000000E+0	0.000000E+0
0.000000E+0	0.000000E+0	0.000000E+0	0.000000E+0	0.000000E+0	0.000000E+0	0.000000E+0
0.000000E+0	0.000000E+0	0.000000E+0	0.000000E+0	0.000000E+0	0.000000E+0	0.000000E+0
0.000000E+0	0.000000E+0	0.000000E+0	0.000000E+0	0.000000E+0	0.000000E+0	0.000000E+0
0.000000E+0	0.000000E+0	0.000000E+0	0.000000E+0	0.000000E+0	0.000000E+0	0.000000E+0
0.000000E+0	0.000000E+0	0.000000E+0	0.000000E+0	0.000000E+0	0.000000E+0	0.000000E+0
0.000000E+0	0.000000E+0	0.000000E+0	0.000000E+0	0.000000E+0	0.000000E+0	0.000000E+0
0.000000E+0	0.000000E+0	0.000000E+0	0.000000E+0	0.000000E+0	0.000000E+0	0.000000E+0
0.000000E+0	0.000000E+0	0.000000E+0	0.000000E+0	0.000000E+0	0.000000E+0	0.000000E+0
0.000000E+0	0.000000E+0	0.000000E+0	0.000000E+0	0.000000E+0	0.000000E+0	0.000000E+0
0.000000E+0	0.000000E+0	0.000000E+0	0.000000E+0	0.000000E+0	0.000000E+0	0.000000E+0
0.000000E+0	0.000000E+0	0.000000E+0	0.000000E+0	0.000000E+0	0.000000E+0	0.000000E+0
0.000000E+0	0.000000E+0	0.000000E+0	0.000000E+0	0.000000E+0	0.000000E+0	0.000000E+0
0.000000E+0	0.000000E+0	0.000000E+0	0.000000E+0	0.000000E+0	0.000000E+0	0.000000E+0
0.000000E+0	0.000000E+0	0.000000E+0	0.000000E+0	0.000000E+0	0.000000E+0	0.000000E+0
0.000000E+0	0.000000E+0	0.000000E+0	0.000000E+0	0.000000E+0	0.000000E+0	0.000000E+0
0.000000E+0	0.000000E+0	0.000000E+0	0.000000E+0	0.000000E+0	0.000000E+0	0.000000E+0
0.000000E+0	0.000000E+0	0.000000E+0	0.000000E+0	0.000000E+0	0.000000E+0	0.000000E+0
0.000000E+0	0.000000E+0	0.000000E+0	0.000000E+0	0.000000E+0	0.000000E+0	0.000000E+0
0.000000E+0	0.000000E+0	0.000000E+0	0.000000E+0	0.000000E+0	0.000000E+0	0.000000E+0
0.000000E+0	0.000000E+0	0.000000E+0	0.000000E+0	0.000000E+0	0.000000E+0	0.000000E+0
0.000000E+0	0.000000E+0	0.000000E+0	0.000000E+0	0.000000E+0	0.000000E+0	0.000000E+0
0.000000E+0	0.000000E+0	0.000000E+0	0.000000E+0	0.000000E+0	0.000000E+0	0.000000E+0
0.000000E+0	0.000000E+0	0.000000E+0	0.000000E+0	0.000000E+0	0.000000E+0	0.000000E+0
0.000000E+0	0.000000E+0	0.000000E+0	0.000000E+0	0.000000E+0	0.000000E+0	0.000000E+0
0.000000E+0	0.000000E+0	0.000000E+0	0.000000E+0	0.000000E+0	0.000000E+0	0.000000E+0
0.000000E+0	0.000000E+0	0.000000E+0	0.000000E+0	0.000000E+0	0.000000E+0	0.000000E+0
0.000000E+0	0.000000E+0	0.000000E+0	0.000000E+0	0.000000E+0	0.000000E+0	0.000000E+0
0.000000E+0	0.000000E+0	0.000000E+0	0.000000E+0	0.000000E+0	0.000000E+0	0.000000E+0
0.000000E+0	0.000000E+0	0.000000E+0	0.000000E+0	0.000000E+0	0.000000E+0	0.000000E+0
0.000000E+0	0.000000E+0	0.000000E+0	0.000000E+0	0.000000E+0	0.000000E+0	0.000000E+0
0.000000E+0	0.000000E+0	0.000000E+0	0.000000E+0	0.000000E+0	0.000000E+0	0.000000E+0
0.000000E+0	0.000000E+0	0.000000E+0	0.000000E+0	0.000000E+0	0.000000E+0	0.000000E+0
0.000000E+0	0.000000E+0	0.000000E+0	0.000000E+0	0.000000E+0	0.000000E+0	0.000000E+0
0.000000E+0	0.000000E+0	0.000000E+0	0.000000E+0	0.000000E+0	0.000000E+0	0.000000E+0
0.000000E+0	0.000000E+0	0.000000E+0	0.000000E+0	0.000000E+0	0.000000E+0	0.000000E+0
0.000000E+0	0.000000E+0	0.000000E+0	0.000000E+0	0.000000E+0	0.000000E+0	0.000000E+0
0.000000E+0	0.000000E+0	0.000000E+0	0.000000E+0	0.000000E+0	0.000000E+0	0.000000E+0
0.000000E+0	0.000000E+0	0.000000E+0	0.000000E+0	0.000000E+0	0.000000E+0	0.000000E+0
0.000000E+0	0.000000E+0	0.000000E+0	0.000000E+0	0.000000E+0	0.000000E+0	0.000000E+0
0.000000E+0	0.000000E+0	0.000000E+0	0.000000E+0	0.000000E+0	0.000000E+0	0.000000E+0
0.000000E+0	0.000000E+0	0.000000E+0	0.000000E+0	0.000000E+0	0.000000E+0	0.000000E+0
0.000000E+0	0.000000E+0	0.000000E+0	0.000000E+0	0.000000E+0	0.000000E+0	0.000000E+0
0.000000E+0	0.000000E+0	0.000000E+0	0.000000E+0	0.000000E+0	0.000000E+0	0.000000E+0
0.000000E+0	0.000000E+0	0.000000E+0	0.000000E+0	0.000000E+0	0.000000E+0	0.000000E+0
