# Supplementary material for: An in vitro lung model to assess true shunt fraction by multiple inert gas elimination
Source: PLoS One. 2017 Sep 6;12(9):e0184212. doi: 10.1371/journal.pone.0184212 (PMC5587330; doi:10.1371/journal.pone.0184212)
Supplement: S1 Data — Data sets pertaining to MMIMS-MIGET derived IVLM shunt fractions with blood and saline as priming fluids. (ZIP) [file pone.0184212.s001.zip › IVLMData/Data_Saline/dataBernExpt01Set20_Jan05_2012.txt]

Bern	Thursday, January 05, 2012
3:38 PM	Expt01	Set# 20

Sample Temperature (degC)	37.00
Samples Type:	PA and art

Cardiac Output (ml/min)	2500.0
Minute Ventilation (ml/min)	2500.0
Description: T6_expt2_05012012
Comment: T6_expt2_05012012 sample 4

solubility method: default
species: pig
solubilities: 
0.007200	0.07000	0.3970	1.260	10.90	378.0
smoothing: 40.0
weights: 
10.0	2.00	70.0	70.0	50.0	50.0


valve times:
2.908934E+4	2.957031E+4

2.905391E+4	2.746671E-12	1.021040E-12	5.216099E-12	5.025669E-12	3.634971E-13	4.043275E-12
2.905511E+4	1.506636E-12	1.814685E-12	4.173215E-12	1.408061E-12	4.532791E-12	3.596885E-12
2.905631E+4	1.973190E-12	4.603922E-13	3.395253E-12	3.368929E-12	4.664972E-12	5.022868E-12
2.905751E+4	3.152175E-12	1.653380E-12	4.220823E-12	4.681775E-12	3.951980E-12	3.660734E-12
2.905871E+4	2.362451E-12	1.186826E-12	4.233705E-12	-1.339730E-12	1.787801E-12	4.963499E-12
2.905991E+4	1.478632E-12	8.815784E-13	2.942702E-12	4.169854E-12	3.804677E-12	3.608646E-12
2.906111E+4	1.955827E-12	2.130014E-12	4.042154E-12	-6.788266E-13	3.730185E-13	4.951177E-12
2.906231E+4	1.366055E-12	6.211375E-13	4.941656E-12	-1.369415E-12	3.771632E-12	5.111362E-12
2.906351E+4	2.396616E-12	1.090491E-12	2.658737E-12	5.340438E-12	4.895168E-12	4.759627E-12
2.906471E+4	1.614734E-12	1.800123E-12	1.428224E-13	3.447341E-12	4.321638E-12	3.903253E-12
2.906590E+4	1.436065E-12	1.414782E-12	4.012470E-12	3.361087E-12	1.130257E-12	3.837722E-12
2.906711E+4	1.933984E-12	6.900284E-13	-1.219311E-12	4.127848E-12	4.222503E-12	5.059274E-12
2.906830E+4	1.959187E-12	1.061927E-12	4.672813E-12	3.690980E-12	5.348839E-12	5.141047E-12
2.906951E+4	2.030879E-12	1.630976E-12	3.683138E-12	-1.484793E-12	4.389969E-12	5.745382E-12
2.907071E+4	1.812445E-12	4.290274E-13	-1.960308E-14	3.970463E-12	-1.265799E-13	5.298431E-12
2.907190E+4	1.748595E-12	1.306125E-12	3.511751E-12	4.769709E-12	5.193135E-12	3.365568E-12
2.907311E+4	2.406138E-12	1.528480E-12	3.989506E-12	4.961259E-12	4.323879E-13	4.924293E-12
2.907430E+4	2.097529E-12	1.344211E-12	5.092879E-12	4.339561E-12	5.021188E-12	5.590797E-12
2.907551E+4	1.250676E-12	1.680824E-12	-4.525511E-13	2.425181E-13	-8.177284E-14	4.326119E-12
2.907671E+4	1.452868E-12	1.538561E-12	4.420774E-12	-1.369975E-12	2.743311E-12	3.446781E-12
2.907790E+4	1.750835E-12	1.343651E-12	2.133935E-13	-1.534641E-12	-1.294923E-12	5.236262E-12
2.907911E+4	1.246196E-12	2.010716E-12	5.640646E-12	-7.001099E-14	3.021674E-12	5.234022E-12
2.908030E+4	1.538561E-12	8.983810E-13	-1.736273E-14	4.867724E-12	-1.499355E-12	4.802754E-12
2.908151E+4	1.718350E-12	8.390116E-13	8.513336E-14	-1.294923E-12	2.057203E-12	3.732426E-12
2.908271E+4	1.876295E-12	1.118496E-12	-2.979668E-13	3.668576E-13	2.910777E-12	4.948377E-12
2.908390E+4	1.778839E-12	1.013199E-12	4.993184E-12	5.182493E-12	4.294754E-12	6.023185E-12
2.908510E+4	1.047364E-12	1.594570E-12	2.047681E-12	3.827641E-12	3.042958E-12	4.836919E-12
2.908630E+4	2.612250E-12	8.933403E-13	4.439817E-12	-1.305005E-12	3.788435E-12	4.215782E-12
2.908750E+4	2.379813E-12	1.610813E-12	4.130088E-12	-1.439426E-12	9.443082E-13	4.629127E-12
2.908870E+4	1.889177E-12	5.847318E-13	1.197468E-12	4.093682E-12	-1.716669E-12	5.117523E-12
2.908991E+4	1.888616E-12	2.327165E-12	3.911094E-12	5.206577E-12	4.412933E-12	3.143213E-12
2.909111E+4	2.616171E-12	1.378376E-12	-5.488862E-14	4.186657E-12	1.850531E-12	4.103764E-12
2.909231E+4	1.527920E-12	1.183466E-12	3.849484E-12	1.377816E-13	2.990869E-12	4.226423E-12
2.909351E+4	1.642178E-12	1.506076E-12	6.849875E-13	-3.147694E-13	3.906613E-12	5.286670E-12
2.909471E+4	1.959187E-12	1.833168E-12	4.542313E-12	4.618485E-12	1.848290E-13	4.924853E-12
2.909591E+4	1.676343E-12	8.244494E-13	3.060881E-12	-4.682335E-13	2.806601E-12	5.407089E-12
2.909711E+4	1.881895E-12	2.052162E-12	5.600879E-12	5.068796E-13	5.343238E-13	3.817559E-12
2.909831E+4	1.582808E-12	8.686963E-12	4.657131E-12	5.511825E-12	4.782030E-12	3.437260E-12
2.909951E+4	3.265312E-12	2.290031E-11	3.773872E-12	3.871328E-12	-2.051602E-12	4.244907E-12
2.910071E+4	5.305712E-12	4.764612E-11	-9.185441E-14	4.155852E-12	2.946062E-13	4.633607E-12
2.910191E+4	9.767933E-12	8.342341E-11	5.549912E-12	-5.864120E-13	4.385489E-12	5.370123E-12
2.910311E+4	1.212758E-11	1.184115E-10	3.186900E-12	5.924050E-12	1.718350E-12	4.594961E-12
2.910431E+4	1.819334E-11	1.662223E-10	5.221140E-12	3.353807E-12	3.209304E-13	5.360602E-12
2.910551E+4	2.601496E-11	2.080670E-10	6.631441E-12	5.426132E-12	3.702181E-12	4.546233E-12
2.910671E+4	3.164273E-11	2.289925E-10	3.703301E-12	3.892611E-13	3.290516E-12	3.719544E-12
2.910791E+4	3.819800E-11	2.393424E-10	6.502621E-13	-6.441011E-14	3.368369E-12	5.446855E-12
2.910911E+4	4.297386E-11	2.765277E-10	5.478781E-12	1.685305E-12	6.373801E-13	4.681215E-12
2.911031E+4	5.275132E-11	2.856320E-10	5.612641E-12	1.529040E-12	1.517838E-13	5.747622E-12
2.911151E+4	5.792317E-11	3.091999E-10	4.293074E-12	1.364934E-12	5.049192E-12	3.984465E-12
2.911271E+4	6.669415E-11	3.160486E-10	5.279949E-12	1.712749E-12	2.994790E-12	5.364522E-12
2.911391E+4	6.928344E-11	3.195862E-10	3.948620E-13	2.798199E-12	2.040400E-12	4.788751E-12
2.911511E+4	8.165466E-11	3.223037E-10	4.475103E-13	2.578645E-12	5.797471E-12	4.657691E-12
2.911631E+4	8.155440E-11	3.225726E-10	4.385488E-13	2.596007E-12	4.471182E-12	4.710899E-12
2.911751E+4	8.385301E-11	3.336864E-10	1.377816E-13	2.808281E-12	4.562476E-12	4.092002E-12
2.911871E+4	1.001958E-10	3.441169E-10	6.435410E-13	3.736907E-12	4.113846E-12	5.486621E-12
2.911991E+4	1.057452E-10	3.544606E-10	5.509585E-12	3.092246E-12	5.649607E-12	5.487181E-12
2.912111E+4	1.070311E-10	3.397667E-10	2.214027E-12	3.641132E-12	2.971827E-12	4.697457E-12
2.912231E+4	1.142372E-10	3.354327E-10	5.472058E-13	2.923659E-12	4.580399E-12	5.301792E-12
2.912351E+4	1.216757E-10	3.534317E-10	4.155852E-13	3.667456E-12	9.717525E-13	5.478219E-12
2.912471E+4	1.182497E-10	3.250414E-10	9.885552E-13	3.385731E-12	4.111605E-12	4.509828E-12
2.912591E+4	1.268218E-10	3.343036E-10	8.395718E-13	3.418777E-12	5.291711E-12	4.970220E-12
2.912711E+4	1.331200E-10	3.479989E-10	6.013104E-12	3.844443E-12	5.099600E-12	3.763231E-12
2.912831E+4	1.387590E-10	3.515823E-10	8.345310E-13	5.134326E-12	2.997591E-12	6.557509E-12
2.912951E+4	1.450544E-10	3.494058E-10	5.215539E-12	4.668333E-12	4.738344E-13	5.344359E-12
2.913071E+4	1.398797E-10	3.404713E-10	3.326922E-13	5.647927E-12	1.028321E-12	5.327557E-12
2.913191E+4	1.450185E-10	3.393572E-10	1.058566E-12	5.181374E-12	4.974141E-12	5.381885E-12
2.913311E+4	1.539530E-10	3.415069E-10	1.399660E-12	5.959335E-12	6.883481E-13	5.999662E-12
2.913431E+4	1.579549E-10	3.492585E-10	9.353469E-13	3.838283E-12	4.454939E-12	5.551031E-12
2.913551E+4	1.602563E-10	3.412045E-10	3.472545E-13	4.687936E-12	4.932694E-12	6.565911E-12
2.913671E+4	1.740933E-10	3.413854E-10	5.034070E-12	5.035750E-12	8.345310E-13	6.257863E-12
2.913791E+4	1.775182E-10	3.517554E-10	7.863634E-13	6.069673E-12	3.749229E-12	3.885890E-12
2.913911E+4	1.746976E-10	3.423246E-10	8.574946E-13	5.329796E-12	5.077757E-12	5.482141E-12
2.914031E+4	1.835722E-10	3.531528E-10	1.059126E-12	4.497506E-12	5.063755E-12	6.092076E-12
2.914151E+4	1.815844E-10	3.404259E-10	9.521494E-13	4.575358E-12	5.612081E-12	5.699455E-12
2.914271E+4	1.853297E-10	3.160156E-10	7.538784E-13	4.568077E-12	4.166494E-12	4.409572E-12
2.914391E+4	1.848195E-10	3.476740E-10	7.757217E-13	4.569197E-12	3.766031E-12	5.169051E-12
2.914511E+4	1.933664E-10	3.525854E-10	1.550883E-12	4.879486E-12	3.949740E-12	6.416928E-12
2.914631E+4	1.959809E-10	3.457137E-10	8.020459E-13	5.745382E-12	4.871644E-12	4.414053E-12
2.914751E+4	1.891759E-10	3.479876E-10	1.033362E-12	5.792429E-12	5.735300E-12	4.134009E-12
2.914871E+4	1.972977E-10	3.458056E-10	9.174240E-13	3.905493E-12	6.345796E-13	5.020628E-12
2.914991E+4	1.972047E-10	3.424148E-10	8.294902E-13	4.990943E-12	4.769709E-12	4.373166E-12
2.915111E+4	2.059947E-10	3.523373E-10	1.359894E-12	6.665606E-12	1.171144E-12	4.316038E-12
2.915231E+4	2.085185E-10	3.552525E-10	9.275056E-13	4.527751E-12	5.016147E-12	4.972461E-12
2.915351E+4	2.251318E-10	3.424473E-10	1.381177E-12	5.526948E-12	4.109925E-12	3.357167E-12
2.915471E+4	2.106866E-10	3.564114E-10	1.474151E-12	5.948133E-12	4.118326E-12	5.682092E-12
2.915590E+4	2.186723E-10	3.545552E-10	1.031122E-12	6.614078E-12	4.164253E-12	4.093682E-12
2.915711E+4	2.204528E-10	3.426036E-10	1.713309E-12	6.062952E-12	3.833802E-12	3.843884E-12
2.915830E+4	2.193131E-10	3.555080E-10	6.586634E-13	6.744579E-12	4.056157E-12	6.491419E-12
2.915951E+4	2.240469E-10	3.566326E-10	3.573361E-13	6.751300E-12	4.768588E-12	5.575675E-12
2.916071E+4	2.351484E-10	3.456796E-10	5.897725E-13	7.255939E-12	4.943336E-12	3.631050E-12
2.916190E+4	2.403880E-10	3.492232E-10	8.703766E-13	5.829955E-12	5.515746E-12	5.521346E-12
2.916311E+4	2.359163E-10	3.363905E-10	4.720421E-12	6.288667E-12	4.459420E-12	4.610084E-12
2.916430E+4	2.344679E-10	3.528952E-10	8.350911E-13	6.420848E-12	7.970051E-13	5.505105E-12
2.916551E+4	2.495444E-10	3.505070E-10	8.266898E-13	5.300112E-12	4.318838E-12	5.591358E-12
2.916671E+4	2.432568E-10	3.494321E-10	9.067824E-13	5.887085E-12	1.279801E-12	4.769149E-12
2.916790E+4	2.379237E-10	3.408863E-10	1.213150E-12	6.115040E-12	4.822917E-12	5.307393E-12
2.916911E+4	2.461581E-10	3.667136E-10	1.343091E-12	5.120324E-12	3.740267E-12	5.850678E-12
2.917030E+4	2.376436E-10	3.441147E-10	6.172169E-13	6.474616E-12	4.434776E-12	2.850287E-12
2.917150E+4	2.420521E-10	3.423319E-10	1.338050E-12	5.656888E-12	3.398613E-12	4.990943E-12
2.917270E+4	2.375355E-10	3.440531E-10	7.572388E-13	6.673448E-12	4.891248E-12	4.924853E-12
2.917390E+4	2.446156E-10	3.455798E-10	5.236822E-13	6.774823E-12	3.715063E-12	6.097117E-12
2.917510E+4	2.606425E-10	3.493756E-10	1.247316E-12	5.338758E-12	8.989411E-13	5.147768E-12
2.917630E+4	2.521297E-10	3.386269E-10	8.670161E-13	6.874519E-12	5.174652E-12	5.184173E-12
2.917750E+4	2.518704E-10	3.419185E-10	2.146257E-12	5.261466E-12	5.388046E-12	3.469184E-12
2.917870E+4	2.483060E-10	3.404926E-10	4.318278E-13	6.899163E-12	5.139366E-12	5.850118E-12
2.917990E+4	2.529329E-10	3.498018E-10	7.124318E-13	5.116403E-12	5.689933E-12	5.483821E-12
2.918110E+4	2.542105E-10	3.558144E-10	4.174335E-12	6.220336E-12	5.002705E-12	5.661369E-12
2.918230E+4	2.443299E-10	3.478017E-10	6.849875E-13	5.330917E-12	4.400050E-12	5.324756E-12
2.918350E+4	2.557994E-10	3.469442E-10	1.300524E-12	5.845077E-12	4.799953E-12	5.509585E-12
2.918470E+4	2.821560E-10	3.533253E-10	1.224912E-12	7.737615E-12	6.233219E-12	5.756024E-12
2.918590E+4	2.472788E-10	3.474012E-10	7.807626E-13	6.079755E-12	5.843397E-12	5.379645E-12
2.918710E+4	2.616070E-10	3.462363E-10	5.808112E-12	6.154246E-12	5.301792E-12	3.101207E-12
2.918830E+4	2.693799E-10	3.586808E-10	4.821797E-12	5.088398E-12	5.768905E-12	5.503424E-12
2.918950E+4	2.660843E-10	3.342476E-10	5.628883E-13	6.331234E-12	5.454696E-12	4.962379E-12
2.919070E+4	2.717183E-10	3.343529E-10	1.192427E-12	6.069673E-12	9.387073E-13	4.846441E-12
2.919190E+4	2.665817E-10	3.530677E-10	1.069768E-12	5.637285E-12	3.798516E-12	4.870525E-12
2.919310E+4	2.740930E-10	3.369623E-10	1.289882E-12	6.275785E-12	3.771632E-12	5.569514E-12
2.919430E+4	2.735144E-10	3.510625E-10	6.597835E-13	6.087596E-12	4.378207E-12	4.938295E-12
2.919550E+4	2.662613E-10	3.414895E-10	1.170584E-12	5.940852E-12	5.470379E-12	5.323075E-12
2.919670E+4	2.609735E-10	3.402495E-10	2.137856E-12	6.676808E-12	4.647610E-12	4.074080E-12
2.919790E+4	2.741894E-10	3.515571E-10	1.506076E-12	5.363402E-12	5.055353E-12	4.856522E-12
2.919910E+4	2.726839E-10	3.504033E-10	8.322907E-13	6.352517E-12	2.293560E-12	4.385489E-12
2.920030E+4	2.786572E-10	3.419998E-10	1.349252E-12	5.356121E-12	4.970220E-12	4.423014E-12
2.920150E+4	2.841718E-10	3.414509E-10	2.789238E-13	7.392600E-12	5.731380E-12	5.385806E-12
2.920270E+4	2.768789E-10	3.649415E-10	9.303061E-13	5.557192E-12	1.156582E-12	5.580716E-12
2.920390E+4	2.735777E-10	3.453838E-10	1.074809E-12	6.861077E-12	5.810913E-12	4.428055E-12
2.920510E+4	2.921116E-10	3.329398E-10	-8.961407E-15	5.804191E-12	4.412372E-12	4.229224E-12
2.920630E+4	2.796821E-10	3.620509E-10	9.633511E-13	6.672327E-12	9.191043E-13	5.319155E-12
2.920750E+4	2.851492E-10	3.579729E-10	7.493977E-13	6.806748E-12	3.470865E-12	4.776430E-12
2.920870E+4	2.727640E-10	3.451116E-10	6.267384E-13	6.029346E-12	5.232901E-12	3.790675E-12
2.920990E+4	2.805296E-10	3.443000E-10	1.636577E-12	5.412689E-12	4.678974E-12	5.622162E-12
2.921110E+4	2.946914E-10	3.347971E-10	7.437968E-13	7.393721E-12	5.312994E-12	4.289714E-12
2.921230E+4	2.744336E-10	3.431860E-10	7.807626E-13	7.895560E-12	3.563280E-12	3.591284E-12
2.921350E+4	2.720997E-10	3.483389E-10	2.733229E-13	5.656328E-12	4.132889E-12	5.829955E-12
2.921470E+4	2.892541E-10	3.575545E-10	7.858033E-13	5.751543E-12	5.085038E-12	5.023428E-12
2.921590E+4	2.833507E-10	3.429133E-10	1.110094E-12	6.334034E-12	5.974457E-12	4.639208E-12
2.921710E+4	2.879866E-10	3.362045E-10	1.670182E-12	6.182250E-12	5.715137E-12	5.599199E-12
2.921830E+4	2.950465E-10	3.511566E-10	1.610253E-12	5.636725E-12	5.205457E-12	3.763231E-12
2.921950E+4	2.876802E-10	3.440794E-10	8.026060E-13	5.556072E-12	1.106734E-12	3.975504E-12
2.922070E+4	2.858269E-10	3.461450E-10	9.515893E-13	5.811472E-12	4.690737E-12	4.793793E-12
2.922190E+4	2.920752E-10	3.574918E-10	1.192987E-12	4.938295E-12	6.865558E-12	5.426132E-12
2.922310E+4	2.968970E-10	3.559336E-10	1.474151E-12	6.728336E-12	4.952858E-12	2.734349E-12
2.922430E+4	2.805805E-10	3.456308E-10	1.123536E-12	5.068235E-12	4.782591E-12	3.239549E-12
2.922550E+4	2.807480E-10	3.569995E-10	8.513337E-13	6.817390E-12	5.688813E-12	4.021431E-12
2.922670E+4	2.869437E-10	3.524499E-10	1.436626E-12	4.614564E-12	5.319155E-12	6.303229E-12
2.922790E+4	2.858134E-10	3.452152E-10	1.327408E-12	7.175846E-12	4.675054E-12	5.384125E-12
2.922910E+4	2.846479E-10	3.394334E-10	1.516718E-12	7.161284E-12	4.196179E-12	6.078634E-12
2.923030E+4	2.900701E-10	3.449240E-10	1.009839E-12	6.736178E-12	5.095120E-12	4.117766E-12
2.923150E+4	2.974560E-10	3.545149E-10	4.720981E-12	6.862197E-12	2.314283E-12	4.429175E-12
2.923270E+4	3.012948E-10	3.610321E-10	1.338610E-12	6.218656E-12	5.342679E-12	4.890687E-12
2.923390E+4	2.806046E-10	3.551417E-10	6.373801E-13	6.382762E-12	1.361014E-12	4.446538E-12
2.923510E+4	2.795791E-10	3.369763E-10	3.528554E-13	5.916208E-12	2.347328E-12	4.575918E-12
2.923630E+4	2.887304E-10	3.368302E-10	2.156339E-13	5.702255E-12	6.661686E-12	5.968857E-12
2.923750E+4	2.904638E-10	3.372569E-10	5.841717E-13	6.641523E-12	5.304593E-12	5.437894E-12
2.923870E+4	2.930106E-10	3.394665E-10	7.802025E-13	6.595035E-12	2.785877E-12	5.764985E-12
2.923990E+4	2.849979E-10	3.536266E-10	9.039819E-13	5.526948E-12	4.295874E-12	4.635847E-12
2.924110E+4	2.939481E-10	3.514888E-10	5.320835E-13	6.114480E-12	4.933254E-12	2.525436E-12
2.924230E+4	2.859344E-10	3.399443E-10	1.085450E-12	6.391163E-12	5.688813E-12	4.957338E-12
2.924350E+4	3.085474E-10	3.433076E-10	7.757217E-13	5.088959E-12	5.059274E-12	4.183297E-12
2.924470E+4	3.034119E-10	3.473430E-10	3.685379E-13	6.997179E-12	4.990384E-12	6.034387E-12
2.924590E+4	2.845689E-10	3.557051E-10	6.429809E-13	5.437333E-12	8.714968E-13	4.697457E-12
2.924710E+4	3.056366E-10	3.500628E-10	4.783151E-13	7.770660E-12	3.815879E-12	4.149691E-12
2.924830E+4	2.902784E-10	3.528733E-10	7.135520E-13	7.132719E-12	4.179936E-12	3.887010E-12
2.924950E+4	2.986518E-10	3.632377E-10	4.270670E-12	4.980302E-12	5.855720E-12	5.481580E-12
2.925070E+4	2.905944E-10	3.426758E-10	6.479657E-12	6.206894E-12	5.422211E-12	5.618242E-12
2.925190E+4	3.032204E-10	3.420048E-10	6.821871E-13	6.172729E-12	4.484624E-12	4.764668E-12
2.925310E+4	3.081867E-10	3.526213E-10	6.424208E-13	5.389726E-12	3.147134E-12	3.925656E-12
2.925430E+4	2.896803E-10	3.422888E-10	8.849389E-13	6.485818E-12	4.399491E-12	5.023989E-12
2.925550E+4	3.054451E-10	3.488060E-10	1.161622E-12	6.774264E-12	4.575918E-12	5.879803E-12
2.925670E+4	2.953131E-10	3.355347E-10	9.583105E-13	5.933572E-12	4.639768E-12	6.579913E-12
2.925790E+4	2.958619E-10	3.366481E-10	9.465485E-13	6.661686E-12	4.776990E-12	3.908854E-12
2.925910E+4	3.027578E-10	3.505663E-10	1.359894E-12	5.948694E-12	4.033193E-12	6.271864E-12
2.926030E+4	3.059676E-10	3.516310E-10	1.789481E-12	4.665532E-12	1.964788E-12	3.266433E-12
2.926150E+4	2.903787E-10	3.574145E-10	1.685865E-12	6.249461E-12	4.790992E-12	3.750349E-12
2.926270E+4	2.906957E-10	3.500140E-10	1.220992E-12	6.285867E-12	6.314431E-12	4.847001E-12
2.926390E+4	2.991323E-10	3.501053E-10	1.026081E-12	4.849802E-12	6.041108E-12	5.542630E-12
2.926510E+4	3.220136E-10	3.358690E-10	7.493977E-13	6.434850E-12	5.301792E-12	4.689616E-12
2.926630E+4	2.960328E-10	3.436156E-10	1.230513E-12	5.742581E-12	1.136978E-12	3.064801E-12
2.926750E+4	3.047309E-10	3.493016E-10	1.403580E-12	5.688813E-12	3.743628E-12	5.577355E-12
2.926870E+4	3.075583E-10	3.527562E-10	1.458469E-12	6.850996E-12	4.027032E-12	4.974141E-12
2.926990E+4	2.940943E-10	3.445840E-10	3.685379E-13	4.832438E-12	5.537030E-12	6.250581E-12
2.927110E+4	2.968696E-10	3.452012E-10	1.085450E-12	6.432610E-12	3.128091E-12	5.903326E-12
2.927230E+4	3.060399E-10	3.341681E-10	7.757217E-13	6.379402E-12	6.189532E-12	5.235142E-12
2.927350E+4	3.052855E-10	3.556306E-10	4.734423E-12	4.809475E-12	6.273545E-12	5.304593E-12
2.927470E+4	2.988450E-10	3.311111E-10	1.556484E-12	7.821068E-12	2.106491E-12	5.388046E-12
2.927590E+4	3.055840E-10	3.382640E-10	1.224912E-12	6.993258E-12	4.436456E-12	5.115283E-12
2.927710E+4	3.063687E-10	3.507231E-10	3.623769E-13	5.378524E-12	1.262438E-12	4.454379E-12
2.927830E+4	3.026340E-10	3.508682E-10	6.452213E-13	7.089033E-12	1.409181E-12	7.488936E-12
2.927950E+4	3.061328E-10	3.497155E-10	1.397419E-12	6.769783E-12	5.206577E-12	3.967103E-12
2.928070E+4	3.047634E-10	3.401111E-10	1.617534E-12	6.972535E-12	5.156169E-12	3.051359E-12
2.928190E+4	2.994471E-10	3.511841E-10	5.335397E-12	5.788509E-12	2.524876E-12	5.405409E-12
2.928310E+4	3.078215E-10	3.488989E-10	6.379402E-13	6.609598E-12	4.165374E-12	4.621845E-12
2.928430E+4	3.050726E-10	3.380461E-10	7.337152E-13	6.310510E-12	1.112335E-12	4.680095E-12
2.928550E+4	2.935595E-10	3.520741E-10	1.359894E-12	5.820994E-12	6.083115E-12	5.083358E-12
2.928670E+4	3.084746E-10	3.548672E-10	7.387560E-13	6.165447E-12	5.552712E-12	4.376527E-12
2.928790E+4	2.955735E-10	3.464172E-10	2.212347E-13	5.782348E-12	4.239865E-12	5.033510E-12
2.928910E+4	3.139293E-10	3.342649E-10	9.303061E-13	5.044712E-12	4.108245E-12	4.671133E-12
2.929030E+4	2.997143E-10	3.479714E-10	1.102813E-12	6.734497E-12	3.825961E-12	5.779547E-12
2.929150E+4	3.029056E-10	3.458605E-10	9.560701E-13	5.446295E-12	4.235385E-12	4.919812E-12
2.929270E+4	3.008148E-10	3.613105E-10	1.183466E-12	8.059666E-12	5.608721E-12	4.130648E-12
2.929390E+4	3.082472E-10	3.366168E-10	1.403020E-12	6.654965E-12	5.197056E-12	5.493342E-12
2.929510E+4	3.159221E-10	3.484374E-10	1.615294E-12	6.573752E-12	5.269308E-12	4.088642E-12
2.929630E+4	3.056086E-10	3.495570E-10	1.104493E-12	6.573192E-12	5.156169E-12	4.198419E-12
2.929750E+4	3.192888E-10	3.437136E-10	1.107854E-12	5.264826E-12	5.673130E-12	4.185537E-12
2.929870E+4	3.093914E-10	3.365725E-10	1.370535E-12	6.290347E-12	5.423331E-12	2.956144E-12
2.929990E+4	3.017048E-10	3.342369E-10	1.502156E-12	6.690250E-12	4.275711E-12	5.891005E-12
2.930110E+4	3.181574E-10	3.385614E-10	9.353469E-13	5.708416E-12	4.193938E-12	5.051433E-12
2.930230E+4	2.926678E-10	3.459708E-10	5.415491E-12	5.897726E-12	5.382445E-12	4.902450E-12
2.930350E+4	3.155042E-10	3.407323E-10	2.187703E-12	7.704570E-12	4.877245E-12	3.935738E-12
2.930470E+4	2.967525E-10	3.406343E-10	6.435410E-13	6.386682E-12	5.232341E-12	4.725462E-12
2.930590E+4	3.054182E-10	3.476415E-10	1.887496E-12	7.171926E-12	5.142727E-12	3.305639E-12
2.930710E+4	3.143477E-10	3.559426E-10	1.353732E-12	5.535349E-12	5.639525E-12	4.893488E-12
2.930830E+4	3.051365E-10	3.505523E-10	1.144260E-12	6.624160E-12	4.491345E-12	4.756267E-12
2.930950E+4	3.027908E-10	3.529204E-10	1.117935E-12	7.977893E-12	5.164571E-12	5.731380E-12
2.931070E+4	3.250661E-10	3.559510E-10	1.000317E-12	7.024063E-12	1.251797E-12	3.792915E-12
2.931190E+4	3.134812E-10	3.597557E-10	5.001585E-13	6.188412E-12	4.507588E-12	4.760187E-12
2.931310E+4	3.171559E-10	3.574677E-10	9.331065E-13	6.738418E-12	4.505347E-12	4.067359E-12
2.931430E+4	3.031381E-10	3.519133E-10	1.425424E-12	5.841157E-12	2.016877E-12	3.231708E-12
2.931550E+4	3.136442E-10	3.597579E-10	1.549763E-12	7.670404E-12	4.837479E-12	5.277709E-12
2.931670E+4	3.051667E-10	3.600659E-10	1.149860E-12	6.540147E-12	4.044955E-12	2.956704E-12
2.931790E+4	2.960804E-10	3.592258E-10	2.296360E-14	5.730819E-12	3.215465E-12	5.457497E-12
2.931910E+4	3.208111E-10	3.537005E-10	1.247876E-12	6.292588E-12	9.829543E-13	4.003509E-12
2.932030E+4	3.113809E-10	3.682376E-10	4.410132E-12	6.978136E-12	5.118084E-12	5.624963E-12
2.932150E+4	3.102803E-10	3.719185E-10	1.382297E-12	6.702012E-12	1.762037E-12	4.882286E-12
2.932270E+4	3.127531E-10	3.652339E-10	1.992233E-12	5.937492E-12	5.047512E-12	5.318595E-12
2.932390E+4	3.142513E-10	3.835544E-10	1.359333E-12	6.768662E-12	4.359724E-12	3.269793E-12
2.932510E+4	3.169930E-10	3.792053E-10	1.516718E-12	6.918766E-12	5.663609E-12	3.806357E-12
2.932630E+4	3.179249E-10	3.682147E-10	2.104810E-12	7.711851E-12	4.920372E-12	4.225303E-12
2.932750E+4	3.244561E-10	3.859739E-10	9.779135E-13	5.676491E-12	4.768028E-12	4.490785E-12
2.932870E+4	3.111989E-10	3.729592E-10	1.527360E-12	5.911728E-12	4.906370E-12	5.880923E-12
2.932989E+4	3.084432E-10	3.788272E-10	1.582808E-12	6.735057E-12	5.628884E-12	4.090882E-12
2.933110E+4	3.083726E-10	3.866057E-10	9.006214E-13	8.082628E-12	3.810838E-12	5.611521E-12
2.933229E+4	3.243273E-10	3.802414E-10	1.392939E-12	6.677929E-12	4.664972E-12	4.354123E-12
2.933349E+4	3.309744E-10	3.625908E-10	7.275542E-13	6.853796E-12	1.096652E-12	6.561430E-12
2.933470E+4	3.193885E-10	3.819828E-10	7.701208E-13	7.673764E-12	5.794669E-12	3.501670E-12
2.933589E+4	3.291256E-10	3.842528E-10	1.294923E-12	6.492539E-12	5.366763E-12	4.550714E-12
2.933710E+4	3.278346E-10	3.858597E-10	2.030879E-12	7.180887E-12	3.917815E-12	4.899089E-12
2.933829E+4	3.119040E-10	3.758268E-10	1.506636E-12	7.232976E-12	5.135446E-12	5.062075E-12
2.933949E+4	3.087227E-10	3.984970E-10	2.185463E-12	6.554709E-12	2.984148E-12	3.670816E-12
2.934070E+4	3.119925E-10	4.013691E-10	1.208670E-12	7.290104E-12	5.842837E-12	5.109682E-12
2.934189E+4	3.152046E-10	3.962073E-10	1.945745E-12	5.377964E-12	4.011910E-12	4.863803E-12
2.934310E+4	3.323478E-10	3.849680E-10	1.473591E-12	5.906127E-12	5.772827E-12	5.269308E-12
2.934429E+4	3.371141E-10	3.895428E-10	1.690905E-12	8.218730E-12	5.428372E-12	6.153126E-12
2.934549E+4	3.216422E-10	3.981586E-10	1.217631E-12	7.844032E-12	1.295483E-12	3.351566E-12
2.934669E+4	3.427223E-10	4.179449E-10	1.268039E-12	7.127119E-12	5.612081E-12	6.223697E-12
2.934789E+4	3.305258E-10	3.959743E-10	1.754755E-12	7.919643E-12	4.675054E-12	6.021505E-12
2.934909E+4	3.255713E-10	3.845071E-10	1.773238E-12	7.343873E-12	6.190092E-12	6.207454E-12
2.935029E+4	3.333733E-10	3.979032E-10	9.784736E-13	7.238016E-12	4.031513E-12	6.371560E-12
2.935149E+4	3.262478E-10	3.954646E-10	1.473591E-12	8.877394E-12	1.409181E-12	4.449898E-12
2.935269E+4	3.127116E-10	4.047386E-10	8.983810E-13	6.004142E-12	4.530551E-12	4.457180E-12
2.935389E+4	3.243592E-10	4.134810E-10	1.167783E-12	6.489739E-12	4.586560E-12	4.330040E-12
2.935509E+4	3.280227E-10	4.103143E-10	9.812740E-13	7.763940E-12	5.585757E-12	3.782834E-12
2.935629E+4	3.301276E-10	4.026382E-10	1.149300E-12	7.450290E-12	1.601291E-12	5.351640E-12
2.935749E+4	3.281000E-10	4.002752E-10	1.203629E-12	7.175286E-12	5.287791E-12	5.339318E-12
2.935869E+4	3.236065E-10	4.058845E-10	1.614734E-12	6.867238E-12	3.310120E-12	5.030710E-12
2.935989E+4	3.201698E-10	4.113549E-10	1.605212E-12	7.180327E-12	3.707222E-12	3.828201E-12
2.936109E+4	3.425615E-10	3.978999E-10	1.019920E-12	6.615758E-12	5.688813E-12	5.288910E-12
2.936229E+4	3.339227E-10	4.313304E-10	2.350689E-12	7.644640E-12	5.479340E-12	5.498383E-12
2.936349E+4	3.336713E-10	4.113974E-10	8.770977E-13	6.170489E-12	5.743702E-12	4.000708E-12
2.936469E+4	3.331414E-10	4.205599E-10	1.150981E-12	7.696168E-12	3.250190E-12	5.045832E-12
2.936589E+4	3.388705E-10	4.033193E-10	1.581688E-12	7.783542E-12	6.108319E-12	5.021188E-12
2.936709E+4	3.333436E-10	4.049867E-10	1.111775E-12	7.046467E-12	4.516549E-12	6.295388E-12
2.936829E+4	3.280009E-10	4.052584E-10	8.989411E-13	7.116477E-12	6.179450E-12	2.895094E-12
2.936949E+4	3.334349E-10	4.181572E-10	4.644249E-12	8.068626E-12	1.419263E-12	4.169295E-12
2.937069E+4	3.215566E-10	4.134412E-10	1.789481E-12	7.138321E-12	3.894291E-12	3.769952E-12
2.937189E+4	3.410235E-10	4.242095E-10	1.872374E-12	8.655038E-12	4.714820E-12	4.985342E-12
2.937309E+4	3.395298E-10	4.038212E-10	7.124318E-13	7.369077E-12	3.910534E-12	2.949423E-12
2.937429E+4	3.431239E-10	4.184675E-10	1.429904E-12	7.270501E-12	1.778279E-12	5.455256E-12
2.937549E+4	3.397622E-10	4.096679E-10	1.914380E-12	7.054868E-12	4.158093E-12	4.504787E-12
2.937669E+4	3.262669E-10	4.147031E-10	9.655915E-13	9.821141E-12	4.854282E-12	4.585440E-12
2.937789E+4	3.281046E-10	3.984645E-10	2.071205E-12	8.059105E-12	5.192575E-12	5.037431E-12
2.937909E+4	3.381660E-10	4.162607E-10	1.424303E-12	7.891639E-12	4.597202E-12	5.097360E-12
2.938029E+4	3.364090E-10	4.169182E-10	8.759775E-13	6.122881E-12	1.134178E-12	4.595521E-12
2.938149E+4	3.431468E-10	4.044193E-10	2.168660E-12	6.756901E-12	5.408769E-12	4.317718E-12
2.938269E+4	3.388314E-10	4.111040E-10	1.539682E-12	8.171683E-12	4.228664E-12	4.359165E-12
2.938389E+4	3.361844E-10	4.027239E-10	1.609133E-12	6.168249E-12	3.955341E-12	4.889567E-12
2.938509E+4	3.299007E-10	4.200357E-10	1.614734E-12	9.101429E-12	4.555756E-12	4.528871E-12
2.938629E+4	3.346167E-10	4.019068E-10	1.057446E-12	8.157681E-12	6.631441E-12	4.810595E-12
2.938749E+4	3.461371E-10	4.052768E-10	1.360454E-12	7.609354E-12	1.257957E-12	4.999905E-12
2.938869E+4	3.267267E-10	4.126100E-10	2.376453E-12	8.013738E-12	4.739464E-12	4.548474E-12
2.938989E+4	3.226387E-10	4.163263E-10	1.674663E-12	7.553345E-12	5.278829E-12	5.063755E-12
2.939109E+4	3.173021E-10	3.991388E-10	1.376136E-12	8.258496E-12	4.497506E-12	4.813956E-12
2.939229E+4	3.294779E-10	3.989926E-10	1.740753E-12	6.812350E-12	6.549108E-12	5.804751E-12
2.939349E+4	3.306782E-10	4.027071E-10	1.196908E-12	8.651119E-12	2.173141E-12	4.429735E-12
2.939469E+4	3.248571E-10	4.042681E-10	5.976138E-12	9.638553E-12	3.755390E-12	6.190652E-12
2.939589E+4	3.273579E-10	4.194700E-10	1.630976E-12	8.911558E-12	4.686816E-12	5.454696E-12
2.939709E+4	3.414038E-10	3.819536E-10	1.333009E-12	6.603997E-12	4.372606E-12	5.164571E-12
2.939829E+4	3.257807E-10	4.035546E-10	1.685305E-12	9.341706E-12	6.512702E-12	6.476296E-12
2.939949E+4	3.161416E-10	4.145217E-10	1.381737E-12	7.070550E-12	9.118231E-13	4.109365E-12
2.940069E+4	3.308153E-10	3.947740E-10	1.977670E-12	9.365789E-12	4.399491E-12	4.589920E-12
2.940189E+4	3.169157E-10	4.123804E-10	1.668502E-12	8.481412E-12	6.582153E-12	5.885404E-12
2.940309E+4	3.189348E-10	3.829808E-10	1.981591E-12	7.349473E-12	2.692342E-12	5.249704E-12
2.940429E+4	3.212334E-10	4.040693E-10	2.541119E-12	9.257694E-12	4.785951E-12	5.735860E-12
2.940549E+4	3.237112E-10	4.002478E-10	1.176745E-12	6.269064E-12	4.666092E-12	5.059274E-12
2.940669E+4	3.079615E-10	4.144315E-10	1.436626E-12	8.612472E-12	5.388046E-12	5.398128E-12
2.940789E+4	3.293686E-10	3.773514E-10	1.022160E-12	8.946284E-12	4.205700E-12	4.328359E-12
2.940909E+4	3.147347E-10	3.804941E-10	1.881895E-12	8.652798E-12	1.655060E-12	5.128725E-12
2.941029E+4	3.089658E-10	3.936651E-10	1.604092E-12	6.666167E-12	2.183223E-12	4.836919E-12
2.941149E+4	2.991211E-10	3.788026E-10	1.047924E-12	8.502694E-12	2.900695E-12	5.081677E-12
2.941269E+4	2.972174E-10	3.787611E-10	5.687133E-12	8.423723E-12	3.878049E-12	5.945334E-12
2.941389E+4	2.905960E-10	3.910047E-10	1.728991E-12	9.262734E-12	2.737150E-12	4.901889E-12
2.941509E+4	3.042470E-10	3.820046E-10	2.241472E-12	9.036458E-12	3.486547E-12	4.616804E-12
2.941629E+4	2.955673E-10	4.061640E-10	1.242275E-12	8.464608E-12	5.037991E-12	4.434216E-12
2.941749E+4	2.964529E-10	3.926059E-10	3.853405E-12	6.456133E-12	4.103204E-12	5.458617E-12
2.941869E+4	3.052809E-10	3.932937E-10	2.104810E-12	7.623916E-12	4.337881E-12	3.973824E-12
2.941989E+4	3.006143E-10	3.772086E-10	1.855011E-12	8.316745E-12	5.330356E-12	6.010304E-12
2.942109E+4	2.815299E-10	3.896431E-10	1.587289E-12	8.188485E-12	5.181374E-12	4.778670E-12
2.942229E+4	2.927322E-10	3.960527E-10	5.897725E-13	7.767859E-12	6.298749E-12	4.894609E-12
2.942349E+4	2.947043E-10	3.851170E-10	1.568806E-12	8.210329E-12	4.119447E-12	4.939415E-12
2.942469E+4	2.848579E-10	3.827316E-10	1.937344E-12	7.505738E-12	1.419263E-12	4.395010E-12
2.942589E+4	2.937090E-10	4.023761E-10	1.522319E-12	9.647515E-12	5.345479E-12	3.745868E-12
2.942709E+4	2.919654E-10	4.067834E-10	1.431025E-12	8.457887E-12	5.703376E-12	3.440620E-12
2.942829E+4	3.015620E-10	3.947802E-10	2.228030E-12	8.464049E-12	2.578645E-12	5.102401E-12
2.942949E+4	2.835585E-10	4.113005E-10	2.293000E-12	7.676005E-12	4.825718E-12	5.334838E-12
2.943069E+4	2.917302E-10	4.135521E-10	1.241155E-12	8.263537E-12	5.543190E-12	5.137126E-12
2.943189E+4	3.003018E-10	3.943181E-10	1.584489E-12	9.011255E-12	5.491102E-12	4.173775E-12
2.943309E+4	2.871576E-10	3.894795E-10	1.365494E-12	9.586464E-12	5.787388E-12	4.076320E-12
2.943429E+4	2.850836E-10	4.054751E-10	1.446147E-12	8.058545E-12	1.214271E-12	5.906687E-12
2.943549E+4	2.885394E-10	3.985552E-10	1.978230E-12	7.774020E-12	1.340290E-12	4.029273E-12
2.943669E+4	2.908811E-10	3.882787E-10	1.331889E-12	9.300260E-12	4.306516E-12	3.907173E-12
2.943789E+4	2.943548E-10	4.154603E-10	1.316767E-12	8.321786E-12	5.743142E-12	2.735469E-12
2.943909E+4	2.887231E-10	3.957262E-10	1.783880E-12	7.632879E-12	4.530551E-12	6.246100E-12
2.944029E+4	3.009285E-10	4.055473E-10	2.459346E-12	7.229055E-12	4.387729E-12	5.961576E-12
2.944149E+4	3.144849E-10	4.140965E-10	1.081530E-12	7.032464E-12	3.908293E-12	5.770026E-12
2.944269E+4	3.002334E-10	4.204289E-10	1.462950E-12	8.730090E-12	3.135932E-12	4.859883E-12
2.944389E+4	3.035844E-10	4.087527E-10	1.042324E-12	8.849949E-12	1.095532E-12	4.084721E-12
2.944509E+4	3.011862E-10	4.258449E-10	1.271960E-12	9.473887E-12	5.264826E-12	6.276345E-12
2.944629E+4	2.951831E-10	4.083651E-10	1.734592E-12	8.588389E-12	1.855011E-12	5.517426E-12
2.944749E+4	3.114341E-10	4.005374E-10	1.043444E-12	8.177844E-12	4.854282E-12	5.628884E-12
2.944869E+4	3.035548E-10	4.235262E-10	1.203629E-12	7.543824E-12	1.627055E-12	4.209621E-12
2.944989E+4	3.094447E-10	4.186439E-10	1.262998E-12	7.508538E-12	1.988872E-12	4.619045E-12
2.945109E+4	2.986215E-10	4.026209E-10	5.964936E-13	7.411083E-12	3.559919E-12	5.207697E-12
2.945229E+4	3.130656E-10	4.046674E-10	1.690905E-12	7.670965E-12	1.832608E-12	3.371729E-12
2.945349E+4	3.146675E-10	4.057132E-10	1.505516E-12	8.362112E-12	1.872934E-12	4.422454E-12
2.945469E+4	3.147845E-10	4.097950E-10	1.295483E-12	8.426523E-12	4.956218E-12	5.824354E-12
2.945589E+4	3.172092E-10	4.089225E-10	1.420383E-12	9.379233E-12	8.390116E-13	4.554075E-12
2.945709E+4	3.181103E-10	4.159510E-10	9.885552E-13	7.726413E-12	2.296360E-12	4.260029E-12
2.945829E+4	3.222152E-10	4.162321E-10	1.404140E-12	9.294659E-12	5.227861E-12	3.747548E-12
2.945949E+4	3.076205E-10	4.187307E-10	1.545283E-12	6.885160E-12	3.953100E-12	5.008306E-12
2.946069E+4	3.320139E-10	4.173159E-10	1.101133E-12	8.410840E-12	1.712749E-12	5.558313E-12
2.946189E+4	3.383127E-10	4.106671E-10	1.823646E-12	8.480851E-12	3.995667E-12	5.403728E-12
2.946309E+4	3.239762E-10	4.354880E-10	8.177284E-13	8.952446E-12	3.728505E-12	6.865558E-12
2.946429E+4	3.328726E-10	4.273863E-10	1.434945E-12	8.227691E-12	5.831076E-12	4.142410E-12
2.946549E+4	3.222236E-10	4.257458E-10	1.134738E-12	8.914920E-12	3.711703E-12	5.450776E-12
2.946669E+4	3.128567E-10	4.208607E-10	1.314526E-12	6.997179E-12	5.773946E-12	4.904690E-12
2.946789E+4	3.134946E-10	4.083774E-10	2.080727E-12	9.030297E-12	5.635045E-12	4.422454E-12
2.946909E+4	3.359699E-10	4.171546E-10	9.235850E-13	8.598470E-12	4.781471E-12	5.314115E-12
2.947029E+4	3.341445E-10	4.221920E-10	8.614152E-13	6.756341E-12	6.167128E-12	2.885013E-12
2.947149E+4	3.299450E-10	4.382128E-10	1.785000E-12	8.730651E-12	5.725779E-12	6.410206E-12
2.947269E+4	3.280519E-10	4.183868E-10	2.245392E-12	7.572949E-12	4.035433E-12	3.808038E-12
2.947389E+4	3.224381E-10	4.077563E-10	1.653380E-12	8.960846E-12	9.347868E-13	5.307953E-12
2.947509E+4	3.479529E-10	4.134239E-10	1.160502E-12	8.569905E-12	3.060320E-12	5.645126E-12
2.947629E+4	3.406012E-10	4.193373E-10	1.827567E-12	9.304740E-12	4.451579E-12	4.481263E-12
2.947749E+4	3.267732E-10	4.103809E-10	1.997834E-12	9.408357E-12	5.259225E-12	5.905567E-12
2.947869E+4	3.375431E-10	4.363163E-10	7.751617E-13	8.008138E-12	4.152492E-12	4.697457E-12
2.947989E+4	3.391506E-10	4.067834E-10	1.165543E-12	8.290982E-12	4.959018E-12	4.747865E-12
2.948109E+4	3.270958E-10	4.172705E-10	1.463510E-12	7.864755E-12	5.456377E-12	5.124244E-12
2.948229E+4	3.310427E-10	4.361102E-10	1.937904E-12	7.593112E-12	4.726582E-12	3.815879E-12
2.948349E+4	3.349023E-10	4.146342E-10	5.651847E-12	7.542144E-12	4.583760E-12	5.288350E-12
2.948469E+4	3.346794E-10	4.203118E-10	1.616414E-12	6.341875E-12	1.658420E-12	4.470622E-12
2.948589E+4	3.481596E-10	4.176856E-10	9.672718E-13	8.901477E-12	3.232267E-12	4.294194E-12
2.948709E+4	3.434706E-10	4.184126E-10	8.927802E-13	8.266338E-12	5.690493E-12	5.155050E-12
2.948829E+4	3.389366E-10	4.139022E-10	1.544722E-12	7.231295E-12	4.574238E-12	5.313554E-12
2.948949E+4	3.489269E-10	4.158227E-10	1.806844E-12	7.269941E-12	1.532961E-12	4.133449E-12
2.949069E+4	3.326093E-10	4.120365E-10	1.203629E-12	6.806748E-12	4.960139E-12	5.271548E-12
2.949189E+4	3.419902E-10	4.227202E-10	1.756996E-12	9.449804E-12	5.741462E-12	4.579839E-12
2.949309E+4	3.375571E-10	4.136395E-10	1.549763E-12	7.325951E-12	5.984539E-12	4.798273E-12
2.949429E+4	3.370026E-10	4.122561E-10	1.532961E-12	7.791942E-12	5.409889E-12	5.491662E-12
2.949549E+4	3.474830E-10	4.233710E-10	5.988461E-12	6.606237E-12	1.642178E-12	3.955341E-12
2.949669E+4	3.604451E-10	4.228972E-10	1.149300E-12	1.042940E-11	1.820286E-12	7.094634E-12
2.949789E+4	3.471918E-10	3.960897E-10	1.495435E-12	8.568785E-12	4.868284E-12	4.289153E-12
2.949909E+4	3.462917E-10	4.128173E-10	8.866192E-13	8.329628E-12	5.997981E-12	2.068965E-12
2.950029E+4	3.531069E-10	4.110160E-10	1.203069E-12	8.063026E-12	3.634971E-12	5.511825E-12
2.950149E+4	3.613883E-10	3.939351E-10	1.291003E-12	7.230735E-12	5.056474E-12	5.763865E-12
2.950269E+4	3.332075E-10	4.225354E-10	1.160502E-12	8.866192E-12	4.485184E-12	5.638405E-12
2.950388E+4	3.449643E-10	4.128889E-10	7.325950E-13	7.637919E-12	6.236019E-12	4.395010E-12
2.950509E+4	3.461237E-10	4.094293E-10	1.921102E-12	8.753614E-12	5.578476E-12	5.642885E-12
2.950629E+4	3.642874E-10	4.083500E-10	5.729139E-12	6.759141E-12	5.143287E-12	4.595521E-12
2.950748E+4	3.531606E-10	3.993141E-10	1.354853E-12	6.969174E-12	6.275785E-12	4.237065E-12
2.950869E+4	3.530923E-10	4.077278E-10	1.712749E-12	7.870355E-12	6.295949E-12	5.669209E-12
2.950988E+4	3.424938E-10	4.103943E-10	2.456546E-12	7.912362E-12	1.723390E-12	3.535835E-12
2.951109E+4	3.354316E-10	4.090966E-10	1.555364E-12	8.233852E-12	4.775870E-12	5.227861E-12
2.951229E+4	3.434627E-10	3.981643E-10	1.828127E-12	8.374994E-12	4.826837E-12	3.275394E-12
2.951348E+4	3.493128E-10	4.224463E-10	1.501036E-12	6.489739E-12	4.682335E-12	4.203460E-12
2.951469E+4	3.455995E-10	4.144639E-10	1.397979E-12	7.409963E-12	4.507588E-12	5.231221E-12
2.951588E+4	3.417578E-10	3.896000E-10	1.413662E-12	8.846588E-12	4.180496E-12	5.474859E-12
2.951709E+4	3.374978E-10	3.980153E-10	1.144260E-12	6.777624E-12	5.025109E-12	4.686255E-12
2.951829E+4	3.387843E-10	3.719701E-10	1.134178E-12	8.093830E-12	5.892685E-12	4.770829E-12
2.951948E+4	3.477720E-10	4.015158E-10	1.511677E-12	6.770343E-12	5.134326E-12	3.638891E-12
2.952068E+4	3.512322E-10	3.670525E-10	3.898212E-13	8.113434E-12	6.586634E-13	4.587680E-12
2.952188E+4	3.280452E-10	3.760111E-10	1.135298E-12	7.901720E-12	4.978621E-12	5.196496E-12
2.952308E+4	3.459915E-10	3.969298E-10	1.009839E-12	7.799225E-12	3.350446E-12	5.144968E-12
2.952428E+4	3.320173E-10	3.834328E-10	1.257397E-12	6.982616E-12	5.529748E-12	5.644006E-12
2.952548E+4	3.278525E-10	3.692609E-10	1.403580E-12	8.867872E-12	5.203217E-12	5.183054E-12
2.952668E+4	3.524818E-10	3.693673E-10	2.858689E-12	7.991334E-12	5.430052E-12	4.274031E-12
2.952788E+4	3.355280E-10	3.671662E-10	4.596641E-12	8.474130E-12	1.087691E-12	5.227300E-12
2.952908E+4	3.389842E-10	3.547429E-10	1.462950E-12	6.416367E-12	3.293877E-12	4.607843E-12
2.953028E+4	3.424450E-10	3.508553E-10	6.799468E-13	7.771220E-12	4.352443E-12	5.386365E-12
2.953148E+4	3.171520E-10	3.507125E-10	1.479192E-12	7.000539E-12	4.449898E-12	4.365325E-12
2.953268E+4	3.428875E-10	3.663031E-10	1.517278E-12	6.378281E-12	5.322516E-12	6.034387E-12
2.953388E+4	3.309543E-10	3.523054E-10	1.133058E-12	6.102158E-12	4.602242E-12	6.105518E-12
2.953508E+4	3.148237E-10	3.487035E-10	9.868750E-13	6.146405E-12	1.055766E-12	5.301233E-12
2.953628E+4	3.259661E-10	3.268539E-10	1.409181E-12	7.051507E-12	3.727945E-12	3.670816E-12
2.953748E+4	3.114140E-10	3.166614E-10	1.139779E-12	7.515259E-12	8.698166E-13	4.874445E-12
2.953868E+4	3.086650E-10	3.223978E-10	5.306273E-12	5.435093E-12	9.370270E-13	3.539756E-12
2.953988E+4	3.210323E-10	3.128214E-10	1.642178E-12	5.390286E-12	4.674494E-12	4.197859E-12
2.954108E+4	3.075723E-10	3.122496E-10	1.316767E-12	7.827789E-12	5.855720E-12	5.128165E-12
2.954228E+4	3.138844E-10	3.124075E-10	4.995984E-13	5.168492E-12	1.478632E-13	4.083041E-12
2.954348E+4	3.012013E-10	2.848260E-10	1.652820E-12	6.185051E-12	4.656011E-12	5.091759E-12
2.954468E+4	2.945418E-10	2.852998E-10	4.363085E-13	5.433412E-12	5.017268E-12	5.600319E-12
2.954588E+4	2.960059E-10	2.770469E-10	1.050725E-12	7.405482E-12	5.545430E-12	3.046878E-12
2.954708E+4	2.950319E-10	2.742123E-10	4.741704E-12	5.570635E-12	3.792915E-12	4.757387E-12
2.954828E+4	3.024307E-10	2.623894E-10	1.005918E-12	5.759944E-12	5.072156E-12	3.799636E-12
2.954948E+4	2.959667E-10	2.644948E-10	1.523439E-12	5.395327E-12	4.328359E-12	4.826837E-12
2.955068E+4	2.938249E-10	2.646942E-10	6.429809E-13	5.439574E-12	3.987266E-12	3.497189E-12
2.955188E+4	2.777801E-10	2.429723E-10	2.006235E-12	4.958459E-12	5.147208E-12	4.568077E-12
2.955308E+4	2.921637E-10	2.257457E-10	7.701208E-13	6.512142E-12	4.159773E-12	4.010230E-12
2.955428E+4	2.701797E-10	2.206030E-10	5.483260E-13	6.152566E-12	1.222112E-12	4.757947E-12
2.955548E+4	2.811882E-10	2.045710E-10	1.102253E-12	6.723295E-12	3.731866E-12	5.933011E-12
2.955668E+4	2.744123E-10	2.128939E-10	1.117375E-12	3.836602E-12	1.604092E-12	5.836676E-12
2.955788E+4	2.737687E-10	1.979496E-10	9.947161E-13	4.103204E-12	5.463097E-12	3.708902E-12
2.955908E+4	2.780394E-10	1.953256E-10	6.038308E-12	4.673374E-12	4.656011E-12	4.550714E-12
2.956028E+4	2.614793E-10	1.840063E-10	3.203703E-13	4.656011E-12	5.001586E-12	4.289714E-12
2.956148E+4	2.553738E-10	1.823523E-10	5.301792E-12	4.111605E-12	6.021505E-12	6.947331E-12
2.956268E+4	2.659645E-10	1.749591E-10	1.123536E-12	3.226107E-12	3.282675E-12	5.596959E-12
2.956388E+4	2.478126E-10	1.663590E-10	7.359555E-13	4.915892E-12	4.406212E-12	5.195375E-12
2.956508E+4	2.582252E-10	1.431417E-10	4.312677E-13	4.568637E-12	5.266507E-12	4.230904E-12
2.956628E+4	2.500059E-10	1.418781E-10	3.959822E-13	4.713700E-12	4.962379E-12	5.426692E-12
2.956748E+4	2.383370E-10	1.312219E-10	4.798833E-12	4.288033E-12	3.605846E-12	4.428055E-12
2.956868E+4	2.455509E-10	1.374484E-10	4.267310E-12	3.647853E-12	4.229784E-12	3.496629E-12
2.956988E+4	2.407818E-10	1.246661E-10	4.631927E-13	4.218582E-12	3.963742E-12	5.287229E-12
2.957108E+4	2.300701E-10	1.199507E-10	1.032802E-12	2.849167E-12	4.622966E-12	5.619362E-12
2.957228E+4	2.241718E-10	1.144304E-10	3.892611E-13	3.452942E-12	2.287959E-12	4.692417E-12
2.957348E+4	2.009528E-10	1.058555E-10	6.031587E-12	3.573361E-12	3.810278E-12	5.127045E-12
2.957468E+4	2.101635E-10	1.090222E-10	4.435896E-13	3.373970E-12	6.016464E-12	4.731063E-12
2.957588E+4	2.141087E-10	9.280377E-11	2.156339E-13	2.690662E-12	2.830684E-12	4.171535E-12
2.957708E+4	2.099176E-10	9.451932E-11	2.520396E-14	3.340364E-12	4.463341E-12	5.585197E-12
2.957828E+4	1.910818E-10	8.921080E-11	5.477660E-13	2.871011E-12	5.707296E-13	5.725779E-12
2.957948E+4	1.910370E-10	7.700144E-11	5.079998E-13	2.770755E-12	2.060003E-12	4.443737E-12
2.958068E+4	1.955849E-10	8.168827E-11	2.800440E-15	1.946866E-12	4.577598E-12	3.754829E-12
2.958188E+4	1.916190E-10	7.627053E-11	3.531354E-12	2.859249E-12	3.894851E-12	4.139050E-12
2.958308E+4	1.830787E-10	6.728392E-11	4.541753E-12	2.168660E-12	3.912214E-12	5.062634E-12
2.958428E+4	1.925157E-10	6.407014E-11	6.015904E-12	2.042081E-12	4.542313E-12	5.598079E-12
2.958548E+4	1.759107E-10	5.738941E-11	4.581520E-13	2.543359E-12	1.702107E-12	3.873008E-12
2.958668E+4	1.580456E-10	5.577244E-11	6.592234E-13	2.943822E-12	4.163694E-12	4.351323E-12
2.958788E+4	1.741151E-10	5.233462E-11	1.685865E-13	2.401097E-12	4.969100E-12	3.704422E-12
2.958908E+4	1.475020E-10	5.541902E-11	5.675371E-12	1.914941E-12	6.015344E-13	4.927653E-12
2.959028E+4	1.578894E-10	4.884079E-11	8.642157E-13	1.872374E-12	3.623769E-12	3.911654E-12
2.959148E+4	1.642771E-10	4.534864E-11	5.077757E-12	2.489591E-12	4.855962E-12	5.442374E-12
2.959268E+4	1.549113E-10	4.413829E-11	2.708585E-12	1.557604E-12	4.910851E-12	5.756024E-12
2.959388E+4	1.439908E-10	3.727721E-11	3.209304E-13	1.198028E-12	5.693853E-12	3.671936E-12
2.959508E+4	1.363344E-10	3.839123E-11	5.646806E-12	1.377816E-12	3.676977E-12	3.774992E-12
2.959628E+4	1.355009E-10	3.507158E-11	3.635531E-12	1.229953E-12	7.645200E-13	5.414930E-12
2.959748E+4	1.270251E-10	3.290180E-11	4.815636E-12	1.669622E-12	-4.878366E-13	4.622966E-12
2.959868E+4	1.327610E-10	3.155983E-11	-2.873251E-13	6.160967E-13	5.120884E-12	4.452699E-12
2.959988E+4	1.250520E-10	2.874819E-11	5.803071E-12	1.171144E-12	2.072325E-12	4.456059E-12
2.960108E+4	1.219390E-10	2.430165E-11	4.957898E-12	7.992454E-13	5.515746E-12	4.773070E-12
2.960228E+4	1.281005E-10	2.609002E-11	3.771632E-12	5.478219E-12	4.526631E-12	3.774433E-12
2.960348E+4	1.210568E-10	2.380934E-11	3.456863E-12	1.566006E-12	1.231633E-12	5.170731E-12
2.960468E+4	1.169295E-10	2.281294E-11	4.791552E-12	5.903327E-13	5.991821E-12	4.999905E-12
2.960588E+4	1.107535E-10	2.182775E-11	-3.506151E-13	1.035042E-12	4.360844E-12	5.377964E-12
2.960708E+4	1.066928E-10	1.969045E-11	5.907808E-12	9.728727E-13	3.427738E-13	3.977744E-12
2.960828E+4	1.040044E-10	1.730112E-11	3.665216E-12	4.777550E-12	5.218899E-12	5.368443E-12
2.960948E+4	1.043371E-10	1.649571E-11	3.481506E-12	6.345796E-13	-1.960308E-14	5.339318E-12
2.961068E+4	9.648354E-11	1.452532E-11	8.597350E-13	4.995984E-13	1.075369E-12	5.593598E-12
2.961188E+4	1.012891E-10	1.564494E-11	1.490954E-12	1.103373E-12	2.711946E-12	3.785074E-12
2.961308E+4	9.912605E-11	1.567686E-11	9.499091E-13	7.393161E-13	2.206746E-13	3.920615E-12
2.961428E+4	8.936651E-11	1.257117E-11	4.316598E-12	6.216976E-13	6.160967E-13	5.996861E-12
2.961548E+4	9.726488E-11	1.282825E-11	5.049753E-12	2.840766E-12	1.863973E-12	4.864363E-12
2.961668E+4	8.934131E-11	1.213711E-11	5.733060E-12	5.841157E-12	3.041838E-12	5.688253E-12
2.961788E+4	8.567273E-11	1.220263E-11	2.627932E-12	4.480703E-13	4.995984E-13	4.267870E-12
2.961908E+4	8.629050E-11	1.018800E-11	4.793232E-12	4.887887E-12	4.566957E-12	4.997104E-12
2.962028E+4	7.930565E-11	1.077721E-11	3.900452E-12	1.736273E-14	5.471499E-12	5.636725E-12
2.962148E+4	8.256256E-11	1.017232E-11	2.620652E-12	4.913091E-12	1.986072E-12	5.026789E-12
2.962268E+4	7.893599E-11	9.287378E-12	5.458057E-12	4.667212E-12	1.945745E-12	6.122881E-12
2.962388E+4	7.808745E-11	8.793380E-12	4.842520E-12	4.811715E-12	6.167128E-12	4.809475E-12
2.962508E+4	6.848027E-11	9.468286E-12	2.374773E-12	4.931014E-12	4.076880E-12	5.070476E-12
2.962628E+4	6.680616E-11	7.494536E-12	-1.529040E-13	3.817559E-12	2.996470E-13	4.239865E-12
2.962748E+4	6.997794E-11	7.501257E-12	-1.483673E-12	6.709853E-13	4.003509E-12	3.839403E-12
2.962868E+4	6.005430E-11	8.254576E-12	3.731866E-12	3.579522E-12	3.698821E-12	3.990626E-12
2.962988E+4	6.264303E-11	7.655282E-12	4.284113E-12	5.533669E-13	2.948863E-12	4.456620E-12
2.963108E+4	5.961968E-11	6.032707E-12	2.621772E-12	3.386852E-12	2.475589E-13	4.477903E-12
2.963228E+4	5.881036E-11	7.033024E-12	5.465338E-12	4.365325E-12	6.984296E-13	3.943019E-12
2.963348E+4	6.187963E-11	6.267944E-12	5.931891E-12	3.484307E-12	1.367175E-12	4.578159E-12
2.963468E+4	5.367043E-11	6.682409E-12	6.045029E-12	3.718984E-12	5.553272E-12	3.885330E-12
2.963588E+4	5.556073E-11	5.449096E-12	5.095680E-12	4.211301E-12	4.529431E-12	5.074397E-12
2.963708E+4	5.035414E-11	5.138806E-12	5.157849E-12	4.326679E-12	1.756436E-12	4.392209E-12
2.963828E+4	5.326548E-11	6.087035E-12	5.301233E-12	-8.765376E-13	5.213299E-12	5.006066E-12
2.963948E+4	5.087783E-11	5.015027E-12	3.068721E-12	-6.939490E-13	7.499577E-13	4.706419E-12
2.964068E+4	4.879150E-11	5.008867E-12	4.426935E-12	-8.065266E-14	4.413493E-12	4.290834E-12
2.964188E+4	5.086831E-11	4.125608E-12	5.114722E-12	4.400611E-12	5.268747E-12	4.949497E-12
2.964308E+4	4.901833E-11	7.048146E-12	3.603606E-12	5.140487E-12	2.839646E-13	5.291711E-12
2.964428E+4	4.649458E-11	5.366202E-12	4.866604E-12	3.911654E-12	5.197615E-12	3.973264E-12
2.964548E+4	4.439481E-11	6.152566E-12	4.489665E-12	-3.612567E-13	4.384928E-12	4.322199E-12
2.964668E+4	4.348018E-11	5.577355E-12	1.848290E-14	5.196496E-12	8.714968E-13	3.637771E-12
2.964788E+4	3.986818E-11	5.483261E-12	3.291637E-12	5.067675E-12	3.855645E-12	4.586560E-12
2.964908E+4	3.999084E-11	5.116963E-12	5.020628E-12	6.500381E-12	3.417096E-12	4.280752E-12
2.965028E+4	3.787034E-11	5.503984E-12	3.451262E-12	4.301475E-12	8.143679E-13	6.164327E-12
2.965148E+4	4.189514E-11	4.103204E-12	1.215391E-13	4.855403E-12	2.587046E-12	4.195619E-12
2.965268E+4	3.891155E-11	4.844760E-12	5.594718E-12	-3.657374E-13	5.184173E-12	3.747548E-12
2.965388E+4	3.584451E-11	5.767786E-12	3.388532E-12	4.466701E-12	4.812276E-12	5.975018E-12
2.965508E+4	3.740771E-11	4.979741E-12	1.944625E-12	4.540633E-12	5.432293E-12	5.132646E-12
2.965628E+4	3.443252E-11	4.300915E-12	3.683138E-12	5.842278E-12	5.450776E-12	4.770829E-12
2.965748E+4	3.244758E-11	4.897409E-12	-1.294363E-12	3.740267E-12	5.169051E-12	5.459177E-12
2.965868E+4	3.019994E-11	4.573678E-12	3.797396E-12	2.998711E-12	2.715866E-12	3.811399E-12
2.965988E+4	3.297966E-11	4.024792E-12	5.343238E-13	4.771949E-12	2.576405E-13	5.172412E-12
2.966108E+4	3.212440E-11	3.595765E-12	6.441011E-14	-1.588969E-12	4.149131E-12	4.726022E-12
2.966228E+4	3.195022E-11	5.899966E-12	5.518547E-12	4.126728E-12	2.497992E-13	3.925656E-12
2.966348E+4	3.261224E-11	5.197056E-12	5.135446E-12	4.226984E-12	7.919643E-13	4.350763E-12
2.966468E+4	3.282451E-11	4.028712E-12	-1.356533E-12	4.220823E-12	5.590237E-12	4.564156E-12
2.966588E+4	2.940798E-11	5.141047E-12	3.315160E-12	-2.049922E-13	5.490542E-12	3.240109E-12
2.966708E+4	2.871235E-11	4.276271E-12	-1.672423E-12	3.542556E-12	5.184173E-12	4.906930E-12
2.966828E+4	2.851688E-11	5.435654E-12	4.687936E-12	3.665775E-12	6.106078E-12	5.440694E-12
2.966948E+4	2.759217E-11	3.379010E-12	5.264266E-12	4.665532E-12	3.549837E-12	4.276271E-12
2.967068E+4	3.032372E-11	4.177696E-12	3.578962E-12	3.415976E-12	3.427178E-12	3.896532E-12
2.967188E+4	2.447920E-11	4.317158E-12	-1.319567E-12	3.116329E-12	8.334108E-13	5.258665E-12
2.967308E+4	2.387767E-11	3.704422E-12	4.967980E-13	3.806918E-12	3.730746E-12	3.494949E-12
2.967428E+4	2.282190E-11	3.727385E-12	3.358847E-12	3.662415E-12	4.395570E-12	3.442861E-12
2.967548E+4	2.212739E-11	4.470062E-12	3.442300E-12	3.072642E-12	3.130891E-12	4.293074E-12
2.967668E+4	2.184455E-11	3.633851E-12	4.522710E-12	5.161770E-12	5.200976E-12	3.857886E-12
2.967787E+4	2.486286E-11	3.644492E-12	3.419897E-12	3.780033E-12	5.148328E-12	4.113846E-12
2.967907E+4	2.214364E-11	4.742264E-12	3.560479E-12	3.212104E-12	5.441814E-12	5.476539E-12
2.968028E+4	2.415491E-11	4.025912E-12	6.312191E-12	3.238429E-12	5.435093E-12	3.623209E-12
2.968147E+4	2.040792E-11	4.042715E-12	3.592964E-12	4.401171E-12	3.259712E-13	4.170415E-12
2.968268E+4	2.140544E-11	3.974944E-12	2.965665E-12	-1.697066E-12	3.164497E-13	3.928457E-12
2.968387E+4	2.141216E-11	3.715623E-12	5.719618E-12	4.770829E-12	3.174578E-12	5.320835E-12
2.968507E+4	2.106323E-11	3.982225E-12	5.505105E-12	4.671133E-13	3.507271E-12	4.359724E-12
2.968628E+4	1.910180E-11	3.163937E-12	3.376770E-12	4.346842E-12	8.782179E-13	5.265947E-12
2.968747E+4	1.857420E-11	3.911654E-12	1.612493E-12	5.375724E-12	3.726265E-12	5.250264E-12
2.968868E+4	2.200025E-11	3.478146E-12	1.892537E-12	4.221383E-12	4.574238E-12	4.395010E-12
0.000000E+0	0.000000E+0	0.000000E+0	0.000000E+0	0.000000E+0	0.000000E+0	0.000000E+0
0.000000E+0	0.000000E+0	0.000000E+0	0.000000E+0	0.000000E+0	0.000000E+0	0.000000E+0
0.000000E+0	0.000000E+0	0.000000E+0	0.000000E+0	0.000000E+0	0.000000E+0	0.000000E+0
0.000000E+0	0.000000E+0	0.000000E+0	0.000000E+0	0.000000E+0	0.000000E+0	0.000000E+0
0.000000E+0	0.000000E+0	0.000000E+0	0.000000E+0	0.000000E+0	0.000000E+0	0.000000E+0
0.000000E+0	0.000000E+0	0.000000E+0	0.000000E+0	0.000000E+0	0.000000E+0	0.000000E+0
0.000000E+0	0.000000E+0	0.000000E+0	0.000000E+0	0.000000E+0	0.000000E+0	0.000000E+0
0.000000E+0	0.000000E+0	0.000000E+0	0.000000E+0	0.000000E+0	0.000000E+0	0.000000E+0
0.000000E+0	0.000000E+0	0.000000E+0	0.000000E+0	0.000000E+0	0.000000E+0	0.000000E+0
0.000000E+0	0.000000E+0	0.000000E+0	0.000000E+0	0.000000E+0	0.000000E+0	0.000000E+0
0.000000E+0	0.000000E+0	0.000000E+0	0.000000E+0	0.000000E+0	0.000000E+0	0.000000E+0
0.000000E+0	0.000000E+0	0.000000E+0	0.000000E+0	0.000000E+0	0.000000E+0	0.000000E+0
0.000000E+0	0.000000E+0	0.000000E+0	0.000000E+0	0.000000E+0	0.000000E+0	0.000000E+0
0.000000E+0	0.000000E+0	0.000000E+0	0.000000E+0	0.000000E+0	0.000000E+0	0.000000E+0
0.000000E+0	0.000000E+0	0.000000E+0	0.000000E+0	0.000000E+0	0.000000E+0	0.000000E+0
0.000000E+0	0.000000E+0	0.000000E+0	0.000000E+0	0.000000E+0	0.000000E+0	0.000000E+0
0.000000E+0	0.000000E+0	0.000000E+0	0.000000E+0	0.000000E+0	0.000000E+0	0.000000E+0
0.000000E+0	0.000000E+0	0.000000E+0	0.000000E+0	0.000000E+0	0.000000E+0	0.000000E+0
0.000000E+0	0.000000E+0	0.000000E+0	0.000000E+0	0.000000E+0	0.000000E+0	0.000000E+0
0.000000E+0	0.000000E+0	0.000000E+0	0.000000E+0	0.000000E+0	0.000000E+0	0.000000E+0
0.000000E+0	0.000000E+0	0.000000E+0	0.000000E+0	0.000000E+0	0.000000E+0	0.000000E+0
0.000000E+0	0.000000E+0	0.000000E+0	0.000000E+0	0.000000E+0	0.000000E+0	0.000000E+0
0.000000E+0	0.000000E+0	0.000000E+0	0.000000E+0	0.000000E+0	0.000000E+0	0.000000E+0
0.000000E+0	0.000000E+0	0.000000E+0	0.000000E+0	0.000000E+0	0.000000E+0	0.000000E+0
0.000000E+0	0.000000E+0	0.000000E+0	0.000000E+0	0.000000E+0	0.000000E+0	0.000000E+0
0.000000E+0	0.000000E+0	0.000000E+0	0.000000E+0	0.000000E+0	0.000000E+0	0.000000E+0
0.000000E+0	0.000000E+0	0.000000E+0	0.000000E+0	0.000000E+0	0.000000E+0	0.000000E+0
0.000000E+0	0.000000E+0	0.000000E+0	0.000000E+0	0.000000E+0	0.000000E+0	0.000000E+0
0.000000E+0	0.000000E+0	0.000000E+0	0.000000E+0	0.000000E+0	0.000000E+0	0.000000E+0
0.000000E+0	0.000000E+0	0.000000E+0	0.000000E+0	0.000000E+0	0.000000E+0	0.000000E+0
0.000000E+0	0.000000E+0	0.000000E+0	0.000000E+0	0.000000E+0	0.000000E+0	0.000000E+0
0.000000E+0	0.000000E+0	0.000000E+0	0.000000E+0	0.000000E+0	0.000000E+0	0.000000E+0
0.000000E+0	0.000000E+0	0.000000E+0	0.000000E+0	0.000000E+0	0.000000E+0	0.000000E+0
0.000000E+0	0.000000E+0	0.000000E+0	0.000000E+0	0.000000E+0	0.000000E+0	0.000000E+0
0.000000E+0	0.000000E+0	0.000000E+0	0.000000E+0	0.000000E+0	0.000000E+0	0.000000E+0
0.000000E+0	0.000000E+0	0.000000E+0	0.000000E+0	0.000000E+0	0.000000E+0	0.000000E+0
0.000000E+0	0.000000E+0	0.000000E+0	0.000000E+0	0.000000E+0	0.000000E+0	0.000000E+0
0.000000E+0	0.000000E+0	0.000000E+0	0.000000E+0	0.000000E+0	0.000000E+0	0.000000E+0
0.000000E+0	0.000000E+0	0.000000E+0	0.000000E+0	0.000000E+0	0.000000E+0	0.000000E+0
0.000000E+0	0.000000E+0	0.000000E+0	0.000000E+0	0.000000E+0	0.000000E+0	0.000000E+0
0.000000E+0	0.000000E+0	0.000000E+0	0.000000E+0	0.000000E+0	0.000000E+0	0.000000E+0
0.000000E+0	0.000000E+0	0.000000E+0	0.000000E+0	0.000000E+0	0.000000E+0	0.000000E+0
0.000000E+0	0.000000E+0	0.000000E+0	0.000000E+0	0.000000E+0	0.000000E+0	0.000000E+0
0.000000E+0	0.000000E+0	0.000000E+0	0.000000E+0	0.000000E+0	0.000000E+0	0.000000E+0
0.000000E+0	0.000000E+0	0.000000E+0	0.000000E+0	0.000000E+0	0.000000E+0	0.000000E+0
0.000000E+0	0.000000E+0	0.000000E+0	0.000000E+0	0.000000E+0	0.000000E+0	0.000000E+0
0.000000E+0	0.000000E+0	0.000000E+0	0.000000E+0	0.000000E+0	0.000000E+0	0.000000E+0
0.000000E+0	0.000000E+0	0.000000E+0	0.000000E+0	0.000000E+0	0.000000E+0	0.000000E+0
0.000000E+0	0.000000E+0	0.000000E+0	0.000000E+0	0.000000E+0	0.000000E+0	0.000000E+0
0.000000E+0	0.000000E+0	0.000000E+0	0.000000E+0	0.000000E+0	0.000000E+0	0.000000E+0
0.000000E+0	0.000000E+0	0.000000E+0	0.000000E+0	0.000000E+0	0.000000E+0	0.000000E+0
0.000000E+0	0.000000E+0	0.000000E+0	0.000000E+0	0.000000E+0	0.000000E+0	0.000000E+0
0.000000E+0	0.000000E+0	0.000000E+0	0.000000E+0	0.000000E+0	0.000000E+0	0.000000E+0
0.000000E+0	0.000000E+0	0.000000E+0	0.000000E+0	0.000000E+0	0.000000E+0	0.000000E+0
0.000000E+0	0.000000E+0	0.000000E+0	0.000000E+0	0.000000E+0	0.000000E+0	0.000000E+0
0.000000E+0	0.000000E+0	0.000000E+0	0.000000E+0	0.000000E+0	0.000000E+0	0.000000E+0
0.000000E+0	0.000000E+0	0.000000E+0	0.000000E+0	0.000000E+0	0.000000E+0	0.000000E+0
0.000000E+0	0.000000E+0	0.000000E+0	0.000000E+0	0.000000E+0	0.000000E+0	0.000000E+0
0.000000E+0	0.000000E+0	0.000000E+0	0.000000E+0	0.000000E+0	0.000000E+0	0.000000E+0
0.000000E+0	0.000000E+0	0.000000E+0	0.000000E+0	0.000000E+0	0.000000E+0	0.000000E+0
0.000000E+0	0.000000E+0	0.000000E+0	0.000000E+0	0.000000E+0	0.000000E+0	0.000000E+0
0.000000E+0	0.000000E+0	0.000000E+0	0.000000E+0	0.000000E+0	0.000000E+0	0.000000E+0
0.000000E+0	0.000000E+0	0.000000E+0	0.000000E+0	0.000000E+0	0.000000E+0	0.000000E+0
0.000000E+0	0.000000E+0	0.000000E+0	0.000000E+0	0.000000E+0	0.000000E+0	0.000000E+0
0.000000E+0	0.000000E+0	0.000000E+0	0.000000E+0	0.000000E+0	0.000000E+0	0.000000E+0
0.000000E+0	0.000000E+0	0.000000E+0	0.000000E+0	0.000000E+0	0.000000E+0	0.000000E+0
0.000000E+0	0.000000E+0	0.000000E+0	0.000000E+0	0.000000E+0	0.000000E+0	0.000000E+0
0.000000E+0	0.000000E+0	0.000000E+0	0.000000E+0	0.000000E+0	0.000000E+0	0.000000E+0
0.000000E+0	0.000000E+0	0.000000E+0	0.000000E+0	0.000000E+0	0.000000E+0	0.000000E+0
0.000000E+0	0.000000E+0	0.000000E+0	0.000000E+0	0.000000E+0	0.000000E+0	0.000000E+0
0.000000E+0	0.000000E+0	0.000000E+0	0.000000E+0	0.000000E+0	0.000000E+0	0.000000E+0
0.000000E+0	0.000000E+0	0.000000E+0	0.000000E+0	0.000000E+0	0.000000E+0	0.000000E+0
0.000000E+0	0.000000E+0	0.000000E+0	0.000000E+0	0.000000E+0	0.000000E+0	0.000000E+0
0.000000E+0	0.000000E+0	0.000000E+0	0.000000E+0	0.000000E+0	0.000000E+0	0.000000E+0
0.000000E+0	0.000000E+0	0.000000E+0	0.000000E+0	0.000000E+0	0.000000E+0	0.000000E+0
0.000000E+0	0.000000E+0	0.000000E+0	0.000000E+0	0.000000E+0	0.000000E+0	0.000000E+0
0.000000E+0	0.000000E+0	0.000000E+0	0.000000E+0	0.000000E+0	0.000000E+0	0.000000E+0
0.000000E+0	0.000000E+0	0.000000E+0	0.000000E+0	0.000000E+0	0.000000E+0	0.000000E+0
0.000000E+0	0.000000E+0	0.000000E+0	0.000000E+0	0.000000E+0	0.000000E+0	0.000000E+0
0.000000E+0	0.000000E+0	0.000000E+0	0.000000E+0	0.000000E+0	0.000000E+0	0.000000E+0
0.000000E+0	0.000000E+0	0.000000E+0	0.000000E+0	0.000000E+0	0.000000E+0	0.000000E+0
0.000000E+0	0.000000E+0	0.000000E+0	0.000000E+0	0.000000E+0	0.000000E+0	0.000000E+0
0.000000E+0	0.000000E+0	0.000000E+0	0.000000E+0	0.000000E+0	0.000000E+0	0.000000E+0
0.000000E+0	0.000000E+0	0.000000E+0	0.000000E+0	0.000000E+0	0.000000E+0	0.000000E+0
0.000000E+0	0.000000E+0	0.000000E+0	0.000000E+0	0.000000E+0	0.000000E+0	0.000000E+0
0.000000E+0	0.000000E+0	0.000000E+0	0.000000E+0	0.000000E+0	0.000000E+0	0.000000E+0
0.000000E+0	0.000000E+0	0.000000E+0	0.000000E+0	0.000000E+0	0.000000E+0	0.000000E+0
0.000000E+0	0.000000E+0	0.000000E+0	0.000000E+0	0.000000E+0	0.000000E+0	0.000000E+0
0.000000E+0	0.000000E+0	0.000000E+0	0.000000E+0	0.000000E+0	0.000000E+0	0.000000E+0
0.000000E+0	0.000000E+0	0.000000E+0	0.000000E+0	0.000000E+0	0.000000E+0	0.000000E+0
0.000000E+0	0.000000E+0	0.000000E+0	0.000000E+0	0.000000E+0	0.000000E+0	0.000000E+0
0.000000E+0	0.000000E+0	0.000000E+0	0.000000E+0	0.000000E+0	0.000000E+0	0.000000E+0
0.000000E+0	0.000000E+0	0.000000E+0	0.000000E+0	0.000000E+0	0.000000E+0	0.000000E+0
0.000000E+0	0.000000E+0	0.000000E+0	0.000000E+0	0.000000E+0	0.000000E+0	0.000000E+0
0.000000E+0	0.000000E+0	0.000000E+0	0.000000E+0	0.000000E+0	0.000000E+0	0.000000E+0
0.000000E+0	0.000000E+0	0.000000E+0	0.000000E+0	0.000000E+0	0.000000E+0	0.000000E+0
0.000000E+0	0.000000E+0	0.000000E+0	0.000000E+0	0.000000E+0	0.000000E+0	0.000000E+0
0.000000E+0	0.000000E+0	0.000000E+0	0.000000E+0	0.000000E+0	0.000000E+0	0.000000E+0
0.000000E+0	0.000000E+0	0.000000E+0	0.000000E+0	0.000000E+0	0.000000E+0	0.000000E+0
0.000000E+0	0.000000E+0	0.000000E+0	0.000000E+0	0.000000E+0	0.000000E+0	0.000000E+0
0.000000E+0	0.000000E+0	0.000000E+0	0.000000E+0	0.000000E+0	0.000000E+0	0.000000E+0
0.000000E+0	0.000000E+0	0.000000E+0	0.000000E+0	0.000000E+0	0.000000E+0	0.000000E+0
0.000000E+0	0.000000E+0	0.000000E+0	0.000000E+0	0.000000E+0	0.000000E+0	0.000000E+0
0.000000E+0	0.000000E+0	0.000000E+0	0.000000E+0	0.000000E+0	0.000000E+0	0.000000E+0
0.000000E+0	0.000000E+0	0.000000E+0	0.000000E+0	0.000000E+0	0.000000E+0	0.000000E+0
0.000000E+0	0.000000E+0	0.000000E+0	0.000000E+0	0.000000E+0	0.000000E+0	0.000000E+0
0.000000E+0	0.000000E+0	0.000000E+0	0.000000E+0	0.000000E+0	0.000000E+0	0.000000E+0
0.000000E+0	0.000000E+0	0.000000E+0	0.000000E+0	0.000000E+0	0.000000E+0	0.000000E+0
0.000000E+0	0.000000E+0	0.000000E+0	0.000000E+0	0.000000E+0	0.000000E+0	0.000000E+0
0.000000E+0	0.000000E+0	0.000000E+0	0.000000E+0	0.000000E+0	0.000000E+0	0.000000E+0
0.000000E+0	0.000000E+0	0.000000E+0	0.000000E+0	0.000000E+0	0.000000E+0	0.000000E+0
0.000000E+0	0.000000E+0	0.000000E+0	0.000000E+0	0.000000E+0	0.000000E+0	0.000000E+0
0.000000E+0	0.000000E+0	0.000000E+0	0.000000E+0	0.000000E+0	0.000000E+0	0.000000E+0
0.000000E+0	0.000000E+0	0.000000E+0	0.000000E+0	0.000000E+0	0.000000E+0	0.000000E+0
0.000000E+0	0.000000E+0	0.000000E+0	0.000000E+0	0.000000E+0	0.000000E+0	0.000000E+0
0.000000E+0	0.000000E+0	0.000000E+0	0.000000E+0	0.000000E+0	0.000000E+0	0.000000E+0
0.000000E+0	0.000000E+0	0.000000E+0	0.000000E+0	0.000000E+0	0.000000E+0	0.000000E+0
0.000000E+0	0.000000E+0	0.000000E+0	0.000000E+0	0.000000E+0	0.000000E+0	0.000000E+0
0.000000E+0	0.000000E+0	0.000000E+0	0.000000E+0	0.000000E+0	0.000000E+0	0.000000E+0
0.000000E+0	0.000000E+0	0.000000E+0	0.000000E+0	0.000000E+0	0.000000E+0	0.000000E+0
0.000000E+0	0.000000E+0	0.000000E+0	0.000000E+0	0.000000E+0	0.000000E+0	0.000000E+0
0.000000E+0	0.000000E+0	0.000000E+0	0.000000E+0	0.000000E+0	0.000000E+0	0.000000E+0
0.000000E+0	0.000000E+0	0.000000E+0	0.000000E+0	0.000000E+0	0.000000E+0	0.000000E+0
0.000000E+0	0.000000E+0	0.000000E+0	0.000000E+0	0.000000E+0	0.000000E+0	0.000000E+0
0.000000E+0	0.000000E+0	0.000000E+0	0.000000E+0	0.000000E+0	0.000000E+0	0.000000E+0
0.000000E+0	0.000000E+0	0.000000E+0	0.000000E+0	0.000000E+0	0.000000E+0	0.000000E+0
0.000000E+0	0.000000E+0	0.000000E+0	0.000000E+0	0.000000E+0	0.000000E+0	0.000000E+0
0.000000E+0	0.000000E+0	0.000000E+0	0.000000E+0	0.000000E+0	0.000000E+0	0.000000E+0
0.000000E+0	0.000000E+0	0.000000E+0	0.000000E+0	0.000000E+0	0.000000E+0	0.000000E+0
0.000000E+0	0.000000E+0	0.000000E+0	0.000000E+0	0.000000E+0	0.000000E+0	0.000000E+0
0.000000E+0	0.000000E+0	0.000000E+0	0.000000E+0	0.000000E+0	0.000000E+0	0.000000E+0
0.000000E+0	0.000000E+0	0.000000E+0	0.000000E+0	0.000000E+0	0.000000E+0	0.000000E+0
0.000000E+0	0.000000E+0	0.000000E+0	0.000000E+0	0.000000E+0	0.000000E+0	0.000000E+0
0.000000E+0	0.000000E+0	0.000000E+0	0.000000E+0	0.000000E+0	0.000000E+0	0.000000E+0
0.000000E+0	0.000000E+0	0.000000E+0	0.000000E+0	0.000000E+0	0.000000E+0	0.000000E+0
0.000000E+0	0.000000E+0	0.000000E+0	0.000000E+0	0.000000E+0	0.000000E+0	0.000000E+0
0.000000E+0	0.000000E+0	0.000000E+0	0.000000E+0	0.000000E+0	0.000000E+0	0.000000E+0
0.000000E+0	0.000000E+0	0.000000E+0	0.000000E+0	0.000000E+0	0.000000E+0	0.000000E+0
0.000000E+0	0.000000E+0	0.000000E+0	0.000000E+0	0.000000E+0	0.000000E+0	0.000000E+0
0.000000E+0	0.000000E+0	0.000000E+0	0.000000E+0	0.000000E+0	0.000000E+0	0.000000E+0
0.000000E+0	0.000000E+0	0.000000E+0	0.000000E+0	0.000000E+0	0.000000E+0	0.000000E+0
0.000000E+0	0.000000E+0	0.000000E+0	0.000000E+0	0.000000E+0	0.000000E+0	0.000000E+0
0.000000E+0	0.000000E+0	0.000000E+0	0.000000E+0	0.000000E+0	0.000000E+0	0.000000E+0
0.000000E+0	0.000000E+0	0.000000E+0	0.000000E+0	0.000000E+0	0.000000E+0	0.000000E+0
0.000000E+0	0.000000E+0	0.000000E+0	0.000000E+0	0.000000E+0	0.000000E+0	0.000000E+0
0.000000E+0	0.000000E+0	0.000000E+0	0.000000E+0	0.000000E+0	0.000000E+0	0.000000E+0
0.000000E+0	0.000000E+0	0.000000E+0	0.000000E+0	0.000000E+0	0.000000E+0	0.000000E+0
0.000000E+0	0.000000E+0	0.000000E+0	0.000000E+0	0.000000E+0	0.000000E+0	0.000000E+0
0.000000E+0	0.000000E+0	0.000000E+0	0.000000E+0	0.000000E+0	0.000000E+0	0.000000E+0
0.000000E+0	0.000000E+0	0.000000E+0	0.000000E+0	0.000000E+0	0.000000E+0	0.000000E+0
0.000000E+0	0.000000E+0	0.000000E+0	0.000000E+0	0.000000E+0	0.000000E+0	0.000000E+0
0.000000E+0	0.000000E+0	0.000000E+0	0.000000E+0	0.000000E+0	0.000000E+0	0.000000E+0
0.000000E+0	0.000000E+0	0.000000E+0	0.000000E+0	0.000000E+0	0.000000E+0	0.000000E+0
0.000000E+0	0.000000E+0	0.000000E+0	0.000000E+0	0.000000E+0	0.000000E+0	0.000000E+0
0.000000E+0	0.000000E+0	0.000000E+0	0.000000E+0	0.000000E+0	0.000000E+0	0.000000E+0
0.000000E+0	0.000000E+0	0.000000E+0	0.000000E+0	0.000000E+0	0.000000E+0	0.000000E+0
0.000000E+0	0.000000E+0	0.000000E+0	0.000000E+0	0.000000E+0	0.000000E+0	0.000000E+0
0.000000E+0	0.000000E+0	0.000000E+0	0.000000E+0	0.000000E+0	0.000000E+0	0.000000E+0
0.000000E+0	0.000000E+0	0.000000E+0	0.000000E+0	0.000000E+0	0.000000E+0	0.000000E+0
0.000000E+0	0.000000E+0	0.000000E+0	0.000000E+0	0.000000E+0	0.000000E+0	0.000000E+0
0.000000E+0	0.000000E+0	0.000000E+0	0.000000E+0	0.000000E+0	0.000000E+0	0.000000E+0
0.000000E+0	0.000000E+0	0.000000E+0	0.000000E+0	0.000000E+0	0.000000E+0	0.000000E+0
0.000000E+0	0.000000E+0	0.000000E+0	0.000000E+0	0.000000E+0	0.000000E+0	0.000000E+0
0.000000E+0	0.000000E+0	0.000000E+0	0.000000E+0	0.000000E+0	0.000000E+0	0.000000E+0
0.000000E+0	0.000000E+0	0.000000E+0	0.000000E+0	0.000000E+0	0.000000E+0	0.000000E+0
0.000000E+0	0.000000E+0	0.000000E+0	0.000000E+0	0.000000E+0	0.000000E+0	0.000000E+0
0.000000E+0	0.000000E+0	0.000000E+0	0.000000E+0	0.000000E+0	0.000000E+0	0.000000E+0
0.000000E+0	0.000000E+0	0.000000E+0	0.000000E+0	0.000000E+0	0.000000E+0	0.000000E+0
0.000000E+0	0.000000E+0	0.000000E+0	0.000000E+0	0.000000E+0	0.000000E+0	0.000000E+0
0.000000E+0	0.000000E+0	0.000000E+0	0.000000E+0	0.000000E+0	0.000000E+0	0.000000E+0
0.000000E+0	0.000000E+0	0.000000E+0	0.000000E+0	0.000000E+0	0.000000E+0	0.000000E+0
0.000000E+0	0.000000E+0	0.000000E+0	0.000000E+0	0.000000E+0	0.000000E+0	0.000000E+0
0.000000E+0	0.000000E+0	0.000000E+0	0.000000E+0	0.000000E+0	0.000000E+0	0.000000E+0
0.000000E+0	0.000000E+0	0.000000E+0	0.000000E+0	0.000000E+0	0.000000E+0	0.000000E+0
0.000000E+0	0.000000E+0	0.000000E+0	0.000000E+0	0.000000E+0	0.000000E+0	0.000000E+0
0.000000E+0	0.000000E+0	0.000000E+0	0.000000E+0	0.000000E+0	0.000000E+0	0.000000E+0
0.000000E+0	0.000000E+0	0.000000E+0	0.000000E+0	0.000000E+0	0.000000E+0	0.000000E+0
0.000000E+0	0.000000E+0	0.000000E+0	0.000000E+0	0.000000E+0	0.000000E+0	0.000000E+0
0.000000E+0	0.000000E+0	0.000000E+0	0.000000E+0	0.000000E+0	0.000000E+0	0.000000E+0
0.000000E+0	0.000000E+0	0.000000E+0	0.000000E+0	0.000000E+0	0.000000E+0	0.000000E+0
0.000000E+0	0.000000E+0	0.000000E+0	0.000000E+0	0.000000E+0	0.000000E+0	0.000000E+0
0.000000E+0	0.000000E+0	0.000000E+0	0.000000E+0	0.000000E+0	0.000000E+0	0.000000E+0
0.000000E+0	0.000000E+0	0.000000E+0	0.000000E+0	0.000000E+0	0.000000E+0	0.000000E+0
0.000000E+0	0.000000E+0	0.000000E+0	0.000000E+0	0.000000E+0	0.000000E+0	0.000000E+0
0.000000E+0	0.000000E+0	0.000000E+0	0.000000E+0	0.000000E+0	0.000000E+0	0.000000E+0
0.000000E+0	0.000000E+0	0.000000E+0	0.000000E+0	0.000000E+0	0.000000E+0	0.000000E+0
0.000000E+0	0.000000E+0	0.000000E+0	0.000000E+0	0.000000E+0	0.000000E+0	0.000000E+0
0.000000E+0	0.000000E+0	0.000000E+0	0.000000E+0	0.000000E+0	0.000000E+0	0.000000E+0
0.000000E+0	0.000000E+0	0.000000E+0	0.000000E+0	0.000000E+0	0.000000E+0	0.000000E+0
0.000000E+0	0.000000E+0	0.000000E+0	0.000000E+0	0.000000E+0	0.000000E+0	0.000000E+0
0.000000E+0	0.000000E+0	0.000000E+0	0.000000E+0	0.000000E+0	0.000000E+0	0.000000E+0
0.000000E+0	0.000000E+0	0.000000E+0	0.000000E+0	0.000000E+0	0.000000E+0	0.000000E+0
0.000000E+0	0.000000E+0	0.000000E+0	0.000000E+0	0.000000E+0	0.000000E+0	0.000000E+0
0.000000E+0	0.000000E+0	0.000000E+0	0.000000E+0	0.000000E+0	0.000000E+0	0.000000E+0
0.000000E+0	0.000000E+0	0.000000E+0	0.000000E+0	0.000000E+0	0.000000E+0	0.000000E+0
0.000000E+0	0.000000E+0	0.000000E+0	0.000000E+0	0.000000E+0	0.000000E+0	0.000000E+0
0.000000E+0	0.000000E+0	0.000000E+0	0.000000E+0	0.000000E+0	0.000000E+0	0.000000E+0
0.000000E+0	0.000000E+0	0.000000E+0	0.000000E+0	0.000000E+0	0.000000E+0	0.000000E+0
0.000000E+0	0.000000E+0	0.000000E+0	0.000000E+0	0.000000E+0	0.000000E+0	0.000000E+0
0.000000E+0	0.000000E+0	0.000000E+0	0.000000E+0	0.000000E+0	0.000000E+0	0.000000E+0
0.000000E+0	0.000000E+0	0.000000E+0	0.000000E+0	0.000000E+0	0.000000E+0	0.000000E+0
0.000000E+0	0.000000E+0	0.000000E+0	0.000000E+0	0.000000E+0	0.000000E+0	0.000000E+0
0.000000E+0	0.000000E+0	0.000000E+0	0.000000E+0	0.000000E+0	0.000000E+0	0.000000E+0
0.000000E+0	0.000000E+0	0.000000E+0	0.000000E+0	0.000000E+0	0.000000E+0	0.000000E+0
0.000000E+0	0.000000E+0	0.000000E+0	0.000000E+0	0.000000E+0	0.000000E+0	0.000000E+0
0.000000E+0	0.000000E+0	0.000000E+0	0.000000E+0	0.000000E+0	0.000000E+0	0.000000E+0
0.000000E+0	0.000000E+0	0.000000E+0	0.000000E+0	0.000000E+0	0.000000E+0	0.000000E+0
0.000000E+0	0.000000E+0	0.000000E+0	0.000000E+0	0.000000E+0	0.000000E+0	0.000000E+0
0.000000E+0	0.000000E+0	0.000000E+0	0.000000E+0	0.000000E+0	0.000000E+0	0.000000E+0
0.000000E+0	0.000000E+0	0.000000E+0	0.000000E+0	0.000000E+0	0.000000E+0	0.000000E+0
0.000000E+0	0.000000E+0	0.000000E+0	0.000000E+0	0.000000E+0	0.000000E+0	0.000000E+0
0.000000E+0	0.000000E+0	0.000000E+0	0.000000E+0	0.000000E+0	0.000000E+0	0.000000E+0
0.000000E+0	0.000000E+0	0.000000E+0	0.000000E+0	0.000000E+0	0.000000E+0	0.000000E+0
0.000000E+0	0.000000E+0	0.000000E+0	0.000000E+0	0.000000E+0	0.000000E+0	0.000000E+0
0.000000E+0	0.000000E+0	0.000000E+0	0.000000E+0	0.000000E+0	0.000000E+0	0.000000E+0
0.000000E+0	0.000000E+0	0.000000E+0	0.000000E+0	0.000000E+0	0.000000E+0	0.000000E+0
0.000000E+0	0.000000E+0	0.000000E+0	0.000000E+0	0.000000E+0	0.000000E+0	0.000000E+0
0.000000E+0	0.000000E+0	0.000000E+0	0.000000E+0	0.000000E+0	0.000000E+0	0.000000E+0
0.000000E+0	0.000000E+0	0.000000E+0	0.000000E+0	0.000000E+0	0.000000E+0	0.000000E+0
0.000000E+0	0.000000E+0	0.000000E+0	0.000000E+0	0.000000E+0	0.000000E+0	0.000000E+0
0.000000E+0	0.000000E+0	0.000000E+0	0.000000E+0	0.000000E+0	0.000000E+0	0.000000E+0
0.000000E+0	0.000000E+0	0.000000E+0	0.000000E+0	0.000000E+0	0.000000E+0	0.000000E+0
0.000000E+0	0.000000E+0	0.000000E+0	0.000000E+0	0.000000E+0	0.000000E+0	0.000000E+0
0.000000E+0	0.000000E+0	0.000000E+0	0.000000E+0	0.000000E+0	0.000000E+0	0.000000E+0
0.000000E+0	0.000000E+0	0.000000E+0	0.000000E+0	0.000000E+0	0.000000E+0	0.000000E+0
0.000000E+0	0.000000E+0	0.000000E+0	0.000000E+0	0.000000E+0	0.000000E+0	0.000000E+0
0.000000E+0	0.000000E+0	0.000000E+0	0.000000E+0	0.000000E+0	0.000000E+0	0.000000E+0
0.000000E+0	0.000000E+0	0.000000E+0	0.000000E+0	0.000000E+0	0.000000E+0	0.000000E+0
0.000000E+0	0.000000E+0	0.000000E+0	0.000000E+0	0.000000E+0	0.000000E+0	0.000000E+0
0.000000E+0	0.000000E+0	0.000000E+0	0.000000E+0	0.000000E+0	0.000000E+0	0.000000E+0
0.000000E+0	0.000000E+0	0.000000E+0	0.000000E+0	0.000000E+0	0.000000E+0	0.000000E+0
0.000000E+0	0.000000E+0	0.000000E+0	0.000000E+0	0.000000E+0	0.000000E+0	0.000000E+0
0.000000E+0	0.000000E+0	0.000000E+0	0.000000E+0	0.000000E+0	0.000000E+0	0.000000E+0
0.000000E+0	0.000000E+0	0.000000E+0	0.000000E+0	0.000000E+0	0.000000E+0	0.000000E+0
0.000000E+0	0.000000E+0	0.000000E+0	0.000000E+0	0.000000E+0	0.000000E+0	0.000000E+0
0.000000E+0	0.000000E+0	0.000000E+0	0.000000E+0	0.000000E+0	0.000000E+0	0.000000E+0
0.000000E+0	0.000000E+0	0.000000E+0	0.000000E+0	0.000000E+0	0.000000E+0	0.000000E+0
0.000000E+0	0.000000E+0	0.000000E+0	0.000000E+0	0.000000E+0	0.000000E+0	0.000000E+0
0.000000E+0	0.000000E+0	0.000000E+0	0.000000E+0	0.000000E+0	0.000000E+0	0.000000E+0
0.000000E+0	0.000000E+0	0.000000E+0	0.000000E+0	0.000000E+0	0.000000E+0	0.000000E+0
0.000000E+0	0.000000E+0	0.000000E+0	0.000000E+0	0.000000E+0	0.000000E+0	0.000000E+0
0.000000E+0	0.000000E+0	0.000000E+0	0.000000E+0	0.000000E+0	0.000000E+0	0.000000E+0
0.000000E+0	0.000000E+0	0.000000E+0	0.000000E+0	0.000000E+0	0.000000E+0	0.000000E+0
0.000000E+0	0.000000E+0	0.000000E+0	0.000000E+0	0.000000E+0	0.000000E+0	0.000000E+0
0.000000E+0	0.000000E+0	0.000000E+0	0.000000E+0	0.000000E+0	0.000000E+0	0.000000E+0
0.000000E+0	0.000000E+0	0.000000E+0	0.000000E+0	0.000000E+0	0.000000E+0	0.000000E+0
0.000000E+0	0.000000E+0	0.000000E+0	0.000000E+0	0.000000E+0	0.000000E+0	0.000000E+0
0.000000E+0	0.000000E+0	0.000000E+0	0.000000E+0	0.000000E+0	0.000000E+0	0.000000E+0
0.000000E+0	0.000000E+0	0.000000E+0	0.000000E+0	0.000000E+0	0.000000E+0	0.000000E+0
0.000000E+0	0.000000E+0	0.000000E+0	0.000000E+0	0.000000E+0	0.000000E+0	0.000000E+0
0.000000E+0	0.000000E+0	0.000000E+0	0.000000E+0	0.000000E+0	0.000000E+0	0.000000E+0
0.000000E+0	0.000000E+0	0.000000E+0	0.000000E+0	0.000000E+0	0.000000E+0	0.000000E+0
0.000000E+0	0.000000E+0	0.000000E+0	0.000000E+0	0.000000E+0	0.000000E+0	0.000000E+0
0.000000E+0	0.000000E+0	0.000000E+0	0.000000E+0	0.000000E+0	0.000000E+0	0.000000E+0
0.000000E+0	0.000000E+0	0.000000E+0	0.000000E+0	0.000000E+0	0.000000E+0	0.000000E+0
0.000000E+0	0.000000E+0	0.000000E+0	0.000000E+0	0.000000E+0	0.000000E+0	0.000000E+0
0.000000E+0	0.000000E+0	0.000000E+0	0.000000E+0	0.000000E+0	0.000000E+0	0.000000E+0
0.000000E+0	0.000000E+0	0.000000E+0	0.000000E+0	0.000000E+0	0.000000E+0	0.000000E+0
0.000000E+0	0.000000E+0	0.000000E+0	0.000000E+0	0.000000E+0	0.000000E+0	0.000000E+0
0.000000E+0	0.000000E+0	0.000000E+0	0.000000E+0	0.000000E+0	0.000000E+0	0.000000E+0
0.000000E+0	0.000000E+0	0.000000E+0	0.000000E+0	0.000000E+0	0.000000E+0	0.000000E+0
0.000000E+0	0.000000E+0	0.000000E+0	0.000000E+0	0.000000E+0	0.000000E+0	0.000000E+0
0.000000E+0	0.000000E+0	0.000000E+0	0.000000E+0	0.000000E+0	0.000000E+0	0.000000E+0
0.000000E+0	0.000000E+0	0.000000E+0	0.000000E+0	0.000000E+0	0.000000E+0	0.000000E+0
0.000000E+0	0.000000E+0	0.000000E+0	0.000000E+0	0.000000E+0	0.000000E+0	0.000000E+0
0.000000E+0	0.000000E+0	0.000000E+0	0.000000E+0	0.000000E+0	0.000000E+0	0.000000E+0
0.000000E+0	0.000000E+0	0.000000E+0	0.000000E+0	0.000000E+0	0.000000E+0	0.000000E+0
0.000000E+0	0.000000E+0	0.000000E+0	0.000000E+0	0.000000E+0	0.000000E+0	0.000000E+0
0.000000E+0	0.000000E+0	0.000000E+0	0.000000E+0	0.000000E+0	0.000000E+0	0.000000E+0
0.000000E+0	0.000000E+0	0.000000E+0	0.000000E+0	0.000000E+0	0.000000E+0	0.000000E+0
0.000000E+0	0.000000E+0	0.000000E+0	0.000000E+0	0.000000E+0	0.000000E+0	0.000000E+0
0.000000E+0	0.000000E+0	0.000000E+0	0.000000E+0	0.000000E+0	0.000000E+0	0.000000E+0
0.000000E+0	0.000000E+0	0.000000E+0	0.000000E+0	0.000000E+0	0.000000E+0	0.000000E+0
0.000000E+0	0.000000E+0	0.000000E+0	0.000000E+0	0.000000E+0	0.000000E+0	0.000000E+0
0.000000E+0	0.000000E+0	0.000000E+0	0.000000E+0	0.000000E+0	0.000000E+0	0.000000E+0
0.000000E+0	0.000000E+0	0.000000E+0	0.000000E+0	0.000000E+0	0.000000E+0	0.000000E+0
0.000000E+0	0.000000E+0	0.000000E+0	0.000000E+0	0.000000E+0	0.000000E+0	0.000000E+0
0.000000E+0	0.000000E+0	0.000000E+0	0.000000E+0	0.000000E+0	0.000000E+0	0.000000E+0
0.000000E+0	0.000000E+0	0.000000E+0	0.000000E+0	0.000000E+0	0.000000E+0	0.000000E+0
0.000000E+0	0.000000E+0	0.000000E+0	0.000000E+0	0.000000E+0	0.000000E+0	0.000000E+0
0.000000E+0	0.000000E+0	0.000000E+0	0.000000E+0	0.000000E+0	0.000000E+0	0.000000E+0
0.000000E+0	0.000000E+0	0.000000E+0	0.000000E+0	0.000000E+0	0.000000E+0	0.000000E+0
0.000000E+0	0.000000E+0	0.000000E+0	0.000000E+0	0.000000E+0	0.000000E+0	0.000000E+0
0.000000E+0	0.000000E+0	0.000000E+0	0.000000E+0	0.000000E+0	0.000000E+0	0.000000E+0
0.000000E+0	0.000000E+0	0.000000E+0	0.000000E+0	0.000000E+0	0.000000E+0	0.000000E+0
0.000000E+0	0.000000E+0	0.000000E+0	0.000000E+0	0.000000E+0	0.000000E+0	0.000000E+0
0.000000E+0	0.000000E+0	0.000000E+0	0.000000E+0	0.000000E+0	0.000000E+0	0.000000E+0
0.000000E+0	0.000000E+0	0.000000E+0	0.000000E+0	0.000000E+0	0.000000E+0	0.000000E+0
0.000000E+0	0.000000E+0	0.000000E+0	0.000000E+0	0.000000E+0	0.000000E+0	0.000000E+0
0.000000E+0	0.000000E+0	0.000000E+0	0.000000E+0	0.000000E+0	0.000000E+0	0.000000E+0
0.000000E+0	0.000000E+0	0.000000E+0	0.000000E+0	0.000000E+0	0.000000E+0	0.000000E+0
0.000000E+0	0.000000E+0	0.000000E+0	0.000000E+0	0.000000E+0	0.000000E+0	0.000000E+0
0.000000E+0	0.000000E+0	0.000000E+0	0.000000E+0	0.000000E+0	0.000000E+0	0.000000E+0
0.000000E+0	0.000000E+0	0.000000E+0	0.000000E+0	0.000000E+0	0.000000E+0	0.000000E+0
0.000000E+0	0.000000E+0	0.000000E+0	0.000000E+0	0.000000E+0	0.000000E+0	0.000000E+0
0.000000E+0	0.000000E+0	0.000000E+0	0.000000E+0	0.000000E+0	0.000000E+0	0.000000E+0
0.000000E+0	0.000000E+0	0.000000E+0	0.000000E+0	0.000000E+0	0.000000E+0	0.000000E+0
0.000000E+0	0.000000E+0	0.000000E+0	0.000000E+0	0.000000E+0	0.000000E+0	0.000000E+0
0.000000E+0	0.000000E+0	0.000000E+0	0.000000E+0	0.000000E+0	0.000000E+0	0.000000E+0
0.000000E+0	0.000000E+0	0.000000E+0	0.000000E+0	0.000000E+0	0.000000E+0	0.000000E+0
