# Supplementary material for: An in vitro lung model to assess true shunt fraction by multiple inert gas elimination
Source: PLoS One. 2017 Sep 6;12(9):e0184212. doi: 10.1371/journal.pone.0184212 (PMC5587330; doi:10.1371/journal.pone.0184212)
Supplement: S1 Data — Data sets pertaining to MMIMS-MIGET derived IVLM shunt fractions with blood and saline as priming fluids. (ZIP) [file pone.0184212.s001.zip › IVLMData/Data_Saline/dataBernExpt01Set21_Jan05_2012.txt]

Bern	Thursday, January 05, 2012
3:50 PM	Expt01	Set# 21

Sample Temperature (degC)	37.00
Samples Type:	PA and art

Cardiac Output (ml/min)	2500.0
Minute Ventilation (ml/min)	2500.0
Description: T7_expt2_05012012
Comment: T7_expt2_05012012 sample  5 80% shunt

solubility method: default
species: pig
solubilities: 
0.007200	0.07000	0.3970	1.260	10.90	378.0
smoothing: 40.0
weights: 
10.0	2.00	70.0	70.0	50.0	50.0


valve times:
2.977610E+4	3.025707E+4

2.974042E+4	6.774264E-12	3.268113E-12	-1.319567E-12	4.653770E-12	3.871888E-12	3.660734E-12
2.974162E+4	6.842034E-12	3.510631E-12	4.996544E-12	4.392209E-12	4.941096E-12	5.088398E-12
2.974282E+4	6.663366E-12	3.062001E-12	-1.319567E-12	3.231708E-12	5.802511E-13	4.517109E-12
2.974402E+4	5.809232E-12	3.130891E-12	-1.389018E-13	4.834119E-12	-1.643298E-12	4.342362E-12
2.974522E+4	5.347159E-12	2.613370E-12	3.242349E-12	5.054793E-12	3.870207E-12	5.185294E-12
2.974642E+4	5.553832E-12	3.101207E-12	4.582080E-12	-4.424695E-13	4.745625E-12	4.967980E-12
2.974762E+4	6.071353E-12	4.242106E-12	4.341242E-12	-2.419580E-13	1.991673E-12	4.899649E-12
2.974882E+4	5.104081E-12	3.469745E-12	-1.648339E-12	5.754903E-12	6.073593E-12	4.288593E-12
2.975002E+4	5.652407E-12	3.044638E-12	3.780593E-13	-1.354293E-12	5.301792E-12	4.804995E-12
2.975122E+4	5.205457E-12	3.566080E-12	3.658494E-12	4.312677E-14	5.279389E-12	4.794913E-12
2.975242E+4	6.145845E-12	2.184903E-12	-3.965423E-13	2.399977E-12	3.203703E-13	5.552712E-12
2.975362E+4	4.480143E-12	2.719227E-12	3.172898E-12	1.739073E-12	1.296043E-12	3.762671E-12
2.975482E+4	5.371803E-12	3.114089E-12	4.927653E-12	-1.126337E-12	2.521516E-12	4.185537E-12
2.975602E+4	4.154172E-12	2.223549E-12	-4.637528E-13	1.054085E-12	-1.646659E-13	5.532548E-12
2.975722E+4	4.652650E-12	3.869087E-12	4.812276E-12	-1.538561E-12	3.920616E-14	3.987826E-12
2.975842E+4	4.608963E-12	2.618971E-12	-1.169464E-12	-1.254597E-12	-1.224912E-12	4.766908E-12
2.975962E+4	3.631050E-12	2.030879E-12	2.643615E-13	3.409815E-12	5.305153E-12	5.757704E-12
2.976082E+4	4.923733E-12	2.351249E-12	3.572801E-12	-1.419263E-12	5.041351E-12	5.545430E-12
2.976202E+4	4.667773E-12	2.119373E-12	4.454939E-12	3.568320E-12	4.908610E-12	4.708659E-12
2.976322E+4	4.470062E-12	2.640254E-12	1.178425E-12	1.393499E-12	4.953977E-12	4.005189E-12
2.976442E+4	3.492708E-12	3.991747E-12	9.185441E-14	-1.493754E-12	8.065266E-14	3.920615E-12
2.976562E+4	5.048633E-12	2.971266E-12	3.203703E-13	4.730502E-12	5.002705E-12	6.120640E-12
2.976681E+4	6.283066E-12	2.680021E-12	3.810278E-12	-1.354853E-12	2.380373E-13	5.418290E-12
2.976802E+4	4.259469E-12	1.806284E-12	4.823477E-12	-1.677463E-12	-4.575918E-13	5.349400E-12
2.976921E+4	3.061440E-12	2.585926E-12	5.554392E-12	3.242349E-12	3.297798E-12	4.490225E-12
2.977041E+4	5.436773E-12	2.002874E-12	7.253139E-13	3.091685E-13	7.678806E-13	5.598639E-12
2.977162E+4	3.892051E-12	2.630173E-12	5.320835E-14	-1.239475E-12	1.691465E-13	4.577598E-12
2.977281E+4	4.628567E-12	2.221309E-12	4.594961E-12	-1.333009E-12	-2.744431E-13	4.044955E-12
2.977402E+4	3.311240E-12	2.489031E-12	4.257788E-12	5.401488E-12	4.063998E-12	3.860686E-12
2.977521E+4	2.926459E-12	3.287716E-12	4.475102E-12	4.336761E-12	3.932937E-12	5.272668E-12
2.977642E+4	3.694900E-12	3.541996E-12	5.278829E-12	2.904056E-12	5.220019E-12	4.096483E-12
2.977762E+4	3.278194E-12	1.631536E-12	-2.626812E-13	2.990310E-12	5.281629E-12	3.803557E-12
2.977882E+4	3.504470E-12	2.648096E-12	5.466458E-13	5.433973E-12	-4.788751E-13	4.246587E-12
2.978002E+4	3.656814E-12	2.843006E-12	2.593207E-12	3.889811E-12	-2.145137E-13	4.075200E-12
2.978122E+4	4.453259E-12	3.541996E-12	5.855720E-12	6.224258E-12	2.890054E-13	5.378524E-12
2.978242E+4	3.484307E-12	2.757873E-12	5.053673E-12	3.140973E-12	5.663609E-12	3.895971E-12
2.978362E+4	3.367809E-12	2.147377E-12	-2.514795E-13	3.603606E-12	2.346768E-12	5.038551E-12
2.978482E+4	3.018874E-12	3.073202E-12	-1.539122E-12	-5.096800E-13	4.797713E-12	3.898772E-12
2.978602E+4	3.992307E-12	2.966226E-12	3.887010E-13	-1.504956E-12	2.053282E-12	4.145211E-12
2.978722E+4	3.203703E-12	1.936784E-12	3.718984E-12	4.471742E-12	2.117692E-12	5.198176E-12
2.978842E+4	4.463341E-12	2.818922E-12	-4.995984E-13	-1.662901E-12	4.342922E-12	3.617048E-12
2.978962E+4	3.401974E-12	2.484550E-12	-1.289882E-12	-4.995984E-13	4.363085E-13	5.255865E-12
2.979082E+4	2.758433E-12	1.647219E-12	-1.181786E-13	-1.771558E-12	4.932135E-12	4.825157E-12
2.979202E+4	3.498309E-12	2.948863E-12	-2.105931E-13	5.012227E-12	5.212738E-12	3.810838E-12
2.979322E+4	3.779473E-12	2.478949E-12	2.939341E-12	-1.344771E-12	1.708268E-12	4.058397E-12
2.979442E+4	3.310680E-12	2.898455E-12	4.013030E-12	-6.121761E-13	3.493268E-12	4.989823E-12
2.979562E+4	3.561599E-12	2.424061E-12	-4.066238E-13	3.194181E-12	3.553758E-12	4.243786E-12
2.979682E+4	2.404457E-12	2.616171E-12	-9.577504E-14	3.017193E-12	1.042884E-12	4.572558E-12
2.979802E+4	3.648413E-12	2.886693E-12	3.175138E-12	-1.455108E-12	2.511434E-12	5.405969E-12
2.979922E+4	2.804360E-12	2.924219E-12	3.117449E-12	5.137126E-12	1.374456E-12	5.035191E-12
2.980042E+4	3.045198E-12	2.545600E-12	3.115209E-12	2.916938E-12	3.371729E-13	5.338198E-12
2.980162E+4	3.590724E-12	2.557361E-12	4.744505E-12	-1.414222E-12	2.471668E-12	4.951737E-12
2.980282E+4	3.482067E-12	2.892854E-12	5.550471E-13	-1.344211E-12	3.201463E-12	3.680338E-12
2.980402E+4	4.042715E-12	3.877489E-12	2.240352E-14	3.853405E-12	8.877394E-13	4.037674E-12
2.980522E+4	3.855645E-12	1.343651E-12	1.489834E-13	3.694340E-12	2.816682E-12	4.560796E-12
2.980642E+4	6.317792E-12	3.030636E-12	-6.104958E-14	3.367809E-12	4.806114E-12	4.006309E-12
2.980762E+4	2.937661E-12	2.641935E-12	4.640328E-12	-1.339730E-12	6.379402E-13	4.500306E-12
2.980882E+4	3.733546E-12	2.102010E-12	5.330356E-12	5.254745E-12	-1.691465E-13	3.992307E-12
2.981002E+4	3.106808E-12	2.230270E-12	-8.625355E-14	-1.445027E-12	3.522393E-12	4.709779E-12
2.981122E+4	2.613370E-12	2.151858E-12	1.736273E-14	-4.794353E-13	-5.886524E-13	5.153929E-12
2.981242E+4	3.834362E-12	2.578645E-12	4.826278E-12	2.675540E-12	4.486864E-12	5.255305E-12
2.981362E+4	3.926776E-12	2.932620E-12	-1.538561E-12	-8.681363E-14	4.815636E-12	5.259225E-12
2.981482E+4	3.351006E-12	3.016634E-12	-1.239475E-12	-1.424303E-12	3.874128E-12	3.143213E-12
2.981602E+4	2.910217E-12	2.180422E-12	3.423257E-12	4.512068E-12	4.163694E-12	4.808915E-12
2.981722E+4	4.056157E-12	2.509754E-12	3.950860E-12	4.790992E-12	3.601366E-12	3.890371E-12
2.981842E+4	2.746671E-12	2.608330E-12	-4.917571E-13	3.182420E-12	-1.259638E-12	4.431415E-12
2.981962E+4	3.118569E-12	2.567443E-12	3.667456E-12	3.060881E-12	5.050873E-12	5.420531E-12
2.982082E+4	3.912774E-12	2.405577E-12	8.367714E-13	-3.506151E-13	5.591358E-12	5.196496E-12
2.982202E+4	3.625449E-12	2.105931E-12	4.479023E-12	3.384051E-12	8.854990E-13	5.259225E-12
2.982322E+4	3.004872E-12	2.235311E-12	4.486864E-12	-3.394133E-13	-1.319567E-12	3.613687E-12
2.982442E+4	2.881652E-12	2.546720E-12	5.124805E-13	5.600879E-12	3.360528E-12	4.308196E-12
2.982562E+4	2.534958E-12	2.270596E-12	4.501987E-12	-3.556558E-13	3.413176E-12	5.884844E-12
2.982682E+4	2.858689E-12	2.787558E-12	4.695777E-12	-2.985269E-13	5.557192E-12	5.867481E-12
2.982802E+4	4.826837E-12	2.568003E-12	4.578719E-12	3.777233E-12	4.412933E-12	3.972143E-12
2.982922E+4	3.096726E-12	2.187703E-12	2.430782E-13	-2.212347E-13	3.387972E-12	4.634727E-12
2.983042E+4	4.097043E-12	1.977670E-12	3.806357E-12	5.254185E-12	4.036554E-12	4.120567E-12
2.983162E+4	4.662172E-12	2.045441E-12	-4.721541E-13	4.165374E-12	9.465485E-13	5.381325E-12
2.983282E+4	3.358847E-12	2.566883E-12	3.558799E-12	-1.554244E-12	5.220020E-13	5.306833E-12
2.983402E+4	3.707222E-12	2.030319E-12	4.179936E-12	4.708659E-12	4.333400E-12	4.564156E-12
2.983522E+4	4.239865E-12	3.041277E-12	5.136007E-13	3.837722E-12	3.741387E-13	3.654014E-12
2.983642E+4	3.203143E-12	2.047121E-12	5.148888E-12	5.300672E-12	1.565446E-12	5.224501E-12
2.983762E+4	3.744748E-12	2.709145E-12	2.702984E-12	4.825718E-12	5.018388E-12	4.471742E-12
2.983882E+4	3.655694E-12	1.837649E-12	3.915014E-12	-5.584076E-13	4.479583E-12	5.103521E-12
2.984002E+4	3.168977E-12	2.178182E-12	3.286036E-12	-1.354853E-12	2.263876E-12	4.387729E-12
2.984122E+4	3.129211E-12	2.757873E-12	4.766908E-12	-1.450067E-12	3.727385E-12	5.257545E-12
2.984242E+4	4.225303E-12	1.560405E-12	1.722830E-12	-4.032633E-14	4.369806E-12	4.325559E-12
2.984362E+4	2.931500E-12	3.339804E-12	3.510631E-12	4.745065E-12	1.591770E-12	5.409329E-12
2.984482E+4	3.268673E-12	2.156899E-12	5.977259E-12	3.977184E-12	-1.697066E-13	5.315234E-12
2.984602E+4	2.870451E-12	2.782517E-12	-1.075369E-13	5.648486E-12	3.590724E-12	5.014467E-12
2.984722E+4	3.314040E-12	2.174261E-12	3.338124E-13	3.659615E-12	8.440525E-13	5.169612E-12
2.984842E+4	4.247707E-12	1.800683E-12	-1.327408E-13	-1.269719E-12	4.284672E-12	3.799636E-12
2.984962E+4	4.358604E-12	1.473591E-12	4.309316E-12	-3.192501E-13	4.326119E-12	4.743944E-12
2.985082E+4	4.208501E-12	2.434142E-12	3.331403E-12	4.681775E-12	4.001828E-12	4.112166E-12
2.985202E+4	3.790675E-12	2.734909E-12	-3.416536E-14	5.526387E-12	-3.343725E-13	4.920372E-12
2.985321E+4	2.960064E-12	2.407258E-12	-4.637528E-13	3.993427E-13	5.146648E-12	5.191455E-12
2.985441E+4	3.527994E-12	1.794522E-12	3.023355E-12	3.023915E-12	2.295240E-12	4.578159E-12
2.985562E+4	3.653453E-12	2.406698E-12	3.158896E-13	3.944139E-12	3.927336E-12	4.693537E-12
2.985681E+4	3.113529E-12	2.447584E-12	-1.181786E-13	-1.479752E-12	3.850605E-12	5.127605E-12
2.985802E+4	3.507271E-12	2.331646E-12	4.228664E-12	3.494389E-12	3.563839E-12	3.646732E-12
2.985921E+4	4.365885E-12	2.630173E-12	1.478632E-13	-1.445027E-12	5.822114E-12	4.744505E-12
2.986041E+4	3.191941E-12	3.447901E-12	1.864533E-12	3.134812E-12	4.476223E-12	5.366202E-12
2.986162E+4	2.909657E-12	1.532961E-12	1.075369E-13	-8.681363E-14	4.126168E-12	3.391332E-12
2.986281E+4	3.471985E-12	1.322368E-12	4.491905E-13	2.844686E-12	4.397810E-12	3.406455E-12
2.986402E+4	3.975504E-12	1.980471E-12	2.021918E-13	2.417899E-12	4.180496E-12	5.374604E-12
2.986521E+4	2.954464E-12	1.010399E-12	-2.783637E-13	-1.370535E-12	3.742508E-12	3.946379E-12
2.986641E+4	3.135372E-12	1.827567E-12	4.838039E-12	-1.390138E-12	4.136809E-12	5.081677E-12
2.986762E+4	4.640328E-12	1.745794E-12	1.515598E-12	-1.400220E-12	5.003266E-12	4.808915E-12
2.986881E+4	2.405577E-12	1.042884E-12	3.207064E-12	-1.484793E-12	1.467430E-12	4.868284E-12
2.987001E+4	3.471425E-12	1.723390E-12	4.350763E-12	4.854842E-12	3.645612E-12	4.771389E-12
2.987121E+4	3.505590E-12	1.728991E-12	5.220020E-13	4.400611E-12	4.155292E-12	5.104641E-12
2.987241E+4	2.965665E-12	1.816365E-12	-6.071353E-13	3.922856E-12	1.170584E-12	4.314917E-12
2.987361E+4	3.106808E-12	1.702107E-12	-7.185928E-13	-4.267870E-13	4.900210E-12	3.184100E-12
2.987481E+4	4.030953E-12	1.690905E-12	4.639768E-12	5.068235E-12	3.833242E-12	2.855888E-12
2.987601E+4	3.395813E-12	1.410301E-12	4.751786E-12	2.679461E-12	4.743385E-12	3.900452E-12
2.987721E+4	3.005992E-12	2.041521E-12	3.584563E-12	-4.833559E-13	5.243543E-12	5.013347E-12
2.987841E+4	3.521273E-12	2.025838E-12	5.235142E-12	4.575918E-12	4.327799E-12	5.352200E-12
2.987961E+4	3.191381E-12	2.406698E-12	-2.968466E-14	5.482701E-12	1.639377E-12	4.505347E-12
2.988081E+4	2.696263E-12	1.576647E-12	3.237308E-13	3.421577E-12	4.272351E-12	5.103521E-12
2.988201E+4	4.288033E-12	1.769878E-12	1.859492E-13	-1.369975E-12	4.454379E-12	4.629127E-12
2.988321E+4	2.484550E-12	1.663461E-12	-5.662489E-13	4.937735E-12	5.578476E-13	4.173775E-12
2.988441E+4	2.971266E-12	1.893097E-12	1.792281E-14	3.391892E-12	4.377087E-12	4.431976E-12
2.988561E+4	4.360285E-12	1.383977E-12	6.099357E-13	-1.325168E-12	3.423818E-12	5.232901E-12
2.988681E+4	3.169538E-12	1.811324E-12	-2.626812E-13	-1.835408E-12	4.551274E-12	5.457497E-12
2.988801E+4	2.663218E-12	1.788921E-12	-2.469988E-13	3.959262E-12	4.430296E-13	3.934618E-12
2.988921E+4	2.971266E-12	1.866213E-12	-3.349326E-13	4.729943E-12	1.764837E-12	3.752029E-12
2.989041E+4	2.999831E-12	2.207306E-12	6.530626E-13	-3.136493E-13	1.599051E-12	4.764108E-12
2.989161E+4	2.815002E-12	2.220749E-12	4.961259E-12	4.598322E-12	4.633047E-12	4.158093E-12
2.989281E+4	3.572241E-12	1.961988E-12	3.310120E-13	3.769391E-12	2.839646E-13	6.035508E-12
2.989401E+4	3.249630E-12	2.210667E-12	5.349960E-12	-5.012787E-13	1.134178E-12	4.606723E-12
2.989521E+4	2.662658E-12	1.484233E-12	1.475272E-12	-4.122247E-13	5.875883E-12	3.484867E-12
2.989641E+4	2.909657E-12	1.707148E-12	2.890054E-13	5.813713E-12	3.011033E-12	4.192258E-12
2.989761E+4	2.765714E-12	1.181785E-12	4.426375E-12	2.234191E-12	3.766591E-12	5.775627E-12
2.989881E+4	2.983028E-12	2.379813E-12	5.841717E-13	-3.763791E-13	6.989897E-13	4.410692E-12
2.990001E+4	3.419337E-12	2.236431E-12	9.577504E-14	4.499746E-12	4.872205E-12	3.668576E-12
2.990121E+4	3.320761E-12	1.883576E-12	4.897969E-12	-1.075369E-13	5.136006E-12	4.484624E-12
2.990241E+4	4.233144E-12	1.702107E-12	-1.299964E-12	-5.970537E-13	1.450067E-12	4.767469E-12
2.990361E+4	3.028955E-12	1.620334E-12	7.281143E-15	1.151541E-12	1.415902E-12	4.566397E-12
2.990481E+4	3.595765E-12	1.899258E-12	6.256182E-13	3.959822E-12	4.843640E-12	4.694097E-12
2.990601E+4	3.242909E-12	1.713309E-12	-1.433825E-13	2.562402E-12	4.485744E-12	3.312920E-12
2.990721E+4	2.337807E-12	2.250993E-12	1.680264E-14	-5.348840E-13	4.692977E-12	5.174092E-12
2.990841E+4	2.318764E-12	9.538297E-13	2.262755E-13	3.585123E-12	1.616974E-12	5.111923E-12
2.990961E+4	2.915257E-12	2.016317E-12	-5.455256E-13	2.931500E-12	3.668576E-12	4.638648E-12
2.991081E+4	3.175699E-12	2.384294E-12	-9.633512E-14	-1.597931E-12	3.360527E-13	4.395010E-12
2.991201E+4	2.691783E-12	1.457349E-12	-1.753075E-13	-1.324608E-12	-1.389578E-12	4.364205E-12
2.991321E+4	3.510631E-12	1.620334E-12	4.739464E-12	-7.113117E-14	1.865093E-13	4.677854E-12
2.991441E+4	3.390772E-12	1.576087E-12	2.940461E-13	-1.633216E-12	1.495995E-12	4.355804E-12
2.991561E+4	2.983588E-12	2.215708E-12	4.559116E-12	3.315721E-12	4.369246E-12	4.708099E-12
2.991681E+4	2.626812E-12	3.056960E-12	-2.940461E-13	4.925973E-12	4.597761E-12	5.703376E-12
2.991801E+4	3.961502E-12	1.904859E-12	4.182176E-12	3.267553E-12	1.161622E-12	3.479826E-12
2.991921E+4	1.988312E-12	2.275637E-12	-1.848290E-13	-1.379497E-12	4.733863E-12	4.075200E-12
2.992041E+4	2.568563E-12	1.956387E-12	3.897652E-12	-1.355413E-12	3.634971E-12	6.041108E-12
2.992161E+4	3.573921E-12	2.332206E-12	4.948377E-12	5.119764E-12	4.829078E-12	5.102961E-12
2.992281E+4	3.237868E-12	1.975990E-12	4.044955E-12	4.473423E-12	5.058154E-12	4.117206E-12
2.992401E+4	2.038720E-12	2.445904E-12	4.590481E-12	-1.339170E-12	3.042958E-12	3.969343E-12
2.992521E+4	3.493268E-12	1.047924E-12	3.283236E-12	-1.329649E-12	5.223940E-12	3.892051E-12
2.992641E+4	3.459103E-12	1.751395E-12	5.060954E-12	3.471425E-12	2.117132E-12	3.366688E-12
2.992761E+4	2.904056E-12	2.747231E-12	-4.945576E-13	-5.707296E-13	4.844760E-12	5.467018E-12
2.992881E+4	2.735469E-12	2.090808E-12	5.108562E-12	-1.374456E-12	5.421651E-12	5.100161E-12
2.993001E+4	3.418777E-12	1.959187E-12	2.744431E-14	4.147451E-12	2.866530E-12	5.049753E-12
2.993121E+4	4.137369E-12	1.703787E-12	-7.135520E-13	-6.855476E-13	5.078317E-12	4.178816E-12
2.993241E+4	2.584246E-12	1.695946E-12	4.220823E-12	2.985269E-12	2.576405E-13	4.213541E-12
2.993361E+4	2.702984E-12	1.338610E-12	-1.310046E-12	-2.408378E-14	5.347720E-12	5.133206E-12
2.993481E+4	1.926702E-12	2.259395E-12	-3.304518E-14	2.924779E-12	3.942459E-12	5.491102E-12
2.993601E+4	3.720104E-12	1.970389E-12	-1.509997E-12	-1.746354E-12	5.358361E-12	5.641205E-12
2.993721E+4	3.625449E-12	1.343091E-12	5.193695E-12	3.181859E-12	-7.432367E-13	5.229541E-12
2.993841E+4	3.362208E-12	1.740193E-12	-2.525997E-13	4.397250E-12	3.873568E-12	4.342922E-12
2.993961E+4	3.659054E-12	1.338610E-12	6.031587E-12	-1.469671E-12	3.752029E-12	5.665849E-12
2.994081E+4	3.429978E-12	1.799563E-12	1.316207E-13	-1.716669E-12	1.543042E-12	4.111045E-12
2.994201E+4	3.990626E-12	1.354293E-12	2.582006E-13	-1.344771E-12	1.225472E-12	3.264752E-12
2.994321E+4	2.763474E-12	1.995033E-12	3.646173E-12	3.461904E-12	7.874836E-13	4.485744E-12
2.994441E+4	2.331646E-12	1.489274E-12	5.103521E-12	3.734106E-12	2.627932E-12	3.631610E-12
2.994561E+4	3.778913E-12	1.236674E-12	-1.064167E-13	4.188897E-12	5.880923E-14	4.459420E-12
2.994681E+4	2.683381E-12	1.295483E-12	4.272351E-12	3.913334E-12	1.889737E-12	3.652333E-12
2.994801E+4	3.409255E-12	8.983810E-13	4.395570E-12	3.541996E-12	-1.420383E-12	3.788995E-12
2.994921E+4	3.282675E-12	1.984391E-12	3.815879E-12	-7.617195E-14	3.735787E-12	4.507028E-12
2.995041E+4	2.303642E-12	1.501036E-12	4.276831E-12	-1.434385E-12	4.381007E-12	4.877245E-12
2.995161E+4	3.461343E-12	2.357410E-12	1.117935E-12	3.010473E-12	1.013199E-12	4.170975E-12
2.995281E+4	4.163133E-12	2.165300E-12	4.710339E-12	4.243786E-12	4.333960E-12	4.821797E-12
2.995401E+4	2.584806E-12	1.986632E-12	5.817073E-12	4.937735E-12	6.793866E-13	3.857886E-12
2.995521E+4	2.245392E-12	1.927262E-12	3.971023E-13	-1.518958E-12	3.535835E-12	4.685136E-12
2.995641E+4	2.453185E-12	1.431025E-12	3.461343E-12	-1.390138E-12	4.833559E-13	4.028152E-12
2.995761E+4	2.246513E-12	2.043201E-12	2.949983E-12	1.068648E-12	2.222429E-12	5.731380E-12
2.995881E+4	3.953100E-12	1.832608E-12	-5.046392E-13	2.263315E-12	4.307076E-12	3.852845E-12
2.996001E+4	2.769074E-12	1.823646E-12	-6.441011E-14	4.440377E-12	5.673691E-13	5.256426E-12
2.996121E+4	1.632096E-12	1.527360E-12	5.390286E-12	-1.134178E-12	1.690345E-12	3.722344E-12
2.996241E+4	3.219945E-12	1.403580E-12	4.480143E-12	5.261466E-12	5.041911E-12	4.476783E-12
2.996361E+4	3.055840E-12	1.587289E-12	-7.617195E-14	-1.447827E-12	7.281143E-13	4.761868E-12
2.996481E+4	2.074566E-12	1.744674E-12	-8.563745E-13	5.520787E-12	2.527677E-12	3.713943E-12
2.996601E+4	2.562402E-12	2.016877E-12	1.232193E-14	-6.216976E-13	3.734106E-12	4.244907E-12
2.996721E+4	3.157776E-12	2.102010E-12	-7.113117E-14	-8.793381E-13	7.118718E-13	5.442374E-12
2.996841E+4	2.690102E-12	1.592890E-12	3.837163E-12	4.503667E-12	-3.506151E-13	3.974384E-12
2.996961E+4	2.804360E-12	1.603532E-12	2.239792E-12	-3.971023E-13	-1.031122E-12	4.517669E-12
2.997081E+4	3.519593E-12	2.312043E-12	4.877245E-12	5.195936E-12	5.277148E-12	4.397250E-12
2.997201E+4	2.500793E-12	1.529040E-12	-1.338610E-12	-1.395179E-12	5.455256E-13	4.695777E-12
2.997321E+4	3.414856E-12	1.544162E-12	-1.234994E-12	4.247147E-12	3.662415E-12	3.463024E-12
2.997441E+4	2.523196E-12	1.467990E-12	-5.007186E-13	5.162890E-12	3.466944E-13	4.853162E-12
2.997561E+4	2.212907E-12	8.552542E-13	4.229224E-12	2.417340E-12	-4.480703E-13	4.684015E-12
2.997681E+4	3.095606E-12	1.069208E-12	3.851164E-12	4.502547E-12	2.469988E-13	4.775870E-12
2.997801E+4	3.034556E-12	1.871814E-12	4.586000E-12	5.656888E-12	8.356512E-13	3.586243E-12
2.997921E+4	2.523196E-12	1.791721E-12	4.058957E-12	3.655694E-12	-2.464387E-14	4.631927E-12
2.998041E+4	3.087765E-12	2.005675E-12	4.124488E-12	3.552638E-12	3.823160E-12	5.791309E-12
2.998161E+4	3.231708E-12	1.578328E-12	-1.270279E-12	4.344602E-12	1.422623E-13	4.577598E-12
2.998281E+4	2.548960E-12	9.739928E-13	3.835482E-12	4.904130E-12	4.009109E-12	5.728020E-12
2.998401E+4	2.938221E-12	1.465190E-12	2.951663E-12	5.496143E-12	4.418534E-12	4.429735E-12
2.998521E+4	3.601925E-12	1.457349E-12	2.708585E-12	5.115843E-12	4.945576E-13	3.822040E-12
2.998641E+4	1.953587E-12	1.473591E-12	-4.536712E-13	-2.324365E-13	1.545843E-12	4.407332E-12
2.998761E+4	2.372533E-12	1.846610E-12	4.891808E-12	-6.015344E-13	3.901572E-12	4.167614E-12
2.998881E+4	2.341167E-12	1.615294E-12	4.825718E-12	-1.494875E-12	7.493977E-13	5.684893E-12
2.999001E+4	2.327725E-12	1.387898E-12	5.255865E-12	5.331477E-12	5.124805E-13	3.929577E-12
2.999121E+4	1.992793E-12	9.723126E-13	-3.528554E-14	3.388532E-13	2.206746E-13	4.562476E-12
2.999241E+4	2.546160E-12	1.914941E-12	-1.125777E-13	2.909657E-12	5.251944E-12	4.039354E-12
2.999361E+4	2.214027E-12	2.003995E-12	5.596959E-12	6.127362E-13	1.632656E-12	3.943019E-12
2.999481E+4	2.290760E-12	1.171704E-12	-7.141121E-13	-6.278586E-13	3.858446E-12	3.941339E-12
2.999601E+4	3.243469E-12	1.899818E-12	-1.240035E-12	3.610327E-12	5.936932E-14	4.124488E-12
2.999721E+4	1.778279E-12	2.296921E-12	-2.878852E-13	4.968540E-12	1.293243E-12	3.473665E-12
2.999841E+4	2.356290E-12	8.709367E-13	1.529040E-13	-1.274760E-12	3.484867E-12	5.083918E-12
2.999961E+4	1.783880E-12	2.151858E-12	4.989263E-12	-1.304445E-12	5.031270E-12	5.585197E-12
3.000081E+4	1.790041E-12	2.168100E-12	3.932937E-12	-1.349252E-12	1.452868E-12	5.227300E-12
3.000201E+4	2.016317E-12	7.970051E-13	5.445175E-12	-2.369172E-13	6.121761E-13	5.354440E-12
3.000321E+4	2.373092E-12	1.876295E-12	5.405409E-12	4.133449E-12	4.007989E-12	3.578962E-12
3.000441E+4	2.752272E-12	1.125217E-12	4.553515E-12	3.718984E-12	2.672180E-12	5.307953E-12
3.000561E+4	2.718667E-12	1.457349E-12	-1.439986E-12	5.334838E-12	3.864606E-14	5.216659E-12
3.000681E+4	3.033996E-12	2.205066E-12	3.877489E-12	3.602486E-12	6.480217E-13	5.823234E-12
3.000801E+4	2.513114E-12	6.821871E-13	-5.096800E-13	4.286353E-12	1.926702E-12	4.142970E-12
3.000921E+4	1.982711E-12	1.550323E-12	6.861077E-13	-1.842689E-13	4.287473E-12	3.333083E-12
3.001041E+4	3.442861E-12	1.900378E-12	3.697140E-12	2.619531E-12	-6.300989E-13	3.708902E-12
3.001161E+4	2.995911E-12	1.625935E-12	-8.188485E-13	-1.245075E-12	3.569440E-12	4.135129E-12
3.001281E+4	2.340608E-12	6.244981E-13	1.579448E-13	1.460149E-12	4.967420E-12	3.393013E-12
3.001401E+4	1.770438E-12	1.871254E-12	1.466870E-12	4.361405E-12	2.312043E-12	4.048876E-12
3.001521E+4	1.821406E-12	1.419263E-12	2.752272E-12	3.511191E-12	7.897240E-13	3.917255E-12
3.001641E+4	2.457666E-12	1.636017E-12	-4.990384E-13	-7.320349E-13	4.576479E-12	5.697214E-12
3.001761E+4	1.674663E-12	2.191624E-12	5.703935E-12	2.631853E-12	1.486473E-12	4.164253E-12
3.001881E+4	2.223549E-12	1.295483E-12	-3.808598E-13	-1.400220E-14	4.882286E-12	4.280192E-12
3.002001E+4	2.337247E-12	2.217948E-12	4.490225E-12	-2.884453E-13	2.839646E-13	3.690419E-12
3.002121E+4	2.810521E-12	1.728991E-12	4.610644E-12	1.352052E-12	4.467822E-12	4.229224E-12
3.002241E+4	1.707148E-12	1.762597E-12	-2.912457E-14	3.360528E-14	1.380617E-12	5.467018E-12
3.002361E+4	2.210107E-12	1.618094E-12	4.922052E-12	2.896775E-12	4.733863E-12	5.388605E-12
3.002481E+4	2.384294E-12	2.008475E-12	3.443981E-12	2.957264E-12	7.701208E-13	5.706736E-12
3.002601E+4	3.397493E-12	1.224912E-12	-9.745529E-14	-5.712897E-13	1.529040E-13	5.052553E-12
3.002721E+4	2.165300E-12	1.560965E-12	4.752906E-12	4.971341E-12	2.164180E-12	4.367006E-12
3.002840E+4	3.312360E-12	1.516718E-12	-3.041277E-13	4.140730E-12	2.219068E-12	5.077197E-12
3.002961E+4	2.624572E-12	2.091928E-12	4.551274E-12	3.596325E-12	3.794596E-12	4.724902E-12
3.003080E+4	2.988629E-12	1.544162E-12	5.656888E-12	4.611204E-12	3.405335E-12	3.708342E-12
3.003201E+4	3.096166E-12	9.459885E-13	5.028469E-12	4.406772E-12	5.506785E-12	4.504787E-12
3.003321E+4	2.329406E-12	1.321807E-12	3.613687E-12	3.712823E-12	3.437820E-12	4.057837E-12
3.003440E+4	1.838209E-12	1.182346E-12	5.061515E-12	3.502230E-12	3.263632E-12	4.898529E-12
3.003561E+4	1.914941E-12	6.995497E-13	3.126971E-12	4.969660E-12	-1.439426E-12	5.320835E-12
3.003680E+4	1.506076E-12	2.067285E-12	5.791309E-13	-4.531112E-13	5.819314E-13	3.818679E-12
3.003801E+4	1.879095E-12	1.848290E-12	3.886450E-12	3.148814E-12	4.207940E-12	4.196179E-12
3.003921E+4	3.497749E-12	3.095606E-12	4.021991E-12	7.241937E-13	4.298115E-12	3.415976E-12
3.004040E+4	2.356850E-12	2.020797E-12	3.480947E-12	5.445175E-12	1.629856E-13	4.517669E-12
3.004161E+4	2.140656E-12	1.446707E-12	3.777793E-12	5.323075E-12	5.357242E-12	4.951737E-12
3.004280E+4	2.429101E-12	9.415078E-13	4.935495E-12	5.419411E-12	2.165300E-12	5.888204E-12
3.004401E+4	2.354049E-12	1.294923E-12	4.289714E-12	5.064875E-12	3.838843E-12	4.852601E-12
3.004520E+4	2.262195E-12	1.641618E-12	-3.360528E-15	-1.445027E-12	-1.245075E-12	3.230587E-12
3.004640E+4	2.257154E-12	1.567126E-12	5.174652E-12	4.248827E-12	3.358287E-12	4.004629E-12
3.004760E+4	3.023355E-12	8.546941E-13	3.885330E-12	4.989263E-12	1.792281E-14	5.253624E-12
3.004880E+4	2.343408E-12	2.445904E-12	4.731623E-12	-1.643298E-12	-1.540242E-13	4.468941E-12
3.005000E+4	1.726191E-12	2.140656E-12	1.736273E-14	8.009257E-14	1.937344E-12	3.557118E-12
3.005120E+4	2.692342E-12	1.554804E-12	4.341242E-12	1.215391E-13	4.592721E-12	5.343238E-12
3.005240E+4	1.893097E-12	1.576647E-12	5.190335E-12	3.632730E-12	5.578476E-13	4.459980E-12
3.005360E+4	2.161379E-12	1.405821E-12	-2.408378E-14	-3.550958E-13	-1.299404E-12	4.197859E-12
3.005480E+4	2.426301E-12	1.528480E-12	-1.232193E-13	-3.909413E-13	3.456303E-12	3.688739E-12
3.005600E+4	2.390455E-12	1.517838E-12	4.887327E-12	5.063755E-12	3.416536E-13	3.979985E-12
3.005720E+4	2.450945E-12	1.263558E-12	5.153929E-12	2.699064E-12	-5.673691E-13	3.566080E-12
3.005840E+4	1.915501E-12	7.695608E-13	-2.520396E-13	-3.237308E-13	4.400611E-12	5.505665E-12
3.005960E+4	3.293317E-12	1.391819E-12	-3.366128E-13	-5.040792E-14	3.632170E-12	4.355804E-12
3.006080E+4	3.016074E-12	3.943019E-13	2.789238E-13	4.109925E-12	3.944139E-12	5.318035E-12
3.006200E+4	2.518715E-12	1.102813E-12	-1.234434E-12	4.964619E-12	3.699381E-12	3.960382E-12
3.006320E+4	2.165860E-12	1.112335E-12	5.431172E-12	1.481433E-12	-4.021431E-13	3.489348E-12
3.006440E+4	2.582005E-12	9.907956E-13	-1.338610E-13	-1.513918E-12	4.766908E-12	5.009426E-12
3.006560E+4	3.328042E-12	2.324365E-12	2.049922E-13	-1.400220E-14	6.373801E-13	4.748425E-12
3.006680E+4	2.730989E-12	1.750835E-12	4.205140E-12	-1.399660E-12	5.276029E-13	4.273471E-12
3.006800E+4	2.412299E-12	2.044881E-12	2.318204E-12	3.791795E-12	1.455108E-12	4.463901E-12
3.006920E+4	2.125534E-12	2.555121E-12	1.893097E-13	-6.300989E-13	6.035508E-12	3.431099E-12
3.007040E+4	1.903739E-12	1.401340E-12	3.693780E-12	3.826521E-12	5.180813E-13	6.007503E-12
3.007160E+4	1.893657E-12	1.204189E-12	-1.439426E-13	2.901256E-13	1.675223E-12	3.955901E-12
3.007280E+4	2.293560E-12	2.273957E-12	-1.232193E-13	5.666969E-12	3.287156E-12	4.722661E-12
3.007400E+4	2.296921E-12	2.071765E-12	-1.519519E-12	3.035117E-12	3.862366E-12	4.261709E-12
3.007520E+4	2.865970E-12	2.501353E-12	4.666652E-12	3.184100E-12	1.702107E-12	4.324439E-12
3.007640E+4	1.998394E-12	8.479731E-13	-8.625355E-14	2.598248E-12	3.735787E-12	4.898529E-12
3.007760E+4	2.952224E-12	1.279241E-12	-1.430464E-12	-6.071353E-13	8.087670E-13	4.552955E-12
3.007880E+4	2.425741E-12	1.703227E-12	-1.960308E-14	-5.992941E-14	4.933254E-12	4.939415E-12
3.008000E+4	2.946062E-12	2.149618E-12	3.563839E-12	4.543993E-12	5.004385E-12	4.384928E-12
3.008120E+4	2.540559E-12	1.149300E-12	1.296043E-12	-6.020945E-13	6.497020E-14	5.411009E-12
3.008240E+4	2.769074E-12	1.284282E-12	4.176016E-12	3.992867E-12	-1.329649E-12	5.137686E-12
3.008360E+4	1.523439E-12	1.987752E-12	3.366688E-12	3.444541E-12	5.632804E-12	2.357970E-12
3.008480E+4	3.670256E-12	1.582248E-12	4.214101E-12	-1.501036E-12	-3.556558E-13	3.978865E-12
3.008600E+4	2.234751E-12	1.429344E-12	-8.177284E-14	4.608404E-12	2.202826E-12	5.404289E-12
3.008720E+4	2.616171E-12	1.447267E-12	-8.401319E-15	1.372775E-12	3.209304E-13	4.074640E-12
3.008840E+4	1.611373E-12	1.296043E-12	2.733229E-13	-1.484793E-12	4.663292E-12	4.672253E-12
3.008960E+4	2.995350E-12	1.539122E-12	-7.544384E-13	-1.540242E-13	2.984709E-12	5.393087E-12
3.009080E+4	2.024718E-12	1.294923E-12	3.744748E-12	3.226107E-12	3.973824E-12	4.437016E-12
3.009200E+4	2.534398E-12	1.783880E-12	5.708416E-12	-1.450067E-12	2.730989E-12	4.433096E-12
3.009320E+4	2.192184E-12	1.592890E-12	3.265312E-12	4.468941E-12	-5.953734E-13	3.435019E-12
3.009440E+4	2.724267E-12	8.507736E-13	-1.383977E-12	-8.440525E-13	7.830029E-13	4.734423E-12
3.009560E+4	2.385414E-12	9.947161E-13	6.441011E-14	3.549837E-12	3.751469E-12	3.356047E-12
3.009680E+4	1.604092E-12	1.087691E-12	2.270036E-12	5.296751E-12	4.554635E-12	3.162817E-12
3.009800E+4	2.747231E-12	1.112335E-12	3.720664E-12	5.204897E-12	5.922370E-12	4.132329E-12
3.009920E+4	2.590406E-12	9.891151E-13	5.072156E-12	1.972070E-12	1.382857E-12	5.718498E-12
3.010040E+4	1.881895E-12	7.113117E-13	-4.486304E-13	-8.362113E-13	3.981665E-12	5.003266E-12
3.010160E+4	2.140656E-12	1.534641E-12	-3.606966E-13	-1.324608E-12	3.952541E-12	4.388849E-12
3.010280E+4	1.294923E-12	1.089931E-12	-1.133618E-12	3.764911E-12	2.040400E-12	5.386365E-12
3.010400E+4	2.044321E-12	1.435505E-12	4.901889E-12	4.137369E-12	4.263949E-12	5.058714E-12
3.010520E+4	3.323001E-12	1.219871E-12	3.762111E-12	4.991504E-12	2.380934E-12	3.790675E-12
3.010640E+4	3.191941E-12	1.424864E-12	3.367809E-12	-1.672423E-12	5.223940E-12	3.904373E-12
3.010760E+4	2.247073E-12	1.306685E-12	7.387560E-13	5.115283E-12	4.951177E-12	5.776187E-12
3.010880E+4	2.465507E-12	1.091051E-12	4.121687E-12	4.238745E-12	2.193864E-12	4.603362E-12
3.011000E+4	2.206747E-12	2.061124E-12	9.521495E-14	4.293074E-12	-4.839160E-13	3.890371E-12
3.011120E+4	2.681701E-12	1.501036E-12	4.447658E-12	5.836676E-12	3.182420E-12	3.180179E-12
3.011240E+4	2.636334E-12	1.386778E-12	3.732986E-12	3.508391E-12	4.010230E-12	3.652894E-12
3.011360E+4	1.921102E-12	2.160819E-12	-1.424303E-12	-1.294363E-12	5.180813E-13	5.499503E-12
3.011480E+4	2.356290E-12	1.409181E-12	-7.314748E-13	4.157532E-12	3.478706E-12	4.468941E-12
3.011600E+4	3.027835E-12	2.049922E-12	4.111605E-12	-5.208818E-13	3.660174E-12	4.908051E-12
3.011720E+4	2.630733E-12	1.042324E-12	5.105201E-12	2.798759E-12	4.069039E-12	4.543433E-12
3.011840E+4	1.997834E-12	1.345331E-12	3.841643E-12	4.158653E-12	-3.444541E-13	3.937418E-12
3.011960E+4	2.467747E-12	1.040083E-12	2.626812E-13	3.469745E-12	5.220019E-12	5.554392E-12
3.012080E+4	3.414296E-12	6.373801E-13	4.603922E-13	3.308439E-12	5.101281E-12	4.886767E-12
3.012200E+4	2.551761E-12	1.403020E-12	3.360527E-13	-1.751955E-12	4.356364E-12	4.220262E-12
3.012320E+4	2.112652E-12	1.149300E-12	3.249070E-12	4.891248E-12	4.659931E-13	3.446221E-12
3.012440E+4	2.066164E-12	1.977670E-12	3.774993E-13	-1.223792E-12	3.547597E-12	3.972704E-12
3.012560E+4	2.820043E-12	7.381959E-13	5.761625E-12	4.198419E-12	4.270670E-12	4.403411E-12
3.012680E+4	1.926142E-12	1.442226E-12	5.173532E-12	4.665532E-12	3.958701E-12	3.745308E-12
3.012800E+4	2.086328E-12	1.133618E-12	-3.814199E-13	5.101281E-12	5.803071E-12	5.342679E-12
3.012920E+4	2.003995E-12	1.378936E-12	-2.632413E-13	4.576479E-12	2.525997E-13	4.951737E-12
3.013040E+4	2.589847E-12	1.338050E-12	3.410375E-12	5.040791E-13	3.634410E-12	5.915088E-12
3.013160E+4	2.179862E-12	1.338050E-12	3.147134E-12	4.499746E-12	-1.662341E-12	3.561599E-12
3.013280E+4	1.810764E-12	1.063607E-12	5.178573E-12	5.162890E-12	3.892611E-12	5.633924E-12
3.013400E+4	2.780276E-12	1.316767E-12	3.902692E-12	-2.890054E-13	7.023502E-13	5.314115E-12
3.013520E+4	1.794522E-12	1.138659E-12	2.324365E-13	-1.538561E-12	3.025035E-12	4.920372E-12
3.013640E+4	2.602168E-12	7.605994E-13	4.831878E-12	3.790115E-12	4.357484E-13	4.740024E-12
3.013760E+4	2.149618E-12	1.734032E-12	5.370683E-12	3.722904E-12	3.663535E-12	4.643689E-12
3.013880E+4	3.062561E-12	1.251797E-12	2.940461E-13	3.790675E-12	1.419263E-12	5.645126E-12
3.014000E+4	1.874054E-12	1.274200E-12	5.223380E-12	2.989749E-12	1.158262E-12	3.641692E-12
3.014120E+4	2.301961E-12	1.625375E-12	-1.345331E-12	4.085281E-12	4.794353E-13	5.083358E-12
3.014240E+4	3.418777E-12	1.641618E-12	5.078317E-12	5.164010E-12	4.906370E-12	3.939098E-12
3.014360E+4	2.235871E-12	1.685305E-12	4.920933E-12	4.485744E-12	2.558482E-12	4.553515E-12
3.014480E+4	2.723147E-12	6.586634E-13	4.495826E-12	4.591040E-12	3.360528E-12	5.332597E-12
3.014600E+4	1.927262E-12	1.434385E-12	4.122247E-12	3.446781E-12	2.615611E-12	4.592721E-12
3.014720E+4	2.085767E-12	1.925582E-12	1.176185E-14	4.971900E-12	4.447098E-12	3.590164E-12
3.014840E+4	2.043761E-12	1.936784E-12	4.672813E-12	-1.632096E-12	3.582323E-12	5.321396E-12
3.014960E+4	2.495752E-12	1.008158E-12	3.995667E-12	3.135372E-12	3.458543E-12	4.154172E-12
3.015080E+4	2.786997E-12	1.860052E-12	3.031196E-12	-1.508877E-12	3.955901E-12	5.134886E-12
3.015200E+4	1.822526E-12	1.338050E-12	-1.219871E-12	4.321078E-12	7.001099E-13	5.775067E-12
3.015320E+4	2.445904E-12	1.391819E-12	3.494389E-12	5.421651E-12	-2.005115E-13	4.954538E-12
3.015440E+4	2.086328E-12	6.855476E-13	3.114649E-12	3.625449E-12	2.183223E-12	3.875248E-12
3.015560E+4	2.007915E-12	1.587289E-12	3.679217E-12	4.891808E-12	-1.439986E-12	4.952858E-12
3.015680E+4	2.089128E-12	1.597931E-12	2.769074E-12	3.435579E-12	5.309633E-12	4.020871E-12
3.015800E+4	2.035920E-12	1.226033E-12	1.461269E-12	5.057034E-12	4.095923E-12	3.386292E-12
3.015920E+4	2.881652E-12	1.756436E-12	8.513336E-14	-1.453988E-12	-1.494875E-12	5.487181E-12
3.016040E+4	2.180982E-12	1.182346E-12	2.946062E-13	-3.971023E-13	-8.457327E-14	3.928457E-12
3.016160E+4	3.661295E-12	7.012301E-13	5.194815E-12	4.676174E-12	3.608646E-12	4.381007E-12
3.016280E+4	2.022478E-12	1.459589E-12	-2.576405E-13	2.916938E-12	1.285402E-12	4.442057E-12
3.016400E+4	2.882212E-12	1.767638E-12	-7.673204E-14	4.223063E-12	3.866287E-12	4.332280E-12
3.016520E+4	2.562962E-12	1.451748E-12	5.083918E-12	4.308756E-12	4.262829E-12	5.020628E-12
3.016640E+4	9.409477E-13	1.625935E-12	3.159456E-12	4.157532E-12	4.486304E-13	5.217779E-12
3.016760E+4	1.918301E-12	1.680264E-12	-1.803483E-13	-3.550958E-13	4.755146E-12	3.633290E-12
3.016880E+4	2.033119E-12	1.323488E-12	7.594792E-13	4.140170E-12	2.489031E-12	4.831878E-12
3.017000E+4	1.843810E-12	1.387338E-12	5.624963E-12	5.460298E-12	3.525193E-12	5.291711E-12
3.017120E+4	1.333009E-12	1.032242E-12	5.320835E-14	2.788678E-12	4.295314E-12	4.443177E-12
3.017240E+4	1.685865E-12	1.723951E-12	4.287473E-12	3.137612E-12	5.400928E-12	4.720421E-12
3.017360E+4	1.959187E-12	1.447267E-12	5.004385E-12	1.419823E-12	4.605603E-12	5.444614E-12
3.017480E+4	2.037600E-12	1.408621E-12	4.374847E-12	-5.880923E-13	3.619848E-12	3.895412E-12
3.017600E+4	2.094169E-12	1.365494E-12	7.449170E-14	2.139536E-12	1.011519E-12	4.201219E-12
3.017720E+4	1.614173E-12	1.419263E-12	5.272668E-12	2.995350E-12	-1.454548E-12	3.562159E-12
3.017840E+4	2.441423E-12	8.726170E-13	3.002071E-13	4.993184E-12	3.859006E-12	3.622089E-12
3.017960E+4	2.417899E-12	8.502135E-13	4.159213E-12	4.597202E-12	5.371243E-13	5.497823E-12
3.018080E+4	1.762037E-12	1.785560E-12	1.685865E-13	4.549594E-12	4.636968E-12	5.182493E-12
3.018200E+4	2.910217E-12	1.156582E-12	5.587997E-12	2.050482E-12	5.578476E-13	3.517352E-12
3.018320E+4	2.724267E-12	9.465485E-13	3.461343E-12	-1.652820E-12	6.267384E-13	5.497263E-12
3.018440E+4	2.066164E-12	1.074249E-12	3.677537E-12	-2.044321E-13	4.709220E-12	4.397810E-12
3.018560E+4	2.511434E-12	1.784440E-12	2.810521E-12	5.880923E-14	3.776673E-12	4.505347E-12
3.018680E+4	2.200585E-12	9.633511E-13	-1.893097E-13	3.524633E-12	7.740415E-13	4.832999E-12
3.018800E+4	1.560965E-12	1.462390E-12	4.482384E-12	-1.412542E-12	1.136978E-13	5.079437E-12
3.018920E+4	1.925582E-12	4.995984E-13	3.827081E-12	4.972461E-12	4.903009E-12	2.588726E-12
3.019040E+4	2.525997E-12	1.343651E-12	4.841400E-12	5.516866E-13	4.172655E-13	4.679535E-12
3.019160E+4	1.915501E-12	8.496534E-13	-3.707782E-13	4.573118E-12	-1.384537E-12	4.771389E-12
3.019280E+4	1.289882E-12	2.075126E-12	-2.307562E-13	3.976064E-12	3.444541E-13	4.099283E-12
3.019400E+4	1.588969E-12	3.794596E-12	4.032633E-12	-1.399660E-12	8.524538E-13	5.380205E-12
3.019520E+4	2.047681E-12	8.541341E-13	3.640572E-12	4.719301E-12	-1.404700E-12	4.091442E-12
3.019640E+4	2.085767E-12	6.743459E-13	5.058154E-12	3.801877E-12	2.105931E-13	5.325316E-12
3.019760E+4	2.221869E-12	1.349252E-12	1.008158E-13	4.794913E-12	2.634093E-12	4.043835E-12
3.019880E+4	2.580325E-12	1.745234E-12	4.349083E-12	5.153369E-12	4.891808E-12	5.465338E-12
3.020000E+4	1.947986E-12	9.885552E-13	4.611204E-12	1.215391E-13	1.295483E-12	4.444298E-12
3.020120E+4	2.727068E-12	9.314262E-13	4.637528E-13	4.481824E-12	3.161696E-12	5.377404E-12
3.020239E+4	2.140096E-12	5.612081E-13	1.220992E-13	3.868527E-12	5.248024E-13	5.037991E-12
3.020360E+4	2.750592E-12	1.092731E-12	4.438697E-12	1.685865E-13	3.805798E-12	4.287473E-12
3.020479E+4	1.490394E-12	1.339730E-12	3.586243E-12	-3.394133E-13	1.125777E-12	3.460223E-12
3.020599E+4	2.102570E-12	1.163303E-12	-1.430464E-12	-7.057109E-14	3.648973E-12	4.737784E-12
3.020720E+4	2.424061E-12	1.150421E-12	-4.833559E-13	4.058397E-12	4.425815E-12	4.096483E-12
3.020839E+4	1.713309E-12	9.650314E-13	5.133206E-12	2.916938E-12	7.662003E-13	5.437894E-12
3.020960E+4	2.536078E-12	6.054550E-13	2.210107E-12	3.101767E-12	5.375724E-12	5.460857E-12
3.021079E+4	2.125534E-12	1.386778E-12	5.281069E-12	4.911971E-12	1.818045E-12	5.321955E-12
3.021199E+4	1.429904E-12	2.184903E-12	3.741947E-12	3.148814E-12	-9.611109E-13	3.741947E-12
3.021320E+4	2.263315E-12	6.799468E-13	3.720104E-12	3.865167E-12	4.023111E-12	5.911168E-12
3.021439E+4	2.362451E-12	7.880437E-13	-3.399734E-13	5.083358E-12	4.292514E-12	4.646489E-12
3.021560E+4	1.447267E-12	9.140635E-13	4.537832E-12	3.515112E-12	1.518958E-12	4.843640E-12
3.021679E+4	2.802680E-12	4.631927E-13	-1.269719E-12	8.423722E-13	3.334203E-12	5.285549E-12
3.021799E+4	2.691222E-12	1.042324E-12	4.874445E-12	5.925730E-13	5.684892E-13	4.465021E-12
3.021920E+4	2.180422E-12	6.721055E-13	-1.797882E-13	-1.375016E-12	2.046001E-12	4.079120E-12
3.022039E+4	2.736030E-12	1.123536E-12	4.920933E-12	5.188094E-12	3.820360E-12	5.475979E-12
3.022159E+4	2.229710E-12	1.451748E-12	5.160650E-12	3.982785E-12	4.714260E-12	4.225863E-12
3.022279E+4	1.658980E-12	5.259225E-13	5.638965E-12	4.396690E-13	2.697943E-12	5.041911E-12
3.022399E+4	1.740193E-12	2.032559E-12	1.272520E-12	3.614808E-12	3.737466E-12	4.295314E-12
3.022519E+4	2.063364E-12	1.296043E-12	5.265947E-12	5.025669E-12	3.985026E-12	4.376527E-12
3.022639E+4	2.123853E-12	1.406941E-12	5.936932E-14	3.062001E-12	1.288202E-12	3.893171E-12
3.022759E+4	2.659297E-12	1.016560E-12	4.589920E-12	4.569197E-12	9.633512E-14	5.245224E-12
3.022879E+4	1.494875E-12	2.080167E-12	3.795156E-12	3.804117E-12	5.064315E-12	3.977744E-12
3.022999E+4	2.536638E-12	1.556484E-12	5.134886E-12	3.760990E-12	3.520713E-12	4.737223E-12
3.023119E+4	2.468868E-12	9.874350E-13	3.450702E-12	2.873811E-12	3.528554E-12	4.076880E-12
3.023239E+4	1.370535E-12	1.203629E-12	4.052796E-12	7.449170E-14	5.208818E-13	4.395570E-12
3.023359E+4	1.969829E-12	1.152101E-12	3.231708E-12	-1.409741E-12	5.323075E-12	5.204337E-12
3.023479E+4	1.844369E-12	1.955267E-12	3.956461E-12	4.253868E-12	4.662732E-12	4.336201E-12
3.023599E+4	2.384294E-12	1.326848E-12	5.361162E-12	3.417096E-12	1.004238E-12	5.158970E-12
3.023719E+4	2.096969E-12	9.935959E-13	3.730185E-13	-1.385097E-12	-1.534081E-12	4.338441E-12
3.023839E+4	1.888056E-12	1.523999E-12	3.547037E-12	5.438454E-12	4.207940E-12	4.337881E-12
3.023959E+4	1.582808E-12	1.566006E-12	2.953344E-12	3.252991E-12	1.942945E-12	4.947257E-12
3.024079E+4	2.011276E-12	1.171704E-12	4.879486E-12	-9.073424E-14	4.945577E-12	4.214101E-12
3.024199E+4	1.768198E-12	8.793381E-13	-1.373335E-12	3.312920E-12	-4.071839E-13	5.479900E-12
3.024319E+4	1.674663E-12	9.997569E-13	-1.141459E-12	3.775553E-12	4.926534E-12	4.993744E-12
3.024439E+4	1.625375E-12	1.016000E-12	4.662172E-12	3.763791E-12	2.317644E-12	4.186657E-12
3.024559E+4	1.625375E-12	7.169125E-13	-1.616974E-12	3.542556E-12	3.439500E-12	5.134326E-12
3.024679E+4	1.609133E-12	1.125217E-12	3.824841E-12	5.175212E-12	6.939490E-13	4.892368E-12
3.024799E+4	2.119933E-12	9.784736E-13	3.991747E-12	4.068479E-12	2.997591E-12	4.157532E-12
3.024919E+4	1.943505E-12	1.806284E-12	4.400050E-12	-1.429344E-12	4.581520E-13	3.420457E-12
3.025039E+4	2.464947E-12	1.091611E-12	2.896775E-12	1.375576E-12	3.778913E-12	3.058080E-12
3.025159E+4	1.386778E-12	1.365494E-12	1.881896E-13	5.085599E-12	3.679217E-12	6.018705E-12
3.025279E+4	1.359333E-12	6.241060E-12	8.306104E-13	-1.453988E-12	-2.010716E-13	3.922856E-12
3.025399E+4	2.606649E-12	2.035920E-12	-4.374287E-13	4.923733E-12	3.944699E-12	5.796910E-12
3.025519E+4	1.756436E-12	1.279241E-12	3.240109E-12	3.763231E-12	-1.647779E-12	5.200976E-12
3.025639E+4	1.926702E-12	1.009839E-12	5.132085E-12	3.133132E-12	-1.545843E-13	4.823477E-12
3.025759E+4	2.278998E-12	6.642643E-13	-4.486304E-13	1.220992E-13	3.461904E-12	4.298115E-12
3.025879E+4	1.827567E-12	9.577503E-13	-4.631927E-13	-5.040791E-13	3.252430E-12	4.329479E-12
3.025999E+4	2.031439E-12	1.289322E-12	-1.464630E-12	2.899015E-12	3.838283E-12	3.749789E-12
3.026119E+4	2.058323E-12	1.252917E-12	4.612884E-12	2.639694E-12	1.389018E-12	3.442300E-12
3.026239E+4	2.008475E-12	2.029199E-12	6.670647E-13	5.262586E-12	4.537272E-12	5.798030E-12
3.026359E+4	1.778839E-12	4.939975E-13	4.590481E-12	3.622649E-12	1.795082E-12	3.679778E-12
3.026479E+4	1.933984E-12	9.622311E-13	5.320835E-12	4.642009E-12	2.594887E-12	4.858763E-12
3.026599E+4	2.193304E-12	1.879095E-12	2.795399E-12	3.632730E-12	5.025669E-12	3.433339E-12
3.026719E+4	1.978791E-12	3.601365E-13	4.997104E-12	3.142653E-12	3.853405E-13	5.131526E-12
3.026839E+4	1.959187E-12	1.999514E-13	5.066555E-12	2.725388E-12	1.352052E-12	3.940778E-12
3.026959E+4	2.435822E-12	4.051116E-12	5.294511E-12	-5.970537E-13	4.934375E-12	5.749862E-12
3.027079E+4	2.674420E-12	9.812740E-13	2.005115E-13	-4.228664E-13	4.489665E-12	4.577598E-12
3.027199E+4	1.549203E-12	5.358361E-12	4.946136E-12	2.979668E-12	-1.473591E-12	6.031027E-12
3.027319E+4	1.052965E-12	9.683919E-13	-1.013759E-13	-1.462950E-12	3.299478E-12	5.206577E-12
3.027439E+4	1.849410E-12	4.021431E-13	3.396933E-12	2.229710E-12	3.677537E-12	5.001586E-12
3.027559E+4	1.425984E-12	2.310363E-12	-9.633512E-14	5.077757E-12	4.697457E-12	3.801317E-12
3.027679E+4	1.921102E-12	1.641618E-12	3.177379E-12	3.512872E-12	4.178256E-12	4.797713E-12
3.027799E+4	1.995033E-12	1.026081E-12	4.078560E-12	3.194181E-12	2.962865E-12	5.289470E-12
3.027919E+4	1.559845E-12	6.060151E-13	6.014784E-12	3.488788E-12	3.685379E-12	4.350203E-12
3.028039E+4	2.056083E-12	1.316767E-12	4.948377E-12	1.656180E-12	6.060151E-13	4.400050E-12
3.028159E+4	1.381737E-12	1.268599E-12	-1.470231E-12	4.504787E-12	4.388849E-12	4.549594E-12
3.028279E+4	1.554804E-12	6.216976E-13	5.517986E-12	4.057277E-12	4.783711E-12	5.449655E-12
3.028399E+4	1.620334E-12	1.953587E-12	3.697701E-12	-2.509194E-13	1.026641E-12	4.577598E-12
3.028519E+4	1.652820E-12	1.305565E-12	3.897092E-12	-1.508317E-12	4.710340E-13	4.490225E-12
3.028639E+4	1.718350E-12	1.047924E-12	5.816513E-12	-1.612493E-12	2.239231E-12	5.060394E-12
3.028759E+4	1.708828E-12	1.842689E-13	3.908293E-12	4.682335E-12	7.449170E-14	4.337881E-12
3.028879E+4	1.156582E-12	1.614173E-12	5.180813E-13	4.322758E-12	-1.120176E-13	4.612324E-12
3.028999E+4	1.816365E-12	1.391819E-12	-2.626812E-13	5.253065E-12	-1.529040E-12	4.725462E-12
3.029119E+4	1.656740E-12	1.219871E-12	4.330600E-12	-4.979182E-13	2.332206E-12	3.478706E-12
3.029239E+4	1.827567E-12	1.219871E-12	-4.211861E-13	5.128165E-12	1.188507E-12	5.045272E-12
3.029359E+4	1.860052E-12	9.403876E-13	4.021431E-12	-1.876295E-12	1.758676E-13	5.737540E-12
3.029479E+4	1.004798E-12	1.616414E-12	5.516306E-12	4.414053E-12	5.628884E-12	3.932937E-12
3.029599E+4	1.601291E-12	9.426279E-13	3.273154E-12	1.718910E-12	4.895168E-12	3.843884E-12
3.029719E+4	2.574724E-12	6.841474E-12	1.354853E-12	4.504787E-12	5.528068E-12	4.997104E-12
3.029839E+4	7.169125E-13	1.594570E-12	3.594645E-12	-1.551443E-12	5.204337E-12	5.869161E-12
3.029959E+4	2.107611E-12	2.262755E-13	3.480947E-12	5.365082E-12	1.911020E-12	4.145771E-12
3.030079E+4	1.704908E-12	4.307076E-13	5.220019E-12	3.899332E-12	4.363085E-12	3.051919E-12
3.030199E+4	1.987192E-12	1.521759E-12	-1.474151E-12	2.022478E-12	4.092002E-12	4.633047E-12
3.030319E+4	1.748595E-12	5.976138E-13	3.105127E-12	3.746988E-12	6.575432E-13	3.077683E-12
3.030439E+4	1.669062E-12	1.457349E-12	3.570561E-12	4.200659E-12	3.998468E-12	4.611764E-12
3.030559E+4	1.086571E-12	9.381473E-13	5.408209E-12	1.190747E-12	1.848290E-12	4.106004E-12
3.030679E+4	1.235554E-12	8.726170E-13	4.423574E-12	2.653696E-12	3.443420E-12	5.075517E-12
3.030799E+4	2.993670E-12	8.188485E-13	3.777793E-12	3.870207E-12	5.758824E-12	5.648486E-12
3.030919E+4	2.464947E-12	9.627910E-13	3.897092E-12	-1.174504E-12	1.797882E-13	5.335397E-12
3.031039E+4	1.822526E-12	1.182346E-12	-3.338124E-13	3.336444E-12	-1.532961E-12	4.673934E-12
3.031159E+4	1.695946E-12	1.425424E-12	4.457180E-12	-1.753075E-13	3.076563E-12	5.853479E-12
3.031279E+4	2.793719E-12	9.297460E-13	4.314357E-12	-1.568806E-12	3.472545E-13	4.090882E-12
3.031399E+4	1.810764E-12	5.365642E-13	-3.455743E-13	3.678097E-12	1.707708E-12	4.365325E-12
3.031519E+4	2.171461E-12	6.300989E-13	-4.503107E-13	5.459737E-12	-4.441497E-13	5.238502E-12
3.031639E+4	1.653940E-12	1.047924E-12	4.361965E-12	5.819314E-13	5.021188E-12	3.689859E-12
3.031759E+4	2.130014E-12	5.399247E-13	3.924536E-12	5.089519E-12	4.203460E-12	5.920690E-12
3.031879E+4	5.220020E-13	1.274760E-12	4.920372E-12	5.643446E-12	4.696897E-12	4.490785E-12
3.031999E+4	2.263315E-12	9.409477E-13	4.489665E-12	2.043201E-12	5.138806E-12	4.565837E-12
3.032119E+4	2.776356E-12	1.117935E-12	4.904690E-12	4.397250E-12	1.352612E-12	5.194255E-12
3.032239E+4	2.406138E-12	1.343651E-12	5.324756E-12	5.316355E-12	-4.581520E-13	4.660492E-12
3.032359E+4	1.690905E-12	4.811715E-12	-1.184586E-12	1.465190E-12	-4.223063E-13	3.021114E-12
3.032479E+4	1.907659E-12	3.416536E-13	2.050482E-12	4.657691E-12	2.204506E-12	4.317718E-12
3.032599E+4	1.857252E-12	5.332037E-13	-4.895168E-13	-1.835968E-12	5.147208E-12	5.411570E-12
3.032719E+4	1.725071E-12	8.815784E-13	4.511508E-12	3.300598E-12	-4.430296E-13	4.330600E-12
3.032839E+4	1.523439E-12	4.773070E-12	4.750666E-12	3.290516E-12	-8.922201E-13	5.276028E-12
3.032959E+4	1.903739E-12	1.418703E-12	4.254988E-12	-1.448948E-12	5.264826E-14	5.403168E-12
3.033079E+4	2.134495E-12	1.877415E-12	2.234751E-13	3.441740E-12	3.836602E-13	6.412447E-12
3.033199E+4	2.212907E-12	1.119056E-12	5.023989E-13	-1.467990E-12	5.074396E-13	4.068479E-12
3.033319E+4	1.887496E-12	1.386778E-12	-1.120176E-12	3.033996E-12	3.314040E-12	4.868284E-12
3.033439E+4	1.446707E-12	1.620334E-12	2.856449E-14	3.274834E-12	5.233462E-12	3.848924E-12
3.033559E+4	1.366615E-12	1.349252E-12	5.253065E-12	5.352200E-12	4.838600E-12	4.121687E-12
3.033679E+4	1.693706E-12	1.835968E-12	1.064167E-13	3.113529E-12	5.398687E-12	5.595838E-12
3.033799E+4	1.762037E-12	2.037040E-12	5.011667E-12	3.692660E-12	1.780520E-12	5.184173E-12
3.033919E+4	2.066724E-12	1.479752E-12	-6.625840E-13	4.684575E-12	2.061124E-12	4.615124E-12
3.034039E+4	2.390455E-12	2.016317E-12	3.515112E-12	4.662172E-12	5.172972E-12	5.128725E-12
3.034159E+4	1.378376E-12	1.788921E-12	3.251310E-12	-1.813005E-12	4.507028E-12	5.557192E-12
3.034279E+4	1.316207E-12	8.552542E-13	5.265947E-12	-8.810183E-13	4.792672E-12	3.886450E-12
3.034399E+4	1.604652E-12	5.270427E-13	-1.414782E-12	4.356924E-12	3.713383E-12	5.426692E-12
3.034519E+4	1.451748E-12	5.376844E-13	3.070402E-12	1.228833E-12	-1.805163E-12	4.745065E-12
3.034639E+4	1.451748E-12	-1.181786E-13	5.058154E-12	5.422211E-12	4.617925E-12	4.144651E-12
3.034759E+4	1.478632E-12	1.087691E-12	4.635847E-12	3.722904E-12	1.859492E-12	4.306516E-12
3.034879E+4	1.415342E-12	6.094877E-12	3.512311E-12	-1.534081E-12	3.760990E-12	5.416610E-12
3.034999E+4	1.321247E-12	1.192427E-12	-3.506151E-13	3.836602E-12	5.051993E-12	4.409012E-12
3.035119E+4	1.392379E-12	1.349252E-12	3.714503E-12	5.021188E-12	4.087522E-12	4.038794E-12
3.035239E+4	2.108171E-12	1.177865E-12	3.986706E-12	-1.209230E-12	2.179302E-12	3.551518E-12
3.035359E+4	1.489274E-12	1.685305E-12	3.965982E-12	4.008549E-12	3.612567E-12	3.707782E-12
3.035479E+4	1.264118E-12	1.681384E-12	4.031513E-12	-1.404700E-12	7.325950E-13	4.951177E-12
3.035599E+4	2.110971E-12	9.840745E-13	4.077440E-12	2.382614E-12	9.689520E-13	5.076637E-12
3.035719E+4	1.802923E-12	4.867164E-13	4.316038E-12	4.251627E-12	2.094729E-13	4.724902E-12
3.035839E+4	2.374213E-12	1.075929E-12	6.592234E-13	3.333083E-12	7.807626E-13	3.888691E-12
3.035959E+4	1.665141E-12	5.155050E-12	3.820360E-12	1.316767E-12	-7.510780E-13	4.046075E-12
3.036079E+4	2.223549E-12	5.640085E-13	5.306273E-12	5.548791E-12	4.917572E-12	4.350203E-12
3.036199E+4	1.669622E-12	9.213447E-13	4.300915E-12	5.299552E-12	3.573361E-13	4.887887E-12
3.036319E+4	1.213710E-12	4.794353E-13	-4.228664E-13	-1.319567E-12	5.763305E-13	3.234508E-12
3.036439E+4	1.344211E-12	1.462950E-12	4.057277E-12	5.332037E-12	4.216902E-12	4.724342E-12
3.036559E+4	2.130574E-12	1.527920E-12	4.962379E-12	1.443347E-12	4.575918E-13	4.684575E-12
3.036679E+4	1.810764E-12	1.028321E-12	4.116086E-12	-4.374287E-13	3.614247E-12	6.003022E-12
3.036799E+4	2.256594E-12	1.577768E-12	5.171292E-12	4.527190E-12	4.173775E-12	4.249947E-12
3.036919E+4	2.301961E-12	9.437481E-13	-3.242909E-13	3.217145E-12	4.801074E-12	5.128725E-12
3.037039E+4	1.729552E-12	8.390116E-13	-1.439426E-13	4.550155E-12	2.597128E-12	4.220262E-12
3.037159E+4	2.273957E-12	1.091051E-12	5.214419E-12	4.806675E-12	3.942459E-12	3.867407E-12
3.037279E+4	1.855011E-12	9.191043E-13	4.812276E-12	-1.754755E-12	3.943019E-13	4.601122E-12
3.037399E+4	1.696506E-12	2.416219E-12	5.314115E-12	2.532718E-12	6.978695E-13	4.013030E-12
3.037519E+4	9.952762E-13	7.225134E-13	2.816682E-12	3.586243E-12	2.318764E-13	5.129845E-12
0.000000E+0	0.000000E+0	0.000000E+0	0.000000E+0	0.000000E+0	0.000000E+0	0.000000E+0
0.000000E+0	0.000000E+0	0.000000E+0	0.000000E+0	0.000000E+0	0.000000E+0	0.000000E+0
0.000000E+0	0.000000E+0	0.000000E+0	0.000000E+0	0.000000E+0	0.000000E+0	0.000000E+0
0.000000E+0	0.000000E+0	0.000000E+0	0.000000E+0	0.000000E+0	0.000000E+0	0.000000E+0
0.000000E+0	0.000000E+0	0.000000E+0	0.000000E+0	0.000000E+0	0.000000E+0	0.000000E+0
0.000000E+0	0.000000E+0	0.000000E+0	0.000000E+0	0.000000E+0	0.000000E+0	0.000000E+0
0.000000E+0	0.000000E+0	0.000000E+0	0.000000E+0	0.000000E+0	0.000000E+0	0.000000E+0
0.000000E+0	0.000000E+0	0.000000E+0	0.000000E+0	0.000000E+0	0.000000E+0	0.000000E+0
0.000000E+0	0.000000E+0	0.000000E+0	0.000000E+0	0.000000E+0	0.000000E+0	0.000000E+0
0.000000E+0	0.000000E+0	0.000000E+0	0.000000E+0	0.000000E+0	0.000000E+0	0.000000E+0
0.000000E+0	0.000000E+0	0.000000E+0	0.000000E+0	0.000000E+0	0.000000E+0	0.000000E+0
0.000000E+0	0.000000E+0	0.000000E+0	0.000000E+0	0.000000E+0	0.000000E+0	0.000000E+0
0.000000E+0	0.000000E+0	0.000000E+0	0.000000E+0	0.000000E+0	0.000000E+0	0.000000E+0
0.000000E+0	0.000000E+0	0.000000E+0	0.000000E+0	0.000000E+0	0.000000E+0	0.000000E+0
0.000000E+0	0.000000E+0	0.000000E+0	0.000000E+0	0.000000E+0	0.000000E+0	0.000000E+0
0.000000E+0	0.000000E+0	0.000000E+0	0.000000E+0	0.000000E+0	0.000000E+0	0.000000E+0
0.000000E+0	0.000000E+0	0.000000E+0	0.000000E+0	0.000000E+0	0.000000E+0	0.000000E+0
0.000000E+0	0.000000E+0	0.000000E+0	0.000000E+0	0.000000E+0	0.000000E+0	0.000000E+0
0.000000E+0	0.000000E+0	0.000000E+0	0.000000E+0	0.000000E+0	0.000000E+0	0.000000E+0
0.000000E+0	0.000000E+0	0.000000E+0	0.000000E+0	0.000000E+0	0.000000E+0	0.000000E+0
0.000000E+0	0.000000E+0	0.000000E+0	0.000000E+0	0.000000E+0	0.000000E+0	0.000000E+0
0.000000E+0	0.000000E+0	0.000000E+0	0.000000E+0	0.000000E+0	0.000000E+0	0.000000E+0
0.000000E+0	0.000000E+0	0.000000E+0	0.000000E+0	0.000000E+0	0.000000E+0	0.000000E+0
0.000000E+0	0.000000E+0	0.000000E+0	0.000000E+0	0.000000E+0	0.000000E+0	0.000000E+0
0.000000E+0	0.000000E+0	0.000000E+0	0.000000E+0	0.000000E+0	0.000000E+0	0.000000E+0
0.000000E+0	0.000000E+0	0.000000E+0	0.000000E+0	0.000000E+0	0.000000E+0	0.000000E+0
0.000000E+0	0.000000E+0	0.000000E+0	0.000000E+0	0.000000E+0	0.000000E+0	0.000000E+0
0.000000E+0	0.000000E+0	0.000000E+0	0.000000E+0	0.000000E+0	0.000000E+0	0.000000E+0
0.000000E+0	0.000000E+0	0.000000E+0	0.000000E+0	0.000000E+0	0.000000E+0	0.000000E+0
0.000000E+0	0.000000E+0	0.000000E+0	0.000000E+0	0.000000E+0	0.000000E+0	0.000000E+0
0.000000E+0	0.000000E+0	0.000000E+0	0.000000E+0	0.000000E+0	0.000000E+0	0.000000E+0
0.000000E+0	0.000000E+0	0.000000E+0	0.000000E+0	0.000000E+0	0.000000E+0	0.000000E+0
0.000000E+0	0.000000E+0	0.000000E+0	0.000000E+0	0.000000E+0	0.000000E+0	0.000000E+0
0.000000E+0	0.000000E+0	0.000000E+0	0.000000E+0	0.000000E+0	0.000000E+0	0.000000E+0
0.000000E+0	0.000000E+0	0.000000E+0	0.000000E+0	0.000000E+0	0.000000E+0	0.000000E+0
0.000000E+0	0.000000E+0	0.000000E+0	0.000000E+0	0.000000E+0	0.000000E+0	0.000000E+0
0.000000E+0	0.000000E+0	0.000000E+0	0.000000E+0	0.000000E+0	0.000000E+0	0.000000E+0
0.000000E+0	0.000000E+0	0.000000E+0	0.000000E+0	0.000000E+0	0.000000E+0	0.000000E+0
0.000000E+0	0.000000E+0	0.000000E+0	0.000000E+0	0.000000E+0	0.000000E+0	0.000000E+0
0.000000E+0	0.000000E+0	0.000000E+0	0.000000E+0	0.000000E+0	0.000000E+0	0.000000E+0
0.000000E+0	0.000000E+0	0.000000E+0	0.000000E+0	0.000000E+0	0.000000E+0	0.000000E+0
0.000000E+0	0.000000E+0	0.000000E+0	0.000000E+0	0.000000E+0	0.000000E+0	0.000000E+0
0.000000E+0	0.000000E+0	0.000000E+0	0.000000E+0	0.000000E+0	0.000000E+0	0.000000E+0
0.000000E+0	0.000000E+0	0.000000E+0	0.000000E+0	0.000000E+0	0.000000E+0	0.000000E+0
0.000000E+0	0.000000E+0	0.000000E+0	0.000000E+0	0.000000E+0	0.000000E+0	0.000000E+0
0.000000E+0	0.000000E+0	0.000000E+0	0.000000E+0	0.000000E+0	0.000000E+0	0.000000E+0
0.000000E+0	0.000000E+0	0.000000E+0	0.000000E+0	0.000000E+0	0.000000E+0	0.000000E+0
0.000000E+0	0.000000E+0	0.000000E+0	0.000000E+0	0.000000E+0	0.000000E+0	0.000000E+0
0.000000E+0	0.000000E+0	0.000000E+0	0.000000E+0	0.000000E+0	0.000000E+0	0.000000E+0
0.000000E+0	0.000000E+0	0.000000E+0	0.000000E+0	0.000000E+0	0.000000E+0	0.000000E+0
0.000000E+0	0.000000E+0	0.000000E+0	0.000000E+0	0.000000E+0	0.000000E+0	0.000000E+0
0.000000E+0	0.000000E+0	0.000000E+0	0.000000E+0	0.000000E+0	0.000000E+0	0.000000E+0
0.000000E+0	0.000000E+0	0.000000E+0	0.000000E+0	0.000000E+0	0.000000E+0	0.000000E+0
0.000000E+0	0.000000E+0	0.000000E+0	0.000000E+0	0.000000E+0	0.000000E+0	0.000000E+0
0.000000E+0	0.000000E+0	0.000000E+0	0.000000E+0	0.000000E+0	0.000000E+0	0.000000E+0
0.000000E+0	0.000000E+0	0.000000E+0	0.000000E+0	0.000000E+0	0.000000E+0	0.000000E+0
0.000000E+0	0.000000E+0	0.000000E+0	0.000000E+0	0.000000E+0	0.000000E+0	0.000000E+0
0.000000E+0	0.000000E+0	0.000000E+0	0.000000E+0	0.000000E+0	0.000000E+0	0.000000E+0
0.000000E+0	0.000000E+0	0.000000E+0	0.000000E+0	0.000000E+0	0.000000E+0	0.000000E+0
0.000000E+0	0.000000E+0	0.000000E+0	0.000000E+0	0.000000E+0	0.000000E+0	0.000000E+0
0.000000E+0	0.000000E+0	0.000000E+0	0.000000E+0	0.000000E+0	0.000000E+0	0.000000E+0
0.000000E+0	0.000000E+0	0.000000E+0	0.000000E+0	0.000000E+0	0.000000E+0	0.000000E+0
0.000000E+0	0.000000E+0	0.000000E+0	0.000000E+0	0.000000E+0	0.000000E+0	0.000000E+0
0.000000E+0	0.000000E+0	0.000000E+0	0.000000E+0	0.000000E+0	0.000000E+0	0.000000E+0
0.000000E+0	0.000000E+0	0.000000E+0	0.000000E+0	0.000000E+0	0.000000E+0	0.000000E+0
0.000000E+0	0.000000E+0	0.000000E+0	0.000000E+0	0.000000E+0	0.000000E+0	0.000000E+0
0.000000E+0	0.000000E+0	0.000000E+0	0.000000E+0	0.000000E+0	0.000000E+0	0.000000E+0
0.000000E+0	0.000000E+0	0.000000E+0	0.000000E+0	0.000000E+0	0.000000E+0	0.000000E+0
0.000000E+0	0.000000E+0	0.000000E+0	0.000000E+0	0.000000E+0	0.000000E+0	0.000000E+0
0.000000E+0	0.000000E+0	0.000000E+0	0.000000E+0	0.000000E+0	0.000000E+0	0.000000E+0
0.000000E+0	0.000000E+0	0.000000E+0	0.000000E+0	0.000000E+0	0.000000E+0	0.000000E+0
0.000000E+0	0.000000E+0	0.000000E+0	0.000000E+0	0.000000E+0	0.000000E+0	0.000000E+0
0.000000E+0	0.000000E+0	0.000000E+0	0.000000E+0	0.000000E+0	0.000000E+0	0.000000E+0
0.000000E+0	0.000000E+0	0.000000E+0	0.000000E+0	0.000000E+0	0.000000E+0	0.000000E+0
0.000000E+0	0.000000E+0	0.000000E+0	0.000000E+0	0.000000E+0	0.000000E+0	0.000000E+0
0.000000E+0	0.000000E+0	0.000000E+0	0.000000E+0	0.000000E+0	0.000000E+0	0.000000E+0
0.000000E+0	0.000000E+0	0.000000E+0	0.000000E+0	0.000000E+0	0.000000E+0	0.000000E+0
0.000000E+0	0.000000E+0	0.000000E+0	0.000000E+0	0.000000E+0	0.000000E+0	0.000000E+0
0.000000E+0	0.000000E+0	0.000000E+0	0.000000E+0	0.000000E+0	0.000000E+0	0.000000E+0
0.000000E+0	0.000000E+0	0.000000E+0	0.000000E+0	0.000000E+0	0.000000E+0	0.000000E+0
0.000000E+0	0.000000E+0	0.000000E+0	0.000000E+0	0.000000E+0	0.000000E+0	0.000000E+0
0.000000E+0	0.000000E+0	0.000000E+0	0.000000E+0	0.000000E+0	0.000000E+0	0.000000E+0
0.000000E+0	0.000000E+0	0.000000E+0	0.000000E+0	0.000000E+0	0.000000E+0	0.000000E+0
0.000000E+0	0.000000E+0	0.000000E+0	0.000000E+0	0.000000E+0	0.000000E+0	0.000000E+0
0.000000E+0	0.000000E+0	0.000000E+0	0.000000E+0	0.000000E+0	0.000000E+0	0.000000E+0
0.000000E+0	0.000000E+0	0.000000E+0	0.000000E+0	0.000000E+0	0.000000E+0	0.000000E+0
0.000000E+0	0.000000E+0	0.000000E+0	0.000000E+0	0.000000E+0	0.000000E+0	0.000000E+0
0.000000E+0	0.000000E+0	0.000000E+0	0.000000E+0	0.000000E+0	0.000000E+0	0.000000E+0
0.000000E+0	0.000000E+0	0.000000E+0	0.000000E+0	0.000000E+0	0.000000E+0	0.000000E+0
0.000000E+0	0.000000E+0	0.000000E+0	0.000000E+0	0.000000E+0	0.000000E+0	0.000000E+0
0.000000E+0	0.000000E+0	0.000000E+0	0.000000E+0	0.000000E+0	0.000000E+0	0.000000E+0
0.000000E+0	0.000000E+0	0.000000E+0	0.000000E+0	0.000000E+0	0.000000E+0	0.000000E+0
0.000000E+0	0.000000E+0	0.000000E+0	0.000000E+0	0.000000E+0	0.000000E+0	0.000000E+0
0.000000E+0	0.000000E+0	0.000000E+0	0.000000E+0	0.000000E+0	0.000000E+0	0.000000E+0
0.000000E+0	0.000000E+0	0.000000E+0	0.000000E+0	0.000000E+0	0.000000E+0	0.000000E+0
0.000000E+0	0.000000E+0	0.000000E+0	0.000000E+0	0.000000E+0	0.000000E+0	0.000000E+0
0.000000E+0	0.000000E+0	0.000000E+0	0.000000E+0	0.000000E+0	0.000000E+0	0.000000E+0
0.000000E+0	0.000000E+0	0.000000E+0	0.000000E+0	0.000000E+0	0.000000E+0	0.000000E+0
0.000000E+0	0.000000E+0	0.000000E+0	0.000000E+0	0.000000E+0	0.000000E+0	0.000000E+0
0.000000E+0	0.000000E+0	0.000000E+0	0.000000E+0	0.000000E+0	0.000000E+0	0.000000E+0
0.000000E+0	0.000000E+0	0.000000E+0	0.000000E+0	0.000000E+0	0.000000E+0	0.000000E+0
0.000000E+0	0.000000E+0	0.000000E+0	0.000000E+0	0.000000E+0	0.000000E+0	0.000000E+0
0.000000E+0	0.000000E+0	0.000000E+0	0.000000E+0	0.000000E+0	0.000000E+0	0.000000E+0
0.000000E+0	0.000000E+0	0.000000E+0	0.000000E+0	0.000000E+0	0.000000E+0	0.000000E+0
0.000000E+0	0.000000E+0	0.000000E+0	0.000000E+0	0.000000E+0	0.000000E+0	0.000000E+0
0.000000E+0	0.000000E+0	0.000000E+0	0.000000E+0	0.000000E+0	0.000000E+0	0.000000E+0
0.000000E+0	0.000000E+0	0.000000E+0	0.000000E+0	0.000000E+0	0.000000E+0	0.000000E+0
0.000000E+0	0.000000E+0	0.000000E+0	0.000000E+0	0.000000E+0	0.000000E+0	0.000000E+0
0.000000E+0	0.000000E+0	0.000000E+0	0.000000E+0	0.000000E+0	0.000000E+0	0.000000E+0
0.000000E+0	0.000000E+0	0.000000E+0	0.000000E+0	0.000000E+0	0.000000E+0	0.000000E+0
0.000000E+0	0.000000E+0	0.000000E+0	0.000000E+0	0.000000E+0	0.000000E+0	0.000000E+0
0.000000E+0	0.000000E+0	0.000000E+0	0.000000E+0	0.000000E+0	0.000000E+0	0.000000E+0
0.000000E+0	0.000000E+0	0.000000E+0	0.000000E+0	0.000000E+0	0.000000E+0	0.000000E+0
0.000000E+0	0.000000E+0	0.000000E+0	0.000000E+0	0.000000E+0	0.000000E+0	0.000000E+0
0.000000E+0	0.000000E+0	0.000000E+0	0.000000E+0	0.000000E+0	0.000000E+0	0.000000E+0
0.000000E+0	0.000000E+0	0.000000E+0	0.000000E+0	0.000000E+0	0.000000E+0	0.000000E+0
0.000000E+0	0.000000E+0	0.000000E+0	0.000000E+0	0.000000E+0	0.000000E+0	0.000000E+0
0.000000E+0	0.000000E+0	0.000000E+0	0.000000E+0	0.000000E+0	0.000000E+0	0.000000E+0
0.000000E+0	0.000000E+0	0.000000E+0	0.000000E+0	0.000000E+0	0.000000E+0	0.000000E+0
0.000000E+0	0.000000E+0	0.000000E+0	0.000000E+0	0.000000E+0	0.000000E+0	0.000000E+0
0.000000E+0	0.000000E+0	0.000000E+0	0.000000E+0	0.000000E+0	0.000000E+0	0.000000E+0
0.000000E+0	0.000000E+0	0.000000E+0	0.000000E+0	0.000000E+0	0.000000E+0	0.000000E+0
0.000000E+0	0.000000E+0	0.000000E+0	0.000000E+0	0.000000E+0	0.000000E+0	0.000000E+0
0.000000E+0	0.000000E+0	0.000000E+0	0.000000E+0	0.000000E+0	0.000000E+0	0.000000E+0
0.000000E+0	0.000000E+0	0.000000E+0	0.000000E+0	0.000000E+0	0.000000E+0	0.000000E+0
0.000000E+0	0.000000E+0	0.000000E+0	0.000000E+0	0.000000E+0	0.000000E+0	0.000000E+0
0.000000E+0	0.000000E+0	0.000000E+0	0.000000E+0	0.000000E+0	0.000000E+0	0.000000E+0
0.000000E+0	0.000000E+0	0.000000E+0	0.000000E+0	0.000000E+0	0.000000E+0	0.000000E+0
0.000000E+0	0.000000E+0	0.000000E+0	0.000000E+0	0.000000E+0	0.000000E+0	0.000000E+0
0.000000E+0	0.000000E+0	0.000000E+0	0.000000E+0	0.000000E+0	0.000000E+0	0.000000E+0
0.000000E+0	0.000000E+0	0.000000E+0	0.000000E+0	0.000000E+0	0.000000E+0	0.000000E+0
0.000000E+0	0.000000E+0	0.000000E+0	0.000000E+0	0.000000E+0	0.000000E+0	0.000000E+0
0.000000E+0	0.000000E+0	0.000000E+0	0.000000E+0	0.000000E+0	0.000000E+0	0.000000E+0
0.000000E+0	0.000000E+0	0.000000E+0	0.000000E+0	0.000000E+0	0.000000E+0	0.000000E+0
0.000000E+0	0.000000E+0	0.000000E+0	0.000000E+0	0.000000E+0	0.000000E+0	0.000000E+0
0.000000E+0	0.000000E+0	0.000000E+0	0.000000E+0	0.000000E+0	0.000000E+0	0.000000E+0
0.000000E+0	0.000000E+0	0.000000E+0	0.000000E+0	0.000000E+0	0.000000E+0	0.000000E+0
0.000000E+0	0.000000E+0	0.000000E+0	0.000000E+0	0.000000E+0	0.000000E+0	0.000000E+0
0.000000E+0	0.000000E+0	0.000000E+0	0.000000E+0	0.000000E+0	0.000000E+0	0.000000E+0
0.000000E+0	0.000000E+0	0.000000E+0	0.000000E+0	0.000000E+0	0.000000E+0	0.000000E+0
0.000000E+0	0.000000E+0	0.000000E+0	0.000000E+0	0.000000E+0	0.000000E+0	0.000000E+0
0.000000E+0	0.000000E+0	0.000000E+0	0.000000E+0	0.000000E+0	0.000000E+0	0.000000E+0
0.000000E+0	0.000000E+0	0.000000E+0	0.000000E+0	0.000000E+0	0.000000E+0	0.000000E+0
0.000000E+0	0.000000E+0	0.000000E+0	0.000000E+0	0.000000E+0	0.000000E+0	0.000000E+0
0.000000E+0	0.000000E+0	0.000000E+0	0.000000E+0	0.000000E+0	0.000000E+0	0.000000E+0
0.000000E+0	0.000000E+0	0.000000E+0	0.000000E+0	0.000000E+0	0.000000E+0	0.000000E+0
0.000000E+0	0.000000E+0	0.000000E+0	0.000000E+0	0.000000E+0	0.000000E+0	0.000000E+0
0.000000E+0	0.000000E+0	0.000000E+0	0.000000E+0	0.000000E+0	0.000000E+0	0.000000E+0
0.000000E+0	0.000000E+0	0.000000E+0	0.000000E+0	0.000000E+0	0.000000E+0	0.000000E+0
0.000000E+0	0.000000E+0	0.000000E+0	0.000000E+0	0.000000E+0	0.000000E+0	0.000000E+0
0.000000E+0	0.000000E+0	0.000000E+0	0.000000E+0	0.000000E+0	0.000000E+0	0.000000E+0
0.000000E+0	0.000000E+0	0.000000E+0	0.000000E+0	0.000000E+0	0.000000E+0	0.000000E+0
0.000000E+0	0.000000E+0	0.000000E+0	0.000000E+0	0.000000E+0	0.000000E+0	0.000000E+0
0.000000E+0	0.000000E+0	0.000000E+0	0.000000E+0	0.000000E+0	0.000000E+0	0.000000E+0
0.000000E+0	0.000000E+0	0.000000E+0	0.000000E+0	0.000000E+0	0.000000E+0	0.000000E+0
0.000000E+0	0.000000E+0	0.000000E+0	0.000000E+0	0.000000E+0	0.000000E+0	0.000000E+0
0.000000E+0	0.000000E+0	0.000000E+0	0.000000E+0	0.000000E+0	0.000000E+0	0.000000E+0
0.000000E+0	0.000000E+0	0.000000E+0	0.000000E+0	0.000000E+0	0.000000E+0	0.000000E+0
0.000000E+0	0.000000E+0	0.000000E+0	0.000000E+0	0.000000E+0	0.000000E+0	0.000000E+0
0.000000E+0	0.000000E+0	0.000000E+0	0.000000E+0	0.000000E+0	0.000000E+0	0.000000E+0
0.000000E+0	0.000000E+0	0.000000E+0	0.000000E+0	0.000000E+0	0.000000E+0	0.000000E+0
0.000000E+0	0.000000E+0	0.000000E+0	0.000000E+0	0.000000E+0	0.000000E+0	0.000000E+0
0.000000E+0	0.000000E+0	0.000000E+0	0.000000E+0	0.000000E+0	0.000000E+0	0.000000E+0
0.000000E+0	0.000000E+0	0.000000E+0	0.000000E+0	0.000000E+0	0.000000E+0	0.000000E+0
0.000000E+0	0.000000E+0	0.000000E+0	0.000000E+0	0.000000E+0	0.000000E+0	0.000000E+0
0.000000E+0	0.000000E+0	0.000000E+0	0.000000E+0	0.000000E+0	0.000000E+0	0.000000E+0
0.000000E+0	0.000000E+0	0.000000E+0	0.000000E+0	0.000000E+0	0.000000E+0	0.000000E+0
0.000000E+0	0.000000E+0	0.000000E+0	0.000000E+0	0.000000E+0	0.000000E+0	0.000000E+0
0.000000E+0	0.000000E+0	0.000000E+0	0.000000E+0	0.000000E+0	0.000000E+0	0.000000E+0
0.000000E+0	0.000000E+0	0.000000E+0	0.000000E+0	0.000000E+0	0.000000E+0	0.000000E+0
0.000000E+0	0.000000E+0	0.000000E+0	0.000000E+0	0.000000E+0	0.000000E+0	0.000000E+0
0.000000E+0	0.000000E+0	0.000000E+0	0.000000E+0	0.000000E+0	0.000000E+0	0.000000E+0
0.000000E+0	0.000000E+0	0.000000E+0	0.000000E+0	0.000000E+0	0.000000E+0	0.000000E+0
0.000000E+0	0.000000E+0	0.000000E+0	0.000000E+0	0.000000E+0	0.000000E+0	0.000000E+0
0.000000E+0	0.000000E+0	0.000000E+0	0.000000E+0	0.000000E+0	0.000000E+0	0.000000E+0
0.000000E+0	0.000000E+0	0.000000E+0	0.000000E+0	0.000000E+0	0.000000E+0	0.000000E+0
0.000000E+0	0.000000E+0	0.000000E+0	0.000000E+0	0.000000E+0	0.000000E+0	0.000000E+0
0.000000E+0	0.000000E+0	0.000000E+0	0.000000E+0	0.000000E+0	0.000000E+0	0.000000E+0
0.000000E+0	0.000000E+0	0.000000E+0	0.000000E+0	0.000000E+0	0.000000E+0	0.000000E+0
0.000000E+0	0.000000E+0	0.000000E+0	0.000000E+0	0.000000E+0	0.000000E+0	0.000000E+0
0.000000E+0	0.000000E+0	0.000000E+0	0.000000E+0	0.000000E+0	0.000000E+0	0.000000E+0
0.000000E+0	0.000000E+0	0.000000E+0	0.000000E+0	0.000000E+0	0.000000E+0	0.000000E+0
0.000000E+0	0.000000E+0	0.000000E+0	0.000000E+0	0.000000E+0	0.000000E+0	0.000000E+0
0.000000E+0	0.000000E+0	0.000000E+0	0.000000E+0	0.000000E+0	0.000000E+0	0.000000E+0
0.000000E+0	0.000000E+0	0.000000E+0	0.000000E+0	0.000000E+0	0.000000E+0	0.000000E+0
0.000000E+0	0.000000E+0	0.000000E+0	0.000000E+0	0.000000E+0	0.000000E+0	0.000000E+0
0.000000E+0	0.000000E+0	0.000000E+0	0.000000E+0	0.000000E+0	0.000000E+0	0.000000E+0
0.000000E+0	0.000000E+0	0.000000E+0	0.000000E+0	0.000000E+0	0.000000E+0	0.000000E+0
0.000000E+0	0.000000E+0	0.000000E+0	0.000000E+0	0.000000E+0	0.000000E+0	0.000000E+0
0.000000E+0	0.000000E+0	0.000000E+0	0.000000E+0	0.000000E+0	0.000000E+0	0.000000E+0
0.000000E+0	0.000000E+0	0.000000E+0	0.000000E+0	0.000000E+0	0.000000E+0	0.000000E+0
0.000000E+0	0.000000E+0	0.000000E+0	0.000000E+0	0.000000E+0	0.000000E+0	0.000000E+0
0.000000E+0	0.000000E+0	0.000000E+0	0.000000E+0	0.000000E+0	0.000000E+0	0.000000E+0
0.000000E+0	0.000000E+0	0.000000E+0	0.000000E+0	0.000000E+0	0.000000E+0	0.000000E+0
0.000000E+0	0.000000E+0	0.000000E+0	0.000000E+0	0.000000E+0	0.000000E+0	0.000000E+0
0.000000E+0	0.000000E+0	0.000000E+0	0.000000E+0	0.000000E+0	0.000000E+0	0.000000E+0
0.000000E+0	0.000000E+0	0.000000E+0	0.000000E+0	0.000000E+0	0.000000E+0	0.000000E+0
0.000000E+0	0.000000E+0	0.000000E+0	0.000000E+0	0.000000E+0	0.000000E+0	0.000000E+0
0.000000E+0	0.000000E+0	0.000000E+0	0.000000E+0	0.000000E+0	0.000000E+0	0.000000E+0
0.000000E+0	0.000000E+0	0.000000E+0	0.000000E+0	0.000000E+0	0.000000E+0	0.000000E+0
0.000000E+0	0.000000E+0	0.000000E+0	0.000000E+0	0.000000E+0	0.000000E+0	0.000000E+0
0.000000E+0	0.000000E+0	0.000000E+0	0.000000E+0	0.000000E+0	0.000000E+0	0.000000E+0
0.000000E+0	0.000000E+0	0.000000E+0	0.000000E+0	0.000000E+0	0.000000E+0	0.000000E+0
0.000000E+0	0.000000E+0	0.000000E+0	0.000000E+0	0.000000E+0	0.000000E+0	0.000000E+0
0.000000E+0	0.000000E+0	0.000000E+0	0.000000E+0	0.000000E+0	0.000000E+0	0.000000E+0
0.000000E+0	0.000000E+0	0.000000E+0	0.000000E+0	0.000000E+0	0.000000E+0	0.000000E+0
0.000000E+0	0.000000E+0	0.000000E+0	0.000000E+0	0.000000E+0	0.000000E+0	0.000000E+0
0.000000E+0	0.000000E+0	0.000000E+0	0.000000E+0	0.000000E+0	0.000000E+0	0.000000E+0
0.000000E+0	0.000000E+0	0.000000E+0	0.000000E+0	0.000000E+0	0.000000E+0	0.000000E+0
0.000000E+0	0.000000E+0	0.000000E+0	0.000000E+0	0.000000E+0	0.000000E+0	0.000000E+0
0.000000E+0	0.000000E+0	0.000000E+0	0.000000E+0	0.000000E+0	0.000000E+0	0.000000E+0
0.000000E+0	0.000000E+0	0.000000E+0	0.000000E+0	0.000000E+0	0.000000E+0	0.000000E+0
0.000000E+0	0.000000E+0	0.000000E+0	0.000000E+0	0.000000E+0	0.000000E+0	0.000000E+0
0.000000E+0	0.000000E+0	0.000000E+0	0.000000E+0	0.000000E+0	0.000000E+0	0.000000E+0
0.000000E+0	0.000000E+0	0.000000E+0	0.000000E+0	0.000000E+0	0.000000E+0	0.000000E+0
0.000000E+0	0.000000E+0	0.000000E+0	0.000000E+0	0.000000E+0	0.000000E+0	0.000000E+0
0.000000E+0	0.000000E+0	0.000000E+0	0.000000E+0	0.000000E+0	0.000000E+0	0.000000E+0
0.000000E+0	0.000000E+0	0.000000E+0	0.000000E+0	0.000000E+0	0.000000E+0	0.000000E+0
0.000000E+0	0.000000E+0	0.000000E+0	0.000000E+0	0.000000E+0	0.000000E+0	0.000000E+0
0.000000E+0	0.000000E+0	0.000000E+0	0.000000E+0	0.000000E+0	0.000000E+0	0.000000E+0
0.000000E+0	0.000000E+0	0.000000E+0	0.000000E+0	0.000000E+0	0.000000E+0	0.000000E+0
0.000000E+0	0.000000E+0	0.000000E+0	0.000000E+0	0.000000E+0	0.000000E+0	0.000000E+0
0.000000E+0	0.000000E+0	0.000000E+0	0.000000E+0	0.000000E+0	0.000000E+0	0.000000E+0
0.000000E+0	0.000000E+0	0.000000E+0	0.000000E+0	0.000000E+0	0.000000E+0	0.000000E+0
0.000000E+0	0.000000E+0	0.000000E+0	0.000000E+0	0.000000E+0	0.000000E+0	0.000000E+0
0.000000E+0	0.000000E+0	0.000000E+0	0.000000E+0	0.000000E+0	0.000000E+0	0.000000E+0
0.000000E+0	0.000000E+0	0.000000E+0	0.000000E+0	0.000000E+0	0.000000E+0	0.000000E+0
0.000000E+0	0.000000E+0	0.000000E+0	0.000000E+0	0.000000E+0	0.000000E+0	0.000000E+0
0.000000E+0	0.000000E+0	0.000000E+0	0.000000E+0	0.000000E+0	0.000000E+0	0.000000E+0
0.000000E+0	0.000000E+0	0.000000E+0	0.000000E+0	0.000000E+0	0.000000E+0	0.000000E+0
0.000000E+0	0.000000E+0	0.000000E+0	0.000000E+0	0.000000E+0	0.000000E+0	0.000000E+0
0.000000E+0	0.000000E+0	0.000000E+0	0.000000E+0	0.000000E+0	0.000000E+0	0.000000E+0
0.000000E+0	0.000000E+0	0.000000E+0	0.000000E+0	0.000000E+0	0.000000E+0	0.000000E+0
0.000000E+0	0.000000E+0	0.000000E+0	0.000000E+0	0.000000E+0	0.000000E+0	0.000000E+0
0.000000E+0	0.000000E+0	0.000000E+0	0.000000E+0	0.000000E+0	0.000000E+0	0.000000E+0
0.000000E+0	0.000000E+0	0.000000E+0	0.000000E+0	0.000000E+0	0.000000E+0	0.000000E+0
0.000000E+0	0.000000E+0	0.000000E+0	0.000000E+0	0.000000E+0	0.000000E+0	0.000000E+0
0.000000E+0	0.000000E+0	0.000000E+0	0.000000E+0	0.000000E+0	0.000000E+0	0.000000E+0
0.000000E+0	0.000000E+0	0.000000E+0	0.000000E+0	0.000000E+0	0.000000E+0	0.000000E+0
0.000000E+0	0.000000E+0	0.000000E+0	0.000000E+0	0.000000E+0	0.000000E+0	0.000000E+0
0.000000E+0	0.000000E+0	0.000000E+0	0.000000E+0	0.000000E+0	0.000000E+0	0.000000E+0
0.000000E+0	0.000000E+0	0.000000E+0	0.000000E+0	0.000000E+0	0.000000E+0	0.000000E+0
0.000000E+0	0.000000E+0	0.000000E+0	0.000000E+0	0.000000E+0	0.000000E+0	0.000000E+0
0.000000E+0	0.000000E+0	0.000000E+0	0.000000E+0	0.000000E+0	0.000000E+0	0.000000E+0
0.000000E+0	0.000000E+0	0.000000E+0	0.000000E+0	0.000000E+0	0.000000E+0	0.000000E+0
0.000000E+0	0.000000E+0	0.000000E+0	0.000000E+0	0.000000E+0	0.000000E+0	0.000000E+0
0.000000E+0	0.000000E+0	0.000000E+0	0.000000E+0	0.000000E+0	0.000000E+0	0.000000E+0
0.000000E+0	0.000000E+0	0.000000E+0	0.000000E+0	0.000000E+0	0.000000E+0	0.000000E+0
0.000000E+0	0.000000E+0	0.000000E+0	0.000000E+0	0.000000E+0	0.000000E+0	0.000000E+0
0.000000E+0	0.000000E+0	0.000000E+0	0.000000E+0	0.000000E+0	0.000000E+0	0.000000E+0
0.000000E+0	0.000000E+0	0.000000E+0	0.000000E+0	0.000000E+0	0.000000E+0	0.000000E+0
0.000000E+0	0.000000E+0	0.000000E+0	0.000000E+0	0.000000E+0	0.000000E+0	0.000000E+0
0.000000E+0	0.000000E+0	0.000000E+0	0.000000E+0	0.000000E+0	0.000000E+0	0.000000E+0
0.000000E+0	0.000000E+0	0.000000E+0	0.000000E+0	0.000000E+0	0.000000E+0	0.000000E+0
0.000000E+0	0.000000E+0	0.000000E+0	0.000000E+0	0.000000E+0	0.000000E+0	0.000000E+0
0.000000E+0	0.000000E+0	0.000000E+0	0.000000E+0	0.000000E+0	0.000000E+0	0.000000E+0
0.000000E+0	0.000000E+0	0.000000E+0	0.000000E+0	0.000000E+0	0.000000E+0	0.000000E+0
0.000000E+0	0.000000E+0	0.000000E+0	0.000000E+0	0.000000E+0	0.000000E+0	0.000000E+0
0.000000E+0	0.000000E+0	0.000000E+0	0.000000E+0	0.000000E+0	0.000000E+0	0.000000E+0
0.000000E+0	0.000000E+0	0.000000E+0	0.000000E+0	0.000000E+0	0.000000E+0	0.000000E+0
0.000000E+0	0.000000E+0	0.000000E+0	0.000000E+0	0.000000E+0	0.000000E+0	0.000000E+0
0.000000E+0	0.000000E+0	0.000000E+0	0.000000E+0	0.000000E+0	0.000000E+0	0.000000E+0
0.000000E+0	0.000000E+0	0.000000E+0	0.000000E+0	0.000000E+0	0.000000E+0	0.000000E+0
0.000000E+0	0.000000E+0	0.000000E+0	0.000000E+0	0.000000E+0	0.000000E+0	0.000000E+0
0.000000E+0	0.000000E+0	0.000000E+0	0.000000E+0	0.000000E+0	0.000000E+0	0.000000E+0
0.000000E+0	0.000000E+0	0.000000E+0	0.000000E+0	0.000000E+0	0.000000E+0	0.000000E+0
0.000000E+0	0.000000E+0	0.000000E+0	0.000000E+0	0.000000E+0	0.000000E+0	0.000000E+0
0.000000E+0	0.000000E+0	0.000000E+0	0.000000E+0	0.000000E+0	0.000000E+0	0.000000E+0
0.000000E+0	0.000000E+0	0.000000E+0	0.000000E+0	0.000000E+0	0.000000E+0	0.000000E+0
0.000000E+0	0.000000E+0	0.000000E+0	0.000000E+0	0.000000E+0	0.000000E+0	0.000000E+0
0.000000E+0	0.000000E+0	0.000000E+0	0.000000E+0	0.000000E+0	0.000000E+0	0.000000E+0
0.000000E+0	0.000000E+0	0.000000E+0	0.000000E+0	0.000000E+0	0.000000E+0	0.000000E+0
0.000000E+0	0.000000E+0	0.000000E+0	0.000000E+0	0.000000E+0	0.000000E+0	0.000000E+0
0.000000E+0	0.000000E+0	0.000000E+0	0.000000E+0	0.000000E+0	0.000000E+0	0.000000E+0
0.000000E+0	0.000000E+0	0.000000E+0	0.000000E+0	0.000000E+0	0.000000E+0	0.000000E+0
0.000000E+0	0.000000E+0	0.000000E+0	0.000000E+0	0.000000E+0	0.000000E+0	0.000000E+0
0.000000E+0	0.000000E+0	0.000000E+0	0.000000E+0	0.000000E+0	0.000000E+0	0.000000E+0
0.000000E+0	0.000000E+0	0.000000E+0	0.000000E+0	0.000000E+0	0.000000E+0	0.000000E+0
0.000000E+0	0.000000E+0	0.000000E+0	0.000000E+0	0.000000E+0	0.000000E+0	0.000000E+0
0.000000E+0	0.000000E+0	0.000000E+0	0.000000E+0	0.000000E+0	0.000000E+0	0.000000E+0
0.000000E+0	0.000000E+0	0.000000E+0	0.000000E+0	0.000000E+0	0.000000E+0	0.000000E+0
0.000000E+0	0.000000E+0	0.000000E+0	0.000000E+0	0.000000E+0	0.000000E+0	0.000000E+0
0.000000E+0	0.000000E+0	0.000000E+0	0.000000E+0	0.000000E+0	0.000000E+0	0.000000E+0
0.000000E+0	0.000000E+0	0.000000E+0	0.000000E+0	0.000000E+0	0.000000E+0	0.000000E+0
0.000000E+0	0.000000E+0	0.000000E+0	0.000000E+0	0.000000E+0	0.000000E+0	0.000000E+0
0.000000E+0	0.000000E+0	0.000000E+0	0.000000E+0	0.000000E+0	0.000000E+0	0.000000E+0
0.000000E+0	0.000000E+0	0.000000E+0	0.000000E+0	0.000000E+0	0.000000E+0	0.000000E+0
0.000000E+0	0.000000E+0	0.000000E+0	0.000000E+0	0.000000E+0	0.000000E+0	0.000000E+0
0.000000E+0	0.000000E+0	0.000000E+0	0.000000E+0	0.000000E+0	0.000000E+0	0.000000E+0
0.000000E+0	0.000000E+0	0.000000E+0	0.000000E+0	0.000000E+0	0.000000E+0	0.000000E+0
0.000000E+0	0.000000E+0	0.000000E+0	0.000000E+0	0.000000E+0	0.000000E+0	0.000000E+0
0.000000E+0	0.000000E+0	0.000000E+0	0.000000E+0	0.000000E+0	0.000000E+0	0.000000E+0
0.000000E+0	0.000000E+0	0.000000E+0	0.000000E+0	0.000000E+0	0.000000E+0	0.000000E+0
0.000000E+0	0.000000E+0	0.000000E+0	0.000000E+0	0.000000E+0	0.000000E+0	0.000000E+0
0.000000E+0	0.000000E+0	0.000000E+0	0.000000E+0	0.000000E+0	0.000000E+0	0.000000E+0
0.000000E+0	0.000000E+0	0.000000E+0	0.000000E+0	0.000000E+0	0.000000E+0	0.000000E+0
0.000000E+0	0.000000E+0	0.000000E+0	0.000000E+0	0.000000E+0	0.000000E+0	0.000000E+0
0.000000E+0	0.000000E+0	0.000000E+0	0.000000E+0	0.000000E+0	0.000000E+0	0.000000E+0
0.000000E+0	0.000000E+0	0.000000E+0	0.000000E+0	0.000000E+0	0.000000E+0	0.000000E+0
0.000000E+0	0.000000E+0	0.000000E+0	0.000000E+0	0.000000E+0	0.000000E+0	0.000000E+0
