# Supplementary material for: An in vitro lung model to assess true shunt fraction by multiple inert gas elimination
Source: PLoS One. 2017 Sep 6;12(9):e0184212. doi: 10.1371/journal.pone.0184212 (PMC5587330; doi:10.1371/journal.pone.0184212)
Supplement: S1 Data — Data sets pertaining to MMIMS-MIGET derived IVLM shunt fractions with blood and saline as priming fluids. (ZIP) [file pone.0184212.s001.zip › IVLMData/Data_Saline/dataBernExpt01Set22_Jan05_2012.txt]

Bern	Thursday, January 05, 2012
4:23 PM	Expt01	Set# 22

Sample Temperature (degC)	37.00
Samples Type:	PA and art

Cardiac Output (ml/min)	2500.0
Minute Ventilation (ml/min)	2500.0
Description: T7_expt2_05012012 
Comment: T7_expt2_05012012 sample  5 80% shunt

solubility method: default
species: pig
solubilities: 
0.007200	0.07000	0.3970	1.260	10.90	378.0
smoothing: 40.0
weights: 
10.0	2.00	70.0	70.0	50.0	50.0


valve times:
3.179589E+4	3.227686E+4

3.176001E+4	2.124413E-12	5.287230E-13	4.824037E-12	-2.716427E-13	9.443082E-13	5.520787E-12
3.176121E+4	1.348132E-12	7.516380E-13	3.541996E-12	3.141533E-12	5.584636E-12	5.601439E-12
3.176241E+4	9.045420E-13	2.839646E-13	4.624646E-12	5.087278E-12	1.539682E-12	4.340681E-12
3.176361E+4	3.666896E-12	4.452699E-13	4.988143E-12	-1.414782E-12	1.242835E-12	4.650410E-12
3.176481E+4	6.401806E-13	7.964450E-13	1.242275E-12	-1.340290E-12	-1.534081E-12	5.465898E-12
3.176601E+4	6.497020E-14	6.047269E-12	3.911654E-12	-8.154880E-13	4.349643E-12	3.680898E-12
3.176721E+4	9.599907E-13	4.915892E-12	3.528554E-13	-1.769878E-13	4.393890E-12	3.899892E-12
3.176841E+4	2.619531E-12	8.782179E-13	4.609524E-13	4.145771E-12	3.235068E-12	4.176016E-12
3.176961E+4	5.344359E-12	4.298115E-12	1.090491E-12	-1.299964E-12	5.444054E-13	3.023915E-12
3.177081E+4	5.328116E-12	4.713140E-12	5.197615E-12	3.781154E-12	-6.933889E-13	4.563596E-12
3.177201E+4	4.368126E-12	3.687619E-12	5.614881E-12	-2.890054E-13	5.211058E-12	4.149691E-12
3.177321E+4	8.026060E-13	7.650801E-13	4.498626E-12	1.680264E-14	3.649533E-12	3.526874E-12
3.177441E+4	4.362525E-12	5.264827E-13	1.086571E-13	-1.573847E-12	2.546720E-12	4.941096E-12
3.177561E+4	2.411739E-12	3.899892E-12	1.685865E-13	4.820117E-12	3.838843E-12	4.484064E-12
3.177681E+4	5.880923E-14	5.188655E-12	-1.685865E-13	-1.241715E-12	3.932937E-12	5.408209E-12
3.177801E+4	5.248024E-12	5.063195E-13	-1.327408E-13	-1.567686E-12	1.119616E-12	3.624889E-12
3.177921E+4	8.860591E-13	4.804434E-12	5.115283E-12	5.158410E-12	2.229150E-13	5.065435E-12
3.178041E+4	5.880923E-14	4.002948E-12	3.875248E-12	-1.747474E-13	-2.464387E-14	3.680338E-12
3.178161E+4	4.474542E-12	6.267384E-13	4.840840E-12	1.977110E-12	1.611373E-12	4.923173E-12
3.178281E+4	2.901256E-13	1.848290E-12	2.329966E-12	-5.684892E-13	3.345405E-12	5.009986E-12
3.178401E+4	2.996470E-13	1.295483E-12	4.322758E-12	4.508708E-12	3.993427E-13	3.706662E-12
3.178521E+4	2.682821E-13	7.241937E-13	3.920615E-12	2.237551E-12	4.089202E-12	5.715697E-12
3.178641E+4	2.367492E-12	8.188485E-13	8.776578E-13	5.025669E-12	1.232193E-13	5.386926E-12
3.178761E+4	2.469988E-13	1.236674E-12	3.020554E-12	5.477660E-12	5.421651E-13	4.207940E-12
3.178881E+4	-8.961407E-15	5.953734E-13	2.682821E-13	5.817634E-12	3.839403E-12	5.806992E-12
3.179001E+4	9.633512E-14	5.103521E-12	5.060954E-12	3.645052E-12	4.046075E-12	4.969100E-12
3.179121E+4	4.193938E-12	8.082069E-13	4.608404E-12	-1.599051E-12	-1.596251E-13	3.767712E-12
3.179241E+4	4.951177E-13	8.888595E-13	-5.992941E-14	3.609207E-12	3.549837E-12	5.266507E-12
3.179361E+4	5.920129E-13	5.111362E-12	5.262586E-12	5.184173E-12	3.455742E-12	4.695217E-12
3.179481E+4	5.296191E-12	4.945576E-13	4.445978E-12	3.839963E-12	1.207549E-12	5.522467E-12
3.179601E+4	-7.113117E-14	3.789555E-12	4.876126E-12	1.203069E-12	1.170584E-13	5.200416E-12
3.179721E+4	4.736664E-12	4.967980E-13	2.254914E-12	4.676734E-12	4.319398E-12	5.604240E-12
3.179841E+4	6.323393E-13	9.146235E-13	5.702255E-12	-1.245075E-12	2.682821E-13	4.288593E-12
3.179961E+4	4.653770E-12	1.042324E-12	3.223306E-12	1.558165E-12	6.995497E-13	3.622649E-12
3.180081E+4	2.243152E-12	9.241451E-13	-6.609037E-14	4.934934E-12	-1.676343E-12	5.361721E-12
3.180201E+4	2.967906E-12	1.246756E-12	-1.460149E-12	4.499186E-12	8.216490E-13	3.851164E-12
3.180321E+4	5.193695E-12	1.148740E-12	4.381007E-12	-1.434945E-12	4.465021E-12	4.805554E-12
3.180441E+4	4.332280E-12	3.665216E-12	3.456863E-12	3.181859E-12	3.468625E-12	4.787071E-12
3.180561E+4	6.933889E-13	1.356981E-11	2.058883E-12	5.432853E-14	2.895655E-13	4.578719E-12
3.180681E+4	1.587289E-12	3.473049E-11	4.378207E-12	3.175138E-12	1.484233E-12	4.011910E-12
3.180801E+4	5.819874E-12	6.146237E-11	3.564960E-12	4.885647E-12	-1.321807E-13	3.786194E-12
3.180921E+4	9.826182E-12	9.738585E-11	4.795473E-12	-7.852433E-13	2.115452E-12	3.614808E-12
3.181041E+4	1.387562E-11	1.467246E-10	1.579448E-13	-5.147208E-13	3.417096E-12	3.429418E-12
3.181161E+4	1.792393E-11	1.842566E-10	5.724659E-12	5.949254E-12	5.455256E-12	5.554952E-12
3.181281E+4	3.073819E-11	2.293952E-10	5.114163E-12	1.354853E-12	4.015830E-13	4.795473E-12
3.181401E+4	3.377050E-11	2.539366E-10	4.825718E-12	1.707148E-12	3.866287E-12	4.124488E-12
3.181521E+4	3.598397E-11	2.826142E-10	4.318278E-13	8.446126E-13	4.944456E-12	5.659128E-12
3.181641E+4	4.498346E-11	3.117757E-10	6.877880E-13	1.032802E-12	2.157459E-12	5.394767E-12
3.181761E+4	4.986463E-11	3.264058E-10	4.973581E-12	1.675223E-12	2.646975E-12	4.413493E-12
3.181881E+4	5.736309E-11	3.184962E-10	-1.439426E-13	2.366932E-12	3.685938E-12	4.757387E-12
3.182001E+4	6.887233E-11	3.332165E-10	5.711217E-12	2.224109E-12	7.858033E-13	4.040474E-12
3.182121E+4	7.055428E-11	3.548470E-10	5.576235E-12	1.927262E-12	1.582248E-12	4.830198E-12
3.182241E+4	8.120883E-11	3.480448E-10	1.435505E-12	3.162817E-12	6.054550E-13	5.235142E-12
3.182361E+4	8.405463E-11	3.717847E-10	6.441011E-13	2.178182E-12	7.247538E-13	5.994621E-12
3.182481E+4	9.175528E-11	3.574924E-10	6.230418E-12	3.724585E-12	3.909974E-12	5.434533E-12
3.182601E+4	9.478367E-11	3.645366E-10	4.906370E-12	4.178816E-12	3.943019E-13	4.228104E-12
3.182721E+4	1.000043E-10	3.599556E-10	3.472545E-13	3.652333E-12	1.145380E-12	5.791309E-12
3.182841E+4	1.005823E-10	3.620061E-10	5.690494E-13	3.027835E-12	1.884696E-12	3.335323E-12
3.182961E+4	1.113684E-10	3.609173E-10	6.345796E-13	4.703619E-12	4.790432E-12	4.524390E-12
3.183081E+4	1.208530E-10	3.619378E-10	4.142410E-12	3.518472E-12	4.916452E-12	4.662732E-12
3.183201E+4	1.181965E-10	3.613048E-10	6.065192E-12	3.090005E-12	5.624963E-12	5.694974E-12
3.183321E+4	1.287648E-10	3.543329E-10	8.658960E-13	4.009109E-12	5.602560E-12	5.740341E-12
3.183441E+4	1.321147E-10	3.737982E-10	8.625354E-13	4.034313E-12	3.777233E-12	4.579279E-12
3.183561E+4	1.391130E-10	3.638454E-10	4.099844E-13	5.528628E-12	1.800123E-12	3.697701E-12
3.183681E+4	1.359574E-10	3.627606E-10	-1.747474E-13	4.324439E-12	5.121445E-12	5.343238E-12
3.183801E+4	1.475507E-10	3.664599E-10	9.510293E-13	3.790675E-12	2.714746E-12	5.207697E-12
3.183921E+4	1.449362E-10	3.533001E-10	6.340195E-12	4.843080E-12	3.682578E-12	4.649850E-12
3.184041E+4	1.521753E-10	3.620498E-10	5.355000E-12	4.886207E-12	8.395718E-13	4.541753E-12
3.184161E+4	1.535397E-10	3.650608E-10	1.457349E-12	4.294194E-12	8.709367E-13	5.836116E-12
3.184281E+4	1.610398E-10	3.601214E-10	1.708828E-12	5.916208E-12	6.379961E-12	4.792672E-12
3.184401E+4	1.631161E-10	3.710202E-10	1.102253E-12	5.707296E-12	4.201219E-12	5.511265E-12
3.184521E+4	1.673946E-10	3.696272E-10	3.483747E-13	5.221700E-12	4.596641E-12	3.782834E-12
3.184641E+4	1.749188E-10	3.795582E-10	6.216976E-13	5.473179E-12	2.337807E-12	5.029029E-12
3.184761E+4	1.831594E-10	3.554313E-10	1.199708E-12	4.832999E-12	3.920615E-12	5.544870E-12
3.184881E+4	1.760104E-10	3.839817E-10	5.300672E-12	4.723781E-12	1.497115E-12	3.278755E-12
3.185001E+4	1.916078E-10	3.547670E-10	5.668090E-12	5.843397E-12	5.837796E-12	4.053356E-12
3.185121E+4	1.776140E-10	3.713798E-10	6.502621E-12	4.935495E-12	6.032147E-13	3.903253E-12
3.185241E+4	1.859055E-10	3.833421E-10	8.821385E-13	5.021188E-12	5.245224E-12	6.382202E-12
3.185361E+4	2.025541E-10	3.612634E-10	6.401806E-13	5.631124E-12	5.728020E-12	4.808915E-12
3.185481E+4	1.909032E-10	3.579611E-10	1.306125E-12	6.322832E-12	5.624963E-12	6.536226E-12
3.185601E+4	2.055007E-10	3.644610E-10	1.620894E-12	4.896849E-12	4.538953E-12	5.037431E-12
3.185721E+4	2.124637E-10	3.620952E-10	5.174652E-12	4.283552E-12	4.958459E-12	4.178256E-12
3.185841E+4	1.954757E-10	3.694710E-10	1.209790E-12	4.668333E-12	5.698335E-12	5.365642E-12
3.185961E+4	2.057539E-10	3.782839E-10	8.675762E-13	6.340756E-12	7.337152E-13	5.165691E-12
3.186081E+4	2.164157E-10	3.605359E-10	1.371655E-12	5.194815E-12	2.674980E-12	5.990141E-12
3.186201E+4	2.253525E-10	3.723005E-10	5.948134E-13	5.421651E-12	1.316767E-12	4.757387E-12
3.186321E+4	2.103813E-10	3.663742E-10	1.527920E-12	6.194012E-12	5.753783E-12	4.262269E-12
3.186441E+4	2.251626E-10	3.668587E-10	1.117375E-12	6.819631E-12	3.943019E-12	5.048073E-12
3.186561E+4	2.284744E-10	3.638622E-10	5.786269E-12	6.589995E-12	4.462221E-12	2.158579E-12
3.186681E+4	2.307814E-10	3.627090E-10	8.877394E-13	5.575115E-12	3.980545E-12	4.994304E-12
3.186801E+4	2.339549E-10	3.575988E-10	1.102253E-12	5.792429E-12	4.886767E-12	5.911728E-12
3.186921E+4	2.323542E-10	3.777894E-10	1.404140E-12	6.943410E-12	5.906687E-12	4.571997E-12
3.187041E+4	2.298489E-10	3.678405E-10	1.064167E-12	5.150568E-12	2.196105E-12	5.715697E-12
3.187161E+4	2.323491E-10	3.573059E-10	7.914042E-13	5.353320E-12	4.923733E-12	3.739147E-12
3.187281E+4	2.315656E-10	3.574935E-10	2.451505E-12	5.766105E-12	4.513189E-12	5.449096E-12
3.187401E+4	2.312990E-10	3.626508E-10	1.657860E-12	6.132963E-12	4.700258E-12	4.912531E-12
3.187521E+4	2.357998E-10	3.525899E-10	1.051285E-12	5.987900E-12	4.759067E-12	5.162890E-12
3.187641E+4	2.390399E-10	3.658270E-10	5.740901E-13	5.180813E-12	4.036554E-12	6.204094E-12
3.187761E+4	2.350264E-10	3.820248E-10	8.832586E-13	5.924050E-12	4.569197E-12	4.945016E-12
3.187881E+4	2.456585E-10	3.729603E-10	1.235554E-12	6.218656E-12	5.798590E-12	4.648169E-12
3.188001E+4	2.368225E-10	3.682713E-10	5.939732E-12	6.715454E-12	4.230344E-12	6.102158E-12
3.188121E+4	2.406888E-10	3.590712E-10	1.241155E-12	6.646003E-12	5.907808E-12	6.519423E-12
3.188241E+4	2.413055E-10	3.653325E-10	1.625935E-12	5.937492E-12	5.389166E-12	5.325876E-12
3.188361E+4	2.451454E-10	3.546398E-10	7.942047E-13	5.799151E-12	4.969100E-12	5.581276E-12
3.188481E+4	2.514621E-10	3.852481E-10	6.351397E-13	5.389166E-12	6.263463E-12	6.551909E-12
3.188601E+4	2.540688E-10	3.528324E-10	9.683919E-13	6.149205E-12	3.326922E-13	4.962939E-12
3.188721E+4	2.507194E-10	3.571395E-10	1.198028E-12	5.736981E-12	5.939172E-12	5.715137E-12
3.188841E+4	2.584341E-10	3.699269E-10	8.496534E-13	5.347159E-12	4.540633E-12	4.061197E-12
3.188961E+4	2.472536E-10	3.492479E-10	1.805163E-12	6.486378E-12	9.947161E-13	4.151932E-12
3.189081E+4	2.472547E-10	3.682567E-10	1.122416E-12	6.287547E-12	1.166103E-12	4.108805E-12
3.189201E+4	2.541141E-10	3.607913E-10	1.489834E-12	5.397007E-12	3.449021E-12	5.249704E-12
3.189321E+4	2.623357E-10	3.619809E-10	2.961185E-12	7.235776E-12	3.156095E-12	5.027349E-12
3.189441E+4	2.517691E-10	3.660365E-10	8.815784E-13	7.326510E-12	5.638965E-12	4.310437E-12
3.189561E+4	2.576584E-10	3.711199E-10	4.312677E-13	7.730894E-12	5.692733E-12	5.435654E-12
3.189681E+4	2.525207E-10	3.707525E-10	1.647779E-12	6.225938E-12	5.007746E-12	4.386608E-12
3.189801E+4	2.676235E-10	3.756185E-10	1.126337E-12	6.237139E-12	5.402608E-12	5.580156E-12
3.189921E+4	2.657953E-10	3.635004E-10	8.552542E-13	6.964693E-12	1.740193E-12	3.772752E-12
3.190041E+4	2.569280E-10	3.609072E-10	1.387338E-12	7.695607E-12	4.812276E-12	5.624963E-12
3.190161E+4	2.719384E-10	3.621915E-10	1.419263E-12	6.449412E-12	3.884770E-12	6.293708E-12
3.190281E+4	2.700246E-10	3.703621E-10	1.095532E-12	5.813152E-12	4.155852E-12	5.519106E-12
3.190401E+4	2.670712E-10	3.578413E-10	5.109682E-12	6.608478E-12	5.765545E-12	4.537272E-12
3.190521E+4	2.778646E-10	3.743712E-10	1.032242E-12	6.968054E-12	4.144651E-12	4.643689E-12
3.190641E+4	2.837299E-10	3.908831E-10	6.087035E-12	5.583517E-12	2.233071E-12	5.680411E-12
3.190761E+4	2.684037E-10	3.661379E-10	4.838600E-12	8.079268E-12	5.207697E-12	4.558555E-12
3.190881E+4	2.660944E-10	3.821631E-10	2.912457E-13	5.724098E-12	9.185442E-13	3.662415E-12
3.191001E+4	2.769327E-10	3.695130E-10	1.639938E-12	5.666969E-12	1.755876E-12	4.412933E-12
3.191121E+4	2.744436E-10	3.673225E-10	1.182346E-12	7.088473E-12	5.326436E-12	5.578476E-12
3.191241E+4	2.708115E-10	3.682298E-10	1.038403E-12	5.195375E-12	1.560405E-12	2.923099E-12
3.191361E+4	2.656128E-10	3.683362E-10	1.091051E-12	5.161210E-12	4.648730E-12	7.146722E-12
3.191481E+4	2.709778E-10	3.702847E-10	1.317327E-12	6.325633E-12	5.286110E-12	5.553272E-12
3.191601E+4	2.723903E-10	3.599192E-10	5.576796E-12	5.394767E-12	1.516718E-12	3.522393E-12
3.191721E+4	2.790493E-10	3.617266E-10	1.112335E-12	6.768102E-12	3.081604E-12	5.121445E-12
3.191841E+4	2.661807E-10	3.678305E-10	9.359070E-13	6.978696E-12	4.671133E-12	6.214175E-12
3.191961E+4	2.685084E-10	3.799547E-10	9.655915E-13	5.704495E-12	1.326848E-12	4.703619E-12
3.192081E+4	2.858285E-10	3.744232E-10	1.265239E-12	6.586634E-12	5.944213E-12	4.043275E-12
3.192201E+4	2.922416E-10	3.631957E-10	1.532961E-12	7.460931E-12	4.472302E-12	6.758581E-12
3.192321E+4	2.761575E-10	3.685519E-10	1.616414E-12	6.213056E-12	3.913334E-12	2.935981E-12
3.192441E+4	2.771757E-10	3.606199E-10	6.211375E-13	5.424452E-12	5.134326E-12	4.508708E-12
3.192561E+4	2.754087E-10	3.611363E-10	2.019677E-12	6.499260E-12	4.435336E-12	5.690493E-12
3.192681E+4	2.835484E-10	3.585879E-10	5.922930E-12	7.207772E-12	4.995984E-13	3.368369E-12
3.192801E+4	2.834991E-10	3.722294E-10	8.513337E-13	6.737858E-12	5.898286E-12	5.564473E-12
3.192921E+4	2.912239E-10	3.576671E-10	7.230735E-13	6.499260E-12	1.527360E-12	3.441740E-12
3.193041E+4	2.815215E-10	3.803395E-10	7.404362E-13	6.123441E-12	7.807626E-13	2.920858E-12
3.193161E+4	2.831849E-10	3.556855E-10	5.696094E-13	6.647123E-12	3.838283E-12	5.663049E-12
3.193281E+4	2.842547E-10	3.675734E-10	1.489274E-12	6.962453E-12	1.000877E-12	6.036067E-12
3.193401E+4	2.761525E-10	3.614656E-10	1.139219E-12	6.294268E-12	1.095532E-12	4.742824E-12
3.193521E+4	2.950689E-10	3.644884E-10	1.262438E-12	6.695851E-12	6.298749E-12	4.355804E-12
3.193641E+4	2.731061E-10	3.627560E-10	7.645200E-13	4.990943E-12	4.023111E-12	5.628323E-12
3.193761E+4	2.869067E-10	3.505484E-10	1.106734E-12	5.616562E-12	3.920055E-12	2.952784E-12
3.193881E+4	2.828601E-10	3.822348E-10	1.435505E-12	6.200173E-12	5.545430E-12	4.621845E-12
3.194001E+4	2.789759E-10	3.797172E-10	1.279241E-12	5.284430E-12	9.135034E-13	5.065435E-12
3.194121E+4	2.755627E-10	3.799256E-10	1.171704E-12	6.432610E-12	4.970780E-12	5.012787E-12
3.194241E+4	2.831849E-10	3.746507E-10	1.358213E-12	6.232658E-12	5.902767E-12	3.768832E-12
3.194361E+4	2.964282E-10	3.644481E-10	5.829955E-12	6.904204E-12	5.038551E-12	6.118961E-12
3.194481E+4	2.814649E-10	3.586540E-10	6.614638E-13	6.771463E-12	1.181785E-12	5.455816E-12
3.194601E+4	2.860027E-10	3.672155E-10	2.534398E-12	6.128482E-12	6.322832E-12	4.907490E-12
3.194721E+4	2.851559E-10	3.698143E-10	1.140339E-12	5.848438E-12	5.463658E-12	5.861880E-12
3.194841E+4	2.809210E-10	3.757311E-10	1.161062E-12	5.728020E-12	1.728431E-12	4.260589E-12
3.194961E+4	2.992152E-10	3.688229E-10	6.160967E-13	6.721055E-12	4.866044E-12	5.209378E-12
3.195080E+4	2.928806E-10	3.641103E-10	5.148888E-12	5.870842E-12	4.302035E-12	4.644809E-12
3.195201E+4	2.898998E-10	3.788480E-10	1.926142E-12	7.064389E-12	2.557361E-12	5.729139E-12
3.195321E+4	2.951198E-10	3.560227E-10	1.021040E-12	5.901646E-12	1.707708E-12	5.150008E-12
3.195440E+4	2.928784E-10	3.591878E-10	4.691856E-12	6.584954E-12	4.985903E-12	6.526705E-12
3.195561E+4	2.987666E-10	3.697717E-10	1.452308E-12	5.930211E-12	2.257714E-12	5.398687E-12
3.195680E+4	2.937790E-10	3.630019E-10	5.644006E-12	6.861077E-12	1.474151E-12	4.443737E-12
3.195801E+4	2.898595E-10	3.827792E-10	7.662003E-13	6.122321E-12	5.374604E-12	3.570561E-12
3.195921E+4	2.790162E-10	3.727351E-10	3.573361E-13	4.997104E-12	2.345088E-12	5.438454E-12
3.196040E+4	2.895677E-10	3.651689E-10	7.387560E-13	6.661686E-12	4.328359E-12	4.755146E-12
3.196161E+4	2.868401E-10	3.782627E-10	1.231073E-12	6.190652E-12	5.489982E-12	4.578719E-12
3.196280E+4	2.850382E-10	3.681161E-10	1.414782E-12	7.016221E-12	2.978548E-12	3.945259E-12
3.196401E+4	2.941515E-10	3.665848E-10	1.647219E-12	7.002219E-12	4.536712E-12	4.025912E-12
3.196521E+4	2.994812E-10	3.717550E-10	4.267310E-12	5.717938E-12	3.320201E-12	5.165131E-12
3.196640E+4	2.828349E-10	3.708628E-10	2.262755E-13	7.301306E-12	2.337807E-12	5.197615E-12
3.196761E+4	2.867544E-10	3.703833E-10	2.005115E-12	6.188412E-12	5.533669E-12	4.805554E-12
3.196880E+4	2.878063E-10	3.840293E-10	1.735152E-12	6.064072E-12	9.476688E-13	4.776990E-12
3.197000E+4	2.959292E-10	3.729267E-10	1.028882E-12	6.959092E-12	1.424303E-12	5.678731E-12
3.197120E+4	2.958037E-10	3.668694E-10	3.915014E-13	6.693611E-12	6.001903E-12	4.157532E-12
3.197240E+4	2.854606E-10	3.702876E-10	8.770977E-13	6.899163E-12	1.149860E-12	5.948133E-12
3.197360E+4	3.155754E-10	3.566029E-10	6.922686E-13	6.987097E-12	5.829395E-12	4.254428E-12
3.197480E+4	2.977534E-10	3.619904E-10	1.355413E-12	6.591114E-12	3.666896E-12	5.612641E-12
3.197600E+4	2.907372E-10	3.559852E-10	6.541827E-13	5.071596E-12	4.615685E-12	6.273545E-12
3.197720E+4	2.936267E-10	3.751363E-10	1.274760E-12	5.866921E-12	2.235311E-12	4.802754E-12
3.197840E+4	2.790784E-10	3.650602E-10	7.925244E-13	5.217219E-12	3.929017E-12	6.179450E-12
3.197960E+4	2.896926E-10	3.758520E-10	1.133058E-12	6.057911E-12	6.414127E-12	3.494389E-12
3.198080E+4	2.999125E-10	3.686426E-10	7.331551E-13	6.535666E-12	2.364131E-12	4.586000E-12
3.198200E+4	2.883417E-10	3.799905E-10	5.385806E-12	5.163450E-12	4.833558E-12	4.077440E-12
3.198320E+4	2.863108E-10	3.807265E-10	4.323879E-13	5.700575E-12	1.501596E-12	3.633851E-12
3.198440E+4	2.992399E-10	3.573814E-10	1.297164E-12	5.939732E-12	4.698577E-12	5.102961E-12
3.198560E+4	3.038180E-10	3.742373E-10	9.935959E-13	6.213615E-12	9.790337E-13	3.555998E-12
3.198680E+4	2.923743E-10	3.794640E-10	1.268599E-12	5.279389E-12	4.698577E-12	6.191212E-12
3.198800E+4	3.072048E-10	3.591765E-10	1.424864E-12	5.604800E-12	5.955415E-12	3.990626E-12
3.198920E+4	2.933673E-10	3.673096E-10	1.339170E-12	6.059031E-12	2.063364E-12	4.962379E-12
3.199040E+4	3.002609E-10	3.734493E-10	1.707708E-12	5.445735E-12	2.480629E-12	3.217705E-12
3.199160E+4	2.896484E-10	3.508211E-10	8.513337E-13	6.574872E-12	3.871888E-12	4.832999E-12
3.199280E+4	3.071102E-10	3.665165E-10	5.111362E-12	6.297629E-12	5.927971E-12	2.832365E-12
3.199400E+4	3.066773E-10	3.664459E-10	5.348280E-12	6.626960E-12	2.649216E-12	3.629930E-12
3.199520E+4	2.931450E-10	3.777547E-10	1.641618E-12	6.885721E-12	4.346282E-12	5.308513E-12
3.199640E+4	3.059688E-10	3.695964E-10	4.071839E-12	5.881483E-12	5.287791E-12	5.030149E-12
3.199760E+4	3.032058E-10	3.627796E-10	7.600393E-13	6.304350E-12	4.369246E-12	4.779790E-12
3.199880E+4	2.986635E-10	3.655140E-10	1.462390E-12	6.256182E-12	3.953661E-12	4.445978E-12
3.200000E+4	2.899065E-10	3.531668E-10	5.599199E-12	6.617439E-12	4.471742E-12	5.595838E-12
3.200120E+4	2.928644E-10	3.796881E-10	1.685305E-12	7.009500E-12	4.672813E-12	4.419654E-12
3.200240E+4	3.027802E-10	3.779137E-10	6.698652E-13	6.397884E-12	3.536955E-12	4.710899E-12
3.200360E+4	3.059956E-10	3.836104E-10	6.564230E-13	6.575992E-12	4.573678E-12	4.820677E-12
3.200480E+4	2.919738E-10	3.885218E-10	5.134886E-12	6.604556E-12	1.662341E-12	5.378524E-12
3.200600E+4	3.207064E-10	3.585464E-10	1.214271E-12	5.331477E-12	5.742021E-12	5.840037E-12
3.200720E+4	3.004961E-10	3.788995E-10	8.552542E-13	6.748499E-12	1.811324E-12	5.272668E-12
3.200840E+4	3.006121E-10	3.675717E-10	8.457328E-13	6.269064E-12	5.428372E-12	4.674494E-12
3.200960E+4	3.016505E-10	3.810351E-10	1.544722E-12	5.642885E-12	6.442691E-12	5.683772E-12
3.201080E+4	2.883389E-10	3.862607E-10	1.723390E-12	6.897483E-12	7.751617E-13	3.623209E-12
3.201200E+4	3.051958E-10	3.842976E-10	6.317792E-13	6.140244E-12	3.328602E-12	3.165057E-12
3.201320E+4	3.096911E-10	3.950378E-10	9.571902E-13	6.654405E-12	4.640328E-12	4.636968E-12
3.201440E+4	2.999865E-10	3.777429E-10	1.588969E-12	6.702012E-12	1.014879E-12	6.624160E-12
3.201560E+4	3.084416E-10	3.791930E-10	1.830367E-12	6.756901E-12	4.862683E-12	3.641132E-12
3.201680E+4	3.015161E-10	3.780403E-10	1.354293E-12	7.071110E-12	5.013907E-12	5.729700E-12
3.201800E+4	3.066196E-10	3.775211E-10	6.127362E-12	6.788825E-12	1.522319E-12	4.191138E-12
3.201920E+4	3.149498E-10	3.907414E-10	4.575918E-12	7.497897E-12	4.095923E-12	3.892051E-12
3.202040E+4	3.182492E-10	3.840999E-10	1.462390E-12	6.560870E-12	1.680824E-12	4.229784E-12
3.202160E+4	3.098149E-10	3.846533E-10	1.671302E-12	7.173606E-12	4.414613E-12	5.688253E-12
3.202280E+4	2.984412E-10	3.855690E-10	2.576405E-13	5.715137E-12	3.936858E-12	4.844760E-12
3.202400E+4	3.227916E-10	3.950261E-10	1.026081E-12	8.672401E-12	4.841400E-12	3.760990E-12
3.202520E+4	3.155681E-10	4.231257E-10	1.909900E-12	7.881557E-12	5.074957E-12	5.680972E-12
3.202640E+4	3.168339E-10	4.019269E-10	1.011519E-12	6.903644E-12	2.974067E-12	4.645369E-12
3.202760E+4	3.002984E-10	3.838747E-10	5.136007E-13	6.740098E-12	5.205457E-12	5.927410E-12
3.202880E+4	3.231399E-10	4.228367E-10	6.037747E-13	6.921006E-12	4.229224E-12	6.067992E-12
3.203000E+4	3.179266E-10	4.093559E-10	9.633511E-13	6.807309E-12	4.560236E-12	5.561674E-12
3.203120E+4	3.211331E-10	4.034548E-10	1.800683E-12	8.647758E-12	4.317158E-12	5.334838E-12
3.203240E+4	3.030793E-10	4.193826E-10	1.273080E-12	6.322832E-12	4.317158E-12	4.490225E-12
3.203360E+4	3.406948E-10	4.014587E-10	1.946305E-12	6.848195E-12	5.438454E-12	4.858202E-12
3.203480E+4	3.183994E-10	4.039813E-10	1.653380E-12	5.637285E-12	6.227057E-12	6.879560E-12
3.203600E+4	3.263010E-10	4.168622E-10	1.801243E-12	5.467018E-12	1.759796E-12	5.283869E-12
3.203720E+4	3.154034E-10	4.244469E-10	1.591210E-12	7.333792E-12	4.376527E-12	3.623209E-12
3.203840E+4	3.248263E-10	4.153377E-10	1.604652E-12	6.380522E-12	3.969343E-12	4.988143E-12
3.203960E+4	3.190507E-10	4.473025E-10	1.622575E-12	7.073351E-12	1.822526E-12	4.912531E-12
3.204080E+4	3.177586E-10	4.138081E-10	1.048485E-12	8.168882E-12	5.542070E-12	5.340438E-12
3.204200E+4	3.316516E-10	4.386385E-10	8.194087E-13	6.931648E-12	4.242106E-12	4.606163E-12
3.204320E+4	3.377621E-10	4.384923E-10	1.054646E-12	5.115283E-12	1.563765E-12	4.066238E-12
3.204440E+4	3.218198E-10	4.295947E-10	3.720664E-12	8.967567E-12	1.462950E-12	4.206820E-12
3.204560E+4	3.570129E-10	4.444801E-10	1.429904E-12	7.114797E-12	1.909900E-12	5.589117E-12
3.204680E+4	3.377638E-10	4.473019E-10	1.290443E-12	6.806748E-12	4.207940E-12	4.889008E-12
3.204800E+4	3.375202E-10	4.382419E-10	4.206260E-13	8.146479E-12	5.581276E-12	4.510388E-12
3.204920E+4	3.466496E-10	4.589495E-10	1.980471E-12	7.096874E-12	3.246830E-12	6.301549E-12
3.205040E+4	3.281382E-10	4.468981E-10	8.944604E-13	6.493099E-12	5.616002E-12	5.046393E-12
3.205160E+4	3.491913E-10	4.519282E-10	1.231633E-12	6.464535E-12	3.901012E-12	4.080801E-12
3.205280E+4	3.415792E-10	4.513440E-10	8.457328E-13	9.055502E-12	1.333569E-12	6.110559E-12
3.205400E+4	3.437551E-10	4.542318E-10	1.187386E-12	8.290421E-12	1.310606E-12	5.152249E-12
3.205520E+4	3.509096E-10	4.593275E-10	6.978695E-13	8.530139E-12	6.003022E-12	4.012470E-12
3.205640E+4	3.488581E-10	4.499943E-10	1.494875E-12	7.665363E-12	1.863973E-12	5.720738E-12
3.205760E+4	3.600531E-10	4.699888E-10	1.680264E-12	7.414443E-12	4.081361E-12	5.207137E-12
3.205880E+4	3.464687E-10	4.552462E-10	2.089128E-12	8.404119E-12	8.670161E-13	4.612324E-12
3.206000E+4	3.589951E-10	4.423014E-10	1.069768E-12	7.141121E-12	8.765376E-13	5.890445E-12
3.206120E+4	3.580849E-10	4.675043E-10	1.268039E-12	8.220410E-12	3.657374E-12	4.481263E-12
3.206240E+4	3.463813E-10	4.670198E-10	1.637137E-12	8.405240E-12	7.353955E-13	4.670013E-12
3.206360E+4	3.451144E-10	4.728178E-10	1.301084E-12	8.170002E-12	5.042472E-12	3.557118E-12
3.206480E+4	3.559269E-10	4.599896E-10	2.025278E-12	9.103668E-12	6.261783E-12	5.751543E-12
3.206600E+4	3.727066E-10	4.621963E-10	1.511117E-12	6.488058E-12	5.867481E-12	5.869721E-12
3.206720E+4	3.559566E-10	4.807806E-10	6.279146E-12	9.038699E-12	3.619288E-12	6.205214E-12
3.206840E+4	3.787130E-10	4.701143E-10	1.954147E-12	8.929481E-12	5.026229E-12	4.600562E-12
3.206960E+4	3.627275E-10	4.755992E-10	1.065847E-12	8.808503E-12	4.531671E-12	4.378207E-12
3.207080E+4	3.560613E-10	4.926875E-10	1.811885E-12	7.435168E-12	1.400220E-12	4.382688E-12
3.207200E+4	3.609728E-10	4.678078E-10	1.332449E-12	8.130796E-12	5.920129E-12	4.277951E-12
3.207320E+4	3.668553E-10	4.800155E-10	2.858689E-12	8.112314E-12	6.256742E-12	4.288033E-12
3.207440E+4	3.785052E-10	4.736339E-10	8.339709E-13	9.596547E-12	1.211470E-12	4.715380E-12
3.207560E+4	3.891990E-10	4.725036E-10	2.081847E-12	7.884918E-12	3.518472E-12	4.407892E-12
3.207680E+4	3.882832E-10	4.920978E-10	1.663461E-12	8.729531E-12	4.444858E-12	6.316112E-12
3.207800E+4	3.824084E-10	4.863227E-10	1.875174E-12	7.201610E-12	4.656011E-12	5.072156E-12
3.207920E+4	3.784088E-10	4.924327E-10	1.951346E-12	8.398519E-12	1.212030E-12	6.046710E-12
3.208040E+4	3.661754E-10	4.737050E-10	1.718350E-12	8.625914E-12	2.119373E-12	4.860443E-12
3.208160E+4	3.701856E-10	4.698376E-10	2.830684E-12	8.530699E-12	1.708268E-12	6.317231E-12
3.208280E+4	3.774298E-10	4.813922E-10	1.555364E-12	8.662880E-12	3.459103E-12	6.105518E-12
3.208400E+4	3.790552E-10	4.677586E-10	1.954707E-12	9.039819E-12	4.027592E-12	5.427252E-12
3.208520E+4	3.790580E-10	4.622271E-10	1.349252E-12	8.177284E-12	4.883966E-12	5.968857E-12
3.208640E+4	3.953918E-10	4.853140E-10	2.080167E-12	8.145920E-12	1.490394E-12	5.770585E-12
3.208760E+4	3.918453E-10	4.795159E-10	2.156899E-12	8.571585E-12	5.856839E-12	5.791309E-12
3.208880E+4	3.603449E-10	4.852854E-10	9.095827E-13	7.838991E-12	1.171144E-12	4.650970E-12
3.209000E+4	3.937715E-10	4.749495E-10	1.086010E-12	8.674642E-12	6.205214E-12	5.304032E-12
3.209120E+4	3.756174E-10	4.811934E-10	2.301401E-12	8.678562E-12	5.181933E-12	4.932135E-12
3.209240E+4	3.872510E-10	4.905009E-10	2.052722E-12	8.944604E-12	5.473740E-12	4.566957E-12
3.209360E+4	3.726971E-10	4.655395E-10	2.265556E-12	8.675762E-12	5.596959E-12	4.750106E-12
3.209480E+4	3.656394E-10	4.726178E-10	1.657860E-12	7.779061E-12	5.482141E-12	5.841157E-12
3.209600E+4	3.955095E-10	4.810030E-10	1.381737E-12	8.530699E-12	4.401171E-12	4.580959E-12
3.209720E+4	3.807416E-10	4.584118E-10	1.256837E-12	9.263294E-12	4.796033E-12	4.384368E-12
3.209840E+4	4.024540E-10	4.710939E-10	1.429904E-12	8.648878E-12	1.016000E-12	4.872765E-12
3.209960E+4	4.026326E-10	4.860342E-10	1.647219E-12	8.669040E-12	4.919253E-12	4.466141E-12
3.210080E+4	4.030202E-10	4.655888E-10	9.297460E-13	8.415321E-12	3.458543E-12	6.046710E-12
3.210200E+4	3.902715E-10	4.715044E-10	1.967589E-12	8.182324E-12	4.923733E-12	5.274908E-12
3.210320E+4	3.895803E-10	4.659697E-10	1.716109E-12	7.404922E-12	5.843958E-12	5.035750E-12
3.210440E+4	3.809718E-10	4.722723E-10	1.789481E-12	7.867555E-12	5.945894E-12	5.644006E-12
3.210560E+4	3.876061E-10	4.814319E-10	1.625935E-12	8.743532E-12	7.409963E-13	5.216659E-12
3.210680E+4	3.907694E-10	4.743379E-10	1.773799E-12	8.215369E-12	2.780276E-12	5.553832E-12
3.210800E+4	4.139979E-10	4.814718E-10	1.903739E-12	8.750813E-12	3.873568E-12	4.392209E-12
3.210920E+4	4.113482E-10	4.818627E-10	2.127214E-12	8.571025E-12	5.170731E-12	4.657131E-12
3.211040E+4	4.149126E-10	5.004503E-10	2.271717E-12	8.213689E-12	2.042081E-12	4.137930E-12
3.211160E+4	4.025968E-10	5.000549E-10	2.025838E-12	1.059686E-11	5.523587E-12	4.644249E-12
3.211280E+4	3.989187E-10	4.876159E-10	2.060564E-12	8.506055E-12	6.749059E-13	5.500063E-12
3.211400E+4	3.977100E-10	4.781986E-10	1.877415E-12	8.879074E-12	2.573604E-12	4.037674E-12
3.211520E+4	4.013299E-10	4.693789E-10	1.294923E-12	9.172000E-12	9.577503E-13	3.895971E-12
3.211640E+4	3.996608E-10	4.885221E-10	1.031682E-12	8.398519E-12	5.228980E-12	5.340998E-12
3.211760E+4	4.165323E-10	4.957971E-10	2.091928E-12	9.803778E-12	3.256911E-12	5.433412E-12
3.211880E+4	4.138299E-10	5.020790E-10	1.544162E-12	8.417561E-12	4.856522E-12	4.784831E-12
3.212000E+4	4.155824E-10	4.698443E-10	1.474712E-12	9.993648E-12	4.795473E-12	3.633290E-12
3.212120E+4	4.053642E-10	4.840700E-10	1.821406E-12	9.140075E-12	4.955658E-12	3.559359E-12
3.212240E+4	3.942941E-10	4.806002E-10	2.251553E-12	1.112391E-11	3.635531E-12	5.730260E-12
3.212360E+4	4.028332E-10	4.855402E-10	2.097529E-12	8.904837E-12	2.641935E-12	5.423891E-12
3.212480E+4	4.253162E-10	4.619745E-10	1.995033E-12	9.313141E-12	6.327314E-12	5.724098E-12
3.212599E+4	4.074371E-10	4.763783E-10	2.201146E-12	9.338906E-12	5.654087E-12	6.065752E-12
3.212720E+4	4.178541E-10	4.808663E-10	1.890297E-12	1.042828E-11	1.193547E-12	5.909488E-12
3.212839E+4	4.193507E-10	4.592111E-10	1.457909E-12	8.903158E-12	5.648486E-12	6.206894E-12
3.212960E+4	4.119094E-10	4.776010E-10	1.571047E-12	8.413080E-12	5.199857E-12	3.857325E-12
3.213079E+4	4.166696E-10	4.756793E-10	2.668259E-12	8.202488E-12	1.762037E-12	3.832682E-12
3.213199E+4	4.190012E-10	4.735118E-10	3.671936E-12	1.033362E-11	3.626569E-12	5.484381E-12
3.213320E+4	4.191099E-10	4.798413E-10	1.529600E-12	1.066351E-11	4.768588E-12	6.679048E-12
3.213439E+4	3.916779E-10	4.707136E-10	2.197225E-12	9.348988E-12	4.837479E-12	6.436530E-12
3.213560E+4	4.182042E-10	4.755768E-10	2.054963E-12	9.161358E-12	4.031513E-12	5.200416E-12
3.213679E+4	4.099838E-10	4.733868E-10	1.473591E-12	1.027257E-11	4.698577E-12	5.522467E-12
3.213799E+4	4.210360E-10	4.787867E-10	2.708585E-12	8.730651E-12	5.417731E-12	5.277709E-12
3.213920E+4	4.138988E-10	4.707607E-10	1.653380E-12	8.756415E-12	4.814516E-12	4.373727E-12
3.214039E+4	4.142365E-10	4.804782E-10	1.273080E-12	7.156803E-12	4.053356E-12	6.484698E-12
3.214160E+4	4.210982E-10	4.953429E-10	2.428541E-12	8.151519E-12	4.533352E-12	5.137126E-12
3.214279E+4	4.200351E-10	4.745211E-10	1.816365E-12	8.511656E-12	1.010959E-12	6.232098E-12
3.214399E+4	4.153489E-10	4.809121E-10	1.883576E-12	8.621994E-12	5.483821E-12	4.737223E-12
3.214519E+4	4.284594E-10	4.782439E-10	1.500476E-12	9.051020E-12	1.723951E-12	4.492465E-12
3.214639E+4	4.127489E-10	4.720421E-10	2.115452E-12	7.900600E-12	4.811155E-12	3.119130E-12
3.214759E+4	4.278708E-10	4.669716E-10	3.210984E-12	8.145359E-12	5.264266E-12	5.621042E-12
3.214879E+4	4.201068E-10	4.763234E-10	2.340608E-12	1.096596E-11	5.079998E-12	4.613444E-12
3.214999E+4	4.213004E-10	4.862359E-10	1.717790E-12	8.353712E-12	4.964619E-12	5.717938E-12
3.215119E+4	4.194207E-10	4.791653E-10	1.560405E-12	8.018219E-12	4.245466E-12	5.074957E-12
3.215239E+4	3.998624E-10	4.836432E-10	1.306125E-12	1.056774E-11	5.916769E-12	4.307636E-12
3.215359E+4	4.273493E-10	4.759655E-10	2.612810E-12	8.990531E-12	5.644566E-12	4.901329E-12
3.215479E+4	4.139840E-10	4.938805E-10	1.783880E-12	9.152396E-12	4.431415E-12	5.528068E-12
3.215599E+4	4.174778E-10	4.867573E-10	1.974870E-12	8.956365E-12	1.316207E-12	4.802194E-12
3.215719E+4	4.091291E-10	4.874031E-10	2.434702E-12	1.008382E-11	4.629127E-12	5.907808E-12
3.215839E+4	4.198268E-10	4.823231E-10	1.534081E-12	8.967567E-12	5.672011E-12	4.829638E-12
3.215959E+4	4.308017E-10	4.813513E-10	2.175381E-12	8.531819E-12	1.226593E-12	5.474299E-12
3.216079E+4	4.306835E-10	4.816896E-10	1.943505E-12	8.562064E-12	4.080801E-12	6.110559E-12
3.216199E+4	4.181756E-10	4.741441E-10	2.163620E-12	8.398519E-12	1.479752E-12	3.597445E-12
3.216319E+4	4.112104E-10	4.762791E-10	2.535518E-12	1.053805E-11	1.759796E-12	3.968223E-12
3.216439E+4	4.220755E-10	4.748319E-10	2.613370E-12	8.233852E-12	6.479097E-12	5.775067E-12
3.216559E+4	4.124527E-10	4.798049E-10	9.919156E-13	9.235290E-12	1.441106E-12	4.727142E-12
3.216679E+4	4.137778E-10	4.799886E-10	1.810764E-12	9.204484E-12	3.349326E-12	4.354123E-12
3.216799E+4	4.165889E-10	4.791659E-10	1.128017E-12	8.777138E-12	5.908367E-12	3.496069E-12
3.216919E+4	4.295880E-10	4.835659E-10	1.642178E-12	8.283699E-12	3.980545E-12	5.460857E-12
3.217039E+4	4.281967E-10	4.806143E-10	1.632656E-12	1.141403E-11	5.168492E-12	5.880923E-12
3.217159E+4	4.176514E-10	4.895471E-10	1.981591E-12	6.962453E-12	5.157849E-12	5.091759E-12
3.217279E+4	4.053020E-10	4.822861E-10	1.735152E-12	9.348988E-12	6.995497E-13	4.496946E-12
3.217399E+4	4.335613E-10	4.676006E-10	1.408621E-12	8.737372E-12	5.794669E-12	5.936372E-12
3.217519E+4	4.171367E-10	5.022964E-10	2.091368E-12	9.659277E-12	1.592330E-12	5.290590E-12
3.217639E+4	4.131718E-10	4.798631E-10	2.036480E-12	9.772974E-12	1.799563E-12	5.295071E-12
3.217759E+4	4.274462E-10	4.747681E-10	1.047924E-12	7.519740E-12	5.120884E-12	5.130966E-12
3.217879E+4	4.201466E-10	4.752962E-10	2.573044E-12	8.396278E-12	5.395327E-12	5.570635E-12
3.217999E+4	4.282113E-10	4.659209E-10	2.921979E-12	8.082628E-12	1.024961E-12	5.269308E-12
3.218119E+4	4.221713E-10	5.014210E-10	1.176185E-12	7.692808E-12	2.481750E-12	6.419728E-12
3.218239E+4	4.244038E-10	4.556293E-10	1.917741E-12	8.726170E-12	4.386608E-12	4.607843E-12
3.218359E+4	4.214264E-10	4.967610E-10	1.289882E-12	9.060542E-12	1.533521E-12	4.986463E-12
3.218479E+4	4.193591E-10	4.799763E-10	2.182102E-12	1.082146E-11	4.201780E-12	4.484064E-12
3.218599E+4	4.204244E-10	4.744640E-10	2.298041E-12	9.346747E-12	4.729382E-12	3.608087E-12
3.218719E+4	4.122387E-10	4.857900E-10	1.756436E-12	9.191603E-12	2.089128E-12	5.016708E-12
3.218839E+4	4.382318E-10	4.830629E-10	1.333009E-12	1.008718E-11	4.842520E-12	5.987900E-12
3.218959E+4	4.336402E-10	4.898221E-10	6.009183E-12	9.753931E-12	1.773238E-12	5.748182E-12
3.219079E+4	4.278148E-10	4.827213E-10	1.843810E-12	8.602391E-12	7.600393E-13	4.690176E-12
3.219199E+4	4.384307E-10	4.807834E-10	1.658980E-12	8.805142E-12	3.833242E-12	5.232341E-12
3.219319E+4	4.210069E-10	4.779650E-10	1.354293E-12	1.070384E-11	6.291468E-12	2.976307E-12
3.219439E+4	4.159180E-10	4.925934E-10	2.905176E-12	8.619753E-12	1.425424E-12	4.154172E-12
3.219559E+4	4.170387E-10	4.814701E-10	1.591210E-12	1.131154E-11	1.339730E-12	4.301475E-12
3.219679E+4	4.307759E-10	4.774744E-10	1.647779E-12	8.155440E-12	6.244980E-12	5.235702E-12
3.219799E+4	4.367862E-10	4.843416E-10	1.038963E-12	7.407163E-12	4.319958E-12	4.077440E-12
3.219919E+4	4.093817E-10	4.871718E-10	2.558482E-12	8.648317E-12	4.768028E-12	6.271305E-12
3.220039E+4	4.298669E-10	4.583188E-10	2.932620E-12	8.833146E-12	5.164571E-12	3.939658E-12
3.220159E+4	4.396365E-10	4.873084E-10	1.712749E-12	9.161358E-12	2.070645E-12	3.401974E-12
3.220279E+4	4.166527E-10	4.868021E-10	1.475272E-12	8.925001E-12	4.160893E-12	5.258106E-12
3.220399E+4	4.300137E-10	4.619661E-10	1.707708E-12	8.735691E-12	7.779621E-13	4.469502E-12
3.220519E+4	4.177768E-10	4.843086E-10	2.250993E-12	9.072304E-12	4.553515E-12	3.337004E-12
3.220639E+4	4.262778E-10	4.708362E-10	1.408061E-12	1.013311E-11	4.494146E-12	6.465655E-12
3.220759E+4	4.252216E-10	4.805605E-10	2.025838E-12	7.239696E-12	4.067918E-12	5.589677E-12
3.220879E+4	4.119435E-10	4.786450E-10	1.566006E-12	9.397155E-12	4.635847E-12	3.064241E-12
3.220999E+4	4.036537E-10	4.605872E-10	1.701547E-12	1.149356E-11	3.255791E-12	4.699698E-12
3.221119E+4	4.227062E-10	4.632560E-10	1.931743E-12	8.684163E-12	6.416928E-12	4.946696E-12
3.221239E+4	4.432407E-10	4.747978E-10	1.462950E-12	8.077587E-12	4.154732E-12	4.970780E-12
3.221359E+4	4.347150E-10	4.561395E-10	2.240912E-12	7.562867E-12	3.985026E-12	4.839720E-12
3.221479E+4	4.178144E-10	4.726022E-10	1.085450E-12	9.124392E-12	9.784736E-13	5.198176E-12
3.221599E+4	4.206731E-10	4.774833E-10	2.921419E-12	1.028657E-11	5.483261E-12	5.163450E-12
3.221719E+4	4.212752E-10	4.701490E-10	1.674663E-12	9.548379E-12	5.204897E-12	4.837479E-12
3.221839E+4	4.443093E-10	4.602640E-10	2.570243E-12	1.027985E-11	2.737710E-12	5.115843E-12
3.221959E+4	3.998221E-10	4.692064E-10	2.009035E-12	8.828106E-12	5.113042E-12	6.406286E-12
3.222079E+4	4.207252E-10	4.625548E-10	2.815562E-12	8.278100E-12	4.766348E-12	5.323636E-12
3.222199E+4	4.138417E-10	4.557553E-10	1.816365E-12	7.578550E-12	3.679778E-12	5.140487E-12
3.222319E+4	4.199953E-10	4.681736E-10	2.741630E-12	8.728970E-12	4.251067E-12	4.140730E-12
3.222439E+4	4.342681E-10	4.460602E-10	2.028639E-12	7.605434E-12	4.885647E-12	4.864363E-12
3.222559E+4	4.177091E-10	4.520845E-10	1.489274E-12	7.618876E-12	6.756901E-12	5.004946E-12
3.222679E+4	4.162803E-10	4.512836E-10	7.757217E-13	9.018536E-12	4.959018E-12	4.928214E-12
3.222799E+4	3.976075E-10	4.337864E-10	7.975652E-13	8.512216E-12	5.022868E-12	4.764668E-12
3.222919E+4	3.914566E-10	4.520173E-10	5.740901E-13	6.934448E-12	4.103204E-12	6.386682E-12
3.223039E+4	4.132374E-10	4.434272E-10	1.560405E-12	8.617513E-12	4.117206E-12	4.885647E-12
3.223159E+4	4.244514E-10	4.451943E-10	2.464947E-12	8.511656E-12	4.893488E-12	5.796910E-12
3.223279E+4	4.040452E-10	4.308359E-10	1.267479E-12	8.061905E-12	9.375871E-13	5.488862E-12
3.223399E+4	4.056823E-10	4.252081E-10	1.810764E-12	7.865875E-12	4.325559E-12	5.223940E-12
3.223519E+4	4.034408E-10	4.303418E-10	1.888616E-12	6.573192E-12	4.568637E-12	4.432536E-12
3.223639E+4	4.248211E-10	4.014032E-10	8.776578E-13	6.663926E-12	5.511825E-12	5.951494E-12
3.223759E+4	3.973522E-10	4.122723E-10	1.899818E-12	8.792260E-12	2.592647E-12	4.214101E-12
3.223879E+4	3.986291E-10	3.979285E-10	1.647219E-12	8.866192E-12	5.345479E-12	5.358361E-12
3.223999E+4	4.019992E-10	3.874122E-10	1.152661E-12	7.873716E-12	5.208817E-12	4.333400E-12
3.224119E+4	3.950272E-10	3.887251E-10	9.991968E-13	7.021262E-12	2.117132E-12	5.278268E-12
3.224239E+4	3.929712E-10	3.966257E-10	2.552321E-12	8.005896E-12	4.824037E-12	4.125047E-12
3.224359E+4	3.851209E-10	3.692923E-10	1.522319E-12	8.483092E-12	5.738101E-12	6.339075E-12
3.224479E+4	3.853506E-10	3.907722E-10	2.820043E-12	7.686087E-12	4.852601E-12	5.717377E-12
3.224599E+4	4.028102E-10	3.522466E-10	1.084890E-12	8.456768E-12	4.671693E-12	5.455816E-12
3.224719E+4	3.915491E-10	3.676814E-10	1.010959E-12	7.287304E-12	2.588726E-12	4.969100E-12
3.224839E+4	3.823653E-10	3.520897E-10	1.376136E-12	7.530382E-12	1.714989E-12	5.658008E-12
3.224959E+4	3.935570E-10	3.429922E-10	1.914941E-12	7.674326E-12	3.643372E-12	5.176892E-12
3.225079E+4	3.732891E-10	3.261907E-10	1.257397E-12	6.318352E-12	4.600002E-12	4.903570E-12
3.225199E+4	3.651331E-10	3.261823E-10	1.334129E-12	6.611278E-12	3.165057E-12	5.160650E-12
3.225319E+4	3.605538E-10	3.335306E-10	1.830927E-12	6.915406E-12	4.230344E-12	4.889567E-12
3.225439E+4	3.748484E-10	3.132841E-10	1.506076E-12	6.579913E-12	4.589360E-12	5.855159E-12
3.225559E+4	3.621708E-10	2.969004E-10	1.506076E-12	5.900527E-12	5.543190E-12	4.304276E-12
3.225679E+4	3.589917E-10	2.922796E-10	1.991673E-12	6.409086E-12	5.692174E-12	4.446538E-12
3.225799E+4	3.552044E-10	3.060029E-10	1.236114E-12	6.842594E-12	1.355413E-12	5.827715E-12
3.225919E+4	3.514748E-10	2.859333E-10	7.012301E-13	6.006943E-12	5.454696E-12	3.946940E-12
3.226039E+4	3.446462E-10	2.775264E-10	4.682335E-13	6.805629E-12	3.843884E-12	6.219216E-12
3.226159E+4	3.376395E-10	2.544922E-10	5.948134E-13	5.110243E-12	9.364670E-13	3.494389E-12
3.226279E+4	3.309184E-10	2.600712E-10	1.849970E-12	6.080875E-12	3.604166E-12	5.703935E-12
3.226399E+4	3.309302E-10	2.488134E-10	1.292123E-12	5.834996E-12	4.728262E-12	3.986706E-12
3.226519E+4	3.307034E-10	2.565612E-10	4.525511E-13	5.964376E-12	3.544797E-12	5.298992E-12
3.226639E+4	3.302721E-10	2.271705E-10	8.126875E-13	5.521346E-12	5.334277E-12	4.568637E-12
3.226759E+4	3.122641E-10	2.332609E-10	1.213710E-12	5.971657E-12	3.841643E-12	5.484381E-12
3.226879E+4	3.193644E-10	2.107549E-10	1.604092E-12	5.098480E-12	1.450628E-12	5.268187E-12
3.226999E+4	3.131698E-10	1.999878E-10	4.157532E-12	4.623526E-12	4.640328E-12	3.788435E-12
3.227119E+4	2.994096E-10	1.977962E-10	3.517352E-13	4.696897E-12	3.646173E-12	5.812032E-12
3.227239E+4	2.936883E-10	1.797916E-10	4.541753E-12	4.938295E-12	1.580008E-12	5.250264E-12
3.227359E+4	3.048133E-10	1.670429E-10	1.312286E-12	3.314040E-12	4.724902E-12	4.553515E-12
3.227479E+4	2.961588E-10	1.580434E-10	5.259225E-13	4.487984E-12	4.695217E-12	4.714820E-12
3.227599E+4	2.954044E-10	1.596855E-10	5.389726E-12	5.142727E-12	5.096801E-12	5.679852E-12
3.227719E+4	2.862385E-10	1.411517E-10	1.833728E-12	4.300355E-12	5.584076E-13	3.608087E-12
3.227839E+4	2.884038E-10	1.390334E-10	3.472545E-13	4.005189E-12	4.965179E-12	5.747062E-12
3.227959E+4	2.745708E-10	1.351565E-10	7.914042E-13	3.824841E-12	8.877394E-13	6.096557E-12
3.228079E+4	2.761121E-10	1.151081E-10	7.958850E-13	3.758190E-12	1.385658E-12	3.964302E-12
3.228199E+4	2.662148E-10	1.197670E-10	5.158410E-13	3.831001E-12	5.324756E-12	4.695777E-12
3.228319E+4	2.617778E-10	1.178627E-10	6.071353E-13	3.963182E-12	2.287399E-12	5.728579E-12
3.228439E+4	2.457134E-10	1.074585E-10	5.109122E-12	3.748108E-12	4.994304E-12	4.900210E-12
3.228559E+4	2.484573E-10	9.668070E-11	6.308830E-12	4.010790E-12	5.460298E-12	4.955658E-12
3.228679E+4	2.366657E-10	9.333753E-11	6.945090E-14	3.903813E-12	2.078486E-12	4.799953E-12
3.228799E+4	2.432468E-10	8.635044E-11	4.422454E-12	3.447901E-12	3.414296E-12	4.876685E-12
3.228919E+4	2.448363E-10	8.058433E-11	4.318278E-13	2.080727E-12	5.215539E-12	4.872765E-12
3.229039E+4	2.345127E-10	8.078372E-11	4.262269E-13	2.652016E-12	4.897969E-12	5.684332E-12
3.229159E+4	2.149220E-10	7.849800E-11	-9.745529E-14	2.458226E-12	3.964302E-12	5.573435E-12
3.229279E+4	2.102234E-10	6.806693E-11	2.890054E-13	3.022234E-12	5.319155E-12	4.420774E-12
3.229399E+4	2.057539E-10	5.962976E-11	4.928774E-14	1.767077E-12	1.032802E-12	3.638331E-12
3.229519E+4	2.081987E-10	5.850007E-11	-4.486304E-13	2.686742E-12	5.085038E-12	3.274834E-12
3.229639E+4	1.997962E-10	5.752103E-11	3.736347E-12	2.916378E-12	3.494389E-12	4.365885E-12
3.229759E+4	1.863547E-10	5.272948E-11	5.649607E-12	2.244272E-12	9.269456E-13	3.730186E-12
3.229879E+4	1.877219E-10	4.721037E-11	-9.185441E-14	2.058323E-12	4.407892E-12	5.714577E-12
3.229998E+4	1.891126E-10	4.721877E-11	5.366763E-12	1.947986E-12	3.551518E-12	4.583199E-12
3.230119E+4	1.745480E-10	3.934058E-11	4.704739E-14	3.163377E-12	4.698577E-12	5.290031E-12
3.230238E+4	1.787672E-10	3.746036E-11	2.659297E-12	2.397176E-12	3.555998E-12	5.856279E-12
3.230359E+4	1.653083E-10	3.968279E-11	3.969343E-12	1.241155E-12	5.654087E-12	5.550472E-12
3.230479E+4	1.671537E-10	3.595204E-11	4.090322E-12	2.421820E-12	2.426861E-12	4.969660E-12
3.230598E+4	1.747760E-10	3.068273E-11	2.111531E-13	1.970389E-12	5.761625E-12	5.624963E-12
3.230719E+4	1.654589E-10	2.861153E-11	-2.111531E-13	1.926702E-12	3.875248E-12	4.464461E-12
3.230838E+4	1.510636E-10	2.631405E-11	4.836359E-12	1.370535E-12	5.454696E-12	5.762184E-12
3.230959E+4	1.470080E-10	2.183615E-11	1.130257E-12	7.751617E-13	5.064875E-12	4.807235E-12
3.231079E+4	1.495138E-10	2.271157E-11	4.470062E-12	1.338050E-12	1.238914E-12	5.901086E-12
3.231198E+4	1.409304E-10	2.129062E-11	4.529991E-12	9.291859E-13	4.268430E-12	3.959822E-12
3.231319E+4	1.401659E-10	1.774583E-11	8.507736E-13	1.126337E-12	4.975821E-12	5.346040E-12
3.231438E+4	1.295394E-10	1.792113E-11	4.802754E-12	1.064727E-12	4.176575E-12	3.600245E-12
3.231559E+4	1.303431E-10	1.623471E-11	4.675614E-12	2.152978E-12	4.046075E-12	4.927093E-12
3.231679E+4	1.329951E-10	1.531616E-11	8.619753E-13	5.108002E-13	5.794110E-12	4.572558E-12
3.231798E+4	1.238035E-10	1.461213E-11	5.018388E-13	4.682335E-13	5.833875E-12	4.510388E-12
3.231918E+4	1.239749E-10	1.259078E-11	4.228104E-12	8.776578E-13	2.543920E-12	5.147208E-12
3.232038E+4	1.187790E-10	1.307749E-11	-5.040792E-14	2.369172E-13	4.885087E-12	4.911971E-12
3.232158E+4	1.121346E-10	1.273472E-11	3.409815E-12	6.308830E-12	1.022721E-12	4.137930E-12
3.232278E+4	1.137639E-10	1.278345E-11	-5.304033E-13	7.751617E-13	3.592964E-12	3.795156E-12
3.232398E+4	1.148337E-10	1.152213E-11	3.196422E-12	6.228178E-13	4.671133E-12	5.143848E-12
3.232518E+4	1.029206E-10	1.135914E-11	4.405651E-12	4.519910E-13	5.351080E-12	4.720421E-12
3.232638E+4	1.044004E-10	8.043982E-12	-5.600879E-14	3.203703E-13	2.649216E-12	5.805871E-12
3.232758E+4	1.031704E-10	9.180962E-12	-3.814199E-13	6.216976E-13	4.712580E-12	5.113042E-12
3.232878E+4	1.068558E-10	8.196326E-12	2.187703E-12	6.917086E-13	-9.689522E-14	3.557679E-12
3.232998E+4	9.752083E-11	7.175286E-12	-1.489834E-13	6.452213E-13	1.418143E-12	4.791552E-12
3.233118E+4	9.894120E-11	7.686087E-12	-4.340682E-13	-3.842203E-13	3.843884E-12	4.979182E-12
3.233238E+4	8.724153E-11	7.215613E-12	5.371803E-12	5.907247E-12	4.761307E-12	5.202097E-12
3.233358E+4	9.225208E-11	5.658569E-12	1.344211E-12	5.076637E-12	-3.293317E-13	4.404531E-12
3.233478E+4	8.686683E-11	4.962379E-12	4.053916E-12	7.605994E-13	4.981422E-12	4.023672E-12
3.233598E+4	8.344357E-11	4.915892E-12	2.161939E-13	5.158410E-13	4.244907E-12	5.195375E-12
3.233718E+4	7.999680E-11	5.168492E-12	3.561039E-12	4.990384E-12	3.469184E-12	5.029029E-12
3.233838E+4	8.096183E-11	4.329479E-12	1.823646E-12	-4.480703E-14	4.547914E-13	4.297555E-12
3.233958E+4	7.336816E-11	4.804434E-12	1.114575E-13	4.768588E-12	1.404140E-12	6.089276E-12
3.234078E+4	7.709722E-11	4.160893E-12	4.312677E-14	4.059517E-12	3.371729E-12	5.146088E-12
3.234198E+4	7.019246E-11	4.574238E-12	4.005189E-12	-6.480217E-13	4.156973E-12	4.886207E-12
3.234318E+4	7.349193E-11	3.883090E-12	4.951177E-13	1.484233E-13	2.324365E-13	3.203703E-12
3.234438E+4	6.932657E-11	3.759310E-12	-4.021431E-13	3.416536E-13	5.122004E-12	3.165057E-12
3.234558E+4	6.395028E-11	3.707222E-12	5.076637E-12	3.892611E-13	7.785222E-13	3.912214E-12
3.234678E+4	6.762165E-11	3.465264E-12	4.465021E-12	3.326922E-13	1.383977E-12	5.884844E-12
3.234798E+4	6.398108E-11	3.022234E-12	-3.814199E-13	3.259712E-13	3.139293E-12	4.256108E-12
3.234918E+4	6.048333E-11	3.175138E-12	3.567760E-13	-3.242909E-13	4.469502E-13	5.211058E-12
3.235038E+4	6.356102E-11	3.339804E-12	-2.733229E-13	2.469988E-13	5.608721E-12	5.153929E-12
3.235158E+4	5.823234E-11	3.592404E-12	5.064875E-12	4.654891E-12	3.653453E-12	3.536955E-12
3.235278E+4	5.830683E-11	2.511995E-12	5.030149E-12	-5.785708E-13	4.215782E-12	4.118326E-12
3.235398E+4	5.294567E-11	2.523756E-12	3.522393E-12	1.114575E-13	1.399660E-12	4.160893E-12
3.235518E+4	5.815225E-11	3.185780E-12	4.528311E-12	3.953100E-12	4.786511E-12	4.831878E-12
3.235638E+4	5.066276E-11	3.215465E-12	1.698187E-12	-3.556558E-13	4.337321E-12	5.470939E-12
3.235758E+4	5.563297E-11	3.204263E-12	5.216659E-12	-2.055523E-13	3.896532E-12	5.223940E-12
3.235878E+4	5.212682E-11	2.999831E-12	4.995984E-13	3.422137E-12	4.811155E-12	5.766665E-12
3.235998E+4	5.043031E-11	2.680021E-12	4.541753E-12	4.005189E-12	3.240109E-12	4.078000E-12
3.236118E+4	4.931686E-11	2.415099E-12	5.045272E-12	5.934692E-12	4.916452E-12	4.397810E-12
3.236238E+4	4.900434E-11	2.965665E-12	-2.878852E-13	3.138733E-12	2.733229E-13	5.110243E-12
3.236358E+4	4.820509E-11	2.977427E-12	-5.914528E-13	5.073276E-12	2.992550E-12	3.592964E-12
3.236478E+4	4.276383E-11	1.883016E-12	5.897725E-13	4.796033E-12	2.105931E-13	4.800514E-12
3.236598E+4	4.200435E-11	3.000391E-12	4.484624E-12	2.618411E-12	3.662975E-12	5.127605E-12
3.236718E+4	4.046859E-11	3.274274E-12	4.911971E-12	-1.414782E-12	9.297460E-14	5.469819E-12
3.236838E+4	4.216958E-11	2.287399E-12	-4.374287E-13	-1.518398E-12	-3.915014E-13	3.785074E-12
3.236958E+4	3.824393E-11	2.406698E-12	5.562233E-12	9.521495E-14	1.119056E-12	5.338198E-12
3.237078E+4	3.681962E-11	1.877975E-12	-3.724585E-13	2.240352E-15	1.302204E-12	4.727142E-12
3.237198E+4	3.795604E-11	2.596568E-12	3.373970E-12	4.383808E-12	5.446295E-12	4.509268E-12
3.237318E+4	3.859846E-11	2.983028E-12	4.934934E-12	3.966543E-12	5.509025E-12	4.992624E-12
3.237438E+4	3.853909E-11	3.232828E-12	3.554878E-12	3.669136E-12	3.153295E-12	3.979425E-12
3.237558E+4	3.810894E-11	2.607769E-12	1.002557E-13	4.339561E-12	4.810035E-12	3.869087E-12
3.237678E+4	3.147974E-11	3.068721E-12	4.196739E-12	5.245224E-12	4.138489E-12	3.929017E-12
3.237798E+4	3.293373E-11	2.769074E-12	8.098872E-13	4.162013E-12	7.449169E-13	5.060394E-12
3.237918E+4	3.377722E-11	2.713626E-12	2.963425E-12	3.432219E-12	-5.992941E-14	4.353003E-12
3.238038E+4	3.300486E-11	2.561842E-12	3.660174E-12	5.436773E-12	1.204189E-12	3.567200E-12
3.238158E+4	3.007000E-11	2.564083E-12	-3.500549E-13	-7.673205E-13	2.162499E-12	3.393573E-12
3.238278E+4	2.994454E-11	1.827567E-12	-1.680264E-13	-1.594010E-12	4.934375E-13	4.616804E-12
3.238398E+4	2.947015E-11	1.964788E-12	3.705542E-12	5.203217E-12	4.465021E-12	5.638405E-12
3.238518E+4	2.811025E-11	2.375333E-12	3.200343E-12	2.815002E-12	4.042715E-12	5.441814E-12
3.238638E+4	2.614266E-11	1.865653E-12	-1.282601E-13	4.056157E-12	3.427738E-12	4.224743E-12
3.238758E+4	2.767842E-11	1.197468E-12	5.473740E-12	5.060394E-12	4.729382E-12	3.895971E-12
3.238878E+4	2.353377E-11	2.135055E-12	-1.019360E-13	3.734106E-12	4.465021E-12	4.336201E-12
3.238998E+4	2.626084E-11	2.317644E-12	3.733546E-12	5.239623E-12	-1.648339E-12	3.585683E-12
3.239118E+4	2.524932E-11	2.537198E-12	-1.394619E-12	4.153052E-12	3.531354E-12	3.372289E-12
3.239238E+4	2.540671E-11	2.658177E-12	6.385003E-14	3.993427E-12	4.488545E-12	5.719058E-12
3.239358E+4	2.286055E-11	1.865653E-12	5.366763E-12	4.709220E-12	3.344845E-12	3.350446E-12
3.239478E+4	2.308794E-11	2.860369E-12	-2.548400E-13	-1.385097E-12	4.134569E-12	4.391089E-12
0.000000E+0	0.000000E+0	0.000000E+0	0.000000E+0	0.000000E+0	0.000000E+0	0.000000E+0
0.000000E+0	0.000000E+0	0.000000E+0	0.000000E+0	0.000000E+0	0.000000E+0	0.000000E+0
0.000000E+0	0.000000E+0	0.000000E+0	0.000000E+0	0.000000E+0	0.000000E+0	0.000000E+0
0.000000E+0	0.000000E+0	0.000000E+0	0.000000E+0	0.000000E+0	0.000000E+0	0.000000E+0
0.000000E+0	0.000000E+0	0.000000E+0	0.000000E+0	0.000000E+0	0.000000E+0	0.000000E+0
0.000000E+0	0.000000E+0	0.000000E+0	0.000000E+0	0.000000E+0	0.000000E+0	0.000000E+0
0.000000E+0	0.000000E+0	0.000000E+0	0.000000E+0	0.000000E+0	0.000000E+0	0.000000E+0
0.000000E+0	0.000000E+0	0.000000E+0	0.000000E+0	0.000000E+0	0.000000E+0	0.000000E+0
0.000000E+0	0.000000E+0	0.000000E+0	0.000000E+0	0.000000E+0	0.000000E+0	0.000000E+0
0.000000E+0	0.000000E+0	0.000000E+0	0.000000E+0	0.000000E+0	0.000000E+0	0.000000E+0
0.000000E+0	0.000000E+0	0.000000E+0	0.000000E+0	0.000000E+0	0.000000E+0	0.000000E+0
0.000000E+0	0.000000E+0	0.000000E+0	0.000000E+0	0.000000E+0	0.000000E+0	0.000000E+0
0.000000E+0	0.000000E+0	0.000000E+0	0.000000E+0	0.000000E+0	0.000000E+0	0.000000E+0
0.000000E+0	0.000000E+0	0.000000E+0	0.000000E+0	0.000000E+0	0.000000E+0	0.000000E+0
0.000000E+0	0.000000E+0	0.000000E+0	0.000000E+0	0.000000E+0	0.000000E+0	0.000000E+0
0.000000E+0	0.000000E+0	0.000000E+0	0.000000E+0	0.000000E+0	0.000000E+0	0.000000E+0
0.000000E+0	0.000000E+0	0.000000E+0	0.000000E+0	0.000000E+0	0.000000E+0	0.000000E+0
0.000000E+0	0.000000E+0	0.000000E+0	0.000000E+0	0.000000E+0	0.000000E+0	0.000000E+0
0.000000E+0	0.000000E+0	0.000000E+0	0.000000E+0	0.000000E+0	0.000000E+0	0.000000E+0
0.000000E+0	0.000000E+0	0.000000E+0	0.000000E+0	0.000000E+0	0.000000E+0	0.000000E+0
0.000000E+0	0.000000E+0	0.000000E+0	0.000000E+0	0.000000E+0	0.000000E+0	0.000000E+0
0.000000E+0	0.000000E+0	0.000000E+0	0.000000E+0	0.000000E+0	0.000000E+0	0.000000E+0
0.000000E+0	0.000000E+0	0.000000E+0	0.000000E+0	0.000000E+0	0.000000E+0	0.000000E+0
0.000000E+0	0.000000E+0	0.000000E+0	0.000000E+0	0.000000E+0	0.000000E+0	0.000000E+0
0.000000E+0	0.000000E+0	0.000000E+0	0.000000E+0	0.000000E+0	0.000000E+0	0.000000E+0
0.000000E+0	0.000000E+0	0.000000E+0	0.000000E+0	0.000000E+0	0.000000E+0	0.000000E+0
0.000000E+0	0.000000E+0	0.000000E+0	0.000000E+0	0.000000E+0	0.000000E+0	0.000000E+0
0.000000E+0	0.000000E+0	0.000000E+0	0.000000E+0	0.000000E+0	0.000000E+0	0.000000E+0
0.000000E+0	0.000000E+0	0.000000E+0	0.000000E+0	0.000000E+0	0.000000E+0	0.000000E+0
0.000000E+0	0.000000E+0	0.000000E+0	0.000000E+0	0.000000E+0	0.000000E+0	0.000000E+0
0.000000E+0	0.000000E+0	0.000000E+0	0.000000E+0	0.000000E+0	0.000000E+0	0.000000E+0
0.000000E+0	0.000000E+0	0.000000E+0	0.000000E+0	0.000000E+0	0.000000E+0	0.000000E+0
0.000000E+0	0.000000E+0	0.000000E+0	0.000000E+0	0.000000E+0	0.000000E+0	0.000000E+0
0.000000E+0	0.000000E+0	0.000000E+0	0.000000E+0	0.000000E+0	0.000000E+0	0.000000E+0
0.000000E+0	0.000000E+0	0.000000E+0	0.000000E+0	0.000000E+0	0.000000E+0	0.000000E+0
0.000000E+0	0.000000E+0	0.000000E+0	0.000000E+0	0.000000E+0	0.000000E+0	0.000000E+0
0.000000E+0	0.000000E+0	0.000000E+0	0.000000E+0	0.000000E+0	0.000000E+0	0.000000E+0
0.000000E+0	0.000000E+0	0.000000E+0	0.000000E+0	0.000000E+0	0.000000E+0	0.000000E+0
0.000000E+0	0.000000E+0	0.000000E+0	0.000000E+0	0.000000E+0	0.000000E+0	0.000000E+0
0.000000E+0	0.000000E+0	0.000000E+0	0.000000E+0	0.000000E+0	0.000000E+0	0.000000E+0
0.000000E+0	0.000000E+0	0.000000E+0	0.000000E+0	0.000000E+0	0.000000E+0	0.000000E+0
0.000000E+0	0.000000E+0	0.000000E+0	0.000000E+0	0.000000E+0	0.000000E+0	0.000000E+0
0.000000E+0	0.000000E+0	0.000000E+0	0.000000E+0	0.000000E+0	0.000000E+0	0.000000E+0
0.000000E+0	0.000000E+0	0.000000E+0	0.000000E+0	0.000000E+0	0.000000E+0	0.000000E+0
0.000000E+0	0.000000E+0	0.000000E+0	0.000000E+0	0.000000E+0	0.000000E+0	0.000000E+0
0.000000E+0	0.000000E+0	0.000000E+0	0.000000E+0	0.000000E+0	0.000000E+0	0.000000E+0
0.000000E+0	0.000000E+0	0.000000E+0	0.000000E+0	0.000000E+0	0.000000E+0	0.000000E+0
0.000000E+0	0.000000E+0	0.000000E+0	0.000000E+0	0.000000E+0	0.000000E+0	0.000000E+0
0.000000E+0	0.000000E+0	0.000000E+0	0.000000E+0	0.000000E+0	0.000000E+0	0.000000E+0
0.000000E+0	0.000000E+0	0.000000E+0	0.000000E+0	0.000000E+0	0.000000E+0	0.000000E+0
0.000000E+0	0.000000E+0	0.000000E+0	0.000000E+0	0.000000E+0	0.000000E+0	0.000000E+0
0.000000E+0	0.000000E+0	0.000000E+0	0.000000E+0	0.000000E+0	0.000000E+0	0.000000E+0
0.000000E+0	0.000000E+0	0.000000E+0	0.000000E+0	0.000000E+0	0.000000E+0	0.000000E+0
0.000000E+0	0.000000E+0	0.000000E+0	0.000000E+0	0.000000E+0	0.000000E+0	0.000000E+0
0.000000E+0	0.000000E+0	0.000000E+0	0.000000E+0	0.000000E+0	0.000000E+0	0.000000E+0
0.000000E+0	0.000000E+0	0.000000E+0	0.000000E+0	0.000000E+0	0.000000E+0	0.000000E+0
0.000000E+0	0.000000E+0	0.000000E+0	0.000000E+0	0.000000E+0	0.000000E+0	0.000000E+0
0.000000E+0	0.000000E+0	0.000000E+0	0.000000E+0	0.000000E+0	0.000000E+0	0.000000E+0
0.000000E+0	0.000000E+0	0.000000E+0	0.000000E+0	0.000000E+0	0.000000E+0	0.000000E+0
0.000000E+0	0.000000E+0	0.000000E+0	0.000000E+0	0.000000E+0	0.000000E+0	0.000000E+0
0.000000E+0	0.000000E+0	0.000000E+0	0.000000E+0	0.000000E+0	0.000000E+0	0.000000E+0
0.000000E+0	0.000000E+0	0.000000E+0	0.000000E+0	0.000000E+0	0.000000E+0	0.000000E+0
0.000000E+0	0.000000E+0	0.000000E+0	0.000000E+0	0.000000E+0	0.000000E+0	0.000000E+0
0.000000E+0	0.000000E+0	0.000000E+0	0.000000E+0	0.000000E+0	0.000000E+0	0.000000E+0
0.000000E+0	0.000000E+0	0.000000E+0	0.000000E+0	0.000000E+0	0.000000E+0	0.000000E+0
0.000000E+0	0.000000E+0	0.000000E+0	0.000000E+0	0.000000E+0	0.000000E+0	0.000000E+0
0.000000E+0	0.000000E+0	0.000000E+0	0.000000E+0	0.000000E+0	0.000000E+0	0.000000E+0
0.000000E+0	0.000000E+0	0.000000E+0	0.000000E+0	0.000000E+0	0.000000E+0	0.000000E+0
0.000000E+0	0.000000E+0	0.000000E+0	0.000000E+0	0.000000E+0	0.000000E+0	0.000000E+0
0.000000E+0	0.000000E+0	0.000000E+0	0.000000E+0	0.000000E+0	0.000000E+0	0.000000E+0
0.000000E+0	0.000000E+0	0.000000E+0	0.000000E+0	0.000000E+0	0.000000E+0	0.000000E+0
0.000000E+0	0.000000E+0	0.000000E+0	0.000000E+0	0.000000E+0	0.000000E+0	0.000000E+0
0.000000E+0	0.000000E+0	0.000000E+0	0.000000E+0	0.000000E+0	0.000000E+0	0.000000E+0
0.000000E+0	0.000000E+0	0.000000E+0	0.000000E+0	0.000000E+0	0.000000E+0	0.000000E+0
0.000000E+0	0.000000E+0	0.000000E+0	0.000000E+0	0.000000E+0	0.000000E+0	0.000000E+0
0.000000E+0	0.000000E+0	0.000000E+0	0.000000E+0	0.000000E+0	0.000000E+0	0.000000E+0
0.000000E+0	0.000000E+0	0.000000E+0	0.000000E+0	0.000000E+0	0.000000E+0	0.000000E+0
0.000000E+0	0.000000E+0	0.000000E+0	0.000000E+0	0.000000E+0	0.000000E+0	0.000000E+0
0.000000E+0	0.000000E+0	0.000000E+0	0.000000E+0	0.000000E+0	0.000000E+0	0.000000E+0
0.000000E+0	0.000000E+0	0.000000E+0	0.000000E+0	0.000000E+0	0.000000E+0	0.000000E+0
0.000000E+0	0.000000E+0	0.000000E+0	0.000000E+0	0.000000E+0	0.000000E+0	0.000000E+0
0.000000E+0	0.000000E+0	0.000000E+0	0.000000E+0	0.000000E+0	0.000000E+0	0.000000E+0
0.000000E+0	0.000000E+0	0.000000E+0	0.000000E+0	0.000000E+0	0.000000E+0	0.000000E+0
0.000000E+0	0.000000E+0	0.000000E+0	0.000000E+0	0.000000E+0	0.000000E+0	0.000000E+0
0.000000E+0	0.000000E+0	0.000000E+0	0.000000E+0	0.000000E+0	0.000000E+0	0.000000E+0
0.000000E+0	0.000000E+0	0.000000E+0	0.000000E+0	0.000000E+0	0.000000E+0	0.000000E+0
0.000000E+0	0.000000E+0	0.000000E+0	0.000000E+0	0.000000E+0	0.000000E+0	0.000000E+0
0.000000E+0	0.000000E+0	0.000000E+0	0.000000E+0	0.000000E+0	0.000000E+0	0.000000E+0
0.000000E+0	0.000000E+0	0.000000E+0	0.000000E+0	0.000000E+0	0.000000E+0	0.000000E+0
0.000000E+0	0.000000E+0	0.000000E+0	0.000000E+0	0.000000E+0	0.000000E+0	0.000000E+0
0.000000E+0	0.000000E+0	0.000000E+0	0.000000E+0	0.000000E+0	0.000000E+0	0.000000E+0
0.000000E+0	0.000000E+0	0.000000E+0	0.000000E+0	0.000000E+0	0.000000E+0	0.000000E+0
0.000000E+0	0.000000E+0	0.000000E+0	0.000000E+0	0.000000E+0	0.000000E+0	0.000000E+0
0.000000E+0	0.000000E+0	0.000000E+0	0.000000E+0	0.000000E+0	0.000000E+0	0.000000E+0
0.000000E+0	0.000000E+0	0.000000E+0	0.000000E+0	0.000000E+0	0.000000E+0	0.000000E+0
0.000000E+0	0.000000E+0	0.000000E+0	0.000000E+0	0.000000E+0	0.000000E+0	0.000000E+0
0.000000E+0	0.000000E+0	0.000000E+0	0.000000E+0	0.000000E+0	0.000000E+0	0.000000E+0
0.000000E+0	0.000000E+0	0.000000E+0	0.000000E+0	0.000000E+0	0.000000E+0	0.000000E+0
0.000000E+0	0.000000E+0	0.000000E+0	0.000000E+0	0.000000E+0	0.000000E+0	0.000000E+0
0.000000E+0	0.000000E+0	0.000000E+0	0.000000E+0	0.000000E+0	0.000000E+0	0.000000E+0
0.000000E+0	0.000000E+0	0.000000E+0	0.000000E+0	0.000000E+0	0.000000E+0	0.000000E+0
0.000000E+0	0.000000E+0	0.000000E+0	0.000000E+0	0.000000E+0	0.000000E+0	0.000000E+0
0.000000E+0	0.000000E+0	0.000000E+0	0.000000E+0	0.000000E+0	0.000000E+0	0.000000E+0
0.000000E+0	0.000000E+0	0.000000E+0	0.000000E+0	0.000000E+0	0.000000E+0	0.000000E+0
0.000000E+0	0.000000E+0	0.000000E+0	0.000000E+0	0.000000E+0	0.000000E+0	0.000000E+0
0.000000E+0	0.000000E+0	0.000000E+0	0.000000E+0	0.000000E+0	0.000000E+0	0.000000E+0
0.000000E+0	0.000000E+0	0.000000E+0	0.000000E+0	0.000000E+0	0.000000E+0	0.000000E+0
0.000000E+0	0.000000E+0	0.000000E+0	0.000000E+0	0.000000E+0	0.000000E+0	0.000000E+0
0.000000E+0	0.000000E+0	0.000000E+0	0.000000E+0	0.000000E+0	0.000000E+0	0.000000E+0
0.000000E+0	0.000000E+0	0.000000E+0	0.000000E+0	0.000000E+0	0.000000E+0	0.000000E+0
0.000000E+0	0.000000E+0	0.000000E+0	0.000000E+0	0.000000E+0	0.000000E+0	0.000000E+0
0.000000E+0	0.000000E+0	0.000000E+0	0.000000E+0	0.000000E+0	0.000000E+0	0.000000E+0
0.000000E+0	0.000000E+0	0.000000E+0	0.000000E+0	0.000000E+0	0.000000E+0	0.000000E+0
0.000000E+0	0.000000E+0	0.000000E+0	0.000000E+0	0.000000E+0	0.000000E+0	0.000000E+0
0.000000E+0	0.000000E+0	0.000000E+0	0.000000E+0	0.000000E+0	0.000000E+0	0.000000E+0
0.000000E+0	0.000000E+0	0.000000E+0	0.000000E+0	0.000000E+0	0.000000E+0	0.000000E+0
0.000000E+0	0.000000E+0	0.000000E+0	0.000000E+0	0.000000E+0	0.000000E+0	0.000000E+0
0.000000E+0	0.000000E+0	0.000000E+0	0.000000E+0	0.000000E+0	0.000000E+0	0.000000E+0
0.000000E+0	0.000000E+0	0.000000E+0	0.000000E+0	0.000000E+0	0.000000E+0	0.000000E+0
0.000000E+0	0.000000E+0	0.000000E+0	0.000000E+0	0.000000E+0	0.000000E+0	0.000000E+0
0.000000E+0	0.000000E+0	0.000000E+0	0.000000E+0	0.000000E+0	0.000000E+0	0.000000E+0
0.000000E+0	0.000000E+0	0.000000E+0	0.000000E+0	0.000000E+0	0.000000E+0	0.000000E+0
0.000000E+0	0.000000E+0	0.000000E+0	0.000000E+0	0.000000E+0	0.000000E+0	0.000000E+0
0.000000E+0	0.000000E+0	0.000000E+0	0.000000E+0	0.000000E+0	0.000000E+0	0.000000E+0
0.000000E+0	0.000000E+0	0.000000E+0	0.000000E+0	0.000000E+0	0.000000E+0	0.000000E+0
0.000000E+0	0.000000E+0	0.000000E+0	0.000000E+0	0.000000E+0	0.000000E+0	0.000000E+0
0.000000E+0	0.000000E+0	0.000000E+0	0.000000E+0	0.000000E+0	0.000000E+0	0.000000E+0
0.000000E+0	0.000000E+0	0.000000E+0	0.000000E+0	0.000000E+0	0.000000E+0	0.000000E+0
0.000000E+0	0.000000E+0	0.000000E+0	0.000000E+0	0.000000E+0	0.000000E+0	0.000000E+0
0.000000E+0	0.000000E+0	0.000000E+0	0.000000E+0	0.000000E+0	0.000000E+0	0.000000E+0
0.000000E+0	0.000000E+0	0.000000E+0	0.000000E+0	0.000000E+0	0.000000E+0	0.000000E+0
0.000000E+0	0.000000E+0	0.000000E+0	0.000000E+0	0.000000E+0	0.000000E+0	0.000000E+0
0.000000E+0	0.000000E+0	0.000000E+0	0.000000E+0	0.000000E+0	0.000000E+0	0.000000E+0
0.000000E+0	0.000000E+0	0.000000E+0	0.000000E+0	0.000000E+0	0.000000E+0	0.000000E+0
0.000000E+0	0.000000E+0	0.000000E+0	0.000000E+0	0.000000E+0	0.000000E+0	0.000000E+0
0.000000E+0	0.000000E+0	0.000000E+0	0.000000E+0	0.000000E+0	0.000000E+0	0.000000E+0
0.000000E+0	0.000000E+0	0.000000E+0	0.000000E+0	0.000000E+0	0.000000E+0	0.000000E+0
0.000000E+0	0.000000E+0	0.000000E+0	0.000000E+0	0.000000E+0	0.000000E+0	0.000000E+0
0.000000E+0	0.000000E+0	0.000000E+0	0.000000E+0	0.000000E+0	0.000000E+0	0.000000E+0
0.000000E+0	0.000000E+0	0.000000E+0	0.000000E+0	0.000000E+0	0.000000E+0	0.000000E+0
0.000000E+0	0.000000E+0	0.000000E+0	0.000000E+0	0.000000E+0	0.000000E+0	0.000000E+0
0.000000E+0	0.000000E+0	0.000000E+0	0.000000E+0	0.000000E+0	0.000000E+0	0.000000E+0
0.000000E+0	0.000000E+0	0.000000E+0	0.000000E+0	0.000000E+0	0.000000E+0	0.000000E+0
0.000000E+0	0.000000E+0	0.000000E+0	0.000000E+0	0.000000E+0	0.000000E+0	0.000000E+0
0.000000E+0	0.000000E+0	0.000000E+0	0.000000E+0	0.000000E+0	0.000000E+0	0.000000E+0
0.000000E+0	0.000000E+0	0.000000E+0	0.000000E+0	0.000000E+0	0.000000E+0	0.000000E+0
0.000000E+0	0.000000E+0	0.000000E+0	0.000000E+0	0.000000E+0	0.000000E+0	0.000000E+0
0.000000E+0	0.000000E+0	0.000000E+0	0.000000E+0	0.000000E+0	0.000000E+0	0.000000E+0
0.000000E+0	0.000000E+0	0.000000E+0	0.000000E+0	0.000000E+0	0.000000E+0	0.000000E+0
0.000000E+0	0.000000E+0	0.000000E+0	0.000000E+0	0.000000E+0	0.000000E+0	0.000000E+0
0.000000E+0	0.000000E+0	0.000000E+0	0.000000E+0	0.000000E+0	0.000000E+0	0.000000E+0
0.000000E+0	0.000000E+0	0.000000E+0	0.000000E+0	0.000000E+0	0.000000E+0	0.000000E+0
0.000000E+0	0.000000E+0	0.000000E+0	0.000000E+0	0.000000E+0	0.000000E+0	0.000000E+0
0.000000E+0	0.000000E+0	0.000000E+0	0.000000E+0	0.000000E+0	0.000000E+0	0.000000E+0
0.000000E+0	0.000000E+0	0.000000E+0	0.000000E+0	0.000000E+0	0.000000E+0	0.000000E+0
0.000000E+0	0.000000E+0	0.000000E+0	0.000000E+0	0.000000E+0	0.000000E+0	0.000000E+0
0.000000E+0	0.000000E+0	0.000000E+0	0.000000E+0	0.000000E+0	0.000000E+0	0.000000E+0
0.000000E+0	0.000000E+0	0.000000E+0	0.000000E+0	0.000000E+0	0.000000E+0	0.000000E+0
0.000000E+0	0.000000E+0	0.000000E+0	0.000000E+0	0.000000E+0	0.000000E+0	0.000000E+0
0.000000E+0	0.000000E+0	0.000000E+0	0.000000E+0	0.000000E+0	0.000000E+0	0.000000E+0
0.000000E+0	0.000000E+0	0.000000E+0	0.000000E+0	0.000000E+0	0.000000E+0	0.000000E+0
0.000000E+0	0.000000E+0	0.000000E+0	0.000000E+0	0.000000E+0	0.000000E+0	0.000000E+0
0.000000E+0	0.000000E+0	0.000000E+0	0.000000E+0	0.000000E+0	0.000000E+0	0.000000E+0
0.000000E+0	0.000000E+0	0.000000E+0	0.000000E+0	0.000000E+0	0.000000E+0	0.000000E+0
0.000000E+0	0.000000E+0	0.000000E+0	0.000000E+0	0.000000E+0	0.000000E+0	0.000000E+0
0.000000E+0	0.000000E+0	0.000000E+0	0.000000E+0	0.000000E+0	0.000000E+0	0.000000E+0
0.000000E+0	0.000000E+0	0.000000E+0	0.000000E+0	0.000000E+0	0.000000E+0	0.000000E+0
0.000000E+0	0.000000E+0	0.000000E+0	0.000000E+0	0.000000E+0	0.000000E+0	0.000000E+0
0.000000E+0	0.000000E+0	0.000000E+0	0.000000E+0	0.000000E+0	0.000000E+0	0.000000E+0
0.000000E+0	0.000000E+0	0.000000E+0	0.000000E+0	0.000000E+0	0.000000E+0	0.000000E+0
0.000000E+0	0.000000E+0	0.000000E+0	0.000000E+0	0.000000E+0	0.000000E+0	0.000000E+0
0.000000E+0	0.000000E+0	0.000000E+0	0.000000E+0	0.000000E+0	0.000000E+0	0.000000E+0
0.000000E+0	0.000000E+0	0.000000E+0	0.000000E+0	0.000000E+0	0.000000E+0	0.000000E+0
0.000000E+0	0.000000E+0	0.000000E+0	0.000000E+0	0.000000E+0	0.000000E+0	0.000000E+0
0.000000E+0	0.000000E+0	0.000000E+0	0.000000E+0	0.000000E+0	0.000000E+0	0.000000E+0
0.000000E+0	0.000000E+0	0.000000E+0	0.000000E+0	0.000000E+0	0.000000E+0	0.000000E+0
0.000000E+0	0.000000E+0	0.000000E+0	0.000000E+0	0.000000E+0	0.000000E+0	0.000000E+0
0.000000E+0	0.000000E+0	0.000000E+0	0.000000E+0	0.000000E+0	0.000000E+0	0.000000E+0
0.000000E+0	0.000000E+0	0.000000E+0	0.000000E+0	0.000000E+0	0.000000E+0	0.000000E+0
0.000000E+0	0.000000E+0	0.000000E+0	0.000000E+0	0.000000E+0	0.000000E+0	0.000000E+0
0.000000E+0	0.000000E+0	0.000000E+0	0.000000E+0	0.000000E+0	0.000000E+0	0.000000E+0
0.000000E+0	0.000000E+0	0.000000E+0	0.000000E+0	0.000000E+0	0.000000E+0	0.000000E+0
0.000000E+0	0.000000E+0	0.000000E+0	0.000000E+0	0.000000E+0	0.000000E+0	0.000000E+0
0.000000E+0	0.000000E+0	0.000000E+0	0.000000E+0	0.000000E+0	0.000000E+0	0.000000E+0
0.000000E+0	0.000000E+0	0.000000E+0	0.000000E+0	0.000000E+0	0.000000E+0	0.000000E+0
0.000000E+0	0.000000E+0	0.000000E+0	0.000000E+0	0.000000E+0	0.000000E+0	0.000000E+0
0.000000E+0	0.000000E+0	0.000000E+0	0.000000E+0	0.000000E+0	0.000000E+0	0.000000E+0
0.000000E+0	0.000000E+0	0.000000E+0	0.000000E+0	0.000000E+0	0.000000E+0	0.000000E+0
0.000000E+0	0.000000E+0	0.000000E+0	0.000000E+0	0.000000E+0	0.000000E+0	0.000000E+0
0.000000E+0	0.000000E+0	0.000000E+0	0.000000E+0	0.000000E+0	0.000000E+0	0.000000E+0
0.000000E+0	0.000000E+0	0.000000E+0	0.000000E+0	0.000000E+0	0.000000E+0	0.000000E+0
0.000000E+0	0.000000E+0	0.000000E+0	0.000000E+0	0.000000E+0	0.000000E+0	0.000000E+0
0.000000E+0	0.000000E+0	0.000000E+0	0.000000E+0	0.000000E+0	0.000000E+0	0.000000E+0
0.000000E+0	0.000000E+0	0.000000E+0	0.000000E+0	0.000000E+0	0.000000E+0	0.000000E+0
0.000000E+0	0.000000E+0	0.000000E+0	0.000000E+0	0.000000E+0	0.000000E+0	0.000000E+0
0.000000E+0	0.000000E+0	0.000000E+0	0.000000E+0	0.000000E+0	0.000000E+0	0.000000E+0
0.000000E+0	0.000000E+0	0.000000E+0	0.000000E+0	0.000000E+0	0.000000E+0	0.000000E+0
0.000000E+0	0.000000E+0	0.000000E+0	0.000000E+0	0.000000E+0	0.000000E+0	0.000000E+0
0.000000E+0	0.000000E+0	0.000000E+0	0.000000E+0	0.000000E+0	0.000000E+0	0.000000E+0
0.000000E+0	0.000000E+0	0.000000E+0	0.000000E+0	0.000000E+0	0.000000E+0	0.000000E+0
0.000000E+0	0.000000E+0	0.000000E+0	0.000000E+0	0.000000E+0	0.000000E+0	0.000000E+0
0.000000E+0	0.000000E+0	0.000000E+0	0.000000E+0	0.000000E+0	0.000000E+0	0.000000E+0
0.000000E+0	0.000000E+0	0.000000E+0	0.000000E+0	0.000000E+0	0.000000E+0	0.000000E+0
0.000000E+0	0.000000E+0	0.000000E+0	0.000000E+0	0.000000E+0	0.000000E+0	0.000000E+0
0.000000E+0	0.000000E+0	0.000000E+0	0.000000E+0	0.000000E+0	0.000000E+0	0.000000E+0
0.000000E+0	0.000000E+0	0.000000E+0	0.000000E+0	0.000000E+0	0.000000E+0	0.000000E+0
0.000000E+0	0.000000E+0	0.000000E+0	0.000000E+0	0.000000E+0	0.000000E+0	0.000000E+0
0.000000E+0	0.000000E+0	0.000000E+0	0.000000E+0	0.000000E+0	0.000000E+0	0.000000E+0
0.000000E+0	0.000000E+0	0.000000E+0	0.000000E+0	0.000000E+0	0.000000E+0	0.000000E+0
0.000000E+0	0.000000E+0	0.000000E+0	0.000000E+0	0.000000E+0	0.000000E+0	0.000000E+0
0.000000E+0	0.000000E+0	0.000000E+0	0.000000E+0	0.000000E+0	0.000000E+0	0.000000E+0
0.000000E+0	0.000000E+0	0.000000E+0	0.000000E+0	0.000000E+0	0.000000E+0	0.000000E+0
0.000000E+0	0.000000E+0	0.000000E+0	0.000000E+0	0.000000E+0	0.000000E+0	0.000000E+0
0.000000E+0	0.000000E+0	0.000000E+0	0.000000E+0	0.000000E+0	0.000000E+0	0.000000E+0
0.000000E+0	0.000000E+0	0.000000E+0	0.000000E+0	0.000000E+0	0.000000E+0	0.000000E+0
0.000000E+0	0.000000E+0	0.000000E+0	0.000000E+0	0.000000E+0	0.000000E+0	0.000000E+0
0.000000E+0	0.000000E+0	0.000000E+0	0.000000E+0	0.000000E+0	0.000000E+0	0.000000E+0
0.000000E+0	0.000000E+0	0.000000E+0	0.000000E+0	0.000000E+0	0.000000E+0	0.000000E+0
0.000000E+0	0.000000E+0	0.000000E+0	0.000000E+0	0.000000E+0	0.000000E+0	0.000000E+0
0.000000E+0	0.000000E+0	0.000000E+0	0.000000E+0	0.000000E+0	0.000000E+0	0.000000E+0
0.000000E+0	0.000000E+0	0.000000E+0	0.000000E+0	0.000000E+0	0.000000E+0	0.000000E+0
0.000000E+0	0.000000E+0	0.000000E+0	0.000000E+0	0.000000E+0	0.000000E+0	0.000000E+0
0.000000E+0	0.000000E+0	0.000000E+0	0.000000E+0	0.000000E+0	0.000000E+0	0.000000E+0
0.000000E+0	0.000000E+0	0.000000E+0	0.000000E+0	0.000000E+0	0.000000E+0	0.000000E+0
0.000000E+0	0.000000E+0	0.000000E+0	0.000000E+0	0.000000E+0	0.000000E+0	0.000000E+0
0.000000E+0	0.000000E+0	0.000000E+0	0.000000E+0	0.000000E+0	0.000000E+0	0.000000E+0
0.000000E+0	0.000000E+0	0.000000E+0	0.000000E+0	0.000000E+0	0.000000E+0	0.000000E+0
0.000000E+0	0.000000E+0	0.000000E+0	0.000000E+0	0.000000E+0	0.000000E+0	0.000000E+0
0.000000E+0	0.000000E+0	0.000000E+0	0.000000E+0	0.000000E+0	0.000000E+0	0.000000E+0
0.000000E+0	0.000000E+0	0.000000E+0	0.000000E+0	0.000000E+0	0.000000E+0	0.000000E+0
0.000000E+0	0.000000E+0	0.000000E+0	0.000000E+0	0.000000E+0	0.000000E+0	0.000000E+0
0.000000E+0	0.000000E+0	0.000000E+0	0.000000E+0	0.000000E+0	0.000000E+0	0.000000E+0
0.000000E+0	0.000000E+0	0.000000E+0	0.000000E+0	0.000000E+0	0.000000E+0	0.000000E+0
0.000000E+0	0.000000E+0	0.000000E+0	0.000000E+0	0.000000E+0	0.000000E+0	0.000000E+0
0.000000E+0	0.000000E+0	0.000000E+0	0.000000E+0	0.000000E+0	0.000000E+0	0.000000E+0
0.000000E+0	0.000000E+0	0.000000E+0	0.000000E+0	0.000000E+0	0.000000E+0	0.000000E+0
0.000000E+0	0.000000E+0	0.000000E+0	0.000000E+0	0.000000E+0	0.000000E+0	0.000000E+0
0.000000E+0	0.000000E+0	0.000000E+0	0.000000E+0	0.000000E+0	0.000000E+0	0.000000E+0
0.000000E+0	0.000000E+0	0.000000E+0	0.000000E+0	0.000000E+0	0.000000E+0	0.000000E+0
0.000000E+0	0.000000E+0	0.000000E+0	0.000000E+0	0.000000E+0	0.000000E+0	0.000000E+0
0.000000E+0	0.000000E+0	0.000000E+0	0.000000E+0	0.000000E+0	0.000000E+0	0.000000E+0
0.000000E+0	0.000000E+0	0.000000E+0	0.000000E+0	0.000000E+0	0.000000E+0	0.000000E+0
0.000000E+0	0.000000E+0	0.000000E+0	0.000000E+0	0.000000E+0	0.000000E+0	0.000000E+0
0.000000E+0	0.000000E+0	0.000000E+0	0.000000E+0	0.000000E+0	0.000000E+0	0.000000E+0
0.000000E+0	0.000000E+0	0.000000E+0	0.000000E+0	0.000000E+0	0.000000E+0	0.000000E+0
0.000000E+0	0.000000E+0	0.000000E+0	0.000000E+0	0.000000E+0	0.000000E+0	0.000000E+0
0.000000E+0	0.000000E+0	0.000000E+0	0.000000E+0	0.000000E+0	0.000000E+0	0.000000E+0
0.000000E+0	0.000000E+0	0.000000E+0	0.000000E+0	0.000000E+0	0.000000E+0	0.000000E+0
0.000000E+0	0.000000E+0	0.000000E+0	0.000000E+0	0.000000E+0	0.000000E+0	0.000000E+0
0.000000E+0	0.000000E+0	0.000000E+0	0.000000E+0	0.000000E+0	0.000000E+0	0.000000E+0
0.000000E+0	0.000000E+0	0.000000E+0	0.000000E+0	0.000000E+0	0.000000E+0	0.000000E+0
0.000000E+0	0.000000E+0	0.000000E+0	0.000000E+0	0.000000E+0	0.000000E+0	0.000000E+0
0.000000E+0	0.000000E+0	0.000000E+0	0.000000E+0	0.000000E+0	0.000000E+0	0.000000E+0
0.000000E+0	0.000000E+0	0.000000E+0	0.000000E+0	0.000000E+0	0.000000E+0	0.000000E+0
0.000000E+0	0.000000E+0	0.000000E+0	0.000000E+0	0.000000E+0	0.000000E+0	0.000000E+0
0.000000E+0	0.000000E+0	0.000000E+0	0.000000E+0	0.000000E+0	0.000000E+0	0.000000E+0
0.000000E+0	0.000000E+0	0.000000E+0	0.000000E+0	0.000000E+0	0.000000E+0	0.000000E+0
0.000000E+0	0.000000E+0	0.000000E+0	0.000000E+0	0.000000E+0	0.000000E+0	0.000000E+0
0.000000E+0	0.000000E+0	0.000000E+0	0.000000E+0	0.000000E+0	0.000000E+0	0.000000E+0
0.000000E+0	0.000000E+0	0.000000E+0	0.000000E+0	0.000000E+0	0.000000E+0	0.000000E+0
0.000000E+0	0.000000E+0	0.000000E+0	0.000000E+0	0.000000E+0	0.000000E+0	0.000000E+0
0.000000E+0	0.000000E+0	0.000000E+0	0.000000E+0	0.000000E+0	0.000000E+0	0.000000E+0
0.000000E+0	0.000000E+0	0.000000E+0	0.000000E+0	0.000000E+0	0.000000E+0	0.000000E+0
0.000000E+0	0.000000E+0	0.000000E+0	0.000000E+0	0.000000E+0	0.000000E+0	0.000000E+0
0.000000E+0	0.000000E+0	0.000000E+0	0.000000E+0	0.000000E+0	0.000000E+0	0.000000E+0
0.000000E+0	0.000000E+0	0.000000E+0	0.000000E+0	0.000000E+0	0.000000E+0	0.000000E+0
0.000000E+0	0.000000E+0	0.000000E+0	0.000000E+0	0.000000E+0	0.000000E+0	0.000000E+0
0.000000E+0	0.000000E+0	0.000000E+0	0.000000E+0	0.000000E+0	0.000000E+0	0.000000E+0
0.000000E+0	0.000000E+0	0.000000E+0	0.000000E+0	0.000000E+0	0.000000E+0	0.000000E+0
0.000000E+0	0.000000E+0	0.000000E+0	0.000000E+0	0.000000E+0	0.000000E+0	0.000000E+0
0.000000E+0	0.000000E+0	0.000000E+0	0.000000E+0	0.000000E+0	0.000000E+0	0.000000E+0
0.000000E+0	0.000000E+0	0.000000E+0	0.000000E+0	0.000000E+0	0.000000E+0	0.000000E+0
0.000000E+0	0.000000E+0	0.000000E+0	0.000000E+0	0.000000E+0	0.000000E+0	0.000000E+0
0.000000E+0	0.000000E+0	0.000000E+0	0.000000E+0	0.000000E+0	0.000000E+0	0.000000E+0
0.000000E+0	0.000000E+0	0.000000E+0	0.000000E+0	0.000000E+0	0.000000E+0	0.000000E+0
0.000000E+0	0.000000E+0	0.000000E+0	0.000000E+0	0.000000E+0	0.000000E+0	0.000000E+0
0.000000E+0	0.000000E+0	0.000000E+0	0.000000E+0	0.000000E+0	0.000000E+0	0.000000E+0
0.000000E+0	0.000000E+0	0.000000E+0	0.000000E+0	0.000000E+0	0.000000E+0	0.000000E+0
0.000000E+0	0.000000E+0	0.000000E+0	0.000000E+0	0.000000E+0	0.000000E+0	0.000000E+0
0.000000E+0	0.000000E+0	0.000000E+0	0.000000E+0	0.000000E+0	0.000000E+0	0.000000E+0
0.000000E+0	0.000000E+0	0.000000E+0	0.000000E+0	0.000000E+0	0.000000E+0	0.000000E+0
0.000000E+0	0.000000E+0	0.000000E+0	0.000000E+0	0.000000E+0	0.000000E+0	0.000000E+0
0.000000E+0	0.000000E+0	0.000000E+0	0.000000E+0	0.000000E+0	0.000000E+0	0.000000E+0
0.000000E+0	0.000000E+0	0.000000E+0	0.000000E+0	0.000000E+0	0.000000E+0	0.000000E+0
0.000000E+0	0.000000E+0	0.000000E+0	0.000000E+0	0.000000E+0	0.000000E+0	0.000000E+0
0.000000E+0	0.000000E+0	0.000000E+0	0.000000E+0	0.000000E+0	0.000000E+0	0.000000E+0
0.000000E+0	0.000000E+0	0.000000E+0	0.000000E+0	0.000000E+0	0.000000E+0	0.000000E+0
0.000000E+0	0.000000E+0	0.000000E+0	0.000000E+0	0.000000E+0	0.000000E+0	0.000000E+0
0.000000E+0	0.000000E+0	0.000000E+0	0.000000E+0	0.000000E+0	0.000000E+0	0.000000E+0
0.000000E+0	0.000000E+0	0.000000E+0	0.000000E+0	0.000000E+0	0.000000E+0	0.000000E+0
0.000000E+0	0.000000E+0	0.000000E+0	0.000000E+0	0.000000E+0	0.000000E+0	0.000000E+0
0.000000E+0	0.000000E+0	0.000000E+0	0.000000E+0	0.000000E+0	0.000000E+0	0.000000E+0
0.000000E+0	0.000000E+0	0.000000E+0	0.000000E+0	0.000000E+0	0.000000E+0	0.000000E+0
0.000000E+0	0.000000E+0	0.000000E+0	0.000000E+0	0.000000E+0	0.000000E+0	0.000000E+0
0.000000E+0	0.000000E+0	0.000000E+0	0.000000E+0	0.000000E+0	0.000000E+0	0.000000E+0
0.000000E+0	0.000000E+0	0.000000E+0	0.000000E+0	0.000000E+0	0.000000E+0	0.000000E+0
0.000000E+0	0.000000E+0	0.000000E+0	0.000000E+0	0.000000E+0	0.000000E+0	0.000000E+0
0.000000E+0	0.000000E+0	0.000000E+0	0.000000E+0	0.000000E+0	0.000000E+0	0.000000E+0
0.000000E+0	0.000000E+0	0.000000E+0	0.000000E+0	0.000000E+0	0.000000E+0	0.000000E+0
0.000000E+0	0.000000E+0	0.000000E+0	0.000000E+0	0.000000E+0	0.000000E+0	0.000000E+0
