# Supplementary material for: An in vitro lung model to assess true shunt fraction by multiple inert gas elimination
Source: PLoS One. 2017 Sep 6;12(9):e0184212. doi: 10.1371/journal.pone.0184212 (PMC5587330; doi:10.1371/journal.pone.0184212)
Supplement: S1 Data — Data sets pertaining to MMIMS-MIGET derived IVLM shunt fractions with blood and saline as priming fluids. (ZIP) [file pone.0184212.s001.zip › IVLMData/Data_Saline/dataBernExpt01Set23_Jan05_2012.txt]

Bern	Thursday, January 05, 2012
4:39 PM	Expt01	Set# 23

Sample Temperature (degC)	37.00
Samples Type:	PA and art

Cardiac Output (ml/min)	2500.0
Minute Ventilation (ml/min)	2500.0
Description: T8_expt2_05012012 
Comment: T8_expt2_05012012 sample  5 80% shunt

solubility method: default
species: pig
solubilities: 
0.007200	0.07000	0.3970	1.260	10.90	378.0
smoothing: 40.0
weights: 
10.0	2.00	70.0	70.0	50.0	50.0


valve times:
3.273534E+4	3.321632E+4

3.269970E+4	1.294923E-12	1.383417E-12	2.965105E-12	-1.875174E-12	8.250095E-13	5.418851E-12
3.270090E+4	9.275056E-13	7.415564E-13	3.315721E-12	3.449021E-12	4.814516E-12	5.136006E-12
3.270210E+4	-2.727628E-13	3.220506E-12	3.503350E-12	1.323488E-12	5.319715E-12	4.419654E-12
3.270330E+4	1.186826E-12	1.403580E-12	3.988386E-12	1.323488E-12	4.251067E-13	4.365325E-12
3.270450E+4	1.084890E-12	4.838039E-12	2.881652E-12	5.792989E-12	3.423818E-12	4.608404E-12
3.270570E+4	1.168904E-12	1.848290E-13	4.509268E-12	4.392209E-12	4.626326E-13	3.736907E-12
3.270690E+4	1.122416E-12	7.409963E-13	4.592721E-14	5.542070E-12	4.755146E-13	3.999588E-12
3.270810E+4	1.122976E-12	8.709367E-13	-1.282601E-13	3.559359E-12	5.576796E-12	3.777233E-12
3.270930E+4	1.410301E-12	2.733229E-13	-1.434385E-12	4.610644E-12	5.519106E-12	3.849484E-12
3.271050E+4	1.789481E-12	6.749059E-13	2.055523E-13	5.565034E-12	1.889177E-12	4.793232E-12
3.271170E+4	1.467990E-12	6.480217E-13	6.154246E-12	3.501110E-12	4.706419E-12	5.826035E-12
3.271290E+4	5.790189E-12	9.140635E-13	5.544870E-14	3.420457E-12	4.621845E-12	5.313554E-12
3.271410E+4	6.379402E-13	5.483260E-13	-1.069768E-13	4.856522E-12	1.759236E-12	4.277951E-12
3.271530E+4	2.367492E-12	6.536226E-13	4.885647E-12	2.980228E-12	-1.489834E-13	5.528068E-12
3.271650E+4	4.054476E-12	3.255791E-12	4.765788E-12	-1.419263E-12	1.136978E-12	4.393329E-12
3.271770E+4	8.972609E-13	6.188972E-13	5.292271E-12	2.276197E-12	3.504470E-12	4.819557E-12
3.271890E+4	1.189067E-12	-8.961407E-15	3.778353E-12	-2.778036E-13	5.001586E-12	3.382371E-12
3.272010E+4	1.164983E-12	7.073910E-13	4.224183E-12	-1.340290E-12	1.257397E-12	4.190578E-12
3.272130E+4	9.947161E-13	7.712411E-13	3.304518E-14	-1.259078E-12	2.561842E-12	5.009426E-12
3.272250E+4	8.535740E-13	1.069208E-12	5.356681E-12	4.490225E-12	5.178013E-12	5.310194E-12
3.272370E+4	1.415342E-12	4.547914E-13	4.788751E-13	-1.493194E-12	3.764351E-12	3.605846E-12
3.272490E+4	1.664021E-12	6.239380E-13	5.371243E-13	5.063195E-12	4.924293E-12	3.400854E-12
3.272610E+4	1.150421E-12	5.903327E-13	2.503593E-13	2.214027E-12	4.007989E-12	4.599442E-12
3.272730E+4	8.658960E-13	7.964450E-13	5.873082E-12	1.097772E-12	4.629687E-12	3.419337E-12
3.272850E+4	6.799468E-13	4.794353E-13	-3.920616E-15	-1.320127E-12	4.063438E-12	3.533595E-12
3.272970E+4	1.022721E-12	4.984783E-12	-4.424695E-13	5.770585E-12	4.971341E-12	4.463901E-12
3.273090E+4	1.511117E-12	4.679535E-12	-5.729699E-13	5.078877E-12	6.592234E-13	4.621845E-12
3.273210E+4	3.988386E-12	2.996470E-13	5.712897E-13	4.649290E-12	-1.369415E-12	3.614808E-12
3.273330E+4	8.513337E-13	1.182346E-12	-6.838674E-13	-1.324608E-12	1.268039E-12	3.457983E-12
3.273450E+4	6.317792E-13	1.625935E-12	4.230904E-12	-1.677463E-12	2.859809E-12	4.056717E-12
3.273570E+4	7.779621E-13	5.757704E-13	3.878609E-12	3.688179E-12	8.166082E-13	4.680095E-12
3.273690E+4	1.516718E-12	1.255717E-12	1.194668E-12	-1.339730E-12	3.722904E-12	4.727142E-12
3.273810E+4	1.021600E-12	1.214271E-12	-1.469671E-12	-1.469671E-12	1.928943E-12	4.708659E-12
3.273930E+4	1.538001E-12	4.262269E-13	3.056400E-12	4.095923E-12	-4.939975E-13	4.841960E-12
3.274050E+4	3.501110E-12	5.763305E-13	-7.617195E-14	5.087839E-12	8.597350E-13	4.598882E-12
3.274170E+4	1.499915E-12	6.448292E-12	5.256426E-12	3.878049E-12	2.013516E-12	4.353003E-12
3.274290E+4	6.401806E-13	4.692417E-12	6.497020E-14	-1.438306E-12	-4.878366E-13	3.435019E-12
3.274410E+4	1.292123E-12	6.928848E-12	4.126168E-12	3.508391E-12	4.540073E-12	4.644809E-12
3.274530E+4	1.796762E-12	1.823590E-11	4.014150E-12	4.057277E-12	4.906370E-13	4.611204E-12
3.274650E+4	2.759553E-12	3.910702E-11	8.955806E-13	3.478146E-12	1.385097E-12	4.690176E-12
3.274770E+4	6.888521E-12	6.403597E-11	3.407575E-12	-1.329649E-12	3.875248E-12	3.045198E-12
3.274890E+4	1.185482E-11	9.549947E-11	4.994864E-12	-1.835408E-12	5.022309E-12	4.545113E-12
3.275010E+4	1.407501E-11	1.295775E-10	6.609037E-14	3.149374E-12	-1.870694E-13	4.007989E-12
3.275130E+4	1.984056E-11	1.463975E-10	-3.606966E-13	3.880849E-12	3.761551E-12	5.174092E-12
3.275250E+4	2.589230E-11	1.700595E-10	4.067359E-12	4.763548E-12	7.818827E-13	5.327557E-12
3.275370E+4	3.369377E-11	1.988340E-10	4.703619E-12	5.496702E-12	3.175699E-12	5.349400E-12
3.275490E+4	4.016334E-11	2.217982E-10	3.751469E-12	5.856279E-12	8.182884E-13	5.843958E-12
3.275610E+4	4.182513E-11	2.354447E-10	4.457180E-12	5.186414E-13	4.495266E-12	5.250824E-12
3.275730E+4	4.834175E-11	2.413923E-10	4.046635E-12	1.786680E-13	3.454622E-12	5.103521E-12
3.275850E+4	5.145136E-11	2.508270E-10	5.297312E-12	1.387898E-12	1.251797E-12	4.481263E-12
3.275970E+4	6.101094E-11	2.587270E-10	4.754026E-12	8.961407E-13	5.365642E-13	3.764911E-12
3.276090E+4	6.354085E-11	2.494962E-10	5.132085E-12	4.850362E-13	6.168808E-12	4.146891E-12
3.276210E+4	6.978079E-11	2.715883E-10	-2.156339E-13	1.370535E-12	3.759870E-12	4.989823E-12
3.276330E+4	7.589247E-11	2.506562E-10	5.103521E-12	1.735712E-12	6.054550E-13	5.274348E-12
3.276450E+4	7.891190E-11	2.600701E-10	2.688422E-13	1.232193E-12	3.234508E-12	4.417413E-12
3.276570E+4	8.257936E-11	2.821768E-10	3.283236E-12	2.173141E-12	3.847804E-13	5.262586E-12
3.276690E+4	9.291243E-11	2.711369E-10	4.721541E-12	1.806284E-12	3.987826E-12	5.188655E-12
3.276810E+4	8.818808E-11	2.713761E-10	5.522467E-13	1.936784E-12	5.828274E-12	4.549034E-12
3.276930E+4	9.937023E-11	2.877032E-10	1.641058E-13	2.668819E-12	4.560236E-12	4.684575E-12
3.277050E+4	1.050098E-10	2.913269E-10	8.742973E-13	1.485913E-12	1.120736E-12	5.162890E-12
3.277170E+4	9.993313E-11	2.687862E-10	2.744431E-14	2.137856E-12	3.194742E-12	4.532791E-12
3.277290E+4	1.085714E-10	2.875956E-10	9.683919E-13	2.054963E-12	8.798982E-13	5.253065E-12
3.277410E+4	1.140406E-10	2.720448E-10	1.949106E-13	2.406698E-12	1.019360E-12	5.890445E-12
3.277530E+4	1.217861E-10	2.795841E-10	3.643372E-12	3.330283E-12	4.929334E-12	5.577355E-12
3.277650E+4	1.177310E-10	2.770704E-10	8.602951E-13	2.096409E-12	1.484233E-12	6.251701E-12
3.277770E+4	1.215777E-10	2.872635E-10	4.454939E-12	2.664338E-12	2.314843E-12	5.758824E-12
3.277890E+4	1.339943E-10	2.770542E-10	4.329480E-13	3.334203E-12	5.133206E-12	4.164814E-12
3.278010E+4	1.320340E-10	2.873794E-10	4.485744E-12	3.288836E-12	9.062223E-13	6.425329E-12
3.278130E+4	1.334342E-10	2.821241E-10	5.590797E-12	2.598808E-12	1.874614E-12	3.822040E-12
3.278250E+4	1.294257E-10	2.791176E-10	-6.609037E-14	2.454305E-12	5.330917E-12	5.008306E-12
3.278370E+4	1.377861E-10	2.742196E-10	7.068310E-13	3.587923E-12	4.988143E-12	5.700575E-12
3.278490E+4	1.370726E-10	2.759621E-10	1.111775E-12	2.229150E-12	4.036554E-12	4.684575E-12
3.278610E+4	1.473423E-10	2.796418E-10	5.326436E-12	2.991990E-12	3.940778E-12	3.595765E-12
3.278730E+4	1.452510E-10	2.820737E-10	5.659688E-12	2.713626E-12	4.134569E-12	4.769149E-12
3.278850E+4	1.571848E-10	2.716466E-10	6.111119E-12	3.079363E-12	2.243152E-12	5.395887E-12
3.278970E+4	1.510339E-10	2.729549E-10	5.393647E-13	2.943822E-12	5.225060E-12	4.663852E-12
3.279090E+4	1.580282E-10	2.762454E-10	3.259712E-13	2.786437E-12	4.547354E-12	4.819557E-12
3.279210E+4	1.585234E-10	2.691239E-10	5.375163E-12	3.119130E-12	5.545430E-12	5.016147E-12
3.279330E+4	1.589832E-10	2.671244E-10	2.257154E-13	3.345405E-12	1.501036E-12	4.799953E-12
3.279450E+4	1.622776E-10	2.690360E-10	5.712897E-13	3.530234E-12	1.408621E-12	4.757387E-12
3.279570E+4	1.672730E-10	2.783413E-10	4.720981E-12	3.983905E-12	5.838917E-12	4.977501E-12
3.279690E+4	1.675369E-10	2.789070E-10	4.573118E-12	3.772192E-12	2.303082E-12	5.883164E-12
3.279810E+4	1.614902E-10	2.863830E-10	3.237308E-13	3.234508E-12	5.115843E-12	4.158093E-12
3.279930E+4	1.634740E-10	2.830259E-10	8.614152E-13	2.815002E-12	3.014393E-12	5.587997E-12
3.280050E+4	1.743033E-10	2.797807E-10	6.765862E-13	3.572801E-12	4.500306E-12	5.157849E-12
3.280170E+4	1.859901E-10	2.727679E-10	6.323393E-13	2.324365E-12	4.709779E-12	5.672570E-12
3.280290E+4	1.820006E-10	2.926465E-10	3.522953E-13	2.417899E-12	5.542630E-12	4.811155E-12
3.280410E+4	1.758329E-10	2.771152E-10	1.091051E-12	3.664095E-12	8.446126E-13	5.206017E-12
3.280530E+4	1.843373E-10	2.804870E-10	4.069599E-12	3.465264E-12	5.983419E-12	3.710582E-12
3.280650E+4	1.882848E-10	2.722218E-10	5.816513E-12	2.769635E-12	4.913091E-12	3.465824E-12
3.280770E+4	1.811072E-10	2.739205E-10	1.033362E-12	4.776990E-12	1.397419E-12	5.841717E-12
3.280889E+4	1.877975E-10	2.954861E-10	1.159942E-12	3.163937E-12	1.363814E-12	5.795230E-12
3.281010E+4	2.002880E-10	2.659998E-10	1.359894E-12	3.571121E-12	1.226033E-12	5.608161E-12
3.281130E+4	2.005199E-10	2.819197E-10	2.800440E-15	4.056717E-12	4.813956E-12	6.168249E-12
3.281250E+4	2.027776E-10	2.734613E-10	-1.797882E-13	3.492708E-12	4.545674E-12	6.287547E-12
3.281370E+4	1.952237E-10	2.779963E-10	4.896288E-12	2.452065E-12	4.078560E-12	4.644249E-12
3.281489E+4	1.891798E-10	2.831709E-10	1.555924E-12	4.142970E-12	1.289882E-12	5.123125E-12
3.281610E+4	2.010357E-10	2.783783E-10	5.206017E-12	2.523196E-12	2.290200E-12	6.298189E-12
3.281730E+4	2.017398E-10	2.741658E-10	3.315720E-13	3.493268E-12	4.423014E-12	3.676977E-12
3.281850E+4	2.044147E-10	2.859613E-10	5.992941E-14	3.809158E-12	5.298992E-12	5.663609E-12
3.281970E+4	1.995728E-10	2.808314E-10	1.338610E-12	4.556315E-12	1.018240E-12	5.675931E-12
3.282089E+4	2.111408E-10	2.842794E-10	9.678319E-13	3.237868E-12	2.944382E-12	4.297555E-12
3.282210E+4	2.052016E-10	2.916680E-10	3.685379E-13	4.721541E-12	5.427252E-12	5.775067E-12
3.282330E+4	1.897572E-10	2.892327E-10	6.799468E-13	3.510631E-12	5.876443E-12	4.391089E-12
3.282450E+4	2.084546E-10	2.851984E-10	1.422623E-13	3.464144E-12	1.517838E-12	4.890128E-12
3.282570E+4	2.083499E-10	2.845863E-10	1.436626E-12	2.864850E-12	5.150568E-12	5.465338E-12
3.282689E+4	2.152480E-10	2.870871E-10	2.733229E-13	2.429101E-12	3.878609E-12	3.818679E-12
3.282809E+4	2.205996E-10	2.815388E-10	4.998784E-12	3.511751E-12	4.656011E-12	4.605043E-12
3.282930E+4	2.134820E-10	2.740773E-10	4.140170E-12	4.188337E-12	4.367006E-12	6.140804E-12
3.283050E+4	2.215960E-10	2.832398E-10	5.656888E-13	3.659615E-12	7.600393E-13	4.773629E-12
3.283170E+4	2.169601E-10	2.765171E-10	1.529040E-12	2.808281E-12	2.959505E-12	4.106565E-12
3.283289E+4	2.287063E-10	2.853687E-10	1.005358E-12	4.000148E-12	8.345310E-13	5.806432E-12
3.283409E+4	2.147254E-10	2.818447E-10	3.967663E-12	3.254111E-12	3.110728E-12	4.560796E-12
3.283530E+4	2.309887E-10	2.592854E-10	2.313163E-13	2.573604E-12	4.884527E-12	3.849484E-12
3.283650E+4	2.174592E-10	2.698336E-10	5.679291E-12	4.398930E-12	2.007915E-12	5.305712E-12
3.283770E+4	2.170397E-10	2.856913E-10	1.015439E-12	3.393013E-12	3.621529E-12	5.330356E-12
3.283889E+4	2.219808E-10	2.646175E-10	3.945819E-12	5.394767E-12	3.923976E-12	4.146331E-12
3.284009E+4	2.148049E-10	2.889432E-10	6.009743E-13	3.620409E-12	6.429809E-13	3.237308E-12
3.284130E+4	2.225548E-10	2.736578E-10	8.888595E-13	3.822600E-12	4.452699E-12	4.617365E-12
3.284249E+4	2.306711E-10	2.899060E-10	6.547428E-12	4.333960E-12	3.923416E-12	4.721541E-12
3.284370E+4	2.334385E-10	2.917011E-10	5.131526E-12	3.455183E-12	1.224352E-12	5.578476E-12
3.284489E+4	2.194772E-10	2.846070E-10	4.788751E-13	4.575918E-12	5.329237E-12	5.363962E-12
3.284609E+4	2.193573E-10	2.829889E-10	1.042324E-12	3.915014E-12	4.761307E-12	5.211058E-12
3.284729E+4	2.311965E-10	2.802982E-10	5.989020E-12	3.917255E-12	6.956293E-13	4.412933E-12
3.284849E+4	2.249744E-10	2.780859E-10	5.176892E-12	4.471182E-12	2.137295E-12	5.670890E-12
3.284970E+4	2.381169E-10	2.873178E-10	3.288276E-12	4.555195E-12	1.922222E-12	4.174895E-12
3.285089E+4	2.332223E-10	2.801414E-10	4.135129E-12	3.921735E-12	9.146235E-13	5.236262E-12
3.285209E+4	2.442442E-10	2.860503E-10	2.262755E-13	3.033996E-12	2.632973E-12	5.376284E-12
3.285329E+4	2.383880E-10	2.838710E-10	3.058080E-13	3.793476E-12	5.057594E-12	4.764108E-12
3.285449E+4	2.314698E-10	2.876315E-10	7.566788E-13	3.596325E-12	1.106734E-12	4.992064E-12
3.285570E+4	2.343783E-10	2.816536E-10	1.474151E-12	3.327482E-12	2.380934E-12	5.748742E-12
3.285689E+4	2.249974E-10	2.741395E-10	6.117840E-12	4.626887E-12	3.649533E-12	5.082238E-12
3.285809E+4	2.263724E-10	2.906896E-10	6.698652E-13	3.424378E-12	5.976138E-13	4.396130E-12
3.285929E+4	2.289886E-10	2.852774E-10	3.993427E-13	3.282675E-12	6.107759E-12	4.828518E-12
3.286049E+4	2.390819E-10	2.788241E-10	4.519910E-13	3.444541E-12	5.110243E-12	4.547354E-12
3.286169E+4	2.445394E-10	2.758691E-10	5.668090E-13	3.785074E-12	4.469502E-12	5.284430E-12
3.286289E+4	2.365190E-10	2.821510E-10	1.149860E-12	2.640254E-12	5.512945E-12	4.293634E-12
3.286409E+4	2.323318E-10	2.749012E-10	5.365642E-13	3.966543E-12	4.337881E-12	6.177770E-12
3.286529E+4	2.398800E-10	2.731050E-10	3.413736E-12	2.730429E-12	1.011519E-12	4.082481E-12
3.286649E+4	2.382261E-10	2.886800E-10	4.497506E-13	4.137930E-12	4.372046E-12	5.916208E-12
3.286769E+4	2.480232E-10	2.876998E-10	7.577989E-13	4.626887E-12	4.547914E-12	5.495022E-12
3.286889E+4	2.405035E-10	2.817410E-10	4.752906E-12	3.930137E-12	5.762184E-12	4.671693E-12
3.287009E+4	2.430042E-10	2.727090E-10	3.210424E-12	3.005432E-12	3.981665E-12	4.770829E-12
3.287129E+4	2.398828E-10	2.799375E-10	5.168492E-12	4.570878E-12	4.080240E-12	5.264266E-12
3.287249E+4	2.382199E-10	2.838425E-10	4.284673E-13	4.598322E-12	1.982151E-12	6.405165E-12
3.287369E+4	2.380390E-10	2.777487E-10	1.803483E-13	3.408135E-12	5.772266E-12	4.077440E-12
3.287489E+4	2.533843E-10	2.737519E-10	-3.360528E-15	3.214905E-12	1.204749E-12	4.400611E-12
3.287609E+4	2.423680E-10	2.858890E-10	4.541193E-12	2.685062E-12	5.767225E-12	5.200416E-12
3.287729E+4	2.483632E-10	2.659051E-10	3.679778E-13	2.960625E-12	4.488545E-12	5.012787E-12
3.287849E+4	2.464269E-10	2.700374E-10	8.731771E-13	3.011592E-12	6.100478E-12	5.700575E-12
3.287969E+4	2.502193E-10	2.686988E-10	8.748573E-13	3.672496E-12	2.089688E-12	5.601999E-12
3.288089E+4	2.498815E-10	2.694085E-10	5.505664E-13	4.548474E-12	5.465898E-12	3.457423E-12
3.288209E+4	2.422772E-10	2.714085E-10	1.387338E-12	2.977427E-12	4.839160E-13	5.042472E-12
3.288329E+4	2.510533E-10	2.795421E-10	2.923659E-13	3.120810E-12	4.112725E-12	5.138806E-12
3.288449E+4	2.453079E-10	2.842681E-10	4.832438E-12	2.784197E-12	5.428372E-12	4.195619E-12
3.288569E+4	2.421014E-10	2.836717E-10	4.514869E-12	4.402291E-12	4.177136E-12	5.370683E-12
3.288689E+4	2.454753E-10	2.798087E-10	2.923659E-13	2.736030E-12	1.768198E-12	5.193695E-12
3.288809E+4	2.622444E-10	2.904734E-10	4.816756E-13	3.876928E-12	4.998225E-12	3.685938E-12
3.288929E+4	2.461099E-10	2.768302E-10	3.164497E-13	3.820920E-12	1.532961E-12	5.557192E-12
3.289049E+4	2.395378E-10	3.028944E-10	1.534641E-13	4.200659E-12	4.311557E-12	6.031027E-12
3.289169E+4	2.423153E-10	2.909192E-10	5.236822E-13	3.260832E-12	4.144651E-12	6.304910E-12
3.289289E+4	2.493579E-10	2.893975E-10	5.550471E-13	3.767151E-12	1.958627E-12	5.004946E-12
3.289409E+4	2.412568E-10	2.707090E-10	3.498869E-12	3.473105E-12	5.510705E-12	5.265947E-12
3.289529E+4	2.537237E-10	2.857395E-10	-3.293317E-13	3.901572E-12	4.246587E-12	5.898846E-12
3.289649E+4	2.527195E-10	2.803604E-10	4.499746E-12	4.387729E-12	1.251797E-12	5.398687E-12
3.289769E+4	2.411599E-10	2.861534E-10	4.695777E-12	3.987266E-12	3.548717E-12	5.115283E-12
3.289889E+4	2.538598E-10	2.670718E-10	8.614152E-13	4.998225E-12	1.679704E-12	5.165131E-12
3.290009E+4	2.426122E-10	2.930128E-10	5.320835E-13	4.444858E-12	1.016000E-12	4.254988E-12
3.290129E+4	2.433722E-10	2.697042E-10	5.220020E-13	4.011350E-12	3.188021E-12	5.781227E-12
3.290249E+4	2.456154E-10	2.742980E-10	6.274665E-12	3.991187E-12	6.467895E-12	4.754586E-12
3.290369E+4	2.461866E-10	2.926549E-10	1.064167E-13	4.509828E-12	3.965982E-12	5.253624E-12
3.290489E+4	2.490745E-10	2.843387E-10	4.605043E-12	3.625449E-12	7.802025E-13	5.292831E-12
3.290609E+4	2.594870E-10	2.851800E-10	1.027761E-12	2.999271E-12	8.423722E-13	6.120640E-12
3.290729E+4	2.608100E-10	2.778854E-10	7.085113E-13	3.952541E-12	5.640646E-12	4.412372E-12
3.290849E+4	2.488919E-10	2.809546E-10	5.524707E-12	4.738344E-12	1.347011E-12	5.369003E-12
3.290969E+4	2.572125E-10	2.821258E-10	8.339709E-13	3.513432E-12	3.243469E-12	5.691613E-12
3.291089E+4	2.520334E-10	2.859103E-10	3.114089E-13	2.887813E-12	3.865167E-12	4.797153E-12
3.291209E+4	2.655881E-10	2.704933E-10	6.166568E-13	3.678658E-12	6.125122E-12	3.699941E-12
3.291329E+4	2.490196E-10	2.859798E-10	-2.525997E-13	4.046075E-12	4.344042E-12	4.966300E-12
3.291449E+4	2.540015E-10	2.882823E-10	2.733229E-13	4.638648E-12	5.472058E-13	6.277466E-12
3.291569E+4	2.570596E-10	2.842452E-10	6.063512E-12	3.321881E-12	3.573361E-12	4.896849E-12
3.291689E+4	2.485939E-10	2.875200E-10	6.721055E-15	3.498869E-12	4.658251E-12	5.973898E-12
3.291809E+4	2.429241E-10	2.881143E-10	3.280995E-12	3.539196E-12	4.965740E-12	3.259712E-12
3.291929E+4	2.498211E-10	2.721159E-10	1.954707E-13	4.113846E-12	4.901329E-12	5.268187E-12
3.292049E+4	2.605176E-10	2.885226E-10	8.832586E-13	3.694340E-12	3.216585E-12	5.326436E-12
3.292169E+4	2.476351E-10	2.867869E-10	4.685695E-12	5.142727E-12	1.394059E-12	3.175138E-12
3.292289E+4	2.522888E-10	2.843381E-10	1.933984E-12	3.667456E-12	2.314843E-12	5.539270E-12
3.292409E+4	2.522569E-10	2.780853E-10	9.039819E-13	4.453259E-12	1.262438E-12	5.736981E-12
3.292529E+4	2.536409E-10	2.794396E-10	6.446612E-13	4.047195E-12	5.203777E-12	5.871401E-12
3.292649E+4	2.580398E-10	2.866715E-10	5.069356E-12	3.650093E-12	4.928214E-12	3.792355E-12
3.292769E+4	2.476496E-10	2.748340E-10	4.183857E-13	3.666896E-12	5.714577E-12	5.824914E-12
3.292889E+4	2.488902E-10	2.966422E-10	3.108488E-13	3.293317E-12	9.336666E-13	5.493342E-12
3.293009E+4	2.637930E-10	2.760186E-10	7.113117E-13	3.761551E-12	6.451093E-12	4.762428E-12
3.293129E+4	2.551598E-10	2.901726E-10	4.434216E-12	3.570001E-12	1.162182E-12	5.797471E-12
3.293249E+4	2.553071E-10	2.793259E-10	5.493342E-12	3.842763E-12	2.482310E-12	4.928214E-12
3.293369E+4	2.556661E-10	2.777062E-10	3.651773E-13	4.395010E-12	3.250750E-12	4.227544E-12
3.293489E+4	2.508135E-10	2.751074E-10	3.573361E-13	4.149691E-12	6.396204E-13	4.350203E-12
3.293609E+4	2.380676E-10	2.759559E-10	4.486304E-13	3.450142E-12	5.323636E-12	4.202340E-12
3.293729E+4	2.563248E-10	2.736601E-10	9.252653E-13	3.487107E-12	4.959578E-12	4.410132E-12
3.293849E+4	2.596383E-10	2.956307E-10	4.065118E-12	5.704495E-12	5.767786E-12	4.465021E-12
3.293969E+4	2.563864E-10	2.562962E-10	6.995497E-13	3.535275E-12	5.759944E-12	6.019265E-12
3.294089E+4	2.583484E-10	2.806472E-10	5.449655E-13	3.946379E-12	4.907490E-12	4.621845E-12
3.294209E+4	2.511977E-10	2.920892E-10	5.264827E-13	4.078560E-12	5.152809E-13	4.392770E-12
3.294329E+4	2.682233E-10	2.829183E-10	8.289301E-13	4.202900E-12	4.640888E-12	5.460298E-12
3.294449E+4	2.705594E-10	2.799885E-10	5.393647E-13	4.355804E-12	5.645686E-12	4.140730E-12
3.294569E+4	2.441311E-10	2.835036E-10	6.078075E-12	3.339804E-12	2.043761E-12	5.808672E-12
3.294689E+4	2.547347E-10	2.852214E-10	7.225134E-13	3.885330E-12	2.953344E-12	5.314674E-12
3.294809E+4	2.549419E-10	2.806959E-10	4.444298E-12	3.379571E-12	4.941656E-12	4.317158E-12
3.294929E+4	2.517254E-10	2.940249E-10	9.247052E-13	3.067602E-12	1.636577E-12	5.444614E-12
3.295049E+4	2.633029E-10	2.838341E-10	5.158410E-13	4.724342E-12	5.534228E-12	5.982859E-12
3.295169E+4	2.597514E-10	2.784404E-10	5.768905E-13	5.599759E-12	5.015587E-12	4.044955E-12
3.295289E+4	2.493584E-10	2.913678E-10	4.569197E-12	3.080483E-12	8.821385E-13	4.415173E-12
3.295409E+4	2.474933E-10	2.724811E-10	1.063607E-12	3.682578E-12	2.651456E-12	5.529188E-12
3.295529E+4	2.462740E-10	2.796541E-10	4.575918E-13	5.118643E-12	4.841400E-12	3.842203E-12
3.295649E+4	2.641532E-10	3.013973E-10	7.734814E-13	4.642569E-12	1.108414E-12	3.510071E-12
3.295769E+4	2.710299E-10	2.969334E-10	5.578476E-13	3.846684E-12	4.248267E-12	4.906370E-12
3.295889E+4	2.686210E-10	2.943957E-10	7.488376E-13	3.350446E-12	5.144407E-12	5.908367E-12
3.296009E+4	2.483553E-10	2.890838E-10	1.026641E-12	4.330040E-12	5.528068E-12	5.587997E-12
3.296129E+4	2.557972E-10	2.827884E-10	7.225134E-13	3.521273E-12	2.970146E-12	4.654331E-12
3.296249E+4	2.645021E-10	2.815618E-10	2.576405E-13	4.493025E-12	5.896606E-12	5.932452E-12
3.296369E+4	2.634110E-10	2.884520E-10	4.613444E-12	4.475102E-12	1.257397E-12	5.818193E-12
3.296489E+4	2.666752E-10	2.899553E-10	4.581520E-13	4.322758E-12	2.007355E-12	4.779790E-12
3.296609E+4	2.464247E-10	3.003192E-10	3.371729E-13	4.475662E-12	1.171704E-12	3.314040E-12
3.296729E+4	2.661336E-10	2.913146E-10	5.433973E-12	4.579839E-12	5.575115E-12	5.205457E-12
3.296849E+4	2.886844E-10	2.762309E-10	4.391090E-13	3.387972E-12	1.869574E-12	4.532232E-12
3.296969E+4	2.599452E-10	2.992774E-10	6.032707E-12	3.505030E-12	5.754903E-12	4.561916E-12
3.297089E+4	2.596052E-10	2.928532E-10	5.315234E-13	3.875248E-12	4.782030E-12	3.787875E-12
3.297209E+4	2.610984E-10	3.073090E-10	1.049045E-12	3.777233E-12	2.863729E-12	3.766591E-12
3.297329E+4	2.730619E-10	3.087938E-10	5.948134E-13	4.052796E-12	4.041595E-12	5.293951E-12
3.297449E+4	2.644489E-10	3.147946E-10	1.191867E-12	3.270913E-12	1.343091E-12	5.042472E-12
3.297569E+4	2.704631E-10	2.948101E-10	1.110654E-12	5.144968E-12	2.808841E-12	3.979425E-12
3.297689E+4	2.659521E-10	3.262837E-10	3.046878E-13	4.279072E-12	3.348766E-12	4.951737E-12
3.297809E+4	2.602818E-10	3.240635E-10	6.071353E-13	3.273154E-12	1.576647E-12	4.618485E-12
3.297929E+4	2.743036E-10	3.148943E-10	8.524538E-13	3.598565E-12	4.935495E-12	5.120324E-12
3.298049E+4	2.712209E-10	3.169913E-10	5.631684E-12	5.162890E-12	4.545674E-12	5.793549E-12
3.298169E+4	2.505290E-10	3.041737E-10	5.816513E-12	3.379010E-12	7.359555E-13	4.900769E-12
3.298289E+4	2.698795E-10	3.128998E-10	7.516380E-13	3.653453E-12	1.932863E-12	3.771072E-12
3.298409E+4	2.723428E-10	3.087826E-10	8.429323E-13	4.017511E-12	7.779621E-13	5.679291E-12
3.298529E+4	2.704849E-10	3.286439E-10	5.763305E-13	4.843640E-12	5.074957E-12	4.806114E-12
3.298648E+4	2.630470E-10	3.116900E-10	1.160502E-12	4.161453E-12	2.039840E-12	4.250507E-12
3.298769E+4	2.641851E-10	3.164581E-10	6.216976E-13	4.539512E-12	4.814516E-12	5.659688E-12
3.298889E+4	2.707381E-10	3.244589E-10	3.511751E-12	2.950543E-12	4.550155E-12	3.565520E-12
3.299009E+4	2.735385E-10	3.149666E-10	5.188094E-12	4.540073E-12	4.250507E-12	5.613201E-12
3.299129E+4	2.825610E-10	3.149890E-10	-4.424694E-14	5.167371E-12	4.415173E-12	5.596398E-12
3.299248E+4	2.617873E-10	3.394816E-10	5.581837E-12	3.917815E-12	9.739928E-13	4.962939E-12
3.299369E+4	2.884044E-10	3.237935E-10	4.419094E-13	4.670013E-12	3.362208E-12	5.300112E-12
3.299489E+4	2.741473E-10	3.332316E-10	3.366128E-13	4.969100E-12	4.453259E-12	6.045589E-12
3.299609E+4	2.723293E-10	3.328283E-10	6.004142E-13	3.889250E-12	4.841400E-12	5.366763E-12
3.299729E+4	2.863673E-10	3.340824E-10	4.579279E-12	4.661612E-12	4.656571E-12	4.251627E-12
3.299848E+4	2.885775E-10	3.268791E-10	9.381473E-13	5.251944E-12	5.235702E-12	5.076637E-12
3.299968E+4	2.858056E-10	3.312063E-10	6.917086E-13	4.505347E-12	2.215708E-12	4.845321E-12
3.300089E+4	2.778182E-10	3.301466E-10	8.580547E-13	4.587680E-12	6.255622E-12	4.527751E-12
3.300209E+4	2.768167E-10	3.481501E-10	4.643129E-13	4.169295E-12	4.178256E-12	5.644566E-12
3.300329E+4	2.635203E-10	3.144586E-10	3.220505E-13	3.534155E-12	7.846832E-13	4.034874E-12
3.300448E+4	2.666052E-10	3.325959E-10	1.248436E-12	5.576235E-12	4.973020E-12	4.753466E-12
3.300568E+4	2.861903E-10	3.330843E-10	7.936446E-13	3.640011E-12	6.242740E-12	4.961819E-12
3.300689E+4	2.825957E-10	3.470921E-10	5.540390E-12	4.155852E-12	5.018388E-12	4.606163E-12
3.300809E+4	2.914076E-10	3.294308E-10	6.715454E-13	5.240742E-12	1.084890E-12	4.457180E-12
3.300929E+4	2.713973E-10	3.468076E-10	4.862123E-12	4.873885E-12	5.157849E-12	5.124244E-12
3.301048E+4	2.787815E-10	3.439892E-10	1.506076E-12	4.837479E-12	5.414930E-12	7.555586E-12
3.301168E+4	2.970606E-10	3.328384E-10	3.422137E-13	4.885087E-12	5.428932E-12	4.633607E-12
3.301289E+4	2.885926E-10	3.381945E-10	3.466944E-13	4.668333E-12	6.732817E-12	5.757143E-12
3.301409E+4	2.928089E-10	3.428752E-10	5.259786E-12	5.312994E-12	4.882286E-12	5.279949E-12
3.301529E+4	2.786174E-10	3.321926E-10	8.614152E-13	5.874762E-12	4.852042E-12	5.094559E-12
3.301648E+4	2.926975E-10	3.415875E-10	5.601999E-12	5.273787E-12	1.338050E-12	4.283552E-12
3.301768E+4	2.844071E-10	3.203199E-10	4.624646E-12	4.885647E-12	1.720030E-12	6.345796E-12
3.301888E+4	2.802349E-10	3.391120E-10	1.354293E-12	5.385806E-12	4.482384E-12	5.689373E-12
3.302009E+4	2.826960E-10	3.400249E-10	5.948134E-13	4.873885E-12	5.347720E-12	6.207454E-12
3.302129E+4	2.916064E-10	3.583409E-10	5.690494E-13	5.414930E-12	5.567274E-12	4.688496E-12
3.302248E+4	3.004334E-10	3.468877E-10	1.713309E-12	3.670256E-12	1.124096E-12	4.232024E-12
3.302368E+4	2.867784E-10	3.455754E-10	3.981105E-12	4.486864E-12	6.114480E-12	4.635288E-12
3.302488E+4	2.740561E-10	3.550974E-10	8.395718E-13	5.670330E-12	6.171609E-12	3.913894E-12
3.302609E+4	2.961745E-10	3.278956E-10	5.768345E-12	5.460298E-12	3.131451E-12	5.900527E-12
3.302729E+4	3.051320E-10	3.608198E-10	1.763157E-12	4.305956E-12	9.566302E-13	4.024232E-12
3.302848E+4	2.918338E-10	3.407838E-10	1.032802E-12	5.332037E-12	3.888130E-12	4.890687E-12
3.302968E+4	2.938311E-10	3.482123E-10	4.787631E-12	5.640086E-12	4.971900E-12	4.983102E-12
3.303088E+4	2.750564E-10	3.515840E-10	4.900769E-13	4.991504E-12	7.964450E-13	5.059834E-12
3.303209E+4	3.183293E-10	3.487919E-10	3.203703E-13	5.579035E-12	1.793402E-12	4.009109E-12
3.303329E+4	2.805844E-10	3.437506E-10	5.987340E-13	5.317475E-12	5.416610E-12	5.766105E-12
3.303448E+4	2.758170E-10	3.650743E-10	3.648413E-12	4.933254E-12	4.263949E-12	5.384125E-12
3.303568E+4	2.928425E-10	3.401145E-10	3.889811E-12	5.152249E-12	5.591918E-12	4.383248E-12
3.303688E+4	2.921900E-10	3.455944E-10	9.039819E-13	4.556315E-12	5.936932E-12	5.888765E-12
3.303808E+4	2.967615E-10	3.407995E-10	6.989897E-13	4.803314E-12	2.247633E-12	6.266264E-12
3.303928E+4	2.972409E-10	3.471145E-10	2.013516E-12	5.756024E-12	3.632730E-12	4.919253E-12
3.304048E+4	3.044615E-10	3.404657E-10	1.091611E-12	5.493903E-12	1.092171E-12	5.680411E-12
3.304168E+4	2.947530E-10	3.536048E-10	4.973581E-13	4.573678E-12	1.387898E-12	4.420774E-12
3.304288E+4	2.672443E-10	3.440329E-10	6.166568E-13	4.785391E-12	2.060564E-12	3.927897E-12
3.304408E+4	3.033072E-10	3.349359E-10	-2.677220E-13	4.242666E-12	5.630004E-12	6.270745E-12
3.304528E+4	2.915476E-10	3.508088E-10	5.106882E-12	4.165374E-12	7.858033E-13	5.143848E-12
3.304648E+4	2.936311E-10	3.450847E-10	4.531112E-13	4.265070E-12	3.246830E-12	5.810352E-12
3.304768E+4	2.954273E-10	3.400574E-10	3.989506E-12	4.916452E-12	3.991187E-12	3.969343E-12
3.304888E+4	2.953904E-10	3.473503E-10	5.774507E-12	4.844201E-12	1.950786E-12	4.796593E-12
3.305008E+4	2.969239E-10	3.358578E-10	1.386778E-12	7.486135E-12	6.763062E-12	5.836116E-12
3.305128E+4	2.891784E-10	3.494232E-10	1.527920E-12	5.260906E-12	3.965422E-12	5.554392E-12
3.305248E+4	2.963509E-10	3.425218E-10	4.260029E-12	6.322832E-12	1.105614E-12	6.089836E-12
3.305368E+4	2.902958E-10	3.421991E-10	-1.013759E-13	6.725536E-12	4.511508E-12	4.857083E-12
3.305488E+4	2.890429E-10	3.308731E-10	5.598079E-12	5.392527E-12	3.927336E-12	5.770585E-12
3.305608E+4	2.851010E-10	3.474724E-10	1.219871E-12	5.253065E-12	1.447267E-12	5.601999E-12
3.305728E+4	3.000643E-10	3.368699E-10	4.946696E-12	6.098237E-12	4.853162E-12	4.975261E-12
3.305848E+4	2.992236E-10	3.565139E-10	8.250095E-13	5.245783E-12	4.077440E-12	4.809475E-12
3.305968E+4	2.802601E-10	3.473055E-10	8.742973E-13	4.585440E-12	3.246270E-12	5.481021E-12
3.306088E+4	2.830808E-10	3.329812E-10	6.989897E-13	5.418851E-12	5.080558E-12	3.860686E-12
3.306208E+4	2.965128E-10	3.453446E-10	9.952762E-13	5.738101E-12	4.986463E-12	5.906127E-12
3.306328E+4	2.835932E-10	3.517946E-10	6.984296E-13	5.219459E-12	3.686499E-12	5.697775E-12
3.306448E+4	2.827329E-10	3.354154E-10	1.518958E-12	5.523026E-12	3.440060E-12	5.168492E-12
3.306568E+4	3.025259E-10	3.462133E-10	5.152809E-13	4.849802E-12	4.333960E-12	3.471425E-12
3.306688E+4	2.879664E-10	3.456919E-10	7.818827E-13	5.812593E-12	4.830758E-12	4.485744E-12
3.306808E+4	2.859641E-10	3.281572E-10	4.923733E-12	5.027909E-12	3.614247E-12	3.890931E-12
3.306928E+4	2.851335E-10	3.424283E-10	3.901572E-12	6.924927E-12	4.316038E-12	6.655525E-12
3.307048E+4	2.803694E-10	3.352804E-10	1.686425E-12	6.019825E-12	1.518958E-12	5.079998E-12
3.307168E+4	2.814033E-10	3.418788E-10	7.622797E-13	4.825718E-12	3.445661E-12	5.784588E-12
3.307288E+4	2.757940E-10	3.462682E-10	6.821871E-13	5.318595E-12	1.495435E-12	4.057837E-12
3.307408E+4	2.842312E-10	3.208856E-10	8.070867E-13	7.177527E-12	1.882456E-12	6.217536E-12
3.307528E+4	2.805088E-10	2.969502E-10	9.353469E-13	5.736420E-12	4.527751E-12	3.907173E-12
3.307648E+4	2.723383E-10	3.123599E-10	5.735300E-13	6.592795E-12	5.414930E-12	5.039671E-12
3.307768E+4	2.773477E-10	3.093724E-10	1.069768E-12	4.820677E-12	1.315647E-12	4.714820E-12
3.307888E+4	2.662384E-10	3.109054E-10	5.230661E-12	5.916769E-12	4.331720E-12	3.965982E-12
3.308008E+4	2.718566E-10	3.115562E-10	6.597835E-13	6.344116E-12	6.812909E-12	5.874762E-12
3.308128E+4	2.665145E-10	3.089680E-10	4.380448E-12	4.920372E-12	4.636408E-12	5.280509E-12
3.308248E+4	2.670309E-10	3.172607E-10	4.099844E-13	6.830832E-12	5.048633E-12	5.827155E-12
3.308368E+4	2.662120E-10	3.291716E-10	6.917086E-13	5.370683E-12	3.713383E-12	3.830441E-12
3.308488E+4	2.746128E-10	3.249356E-10	1.316767E-12	5.240742E-12	3.077123E-12	5.953174E-12
3.308608E+4	2.680194E-10	3.237426E-10	1.000877E-12	5.686012E-12	5.510145E-12	4.578159E-12
3.308728E+4	2.597150E-10	3.337989E-10	6.620239E-13	4.506467E-12	4.661612E-12	5.789068E-12
3.308848E+4	2.710333E-10	3.334842E-10	1.797882E-13	4.445418E-12	2.391015E-12	4.295314E-12
3.308968E+4	2.719193E-10	3.296207E-10	1.534081E-12	5.553272E-12	7.594792E-13	4.791552E-12
3.309088E+4	2.631825E-10	3.403492E-10	8.983810E-13	5.491102E-12	4.272911E-12	5.846198E-12
3.309208E+4	2.751981E-10	3.327146E-10	1.242835E-12	5.397007E-12	5.267627E-12	6.583834E-12
3.309328E+4	2.727651E-10	3.473100E-10	5.142727E-12	5.754344E-12	1.775479E-12	5.925730E-12
3.309448E+4	2.675999E-10	3.511684E-10	4.262269E-13	4.487424E-12	1.598491E-12	5.238502E-12
3.309568E+4	2.718583E-10	3.312478E-10	3.920615E-13	5.142727E-12	3.014393E-12	5.476539E-12
3.309688E+4	2.649065E-10	3.291928E-10	5.215539E-12	6.087035E-12	5.136006E-12	5.396447E-12
3.309808E+4	2.650745E-10	3.260204E-10	4.105445E-13	5.240182E-12	3.957021E-12	3.379010E-12
3.309928E+4	2.709095E-10	3.244964E-10	1.257397E-12	4.074640E-12	2.258835E-12	5.440694E-12
3.310048E+4	2.860951E-10	3.367557E-10	1.192427E-12	6.043908E-12	1.435505E-12	5.143287E-12
3.310168E+4	2.607484E-10	3.540652E-10	1.376136E-12	5.953174E-12	4.469502E-12	3.870768E-12
3.310288E+4	2.743540E-10	3.246186E-10	1.021040E-12	4.092562E-12	1.566006E-12	6.084235E-12
3.310408E+4	2.656335E-10	3.481647E-10	7.516380E-13	5.402608E-12	4.554635E-12	4.012470E-12
3.310528E+4	2.671093E-10	3.516467E-10	8.513336E-14	5.670330E-12	4.430855E-12	3.572801E-12
3.310648E+4	2.709072E-10	3.451945E-10	6.267384E-13	5.836116E-12	2.494632E-12	5.756584E-12
3.310768E+4	2.702043E-10	3.416407E-10	1.828127E-12	5.758264E-12	5.446855E-12	4.685136E-12
3.310888E+4	2.711094E-10	3.530094E-10	7.085113E-13	4.024792E-12	2.713626E-12	4.055037E-12
3.311008E+4	2.725511E-10	3.331929E-10	7.858033E-13	5.216659E-12	6.028786E-12	4.121687E-12
3.311128E+4	2.606352E-10	3.516518E-10	6.317792E-13	7.393721E-12	4.369806E-12	2.439183E-12
3.311248E+4	2.684333E-10	3.493767E-10	1.140339E-12	5.669209E-12	1.424864E-12	4.438137E-12
3.311368E+4	2.658272E-10	3.487808E-10	9.319863E-13	5.682092E-12	1.516158E-12	5.578476E-12
3.311488E+4	2.732277E-10	3.564730E-10	8.250095E-13	5.844518E-12	5.986780E-12	5.234022E-12
3.311608E+4	2.718846E-10	3.548880E-10	1.516718E-12	5.300672E-12	6.035508E-12	5.508465E-12
3.311728E+4	2.810829E-10	3.490625E-10	5.791309E-13	5.006626E-12	4.662172E-12	5.272107E-12
3.311848E+4	2.715547E-10	3.588309E-10	5.079437E-12	5.582956E-12	4.797713E-12	5.720178E-12
3.311968E+4	2.851945E-10	3.592858E-10	7.432367E-13	5.421651E-12	3.846124E-12	5.687133E-12
3.312088E+4	2.884117E-10	3.378658E-10	1.576087E-12	5.781787E-12	1.291003E-12	5.413810E-12
3.312208E+4	2.722895E-10	3.444036E-10	5.414930E-12	4.055597E-12	8.104472E-13	5.543750E-12
3.312328E+4	2.882537E-10	3.644845E-10	-1.389018E-13	5.050313E-12	5.040792E-12	4.593841E-12
3.312448E+4	2.750284E-10	3.481058E-10	5.298992E-12	5.803071E-12	3.866847E-12	5.184173E-12
3.312568E+4	2.830595E-10	3.393500E-10	8.446126E-13	6.322832E-12	4.046635E-12	4.906370E-12
3.312688E+4	2.793982E-10	3.653151E-10	1.074809E-12	6.749059E-12	1.709948E-12	4.576479E-12
3.312808E+4	2.825728E-10	3.551573E-10	1.098892E-12	6.427009E-12	2.471668E-12	5.208817E-12
3.312928E+4	2.777879E-10	3.437819E-10	4.581520E-13	6.850996E-12	5.471499E-12	6.092076E-12
3.313048E+4	2.909214E-10	3.409989E-10	1.144820E-12	5.778987E-12	1.414222E-12	4.899089E-12
3.313168E+4	2.697243E-10	3.583868E-10	1.026081E-12	5.815953E-12	4.484624E-12	4.652090E-12
3.313288E+4	2.795152E-10	3.483769E-10	5.180813E-13	5.807552E-12	4.080801E-12	5.328676E-12
3.313408E+4	2.998952E-10	3.485926E-10	1.021040E-12	5.127605E-12	1.241715E-12	5.202097E-12
3.313528E+4	2.868031E-10	3.467118E-10	2.030319E-12	5.772827E-12	4.000708E-12	3.949740E-12
3.313648E+4	2.866015E-10	3.544443E-10	3.158896E-13	6.737858E-12	4.493025E-12	5.897166E-12
3.313768E+4	2.818066E-10	3.607549E-10	6.715454E-13	4.796593E-12	4.195059E-12	5.405969E-12
3.313888E+4	3.006748E-10	3.474965E-10	6.004142E-13	6.014784E-12	8.670161E-13	5.246344E-12
3.314008E+4	2.814621E-10	3.392749E-10	7.757217E-13	4.932135E-12	4.456059E-12	5.414930E-12
3.314128E+4	2.974072E-10	3.495172E-10	4.737223E-12	4.638088E-12	5.179133E-12	5.341558E-12
3.314248E+4	3.015457E-10	3.410476E-10	5.158410E-13	6.234339E-12	5.079437E-12	5.058154E-12
3.314368E+4	2.938300E-10	3.568869E-10	6.034387E-12	5.375724E-12	5.197056E-12	5.360041E-12
3.314488E+4	2.869616E-10	3.407323E-10	5.225620E-13	4.673374E-12	1.769878E-12	3.757070E-12
3.314608E+4	2.883400E-10	3.473044E-10	1.403580E-12	6.420288E-12	1.446707E-12	5.213858E-12
3.314728E+4	2.913510E-10	3.356657E-10	1.273640E-12	6.433730E-12	5.794669E-12	6.215855E-12
3.314848E+4	3.029414E-10	3.481450E-10	5.427252E-13	5.880363E-12	4.903009E-12	5.242422E-12
3.314968E+4	2.976257E-10	3.293575E-10	7.275542E-13	5.661369E-12	3.948620E-12	4.777550E-12
3.315088E+4	3.041020E-10	3.467252E-10	4.955658E-12	5.846198E-12	1.327408E-12	5.671450E-12
3.315208E+4	3.032042E-10	3.440390E-10	1.457349E-12	5.355561E-12	1.691466E-12	3.084964E-12
3.315328E+4	2.954380E-10	3.504974E-10	7.544384E-13	5.410449E-12	2.699064E-12	4.535592E-12
3.315448E+4	3.063149E-10	3.525764E-10	1.005358E-12	5.442934E-12	5.157290E-12	4.877245E-12
3.315568E+4	2.889051E-10	3.404332E-10	5.628883E-13	3.851164E-12	2.675540E-12	4.925973E-12
3.315687E+4	2.928560E-10	3.406528E-10	7.701208E-13	5.786828E-12	5.154489E-12	5.577916E-12
3.315807E+4	3.015306E-10	3.364101E-10	3.730185E-13	5.333717E-12	5.843397E-12	5.332597E-12
3.315928E+4	3.068016E-10	3.536479E-10	5.684892E-13	5.766665E-12	3.464704E-12	6.609037E-12
3.316048E+4	2.952526E-10	3.238563E-10	6.771463E-13	5.642885E-12	8.720569E-13	4.088082E-12
3.316168E+4	2.989805E-10	3.315105E-10	5.046392E-13	5.122004E-12	5.502304E-12	4.765788E-12
3.316287E+4	3.049578E-10	3.245536E-10	9.034218E-13	5.157849E-12	2.957824E-12	5.178013E-12
3.316407E+4	2.974828E-10	3.200858E-10	3.013273E-13	4.987023E-12	5.349960E-12	5.672011E-12
3.316528E+4	2.989503E-10	3.464978E-10	4.798273E-12	6.188412E-12	3.797956E-12	5.885404E-12
3.316648E+4	2.850332E-10	3.133821E-10	6.659446E-13	5.776747E-12	5.415491E-12	5.133206E-12
3.316768E+4	2.884834E-10	3.183484E-10	2.262755E-13	6.226498E-12	4.083601E-12	5.078317E-12
3.316887E+4	2.965117E-10	3.205411E-10	4.895168E-13	4.268430E-12	7.807626E-13	3.081604E-12
3.317007E+4	3.057173E-10	3.189606E-10	1.413662E-12	5.015587E-12	2.226350E-12	6.104398E-12
3.317128E+4	2.956800E-10	3.217627E-10	2.839646E-13	4.731623E-12	5.761064E-12	4.677854E-12
3.317248E+4	2.755901E-10	3.128645E-10	1.741873E-13	4.608963E-12	1.745794E-12	5.120324E-12
3.317368E+4	2.926487E-10	3.062135E-10	1.338050E-12	5.158410E-12	5.204337E-12	5.873082E-12
3.317487E+4	2.880095E-10	2.978587E-10	6.452213E-13	4.840280E-12	5.074957E-12	4.603362E-12
3.317607E+4	2.916641E-10	2.972235E-10	4.525511E-13	4.433656E-12	1.268599E-12	5.099600E-12
3.317727E+4	2.826271E-10	3.045893E-10	7.863634E-13	5.000465E-12	4.418534E-12	5.390286E-12
3.317848E+4	2.900886E-10	3.013934E-10	1.303325E-12	4.791552E-12	1.048485E-12	4.178256E-12
3.317968E+4	2.934833E-10	2.939739E-10	5.762745E-12	4.152492E-12	1.778839E-12	4.726582E-12
3.318087E+4	2.769724E-10	2.822037E-10	5.208817E-12	5.241863E-12	6.582713E-12	4.811155E-12
3.318207E+4	2.615868E-10	2.764381E-10	3.859006E-13	4.880046E-12	3.579522E-12	5.598639E-12
3.318327E+4	2.743227E-10	2.631786E-10	1.853891E-13	4.270670E-12	3.963182E-12	6.472936E-12
3.318448E+4	2.859702E-10	2.632240E-10	4.609524E-13	5.079998E-12	3.865727E-12	4.038234E-12
3.318568E+4	2.831832E-10	2.580000E-10	6.176090E-12	4.785391E-12	3.760990E-12	3.960382E-12
3.318687E+4	2.708540E-10	2.635751E-10	4.999345E-12	4.255548E-12	1.683064E-12	3.410375E-12
3.318807E+4	2.659964E-10	2.322001E-10	5.634485E-13	4.029833E-12	4.127848E-12	4.403971E-12
3.318927E+4	2.602387E-10	2.390786E-10	4.526631E-12	4.588240E-12	4.373727E-12	4.433096E-12
3.319048E+4	2.602488E-10	2.474172E-10	2.884453E-13	3.471425E-12	1.118496E-12	5.444614E-12
3.319168E+4	2.609248E-10	2.297721E-10	5.486621E-12	3.506711E-12	3.938538E-12	5.927410E-12
3.319287E+4	2.579983E-10	2.241847E-10	7.174726E-13	5.198176E-12	4.482944E-12	3.987826E-12
3.319407E+4	2.521885E-10	2.263024E-10	1.415342E-12	3.452942E-12	7.544384E-13	5.762184E-12
3.319527E+4	2.542037E-10	2.182046E-10	2.525997E-13	4.235945E-12	1.013199E-12	3.748108E-12
3.319647E+4	2.504315E-10	2.097792E-10	5.584076E-13	3.706662E-12	6.104398E-12	5.302913E-12
3.319768E+4	2.527414E-10	1.944205E-10	5.509585E-12	5.169051E-12	3.163377E-12	5.287791E-12
3.319887E+4	2.337605E-10	1.827421E-10	3.954221E-13	3.785074E-12	1.251797E-12	4.694657E-12
3.320007E+4	2.479425E-10	1.846912E-10	5.386926E-12	4.264509E-12	4.219702E-12	5.666410E-12
3.320127E+4	2.449085E-10	1.772163E-10	4.791552E-12	3.302838E-12	1.479192E-12	5.546551E-12
3.320247E+4	2.401013E-10	1.643802E-10	1.340850E-12	2.263315E-12	6.188971E-12	4.654891E-12
3.320368E+4	2.303087E-10	1.656751E-10	2.055523E-13	3.028395E-12	4.472302E-12	5.754903E-12
3.320487E+4	2.285259E-10	1.600642E-10	-2.111531E-13	2.654257E-12	2.504153E-12	5.121445E-12
3.320607E+4	2.164107E-10	1.420047E-10	4.480703E-14	3.626569E-12	3.491588E-12	4.750666E-12
3.320727E+4	2.285371E-10	1.436497E-10	5.304593E-12	3.624329E-12	1.203069E-12	4.570878E-12
3.320847E+4	2.017213E-10	1.329122E-10	5.199857E-12	3.679217E-12	4.967980E-12	6.099917E-12
3.320967E+4	2.273257E-10	1.385579E-10	4.272351E-12	3.067041E-12	5.088959E-12	4.662172E-12
3.321087E+4	2.074672E-10	1.255555E-10	3.714503E-12	2.713626E-12	3.574481E-12	3.982785E-12
3.321207E+4	2.038328E-10	1.189050E-10	5.228980E-12	3.033996E-12	1.419263E-12	6.041668E-12
3.321327E+4	2.056839E-10	1.158402E-10	8.983810E-13	3.889250E-12	4.569197E-12	4.637528E-12
3.321447E+4	1.924238E-10	1.066178E-10	-2.626812E-13	2.429661E-12	3.465264E-12	5.852359E-12
3.321567E+4	2.041184E-10	1.033978E-10	4.640888E-12	1.893657E-12	1.356533E-12	4.672253E-12
3.321687E+4	1.900065E-10	9.951754E-11	7.499577E-13	2.081287E-12	1.265799E-12	5.441814E-12
3.321807E+4	1.942138E-10	9.672663E-11	1.792281E-13	2.278998E-12	3.723465E-12	5.818753E-12
3.321927E+4	1.818174E-10	8.803518E-11	2.105931E-13	2.229150E-12	4.296994E-12	4.066238E-12
3.322047E+4	1.728470E-10	8.272386E-11	4.727142E-12	2.417340E-12	4.107685E-12	4.536712E-12
3.322167E+4	1.763633E-10	8.024324E-11	5.076077E-12	2.457106E-12	6.827472E-13	4.021991E-12
3.322287E+4	1.659546E-10	7.869123E-11	1.590650E-13	1.707148E-12	3.500550E-12	5.587437E-12
3.322407E+4	1.680964E-10	7.049771E-11	-6.485818E-13	1.620334E-12	3.339804E-12	5.063195E-12
3.322527E+4	1.598082E-10	6.760877E-11	4.507028E-12	2.091928E-12	2.921419E-12	4.127848E-12
3.322647E+4	1.604523E-10	6.019377E-11	4.866604E-12	2.232510E-12	2.368052E-12	5.330356E-12
3.322767E+4	1.609950E-10	6.050182E-11	1.108974E-13	1.588969E-12	5.074957E-12	3.941339E-12
3.322887E+4	1.534109E-10	5.779155E-11	4.220823E-12	1.251797E-12	2.363571E-13	5.784588E-12
3.323007E+4	1.497529E-10	5.642830E-11	5.634484E-12	9.941560E-13	1.860052E-12	4.975821E-12
3.323127E+4	1.461846E-10	5.346039E-11	4.312677E-14	1.789481E-12	1.792281E-13	5.434533E-12
3.323247E+4	1.467223E-10	4.098443E-11	4.254428E-12	1.091051E-12	4.422454E-12	4.920372E-12
3.323367E+4	1.416619E-10	4.426487E-11	4.680655E-12	1.781080E-12	2.106491E-12	4.844760E-12
3.323487E+4	1.382616E-10	4.384368E-11	5.205457E-12	1.327968E-12	5.365642E-13	3.562159E-12
3.323607E+4	1.387853E-10	3.930529E-11	-7.561187E-14	1.780520E-12	4.239306E-12	4.078560E-12
3.323727E+4	1.258669E-10	3.509063E-11	1.423744E-12	3.492148E-12	7.846832E-13	3.648413E-12
3.323847E+4	1.257649E-10	3.546197E-11	3.686499E-12	1.257397E-12	4.808355E-12	5.156169E-12
3.323967E+4	1.229768E-10	2.942086E-11	3.679217E-12	9.739928E-13	3.522953E-12	4.115526E-12
3.324087E+4	1.106308E-10	3.022795E-11	-4.172655E-13	1.048485E-12	2.278998E-12	5.777307E-12
3.324207E+4	1.221277E-10	2.826764E-11	3.745868E-12	8.390116E-13	3.848364E-12	5.307953E-12
3.324327E+4	1.173328E-10	2.841102E-11	4.708659E-12	1.481433E-12	1.616414E-12	4.081921E-12
3.324447E+4	1.135651E-10	2.347833E-11	4.048316E-12	3.046878E-13	2.097529E-12	3.583443E-12
3.324567E+4	1.082975E-10	2.139312E-11	-1.239475E-12	3.310120E-13	4.685695E-12	4.876685E-12
3.324687E+4	1.049801E-10	2.176838E-11	4.049436E-12	5.130405E-13	4.216342E-12	4.849802E-12
3.324807E+4	1.067029E-10	1.767862E-11	5.608721E-12	9.963964E-13	5.539270E-12	4.064558E-12
3.324927E+4	9.799466E-11	1.773126E-11	1.128017E-12	-6.721055E-15	5.502863E-12	4.927653E-12
3.325047E+4	9.957860E-11	1.880047E-11	3.022234E-12	4.150251E-13	4.433656E-12	5.349400E-12
3.325167E+4	9.680783E-11	1.580792E-11	4.469502E-12	4.283552E-12	4.170415E-12	4.134569E-12
3.325287E+4	9.623094E-11	1.387226E-11	1.093852E-12	-1.747474E-13	5.708976E-12	5.436773E-12
3.325407E+4	8.875209E-11	1.233930E-11	4.079120E-12	8.390116E-13	5.334838E-12	4.932135E-12
3.325527E+4	8.164514E-11	1.203573E-11	4.835239E-12	-2.884453E-13	4.719861E-12	4.531111E-12
3.325647E+4	8.274291E-11	1.037003E-11	3.617608E-12	1.215391E-13	5.292831E-13	4.787071E-12
3.325767E+4	8.350687E-11	1.197748E-11	1.055206E-12	3.735787E-13	9.252653E-13	4.740584E-12
3.325887E+4	8.269698E-11	7.673764E-12	3.880289E-12	4.451579E-12	2.590406E-12	5.195375E-12
3.326007E+4	7.882677E-11	9.578063E-12	3.933498E-12	-1.282601E-13	5.231221E-12	3.631050E-12
3.326127E+4	7.792839E-11	8.932842E-12	5.163450E-12	6.160967E-13	5.619922E-12	5.015587E-12
3.326247E+4	7.467429E-11	7.592552E-12	4.238745E-12	4.100964E-12	2.914137E-12	4.009109E-12
3.326367E+4	6.846347E-11	7.925804E-12	5.416050E-12	-4.480703E-14	4.052236E-12	5.190335E-12
3.326487E+4	7.509883E-11	6.965813E-12	3.340924E-12	4.869404E-12	3.563839E-12	5.945894E-12
3.326607E+4	6.827472E-11	7.469892E-12	1.298844E-12	3.386292E-12	2.644175E-12	4.579839E-12
3.326727E+4	6.767038E-11	6.977575E-12	-2.268356E-13	3.735787E-13	2.389335E-12	5.732500E-12
3.326847E+4	6.540763E-11	4.821797E-12	-2.469988E-13	5.270427E-12	4.631927E-13	5.446295E-12
3.326967E+4	6.747099E-11	5.608721E-12	4.048316E-12	3.452942E-12	4.040474E-12	4.750106E-12
3.327087E+4	6.229130E-11	5.346040E-12	4.252748E-12	3.910534E-12	3.528554E-13	5.320275E-12
3.327207E+4	5.593150E-11	5.792989E-12	3.715623E-12	5.049192E-12	3.002071E-13	5.464218E-12
3.327327E+4	5.967681E-11	4.756827E-12	3.856765E-12	4.014710E-12	2.997031E-12	3.802997E-12
3.327447E+4	5.575227E-11	4.012470E-12	3.842203E-12	3.693780E-12	2.530477E-12	4.838039E-12
3.327567E+4	5.292159E-11	5.134326E-12	6.984296E-13	5.113603E-12	1.087691E-12	5.842837E-12
3.327687E+4	5.329740E-11	4.363645E-12	4.686255E-12	4.707539E-12	4.351883E-12	4.381007E-12
3.327807E+4	5.445679E-11	5.188655E-12	-1.558725E-12	-6.228178E-13	4.615124E-12	4.890687E-12
3.327927E+4	4.523102E-11	4.453259E-12	4.769709E-12	5.083358E-12	2.817242E-13	4.466701E-12
3.328047E+4	4.909059E-11	3.316841E-12	3.995667E-12	4.406772E-12	2.195545E-13	5.234582E-12
3.328167E+4	4.721877E-11	3.104007E-12	4.421894E-12	-1.534081E-12	4.368686E-14	4.540073E-12
3.328287E+4	4.545505E-11	2.896215E-12	1.019360E-13	4.319398E-12	4.984222E-12	6.332354E-12
3.328407E+4	4.561020E-11	4.021991E-12	4.742264E-12	5.747062E-12	4.430296E-13	4.015830E-12
3.328527E+4	4.360061E-11	2.870451E-12	4.938295E-12	4.698018E-12	3.046878E-13	5.825474E-12
3.328647E+4	4.235497E-11	3.466384E-12	3.586243E-12	-1.424864E-12	4.486304E-13	6.348596E-12
3.328767E+4	4.527695E-11	2.881652E-12	-3.416536E-14	4.244907E-12	3.698821E-12	3.806918E-12
3.328887E+4	3.953437E-11	4.177136E-12	4.357484E-12	4.160333E-12	3.731306E-12	5.622162E-12
3.329007E+4	3.809270E-11	3.925096E-12	3.735787E-12	-2.369172E-13	5.360041E-12	5.610960E-12
3.329127E+4	3.875136E-11	2.921419E-12	4.316598E-12	3.539196E-12	3.810278E-12	4.285793E-12
3.329247E+4	3.612119E-11	2.899575E-12	4.368126E-12	2.426861E-12	4.691296E-12	3.228347E-12
3.329367E+4	3.542612E-11	1.685305E-12	4.044955E-12	3.926216E-12	4.095363E-12	4.308196E-12
3.329487E+4	3.679609E-11	2.662658E-12	1.008158E-13	4.505347E-12	3.187460E-12	5.408769E-12
3.329607E+4	3.370665E-11	2.802120E-12	5.013907E-12	-1.845490E-12	1.198028E-12	3.262512E-12
3.329727E+4	3.232884E-11	3.351566E-12	4.778110E-12	3.276514E-12	1.254597E-12	3.999588E-12
3.329847E+4	3.295501E-11	2.593767E-12	3.927336E-12	4.788751E-12	5.165131E-12	5.160650E-12
3.329967E+4	3.237644E-11	1.920541E-12	5.067675E-12	-4.536712E-14	1.529040E-12	3.753709E-12
3.330087E+4	2.968410E-11	1.723951E-12	4.331720E-12	2.948863E-12	5.276589E-12	5.184173E-12
3.330207E+4	2.853536E-11	2.753952E-12	4.769149E-12	-5.203217E-13	4.435897E-12	3.365008E-12
3.330327E+4	2.548176E-11	3.219945E-12	4.969100E-12	3.553198E-12	5.393647E-13	5.171292E-12
3.330447E+4	2.793999E-11	3.146014E-12	4.488545E-12	4.814516E-12	4.277951E-12	4.298115E-12
3.330567E+4	2.974571E-11	2.495192E-12	3.463024E-12	3.512311E-12	3.585123E-12	5.681532E-12
3.330687E+4	2.418348E-11	2.641935E-12	3.301158E-12	-1.186266E-12	3.131451E-12	3.346525E-12
3.330807E+4	2.635998E-11	2.137856E-12	3.839403E-12	-3.287716E-13	4.676174E-12	4.167054E-12
3.330927E+4	2.501745E-11	2.636334E-12	-1.274760E-12	5.034070E-12	3.520713E-12	4.970220E-12
3.331047E+4	2.542855E-11	2.508074E-12	5.467018E-12	5.651288E-12	4.563596E-12	4.827398E-12
3.331167E+4	2.223325E-11	2.030879E-12	4.582080E-12	1.040083E-12	7.953249E-13	4.788192E-12
3.331287E+4	2.418348E-11	2.152418E-12	4.420214E-12	-2.677220E-13	3.614247E-12	4.594961E-12
3.331407E+4	2.337359E-11	1.840449E-12	4.719301E-12	3.076563E-12	3.599685E-12	6.075274E-12
3.331527E+4	2.104250E-11	1.587289E-12	4.798833E-12	9.073424E-14	2.221869E-12	4.528311E-12
3.331647E+4	2.234023E-11	1.702107E-12	3.280995E-12	3.442300E-12	5.505665E-12	5.071596E-12
3.331767E+4	2.010436E-11	2.367492E-12	1.949106E-13	-3.915014E-13	3.559919E-12	4.917012E-12
3.331887E+4	1.755260E-11	2.125534E-12	4.199539E-12	5.910608E-12	1.669062E-12	3.533035E-12
3.332007E+4	1.766181E-11	1.587849E-12	1.214271E-12	3.704982E-12	4.235385E-12	3.920615E-12
3.332127E+4	1.849018E-11	2.135055E-12	4.628567E-12	-1.384537E-12	3.842203E-13	4.382128E-12
3.332247E+4	1.892481E-11	2.909097E-12	9.577504E-14	5.658569E-12	-1.390138E-12	3.888130E-12
3.332367E+4	1.805276E-11	2.237551E-12	2.783637E-13	4.181056E-12	4.249947E-12	3.954221E-12
3.332487E+4	1.781304E-11	1.750835E-12	1.185706E-12	3.579522E-12	4.746185E-12	3.733546E-12
3.332607E+4	1.782256E-11	1.630976E-12	3.834362E-12	3.065361E-12	-1.149300E-12	4.034313E-12
3.332727E+4	1.390306E-11	3.236748E-12	4.175455E-12	1.534081E-12	4.929334E-12	3.959822E-12
3.332847E+4	1.624031E-11	2.433022E-12	4.116646E-12	4.445978E-12	-1.409741E-12	5.349960E-12
3.332967E+4	1.540298E-11	2.534958E-12	3.326922E-13	3.914455E-12	3.450142E-13	4.938855E-12
3.333087E+4	1.643298E-11	2.349009E-12	3.499990E-12	3.083284E-12	4.820117E-12	4.941096E-12
3.333207E+4	1.506524E-11	2.424620E-12	-5.242423E-13	3.502230E-12	5.541510E-12	3.472545E-12
3.333327E+4	1.455332E-11	1.262998E-12	4.546233E-12	3.600805E-12	5.598079E-12	5.605360E-12
3.333446E+4	1.247764E-11	2.196105E-12	2.212347E-13	3.160576E-12	4.103204E-12	4.277392E-12
0.000000E+0	0.000000E+0	0.000000E+0	0.000000E+0	0.000000E+0	0.000000E+0	0.000000E+0
0.000000E+0	0.000000E+0	0.000000E+0	0.000000E+0	0.000000E+0	0.000000E+0	0.000000E+0
0.000000E+0	0.000000E+0	0.000000E+0	0.000000E+0	0.000000E+0	0.000000E+0	0.000000E+0
0.000000E+0	0.000000E+0	0.000000E+0	0.000000E+0	0.000000E+0	0.000000E+0	0.000000E+0
0.000000E+0	0.000000E+0	0.000000E+0	0.000000E+0	0.000000E+0	0.000000E+0	0.000000E+0
0.000000E+0	0.000000E+0	0.000000E+0	0.000000E+0	0.000000E+0	0.000000E+0	0.000000E+0
0.000000E+0	0.000000E+0	0.000000E+0	0.000000E+0	0.000000E+0	0.000000E+0	0.000000E+0
0.000000E+0	0.000000E+0	0.000000E+0	0.000000E+0	0.000000E+0	0.000000E+0	0.000000E+0
0.000000E+0	0.000000E+0	0.000000E+0	0.000000E+0	0.000000E+0	0.000000E+0	0.000000E+0
0.000000E+0	0.000000E+0	0.000000E+0	0.000000E+0	0.000000E+0	0.000000E+0	0.000000E+0
0.000000E+0	0.000000E+0	0.000000E+0	0.000000E+0	0.000000E+0	0.000000E+0	0.000000E+0
0.000000E+0	0.000000E+0	0.000000E+0	0.000000E+0	0.000000E+0	0.000000E+0	0.000000E+0
0.000000E+0	0.000000E+0	0.000000E+0	0.000000E+0	0.000000E+0	0.000000E+0	0.000000E+0
0.000000E+0	0.000000E+0	0.000000E+0	0.000000E+0	0.000000E+0	0.000000E+0	0.000000E+0
0.000000E+0	0.000000E+0	0.000000E+0	0.000000E+0	0.000000E+0	0.000000E+0	0.000000E+0
0.000000E+0	0.000000E+0	0.000000E+0	0.000000E+0	0.000000E+0	0.000000E+0	0.000000E+0
0.000000E+0	0.000000E+0	0.000000E+0	0.000000E+0	0.000000E+0	0.000000E+0	0.000000E+0
0.000000E+0	0.000000E+0	0.000000E+0	0.000000E+0	0.000000E+0	0.000000E+0	0.000000E+0
0.000000E+0	0.000000E+0	0.000000E+0	0.000000E+0	0.000000E+0	0.000000E+0	0.000000E+0
0.000000E+0	0.000000E+0	0.000000E+0	0.000000E+0	0.000000E+0	0.000000E+0	0.000000E+0
0.000000E+0	0.000000E+0	0.000000E+0	0.000000E+0	0.000000E+0	0.000000E+0	0.000000E+0
0.000000E+0	0.000000E+0	0.000000E+0	0.000000E+0	0.000000E+0	0.000000E+0	0.000000E+0
0.000000E+0	0.000000E+0	0.000000E+0	0.000000E+0	0.000000E+0	0.000000E+0	0.000000E+0
0.000000E+0	0.000000E+0	0.000000E+0	0.000000E+0	0.000000E+0	0.000000E+0	0.000000E+0
0.000000E+0	0.000000E+0	0.000000E+0	0.000000E+0	0.000000E+0	0.000000E+0	0.000000E+0
0.000000E+0	0.000000E+0	0.000000E+0	0.000000E+0	0.000000E+0	0.000000E+0	0.000000E+0
0.000000E+0	0.000000E+0	0.000000E+0	0.000000E+0	0.000000E+0	0.000000E+0	0.000000E+0
0.000000E+0	0.000000E+0	0.000000E+0	0.000000E+0	0.000000E+0	0.000000E+0	0.000000E+0
0.000000E+0	0.000000E+0	0.000000E+0	0.000000E+0	0.000000E+0	0.000000E+0	0.000000E+0
0.000000E+0	0.000000E+0	0.000000E+0	0.000000E+0	0.000000E+0	0.000000E+0	0.000000E+0
0.000000E+0	0.000000E+0	0.000000E+0	0.000000E+0	0.000000E+0	0.000000E+0	0.000000E+0
0.000000E+0	0.000000E+0	0.000000E+0	0.000000E+0	0.000000E+0	0.000000E+0	0.000000E+0
0.000000E+0	0.000000E+0	0.000000E+0	0.000000E+0	0.000000E+0	0.000000E+0	0.000000E+0
0.000000E+0	0.000000E+0	0.000000E+0	0.000000E+0	0.000000E+0	0.000000E+0	0.000000E+0
0.000000E+0	0.000000E+0	0.000000E+0	0.000000E+0	0.000000E+0	0.000000E+0	0.000000E+0
0.000000E+0	0.000000E+0	0.000000E+0	0.000000E+0	0.000000E+0	0.000000E+0	0.000000E+0
0.000000E+0	0.000000E+0	0.000000E+0	0.000000E+0	0.000000E+0	0.000000E+0	0.000000E+0
0.000000E+0	0.000000E+0	0.000000E+0	0.000000E+0	0.000000E+0	0.000000E+0	0.000000E+0
0.000000E+0	0.000000E+0	0.000000E+0	0.000000E+0	0.000000E+0	0.000000E+0	0.000000E+0
0.000000E+0	0.000000E+0	0.000000E+0	0.000000E+0	0.000000E+0	0.000000E+0	0.000000E+0
0.000000E+0	0.000000E+0	0.000000E+0	0.000000E+0	0.000000E+0	0.000000E+0	0.000000E+0
0.000000E+0	0.000000E+0	0.000000E+0	0.000000E+0	0.000000E+0	0.000000E+0	0.000000E+0
0.000000E+0	0.000000E+0	0.000000E+0	0.000000E+0	0.000000E+0	0.000000E+0	0.000000E+0
0.000000E+0	0.000000E+0	0.000000E+0	0.000000E+0	0.000000E+0	0.000000E+0	0.000000E+0
0.000000E+0	0.000000E+0	0.000000E+0	0.000000E+0	0.000000E+0	0.000000E+0	0.000000E+0
0.000000E+0	0.000000E+0	0.000000E+0	0.000000E+0	0.000000E+0	0.000000E+0	0.000000E+0
0.000000E+0	0.000000E+0	0.000000E+0	0.000000E+0	0.000000E+0	0.000000E+0	0.000000E+0
0.000000E+0	0.000000E+0	0.000000E+0	0.000000E+0	0.000000E+0	0.000000E+0	0.000000E+0
0.000000E+0	0.000000E+0	0.000000E+0	0.000000E+0	0.000000E+0	0.000000E+0	0.000000E+0
0.000000E+0	0.000000E+0	0.000000E+0	0.000000E+0	0.000000E+0	0.000000E+0	0.000000E+0
0.000000E+0	0.000000E+0	0.000000E+0	0.000000E+0	0.000000E+0	0.000000E+0	0.000000E+0
0.000000E+0	0.000000E+0	0.000000E+0	0.000000E+0	0.000000E+0	0.000000E+0	0.000000E+0
0.000000E+0	0.000000E+0	0.000000E+0	0.000000E+0	0.000000E+0	0.000000E+0	0.000000E+0
0.000000E+0	0.000000E+0	0.000000E+0	0.000000E+0	0.000000E+0	0.000000E+0	0.000000E+0
0.000000E+0	0.000000E+0	0.000000E+0	0.000000E+0	0.000000E+0	0.000000E+0	0.000000E+0
0.000000E+0	0.000000E+0	0.000000E+0	0.000000E+0	0.000000E+0	0.000000E+0	0.000000E+0
0.000000E+0	0.000000E+0	0.000000E+0	0.000000E+0	0.000000E+0	0.000000E+0	0.000000E+0
0.000000E+0	0.000000E+0	0.000000E+0	0.000000E+0	0.000000E+0	0.000000E+0	0.000000E+0
0.000000E+0	0.000000E+0	0.000000E+0	0.000000E+0	0.000000E+0	0.000000E+0	0.000000E+0
0.000000E+0	0.000000E+0	0.000000E+0	0.000000E+0	0.000000E+0	0.000000E+0	0.000000E+0
0.000000E+0	0.000000E+0	0.000000E+0	0.000000E+0	0.000000E+0	0.000000E+0	0.000000E+0
0.000000E+0	0.000000E+0	0.000000E+0	0.000000E+0	0.000000E+0	0.000000E+0	0.000000E+0
0.000000E+0	0.000000E+0	0.000000E+0	0.000000E+0	0.000000E+0	0.000000E+0	0.000000E+0
0.000000E+0	0.000000E+0	0.000000E+0	0.000000E+0	0.000000E+0	0.000000E+0	0.000000E+0
0.000000E+0	0.000000E+0	0.000000E+0	0.000000E+0	0.000000E+0	0.000000E+0	0.000000E+0
0.000000E+0	0.000000E+0	0.000000E+0	0.000000E+0	0.000000E+0	0.000000E+0	0.000000E+0
0.000000E+0	0.000000E+0	0.000000E+0	0.000000E+0	0.000000E+0	0.000000E+0	0.000000E+0
0.000000E+0	0.000000E+0	0.000000E+0	0.000000E+0	0.000000E+0	0.000000E+0	0.000000E+0
0.000000E+0	0.000000E+0	0.000000E+0	0.000000E+0	0.000000E+0	0.000000E+0	0.000000E+0
0.000000E+0	0.000000E+0	0.000000E+0	0.000000E+0	0.000000E+0	0.000000E+0	0.000000E+0
0.000000E+0	0.000000E+0	0.000000E+0	0.000000E+0	0.000000E+0	0.000000E+0	0.000000E+0
0.000000E+0	0.000000E+0	0.000000E+0	0.000000E+0	0.000000E+0	0.000000E+0	0.000000E+0
0.000000E+0	0.000000E+0	0.000000E+0	0.000000E+0	0.000000E+0	0.000000E+0	0.000000E+0
0.000000E+0	0.000000E+0	0.000000E+0	0.000000E+0	0.000000E+0	0.000000E+0	0.000000E+0
0.000000E+0	0.000000E+0	0.000000E+0	0.000000E+0	0.000000E+0	0.000000E+0	0.000000E+0
0.000000E+0	0.000000E+0	0.000000E+0	0.000000E+0	0.000000E+0	0.000000E+0	0.000000E+0
0.000000E+0	0.000000E+0	0.000000E+0	0.000000E+0	0.000000E+0	0.000000E+0	0.000000E+0
0.000000E+0	0.000000E+0	0.000000E+0	0.000000E+0	0.000000E+0	0.000000E+0	0.000000E+0
0.000000E+0	0.000000E+0	0.000000E+0	0.000000E+0	0.000000E+0	0.000000E+0	0.000000E+0
0.000000E+0	0.000000E+0	0.000000E+0	0.000000E+0	0.000000E+0	0.000000E+0	0.000000E+0
0.000000E+0	0.000000E+0	0.000000E+0	0.000000E+0	0.000000E+0	0.000000E+0	0.000000E+0
0.000000E+0	0.000000E+0	0.000000E+0	0.000000E+0	0.000000E+0	0.000000E+0	0.000000E+0
0.000000E+0	0.000000E+0	0.000000E+0	0.000000E+0	0.000000E+0	0.000000E+0	0.000000E+0
0.000000E+0	0.000000E+0	0.000000E+0	0.000000E+0	0.000000E+0	0.000000E+0	0.000000E+0
0.000000E+0	0.000000E+0	0.000000E+0	0.000000E+0	0.000000E+0	0.000000E+0	0.000000E+0
0.000000E+0	0.000000E+0	0.000000E+0	0.000000E+0	0.000000E+0	0.000000E+0	0.000000E+0
0.000000E+0	0.000000E+0	0.000000E+0	0.000000E+0	0.000000E+0	0.000000E+0	0.000000E+0
0.000000E+0	0.000000E+0	0.000000E+0	0.000000E+0	0.000000E+0	0.000000E+0	0.000000E+0
0.000000E+0	0.000000E+0	0.000000E+0	0.000000E+0	0.000000E+0	0.000000E+0	0.000000E+0
0.000000E+0	0.000000E+0	0.000000E+0	0.000000E+0	0.000000E+0	0.000000E+0	0.000000E+0
0.000000E+0	0.000000E+0	0.000000E+0	0.000000E+0	0.000000E+0	0.000000E+0	0.000000E+0
0.000000E+0	0.000000E+0	0.000000E+0	0.000000E+0	0.000000E+0	0.000000E+0	0.000000E+0
0.000000E+0	0.000000E+0	0.000000E+0	0.000000E+0	0.000000E+0	0.000000E+0	0.000000E+0
0.000000E+0	0.000000E+0	0.000000E+0	0.000000E+0	0.000000E+0	0.000000E+0	0.000000E+0
0.000000E+0	0.000000E+0	0.000000E+0	0.000000E+0	0.000000E+0	0.000000E+0	0.000000E+0
0.000000E+0	0.000000E+0	0.000000E+0	0.000000E+0	0.000000E+0	0.000000E+0	0.000000E+0
0.000000E+0	0.000000E+0	0.000000E+0	0.000000E+0	0.000000E+0	0.000000E+0	0.000000E+0
0.000000E+0	0.000000E+0	0.000000E+0	0.000000E+0	0.000000E+0	0.000000E+0	0.000000E+0
0.000000E+0	0.000000E+0	0.000000E+0	0.000000E+0	0.000000E+0	0.000000E+0	0.000000E+0
0.000000E+0	0.000000E+0	0.000000E+0	0.000000E+0	0.000000E+0	0.000000E+0	0.000000E+0
0.000000E+0	0.000000E+0	0.000000E+0	0.000000E+0	0.000000E+0	0.000000E+0	0.000000E+0
0.000000E+0	0.000000E+0	0.000000E+0	0.000000E+0	0.000000E+0	0.000000E+0	0.000000E+0
0.000000E+0	0.000000E+0	0.000000E+0	0.000000E+0	0.000000E+0	0.000000E+0	0.000000E+0
0.000000E+0	0.000000E+0	0.000000E+0	0.000000E+0	0.000000E+0	0.000000E+0	0.000000E+0
0.000000E+0	0.000000E+0	0.000000E+0	0.000000E+0	0.000000E+0	0.000000E+0	0.000000E+0
0.000000E+0	0.000000E+0	0.000000E+0	0.000000E+0	0.000000E+0	0.000000E+0	0.000000E+0
0.000000E+0	0.000000E+0	0.000000E+0	0.000000E+0	0.000000E+0	0.000000E+0	0.000000E+0
0.000000E+0	0.000000E+0	0.000000E+0	0.000000E+0	0.000000E+0	0.000000E+0	0.000000E+0
0.000000E+0	0.000000E+0	0.000000E+0	0.000000E+0	0.000000E+0	0.000000E+0	0.000000E+0
0.000000E+0	0.000000E+0	0.000000E+0	0.000000E+0	0.000000E+0	0.000000E+0	0.000000E+0
0.000000E+0	0.000000E+0	0.000000E+0	0.000000E+0	0.000000E+0	0.000000E+0	0.000000E+0
0.000000E+0	0.000000E+0	0.000000E+0	0.000000E+0	0.000000E+0	0.000000E+0	0.000000E+0
0.000000E+0	0.000000E+0	0.000000E+0	0.000000E+0	0.000000E+0	0.000000E+0	0.000000E+0
0.000000E+0	0.000000E+0	0.000000E+0	0.000000E+0	0.000000E+0	0.000000E+0	0.000000E+0
0.000000E+0	0.000000E+0	0.000000E+0	0.000000E+0	0.000000E+0	0.000000E+0	0.000000E+0
0.000000E+0	0.000000E+0	0.000000E+0	0.000000E+0	0.000000E+0	0.000000E+0	0.000000E+0
0.000000E+0	0.000000E+0	0.000000E+0	0.000000E+0	0.000000E+0	0.000000E+0	0.000000E+0
0.000000E+0	0.000000E+0	0.000000E+0	0.000000E+0	0.000000E+0	0.000000E+0	0.000000E+0
0.000000E+0	0.000000E+0	0.000000E+0	0.000000E+0	0.000000E+0	0.000000E+0	0.000000E+0
0.000000E+0	0.000000E+0	0.000000E+0	0.000000E+0	0.000000E+0	0.000000E+0	0.000000E+0
0.000000E+0	0.000000E+0	0.000000E+0	0.000000E+0	0.000000E+0	0.000000E+0	0.000000E+0
0.000000E+0	0.000000E+0	0.000000E+0	0.000000E+0	0.000000E+0	0.000000E+0	0.000000E+0
0.000000E+0	0.000000E+0	0.000000E+0	0.000000E+0	0.000000E+0	0.000000E+0	0.000000E+0
0.000000E+0	0.000000E+0	0.000000E+0	0.000000E+0	0.000000E+0	0.000000E+0	0.000000E+0
0.000000E+0	0.000000E+0	0.000000E+0	0.000000E+0	0.000000E+0	0.000000E+0	0.000000E+0
0.000000E+0	0.000000E+0	0.000000E+0	0.000000E+0	0.000000E+0	0.000000E+0	0.000000E+0
0.000000E+0	0.000000E+0	0.000000E+0	0.000000E+0	0.000000E+0	0.000000E+0	0.000000E+0
0.000000E+0	0.000000E+0	0.000000E+0	0.000000E+0	0.000000E+0	0.000000E+0	0.000000E+0
0.000000E+0	0.000000E+0	0.000000E+0	0.000000E+0	0.000000E+0	0.000000E+0	0.000000E+0
0.000000E+0	0.000000E+0	0.000000E+0	0.000000E+0	0.000000E+0	0.000000E+0	0.000000E+0
0.000000E+0	0.000000E+0	0.000000E+0	0.000000E+0	0.000000E+0	0.000000E+0	0.000000E+0
0.000000E+0	0.000000E+0	0.000000E+0	0.000000E+0	0.000000E+0	0.000000E+0	0.000000E+0
0.000000E+0	0.000000E+0	0.000000E+0	0.000000E+0	0.000000E+0	0.000000E+0	0.000000E+0
0.000000E+0	0.000000E+0	0.000000E+0	0.000000E+0	0.000000E+0	0.000000E+0	0.000000E+0
0.000000E+0	0.000000E+0	0.000000E+0	0.000000E+0	0.000000E+0	0.000000E+0	0.000000E+0
0.000000E+0	0.000000E+0	0.000000E+0	0.000000E+0	0.000000E+0	0.000000E+0	0.000000E+0
0.000000E+0	0.000000E+0	0.000000E+0	0.000000E+0	0.000000E+0	0.000000E+0	0.000000E+0
0.000000E+0	0.000000E+0	0.000000E+0	0.000000E+0	0.000000E+0	0.000000E+0	0.000000E+0
0.000000E+0	0.000000E+0	0.000000E+0	0.000000E+0	0.000000E+0	0.000000E+0	0.000000E+0
0.000000E+0	0.000000E+0	0.000000E+0	0.000000E+0	0.000000E+0	0.000000E+0	0.000000E+0
0.000000E+0	0.000000E+0	0.000000E+0	0.000000E+0	0.000000E+0	0.000000E+0	0.000000E+0
0.000000E+0	0.000000E+0	0.000000E+0	0.000000E+0	0.000000E+0	0.000000E+0	0.000000E+0
0.000000E+0	0.000000E+0	0.000000E+0	0.000000E+0	0.000000E+0	0.000000E+0	0.000000E+0
0.000000E+0	0.000000E+0	0.000000E+0	0.000000E+0	0.000000E+0	0.000000E+0	0.000000E+0
0.000000E+0	0.000000E+0	0.000000E+0	0.000000E+0	0.000000E+0	0.000000E+0	0.000000E+0
0.000000E+0	0.000000E+0	0.000000E+0	0.000000E+0	0.000000E+0	0.000000E+0	0.000000E+0
0.000000E+0	0.000000E+0	0.000000E+0	0.000000E+0	0.000000E+0	0.000000E+0	0.000000E+0
0.000000E+0	0.000000E+0	0.000000E+0	0.000000E+0	0.000000E+0	0.000000E+0	0.000000E+0
0.000000E+0	0.000000E+0	0.000000E+0	0.000000E+0	0.000000E+0	0.000000E+0	0.000000E+0
0.000000E+0	0.000000E+0	0.000000E+0	0.000000E+0	0.000000E+0	0.000000E+0	0.000000E+0
0.000000E+0	0.000000E+0	0.000000E+0	0.000000E+0	0.000000E+0	0.000000E+0	0.000000E+0
0.000000E+0	0.000000E+0	0.000000E+0	0.000000E+0	0.000000E+0	0.000000E+0	0.000000E+0
0.000000E+0	0.000000E+0	0.000000E+0	0.000000E+0	0.000000E+0	0.000000E+0	0.000000E+0
0.000000E+0	0.000000E+0	0.000000E+0	0.000000E+0	0.000000E+0	0.000000E+0	0.000000E+0
0.000000E+0	0.000000E+0	0.000000E+0	0.000000E+0	0.000000E+0	0.000000E+0	0.000000E+0
0.000000E+0	0.000000E+0	0.000000E+0	0.000000E+0	0.000000E+0	0.000000E+0	0.000000E+0
0.000000E+0	0.000000E+0	0.000000E+0	0.000000E+0	0.000000E+0	0.000000E+0	0.000000E+0
0.000000E+0	0.000000E+0	0.000000E+0	0.000000E+0	0.000000E+0	0.000000E+0	0.000000E+0
0.000000E+0	0.000000E+0	0.000000E+0	0.000000E+0	0.000000E+0	0.000000E+0	0.000000E+0
0.000000E+0	0.000000E+0	0.000000E+0	0.000000E+0	0.000000E+0	0.000000E+0	0.000000E+0
0.000000E+0	0.000000E+0	0.000000E+0	0.000000E+0	0.000000E+0	0.000000E+0	0.000000E+0
0.000000E+0	0.000000E+0	0.000000E+0	0.000000E+0	0.000000E+0	0.000000E+0	0.000000E+0
0.000000E+0	0.000000E+0	0.000000E+0	0.000000E+0	0.000000E+0	0.000000E+0	0.000000E+0
0.000000E+0	0.000000E+0	0.000000E+0	0.000000E+0	0.000000E+0	0.000000E+0	0.000000E+0
0.000000E+0	0.000000E+0	0.000000E+0	0.000000E+0	0.000000E+0	0.000000E+0	0.000000E+0
0.000000E+0	0.000000E+0	0.000000E+0	0.000000E+0	0.000000E+0	0.000000E+0	0.000000E+0
0.000000E+0	0.000000E+0	0.000000E+0	0.000000E+0	0.000000E+0	0.000000E+0	0.000000E+0
0.000000E+0	0.000000E+0	0.000000E+0	0.000000E+0	0.000000E+0	0.000000E+0	0.000000E+0
0.000000E+0	0.000000E+0	0.000000E+0	0.000000E+0	0.000000E+0	0.000000E+0	0.000000E+0
0.000000E+0	0.000000E+0	0.000000E+0	0.000000E+0	0.000000E+0	0.000000E+0	0.000000E+0
0.000000E+0	0.000000E+0	0.000000E+0	0.000000E+0	0.000000E+0	0.000000E+0	0.000000E+0
0.000000E+0	0.000000E+0	0.000000E+0	0.000000E+0	0.000000E+0	0.000000E+0	0.000000E+0
0.000000E+0	0.000000E+0	0.000000E+0	0.000000E+0	0.000000E+0	0.000000E+0	0.000000E+0
0.000000E+0	0.000000E+0	0.000000E+0	0.000000E+0	0.000000E+0	0.000000E+0	0.000000E+0
0.000000E+0	0.000000E+0	0.000000E+0	0.000000E+0	0.000000E+0	0.000000E+0	0.000000E+0
0.000000E+0	0.000000E+0	0.000000E+0	0.000000E+0	0.000000E+0	0.000000E+0	0.000000E+0
0.000000E+0	0.000000E+0	0.000000E+0	0.000000E+0	0.000000E+0	0.000000E+0	0.000000E+0
0.000000E+0	0.000000E+0	0.000000E+0	0.000000E+0	0.000000E+0	0.000000E+0	0.000000E+0
0.000000E+0	0.000000E+0	0.000000E+0	0.000000E+0	0.000000E+0	0.000000E+0	0.000000E+0
0.000000E+0	0.000000E+0	0.000000E+0	0.000000E+0	0.000000E+0	0.000000E+0	0.000000E+0
0.000000E+0	0.000000E+0	0.000000E+0	0.000000E+0	0.000000E+0	0.000000E+0	0.000000E+0
0.000000E+0	0.000000E+0	0.000000E+0	0.000000E+0	0.000000E+0	0.000000E+0	0.000000E+0
0.000000E+0	0.000000E+0	0.000000E+0	0.000000E+0	0.000000E+0	0.000000E+0	0.000000E+0
0.000000E+0	0.000000E+0	0.000000E+0	0.000000E+0	0.000000E+0	0.000000E+0	0.000000E+0
0.000000E+0	0.000000E+0	0.000000E+0	0.000000E+0	0.000000E+0	0.000000E+0	0.000000E+0
0.000000E+0	0.000000E+0	0.000000E+0	0.000000E+0	0.000000E+0	0.000000E+0	0.000000E+0
0.000000E+0	0.000000E+0	0.000000E+0	0.000000E+0	0.000000E+0	0.000000E+0	0.000000E+0
0.000000E+0	0.000000E+0	0.000000E+0	0.000000E+0	0.000000E+0	0.000000E+0	0.000000E+0
0.000000E+0	0.000000E+0	0.000000E+0	0.000000E+0	0.000000E+0	0.000000E+0	0.000000E+0
0.000000E+0	0.000000E+0	0.000000E+0	0.000000E+0	0.000000E+0	0.000000E+0	0.000000E+0
0.000000E+0	0.000000E+0	0.000000E+0	0.000000E+0	0.000000E+0	0.000000E+0	0.000000E+0
0.000000E+0	0.000000E+0	0.000000E+0	0.000000E+0	0.000000E+0	0.000000E+0	0.000000E+0
0.000000E+0	0.000000E+0	0.000000E+0	0.000000E+0	0.000000E+0	0.000000E+0	0.000000E+0
0.000000E+0	0.000000E+0	0.000000E+0	0.000000E+0	0.000000E+0	0.000000E+0	0.000000E+0
0.000000E+0	0.000000E+0	0.000000E+0	0.000000E+0	0.000000E+0	0.000000E+0	0.000000E+0
0.000000E+0	0.000000E+0	0.000000E+0	0.000000E+0	0.000000E+0	0.000000E+0	0.000000E+0
0.000000E+0	0.000000E+0	0.000000E+0	0.000000E+0	0.000000E+0	0.000000E+0	0.000000E+0
0.000000E+0	0.000000E+0	0.000000E+0	0.000000E+0	0.000000E+0	0.000000E+0	0.000000E+0
0.000000E+0	0.000000E+0	0.000000E+0	0.000000E+0	0.000000E+0	0.000000E+0	0.000000E+0
0.000000E+0	0.000000E+0	0.000000E+0	0.000000E+0	0.000000E+0	0.000000E+0	0.000000E+0
0.000000E+0	0.000000E+0	0.000000E+0	0.000000E+0	0.000000E+0	0.000000E+0	0.000000E+0
0.000000E+0	0.000000E+0	0.000000E+0	0.000000E+0	0.000000E+0	0.000000E+0	0.000000E+0
0.000000E+0	0.000000E+0	0.000000E+0	0.000000E+0	0.000000E+0	0.000000E+0	0.000000E+0
0.000000E+0	0.000000E+0	0.000000E+0	0.000000E+0	0.000000E+0	0.000000E+0	0.000000E+0
0.000000E+0	0.000000E+0	0.000000E+0	0.000000E+0	0.000000E+0	0.000000E+0	0.000000E+0
0.000000E+0	0.000000E+0	0.000000E+0	0.000000E+0	0.000000E+0	0.000000E+0	0.000000E+0
0.000000E+0	0.000000E+0	0.000000E+0	0.000000E+0	0.000000E+0	0.000000E+0	0.000000E+0
0.000000E+0	0.000000E+0	0.000000E+0	0.000000E+0	0.000000E+0	0.000000E+0	0.000000E+0
0.000000E+0	0.000000E+0	0.000000E+0	0.000000E+0	0.000000E+0	0.000000E+0	0.000000E+0
0.000000E+0	0.000000E+0	0.000000E+0	0.000000E+0	0.000000E+0	0.000000E+0	0.000000E+0
0.000000E+0	0.000000E+0	0.000000E+0	0.000000E+0	0.000000E+0	0.000000E+0	0.000000E+0
0.000000E+0	0.000000E+0	0.000000E+0	0.000000E+0	0.000000E+0	0.000000E+0	0.000000E+0
0.000000E+0	0.000000E+0	0.000000E+0	0.000000E+0	0.000000E+0	0.000000E+0	0.000000E+0
0.000000E+0	0.000000E+0	0.000000E+0	0.000000E+0	0.000000E+0	0.000000E+0	0.000000E+0
0.000000E+0	0.000000E+0	0.000000E+0	0.000000E+0	0.000000E+0	0.000000E+0	0.000000E+0
0.000000E+0	0.000000E+0	0.000000E+0	0.000000E+0	0.000000E+0	0.000000E+0	0.000000E+0
0.000000E+0	0.000000E+0	0.000000E+0	0.000000E+0	0.000000E+0	0.000000E+0	0.000000E+0
0.000000E+0	0.000000E+0	0.000000E+0	0.000000E+0	0.000000E+0	0.000000E+0	0.000000E+0
0.000000E+0	0.000000E+0	0.000000E+0	0.000000E+0	0.000000E+0	0.000000E+0	0.000000E+0
0.000000E+0	0.000000E+0	0.000000E+0	0.000000E+0	0.000000E+0	0.000000E+0	0.000000E+0
0.000000E+0	0.000000E+0	0.000000E+0	0.000000E+0	0.000000E+0	0.000000E+0	0.000000E+0
0.000000E+0	0.000000E+0	0.000000E+0	0.000000E+0	0.000000E+0	0.000000E+0	0.000000E+0
0.000000E+0	0.000000E+0	0.000000E+0	0.000000E+0	0.000000E+0	0.000000E+0	0.000000E+0
0.000000E+0	0.000000E+0	0.000000E+0	0.000000E+0	0.000000E+0	0.000000E+0	0.000000E+0
0.000000E+0	0.000000E+0	0.000000E+0	0.000000E+0	0.000000E+0	0.000000E+0	0.000000E+0
0.000000E+0	0.000000E+0	0.000000E+0	0.000000E+0	0.000000E+0	0.000000E+0	0.000000E+0
0.000000E+0	0.000000E+0	0.000000E+0	0.000000E+0	0.000000E+0	0.000000E+0	0.000000E+0
0.000000E+0	0.000000E+0	0.000000E+0	0.000000E+0	0.000000E+0	0.000000E+0	0.000000E+0
0.000000E+0	0.000000E+0	0.000000E+0	0.000000E+0	0.000000E+0	0.000000E+0	0.000000E+0
0.000000E+0	0.000000E+0	0.000000E+0	0.000000E+0	0.000000E+0	0.000000E+0	0.000000E+0
0.000000E+0	0.000000E+0	0.000000E+0	0.000000E+0	0.000000E+0	0.000000E+0	0.000000E+0
0.000000E+0	0.000000E+0	0.000000E+0	0.000000E+0	0.000000E+0	0.000000E+0	0.000000E+0
0.000000E+0	0.000000E+0	0.000000E+0	0.000000E+0	0.000000E+0	0.000000E+0	0.000000E+0
0.000000E+0	0.000000E+0	0.000000E+0	0.000000E+0	0.000000E+0	0.000000E+0	0.000000E+0
0.000000E+0	0.000000E+0	0.000000E+0	0.000000E+0	0.000000E+0	0.000000E+0	0.000000E+0
0.000000E+0	0.000000E+0	0.000000E+0	0.000000E+0	0.000000E+0	0.000000E+0	0.000000E+0
0.000000E+0	0.000000E+0	0.000000E+0	0.000000E+0	0.000000E+0	0.000000E+0	0.000000E+0
0.000000E+0	0.000000E+0	0.000000E+0	0.000000E+0	0.000000E+0	0.000000E+0	0.000000E+0
0.000000E+0	0.000000E+0	0.000000E+0	0.000000E+0	0.000000E+0	0.000000E+0	0.000000E+0
0.000000E+0	0.000000E+0	0.000000E+0	0.000000E+0	0.000000E+0	0.000000E+0	0.000000E+0
0.000000E+0	0.000000E+0	0.000000E+0	0.000000E+0	0.000000E+0	0.000000E+0	0.000000E+0
0.000000E+0	0.000000E+0	0.000000E+0	0.000000E+0	0.000000E+0	0.000000E+0	0.000000E+0
0.000000E+0	0.000000E+0	0.000000E+0	0.000000E+0	0.000000E+0	0.000000E+0	0.000000E+0
0.000000E+0	0.000000E+0	0.000000E+0	0.000000E+0	0.000000E+0	0.000000E+0	0.000000E+0
0.000000E+0	0.000000E+0	0.000000E+0	0.000000E+0	0.000000E+0	0.000000E+0	0.000000E+0
0.000000E+0	0.000000E+0	0.000000E+0	0.000000E+0	0.000000E+0	0.000000E+0	0.000000E+0
0.000000E+0	0.000000E+0	0.000000E+0	0.000000E+0	0.000000E+0	0.000000E+0	0.000000E+0
0.000000E+0	0.000000E+0	0.000000E+0	0.000000E+0	0.000000E+0	0.000000E+0	0.000000E+0
0.000000E+0	0.000000E+0	0.000000E+0	0.000000E+0	0.000000E+0	0.000000E+0	0.000000E+0
0.000000E+0	0.000000E+0	0.000000E+0	0.000000E+0	0.000000E+0	0.000000E+0	0.000000E+0
0.000000E+0	0.000000E+0	0.000000E+0	0.000000E+0	0.000000E+0	0.000000E+0	0.000000E+0
0.000000E+0	0.000000E+0	0.000000E+0	0.000000E+0	0.000000E+0	0.000000E+0	0.000000E+0
0.000000E+0	0.000000E+0	0.000000E+0	0.000000E+0	0.000000E+0	0.000000E+0	0.000000E+0
0.000000E+0	0.000000E+0	0.000000E+0	0.000000E+0	0.000000E+0	0.000000E+0	0.000000E+0
0.000000E+0	0.000000E+0	0.000000E+0	0.000000E+0	0.000000E+0	0.000000E+0	0.000000E+0
0.000000E+0	0.000000E+0	0.000000E+0	0.000000E+0	0.000000E+0	0.000000E+0	0.000000E+0
0.000000E+0	0.000000E+0	0.000000E+0	0.000000E+0	0.000000E+0	0.000000E+0	0.000000E+0
0.000000E+0	0.000000E+0	0.000000E+0	0.000000E+0	0.000000E+0	0.000000E+0	0.000000E+0
0.000000E+0	0.000000E+0	0.000000E+0	0.000000E+0	0.000000E+0	0.000000E+0	0.000000E+0
0.000000E+0	0.000000E+0	0.000000E+0	0.000000E+0	0.000000E+0	0.000000E+0	0.000000E+0
0.000000E+0	0.000000E+0	0.000000E+0	0.000000E+0	0.000000E+0	0.000000E+0	0.000000E+0
0.000000E+0	0.000000E+0	0.000000E+0	0.000000E+0	0.000000E+0	0.000000E+0	0.000000E+0
0.000000E+0	0.000000E+0	0.000000E+0	0.000000E+0	0.000000E+0	0.000000E+0	0.000000E+0
0.000000E+0	0.000000E+0	0.000000E+0	0.000000E+0	0.000000E+0	0.000000E+0	0.000000E+0
0.000000E+0	0.000000E+0	0.000000E+0	0.000000E+0	0.000000E+0	0.000000E+0	0.000000E+0
0.000000E+0	0.000000E+0	0.000000E+0	0.000000E+0	0.000000E+0	0.000000E+0	0.000000E+0
0.000000E+0	0.000000E+0	0.000000E+0	0.000000E+0	0.000000E+0	0.000000E+0	0.000000E+0
0.000000E+0	0.000000E+0	0.000000E+0	0.000000E+0	0.000000E+0	0.000000E+0	0.000000E+0
0.000000E+0	0.000000E+0	0.000000E+0	0.000000E+0	0.000000E+0	0.000000E+0	0.000000E+0
0.000000E+0	0.000000E+0	0.000000E+0	0.000000E+0	0.000000E+0	0.000000E+0	0.000000E+0
0.000000E+0	0.000000E+0	0.000000E+0	0.000000E+0	0.000000E+0	0.000000E+0	0.000000E+0
0.000000E+0	0.000000E+0	0.000000E+0	0.000000E+0	0.000000E+0	0.000000E+0	0.000000E+0
0.000000E+0	0.000000E+0	0.000000E+0	0.000000E+0	0.000000E+0	0.000000E+0	0.000000E+0
0.000000E+0	0.000000E+0	0.000000E+0	0.000000E+0	0.000000E+0	0.000000E+0	0.000000E+0
0.000000E+0	0.000000E+0	0.000000E+0	0.000000E+0	0.000000E+0	0.000000E+0	0.000000E+0
0.000000E+0	0.000000E+0	0.000000E+0	0.000000E+0	0.000000E+0	0.000000E+0	0.000000E+0
0.000000E+0	0.000000E+0	0.000000E+0	0.000000E+0	0.000000E+0	0.000000E+0	0.000000E+0
0.000000E+0	0.000000E+0	0.000000E+0	0.000000E+0	0.000000E+0	0.000000E+0	0.000000E+0
0.000000E+0	0.000000E+0	0.000000E+0	0.000000E+0	0.000000E+0	0.000000E+0	0.000000E+0
0.000000E+0	0.000000E+0	0.000000E+0	0.000000E+0	0.000000E+0	0.000000E+0	0.000000E+0
0.000000E+0	0.000000E+0	0.000000E+0	0.000000E+0	0.000000E+0	0.000000E+0	0.000000E+0
0.000000E+0	0.000000E+0	0.000000E+0	0.000000E+0	0.000000E+0	0.000000E+0	0.000000E+0
0.000000E+0	0.000000E+0	0.000000E+0	0.000000E+0	0.000000E+0	0.000000E+0	0.000000E+0
0.000000E+0	0.000000E+0	0.000000E+0	0.000000E+0	0.000000E+0	0.000000E+0	0.000000E+0
0.000000E+0	0.000000E+0	0.000000E+0	0.000000E+0	0.000000E+0	0.000000E+0	0.000000E+0
0.000000E+0	0.000000E+0	0.000000E+0	0.000000E+0	0.000000E+0	0.000000E+0	0.000000E+0
0.000000E+0	0.000000E+0	0.000000E+0	0.000000E+0	0.000000E+0	0.000000E+0	0.000000E+0
0.000000E+0	0.000000E+0	0.000000E+0	0.000000E+0	0.000000E+0	0.000000E+0	0.000000E+0
0.000000E+0	0.000000E+0	0.000000E+0	0.000000E+0	0.000000E+0	0.000000E+0	0.000000E+0
0.000000E+0	0.000000E+0	0.000000E+0	0.000000E+0	0.000000E+0	0.000000E+0	0.000000E+0
0.000000E+0	0.000000E+0	0.000000E+0	0.000000E+0	0.000000E+0	0.000000E+0	0.000000E+0
0.000000E+0	0.000000E+0	0.000000E+0	0.000000E+0	0.000000E+0	0.000000E+0	0.000000E+0
0.000000E+0	0.000000E+0	0.000000E+0	0.000000E+0	0.000000E+0	0.000000E+0	0.000000E+0
0.000000E+0	0.000000E+0	0.000000E+0	0.000000E+0	0.000000E+0	0.000000E+0	0.000000E+0
0.000000E+0	0.000000E+0	0.000000E+0	0.000000E+0	0.000000E+0	0.000000E+0	0.000000E+0
0.000000E+0	0.000000E+0	0.000000E+0	0.000000E+0	0.000000E+0	0.000000E+0	0.000000E+0
0.000000E+0	0.000000E+0	0.000000E+0	0.000000E+0	0.000000E+0	0.000000E+0	0.000000E+0
0.000000E+0	0.000000E+0	0.000000E+0	0.000000E+0	0.000000E+0	0.000000E+0	0.000000E+0
0.000000E+0	0.000000E+0	0.000000E+0	0.000000E+0	0.000000E+0	0.000000E+0	0.000000E+0
0.000000E+0	0.000000E+0	0.000000E+0	0.000000E+0	0.000000E+0	0.000000E+0	0.000000E+0
